# Supplementary material for: General Microbiota of the Soft Tick Ornithodoros turicata Parasitizing the Bolson Tortoise (Gopherus flavomarginatus) in the Mapimi Biosphere Reserve, Mexico
Source: Biology (Basel). 2020 Sep 5;9(9):275. doi: 10.3390/biology9090275 (PMC7565578; doi:10.3390/biology9090275)
Supplement: Supplementary file 1 [file biology-09-00275-s001.zip]

Archive with 5 entries (5 files):
- biology-901162-Table S1.xlsm
- __MACOSX/._biology-901162-Table S1.xlsm
- P1.fasta
- P3.fasta
- P2.fasta
