# Supplementary material for: General Microbiota of the Soft Tick Ornithodoros turicata Parasitizing the Bolson Tortoise (Gopherus flavomarginatus) in the Mapimi Biosphere Reserve, Mexico
Source: Biology (Basel). 2020 Sep 5;9(9):275. doi: 10.3390/biology9090275 (PMC7565578; doi:10.3390/biology9090275)
Supplement: Supplementary file 1 [file biology-09-00275-s001.zip › biology-901162-Table S1.xlsm]

## Sheet: otu_table_even100000_L7
Phylum	Class	Order	Family	Genera	Species	P1	P2	P3	Mean
Proteobacteria	Alphaproteobacteria	Rickettsiales	Midichloriaceae	Midichloria	Other	0.49551	0.33837	0.67828	0.504053
Proteobacteria	Gammaproteobacteria	Legionellales	Coxiellaceae	Coxiella	Other	0.25786	0.13429	1e-05	0.13072
Actinobacteria	Actinobacteria_c	Streptomycetales	Streptomycetaceae	Streptomyces	Other	0.00687	0.13695	0.00852	0.05078
Actinobacteria	Actinobacteria_c	Propionibacteriales	Nocardioidaceae	Nocardioides	Other	0.05573	0.02074	0.07496	0.0504767
Proteobacteria	Alphaproteobacteria	Rickettsiales	Anaplasmataceae	Neoehrlichia	Other	5e-05	0.12864	1e-05	0.0429
Firmicutes	Clostridia	Clostridiales	Clostridiaceae	Clostridium	Other	0.00675	0.04668	0.01222	0.0218833
Actinobacteria	Actinobacteria_c	Micrococcales	Intrasporangiaceae	Other	Other	0.0222	0.00197	0.03946	0.02121
Chloroflexi	Thermomicrobia	DQ129389_o	DQ129389_f	DQ129389_g	Other	0.01525	0.00059	0.02535	0.01373
Actinobacteria	Actinobacteria_c	Micrococcales	Intrasporangiaceae	Knoellia	Other	0.01056	0.00065	0.01796	0.00972333
Proteobacteria	Alphaproteobacteria	Rickettsiales	Midichloriaceae	Midichloria	Midichloria_mitochondrii	0.00419	0.00296	0.01458	0.00724333
Firmicutes	Clostridia	Clostridiales	Lachnospiraceae	Other	Other	0.00092	0.01506	0.00168	0.00588667
Actinobacteria	Actinobacteria_c	Micrococcales	Dermabacteraceae	Brachybacterium	Other	0.00144	0.01093	0.00224	0.00487
Firmicutes	Clostridia	Clostridiales	Lachnospiraceae	Cellulosilyticum	Other	0.00157	0.00838	0.00223	0.00406
Actinobacteria	Actinobacteria_c	Micrococcales	Dermacoccaceae	Kytococcus	Other	0.00473	0.00037	0.00682	0.00397333
Actinobacteria	Actinobacteria_c	Frankiales	Geodermatophilaceae	Geodermatophilus	Other	0.00207	0.00284	0.00546	0.00345667
Proteobacteria	Alphaproteobacteria	Sphingomonadales	Sphingomonadaceae	Sphingomonas	Other	0.00281	0.00264	0.00439	0.00328
Bacteroidetes	Sphingobacteriia	Sphingobacteriales	Sphingobacteriaceae	Sphingobacterium	Other	0.00737	0.00015	0	0.00250667
Firmicutes	Clostridia	Clostridiales	Lachnospiraceae	Clostridium_g30	Other	0.0006	0.00525	0.00093	0.00226
Actinobacteria	Actinobacteria_c	Micrococcales	Brevibacteriaceae	Brevibacterium	Other	7e-05	0.00659	6e-05	0.00224
Firmicutes	Bacilli	Bacillales	Bacillaceae	Bacillus	Other	0.00095	0.00522	0	0.00205667
Actinobacteria	Actinobacteria_c	Corynebacteriales	Mycobacteriaceae	Mycobacterium	Other	0.00211	0.0002	0.00368	0.00199667
Actinobacteria	Actinobacteria_c	Micrococcales	Micrococcaceae	Glutamicibacter	Other	0.00143	0.00212	0.00237	0.00197333
Actinobacteria	Actinobacteria_c	Micrococcales	Intrasporangiaceae	Ornithinimicrobium	Other	0.00163	0.00061	0.00361	0.00195
Actinobacteria	Actinobacteria_c	Frankiales	Geodermatophilaceae	Blastococcus	Other	0.00172	0.00103	0.00307	0.00194
Proteobacteria	Gammaproteobacteria	Legionellales	Coxiellaceae	Coxiella	Coxiella_burnetii	0.00365	0.00189	0	0.00184667
Actinobacteria	Actinobacteria_c	Micrococcales	Micrococcaceae	Arthrobacter	Other	0.00145	0.00106	0.00294	0.00181667
Proteobacteria	Alphaproteobacteria	Rhizobiales	Methylobacteriaceae	Microvirga	Other	0.00126	0.00187	0.00225	0.00179333
Firmicutes	Clostridia	Clostridiales	Lachnospiraceae	KE159538_g	Other	0.00059	0.00416	0.00052	0.00175667
Actinobacteria	Actinobacteria_c	Corynebacteriales	Nocardiaceae	Nocardia	Other	0.00215	0.00018	0.00285	0.00172667
Actinobacteria	Actinobacteria_c	Propionibacteriales	Nocardioidaceae	Marmoricola	Other	0.00164	0.00019	0.00299	0.00160667
Actinobacteria	Rubrobacteria	Rubrobacterales	Rubrobacteraceae	Rubrobacter	Other	0.00283	0.00199	0	0.00160667
Actinobacteria	Acidimicrobiia	Acidimicrobiales	Ilumatobacter_f	Ilumatobacter	Other	0.00175	9e-05	0.00291	0.00158333
Bacteroidetes	Bacteroidia	Bacteroidales	U81709_f	U81709_g	U81709_s	0.00019	0.00446	0	0.00155
Deinococcus-Thermus	Deinococci	Deinococcales	Deinococcaceae	Deinococcus	Other	0.0027	0.00175	0.0002	0.00155
Actinobacteria	Actinobacteria_c	Pseudonocardiales	Pseudonocardiaceae	Amycolatopsis	Other	0.00193	3e-05	0.00245	0.00147
Chloroflexi	Thermomicrobia	DQ129389_o	DQ129389_f	FJ478561_g	Other	0.00159	0.00078	0.0019	0.00142333
Actinobacteria	Actinobacteria_c	Pseudonocardiales	Pseudonocardiaceae	Pseudonocardia	Other	0.00101	0.00122	0.00203	0.00142
Bacteroidetes	Bacteroidia	Bacteroidales	Porphyromonadaceae	Proteiniphilum	Other	1e-05	0.00422	0	0.00141
Firmicutes	Clostridia	Clostridiales	Lachnospiraceae	Hungatella	Other	0.00029	0.00331	0.00062	0.00140667
Chloroflexi	GQ396871_c	GQ396871_o	GQ396871_f	GQ396871_g	Other	0.00099	0.00094	0.0017	0.00121
Actinobacteria	Actinobacteria_c	Micrococcales	Intrasporangiaceae	Oryzihumus	Other	0.00132	7e-05	0.00221	0.0012
Actinobacteria	Thermoleophilia	Thermoleophilales	Thermoleophilaceae	EU289467_g	Other	0.00209	0.00147	0	0.00118667
Actinobacteria	Actinobacteria_c	Micrococcales	Micrococcaceae	Kocuria	Other	0.0012	0.00119	0.0011	0.00116333
Chloroflexi	GQ396871_c	GQ396871_o	GQ396871_f	GQ263023_g	Other	0.0009	0.00092	0.00159	0.00113667
Firmicutes	Clostridia	Clostridiales	Peptostreptococcaceae	Terrisporobacter	Other	0.00038	0.00211	0.0007	0.00106333
Proteobacteria	Alphaproteobacteria	Rhodobacterales	Rhodobacteraceae	Rubellimicrobium	Other	0.00086	0.00138	0.00093	0.00105667
Actinobacteria	Actinobacteria_c	Micrococcales	Micrococcaceae	Paenarthrobacter	Other	0.00106	0.00046	0.00153	0.00101667
Proteobacteria	Alphaproteobacteria	Rhodobacterales	Rhodobacteraceae	Paracoccus	Other	0.00115	0.00039	0.00132	0.000953333
Actinobacteria	Actinobacteria_c	Streptosporangiales	Thermomonosporaceae	Actinocorallia	Other	0.00068	0.00024	0.00192	0.000946667
Chloroflexi	Chloroflexia	Kallotenuales	Kallotenuaceae	EU861840_g	Other	0.00123	0.00038	0.00123	0.000946667
Bacteroidetes	Bacteroidia	Bacteroidales	Bacteroidaceae	Bacteroides	Other	6e-05	0.00269	0	0.000916667
Actinobacteria	Actinobacteria_c	Corynebacteriales	Dietziaceae	Dietzia	Other	0.00051	0.0015	0.00068	0.000896667
Actinobacteria	Actinobacteria_c	Pseudonocardiales	Pseudonocardiaceae	Saccharopolyspora	Other	0.00025	0.00198	0.00043	0.000886667
Actinobacteria	Actinobacteria_c	Micrococcales	Microbacteriaceae	Agrococcus	Other	0.00117	0.00028	0.0012	0.000883333
Actinobacteria	Actinobacteria_c	Micrococcales	Microbacteriaceae	Microbacterium	Other	0.0011	9e-05	0.00145	0.00088
Firmicutes	Clostridia	Clostridiales	Ruminococcaceae	Ruminococcus	Other	0.00031	0.00176	0.00044	0.000836667
Firmicutes	Clostridia	Clostridiales	Ruminococcaceae	AB009176_g	Other	0.00024	0.0018	0.00046	0.000833333
Proteobacteria	Gammaproteobacteria	Pseudomonadales	Pseudomonadaceae	Pseudomonas	Other	0.00125	0.00122	0	0.000823333
Planctomycetes	Phycisphaerae	Phycisphaerales	Tepidisphaeraceae	Tepidisphaera	Other	0.00043	0.00117	0.00085	0.000816667
Actinobacteria	Acidimicrobiia	Acidimicrobiales	Acidimicrobiaceae	HQ674860_g	Other	0.00072	0.00043	0.00128	0.00081
Actinobacteria	Thermoleophilia	Solirubrobacterales	Solirubrobacteraceae	Solirubrobacter	Other	0.00147	0.00091	0	0.000793333
Bacteroidetes	Flavobacteria	Flavobacteriales	Flavobacteriaceae	Flavobacterium	Other	0.00183	0.00054	0	0.00079
Actinobacteria	Actinobacteria_c	FJ478799_o	FJ479147_f	FJ479147_g	Other	0.00035	0.00119	0.00074	0.00076
Chloroflexi	Chloroflexia	Kallotenuales	Kallotenuaceae	Other	Other	0.0007	0.00046	0.00109	0.00075
Firmicutes	Bacilli	Bacillales	Planococcaceae	Caryophanon	Other	0.0002	0.00195	0	0.000716667
Actinobacteria	Rubrobacteria	Gaiellales	Gaiellaceae	Gaiella	Other	0.00104	0.00109	0	0.00071
Actinobacteria	Actinobacteria_c	Micrococcales	Promicromonosporaceae	Myceligenerans	Other	0.00059	0.00048	0.00105	0.000706667
Firmicutes	Clostridia	Clostridiales	Christensenellaceae	AB239481_g	Other	9e-05	0.00177	0.00022	0.000693333
Actinobacteria	Actinobacteria_c	Micrococcales	Micrococcaceae	Pseudarthrobacter	Other	0.00065	0.00033	0.00105	0.000676667
Firmicutes	Clostridia	Clostridiales	Ruminococcaceae	Sporobacter	Other	0.00026	0.00142	0.00025	0.000643333
Proteobacteria	Alphaproteobacteria	Rhodospirillales	Acetobacteraceae	Craurococcus	Other	0.00032	0.00092	0.00069	0.000643333
Actinobacteria	Thermoleophilia	Thermoleophilales	Thermoleophilaceae	AB630582_g	Other	0.00119	0.00058	0	0.00059
Proteobacteria	Gammaproteobacteria	Xanthomonadales	Xanthomonadaceae	Other	Other	0.00138	0.00035	0	0.000576667
Actinobacteria	Actinobacteria_c	Micrococcales	Promicromonosporaceae	Isoptericola	Other	0.00061	1e-05	0.00108	0.000566667
Actinobacteria	Actinobacteria_c	Micrococcales	Dermatophilaceae	Other	Other	0.00045	0.00033	0.00088	0.000553333
Firmicutes	Clostridia	Clostridiales	Christensenellaceae	HQ716403_g	Other	9e-05	0.00143	0.00014	0.000553333
Actinobacteria	Acidimicrobiia	Acidimicrobiales	Iamiaceae	EU421859_g	Other	0.00053	6e-05	0.00099	0.000526667
Proteobacteria	Alphaproteobacteria	Rhodospirillales	Rhodospirillaceae	Skermanella	Other	0.00029	0.00038	0.00085	0.000506667
Proteobacteria	Gammaproteobacteria	Enterobacteriales	Enterobacteriaceae	Citrobacter	Other	0.00084	0.00068	0	0.000506667
Actinobacteria	Actinobacteria_c	Micrococcales	Micrococcaceae	Sinomonas	Other	0.00054	0.00027	0.00067	0.000493333
Proteobacteria	Gammaproteobacteria	Pseudomonadales	Moraxellaceae	Acinetobacter	Other	0.00044	0.00103	0	0.00049
Actinobacteria	Actinobacteria_c	Micrococcales	Intrasporangiaceae	Janibacter	Other	0.00029	5e-05	0.00113	0.00049
Bacteroidetes	Bacteroidia	Bacteroidales	EU845084_f	AC160630_g	Other	2e-05	0.00132	0	0.000446667
Actinobacteria	Actinobacteria_c	Micrococcales	Cellulomonadaceae	Cellulomonas	Other	0.00017	0.00039	0.00077	0.000443333
Firmicutes	Clostridia	Clostridiales	Syntrophomonadaceae	Syntrophomonas	Other	1e-05	0.00128	0	0.00043
Firmicutes	Bacilli	Bacillales	Staphylococcaceae	Staphylococcus	Other	0.00011	0.00117	0	0.000426667
Actinobacteria	Actinobacteria_c	Propionibacteriales	Nocardioidaceae	Aeromicrobium	Other	0.00043	0.00019	0.00064	0.00042
Proteobacteria	Alphaproteobacteria	Rhizobiales	Rhizobiaceae	Rhizobium	Other	0.00034	0.00024	0.00062	0.0004
Verrucomicrobia	Verrucomicrobiae	Pedosphaera_o	Pedosphaera_f	GU196205_g	Other	0.00015	0.00105	0	0.0004
Proteobacteria	Alphaproteobacteria	Sphingomonadales	Sphingomonadaceae	Novosphingobium	Other	0.00033	0.00048	0.00037	0.000393333
Actinobacteria	Actinobacteria_c	Pseudonocardiales	Pseudonocardiaceae	Lentzea	Other	0.00035	0.00015	0.00067	0.00039
Proteobacteria	Alphaproteobacteria	Rhizobiales	Afifella_f	FJ479444_g	Other	0.00024	0.0003	0.0006	0.00038
Proteobacteria	Alphaproteobacteria	Caulobacterales	Caulobacteraceae	Brevundimonas	Other	0.00018	0.00062	0.00032	0.000373333
Actinobacteria	Actinobacteria_c	Frankiales	HQ910322_f	HQ910322_g	Other	0.00029	0.00021	0.0006	0.000366667
Firmicutes	Negativicutes	Hydrogenispora_o	Hydrogenispora_f	Hydrogenispora	Other	0.0001	0.00097	2e-05	0.000363333
Actinobacteria	Actinobacteria_c	Frankiales	Geodermatophilaceae	Modestobacter	Other	0.0002	0.0006	0.00029	0.000363333
Actinobacteria	Actinobacteria_c	Streptosporangiales	Thermomonosporaceae	Actinomadura	Other	0.00027	9e-05	0.00072	0.00036
Proteobacteria	Alphaproteobacteria	Sphingomonadales	Erythrobacteraceae	Porphyrobacter	Other	0.0004	5e-05	0.0006	0.00035
Firmicutes	Clostridia	Clostridiales	Ruminococcaceae	JN713389_g	Other	0.0001	0.0008	0.00014	0.000346667
Actinobacteria	Actinobacteria_c	Micrococcales	Other	Other	Other	0.00036	4e-05	0.00061	0.000336667
Actinobacteria	Actinobacteria_c	Pseudonocardiales	Pseudonocardiaceae	Actinokineospora	Other	0.00045	8e-05	0.00048	0.000336667
Acidobacteria	Solibacteres	Solibacterales	Solibacteraceae	HQ190378_g	Other	0.0003	0.00022	0.00048	0.000333333
Proteobacteria	Alphaproteobacteria	Rhodospirillales	Alysiosphaera_f	EF125410_g	Other	0.00023	0.00011	0.00065	0.00033
Firmicutes	Clostridia	Clostridiales	Lachnospiraceae	Eisenbergiella	Other	0.0002	0.00062	0.00016	0.000326667
Actinobacteria	Actinobacteria_c	Micromonosporales	Micromonosporaceae	Other	Other	0.00013	0.00052	0.00032	0.000323333
Firmicutes	Clostridia	Clostridiales	Ruminococcaceae	Pseudoflavonifractor	Other	0.0002	0.00056	0.0002	0.00032
Gemmatimonadetes	Gemmatimonadetes_c	Gemmatimonadales	EU881211_f	EU881211_g	Other	0.00041	0.00046	7e-05	0.000313333
Cyanobacteria	Vampirovibrio_c	FR888536_o	FR888536_f	FR888536_g	Other	5e-05	0.00084	3e-05	0.000306667
Actinobacteria	Actinobacteria_c	Glycomycetales	Glycomycetaceae	Stackebrandtia	Other	0.00031	1e-05	0.00058	0.0003
Actinobacteria	Acidimicrobiia	Acidimicrobiales	Iamiaceae	Other	Other	0.00028	8e-05	0.00051	0.00029
Proteobacteria	Alphaproteobacteria	Rhizobiales	Phyllobacteriaceae	Mesorhizobium	Other	0.0002	9e-05	0.00058	0.00029
Firmicutes	Clostridia	Clostridiales	Lachnospiraceae	Clostridium_g32	Other	1e-05	0.00078	7e-05	0.000286667
Proteobacteria	Alphaproteobacteria	Rhizobiales	Rhizobiaceae	Ensifer	Other	0.00043	2e-05	0.0004	0.000283333
Actinobacteria	Thermoleophilia	Solirubrobacterales	Other	Other	Other	0.00057	0.00028	0	0.000283333
Bacteroidetes	Bacteroidia	Bacteroidales	EU845084_f	EU771129_g	Other	0	0.00085	0	0.000283333
Actinobacteria	Actinobacteria_c	FJ478799_o	FJ478799_f	EF516773_g	Other	0.0002	0.00034	0.00029	0.000276667
Firmicutes	Clostridia	Clostridiales	Ruminococcaceae	Eubacterium_g23	Other	5e-05	0.00069	9e-05	0.000276667
Acidobacteria	CP015136_c	CP015136_o	CP015136_f	HQ190410_g	Other	0.00036	0.00046	0	0.000273333
Proteobacteria	Alphaproteobacteria	Rhizobiales	Devosia_f	Devosia	Other	0.00022	0.00015	0.00044	0.00027
Bacteroidetes	Sphingobacteriia	Sphingobacteriales	Chitinophagaceae	Flavisolibacter	Other	0.00036	0.00044	0	0.000266667
Firmicutes	Clostridia	Clostridiales	Ruminococcaceae	Other	Other	9e-05	0.00068	3e-05	0.000266667
Firmicutes	Bacilli	Lactobacillales	Lactobacillaceae	Lactobacillus	Other	0.00041	0.00039	0	0.000266667
Acidobacteria	CP015136_c	CP015136_o	CP015136_f	HM061812_g	Other	0.00035	0.00044	0	0.000263333
Bacteroidetes	Cytophagia	Cytophagales	Hymenobacteraceae	Adhaeribacter	Other	0.00051	0.00028	0	0.000263333
Planctomycetes	Planctomycetia	Planctomycetales	Planctomycetaceae	EU885077_g	Other	2e-05	0.00077	0	0.000263333
Firmicutes	Bacilli	Bacillales	Staphylococcaceae	Staphylococcus	Staphylococcus_succinus	0	0.00076	0	0.000253333
Firmicutes	Clostridia	Clostridiales	Christensenellaceae	GQ422712_g	Other	0.00011	0.00065	0	0.000253333
Actinobacteria	Actinobacteria_c	Micrococcales	Promicromonosporaceae	Promicromonospora	Other	0.00026	0.00011	0.00038	0.00025
Actinobacteria	Actinobacteria_c	Pseudonocardiales	Pseudonocardiaceae	Saccharothrix	Other	0.00024	9e-05	0.0004	0.000243333
Proteobacteria	Gammaproteobacteria	Xanthomonadales	Xanthomonadaceae	Thermomonas	Other	0.00073	0	0	0.000243333
Firmicutes	Clostridia	Clostridiales	Lachnospiraceae	Mobilitalea	Other	5e-05	0.00059	8e-05	0.00024
Actinobacteria	Actinobacteria_c	Frankiales	Other	Other	Other	0.00015	9e-05	0.00047	0.000236667
Cyanobacteria	Chroobacteria	Other	Other	Other	Other	0.00022	0	0.00048	0.000233333
Proteobacteria	Alphaproteobacteria	Rhodobacterales	Rhodobacteraceae	Other	Other	0.00016	0.0001	0.00043	0.00023
Actinobacteria	Acidimicrobiia	Acidimicrobiales	Microthrixaceae	Other	Other	0.0003	0.0001	0.00028	0.000226667
Planctomycetes	Planctomycetia	Planctomycetales	Planctomycetaceae	DQ001644_g	Other	0.00061	6e-05	0	0.000223333
Proteobacteria	Alphaproteobacteria	Sphingomonadales	Erythrobacteraceae	Altererythrobacter	Other	0.0003	0.00013	0.00024	0.000223333
Actinobacteria	Acidimicrobiia	Acidimicrobiales	Acidimicrobiaceae	Other	Other	0.00016	0.00014	0.00036	0.00022
Actinobacteria	Thermoleophilia	Solirubrobacterales	Conexibacteraceae	Conexibacter	Other	0.0005	0.00016	0	0.00022
Proteobacteria	Betaproteobacteria	Burkholderiales	Alcaligenaceae	Bordetella	Other	0.00063	2e-05	0	0.000216667
Actinobacteria	Actinobacteria_c	Micrococcales	Intrasporangiaceae	Arsenicicoccus	Other	0.00026	1e-05	0.00037	0.000213333
Chloroflexi	EU335161_c	HQ397138_o	HQ397138_f	HQ397138_g	Other	0.00014	0.00021	0.00029	0.000213333
Proteobacteria	Alphaproteobacteria	Rhodospirillales	Rhodospirillaceae	JADL_g	Other	0.00011	0.00033	0.00019	0.00021
Actinobacteria	Actinobacteria_c	Micrococcales	Microbacteriaceae	Leucobacter	Other	0.00029	8e-05	0.00026	0.00021
Gemmatimonadetes	Gemmatimonadetes_c	Gemmatimonadales	Gemmatimonadaceae	Other	Other	0.00025	0.00036	0	0.000203333
Firmicutes	Clostridia	Clostridiales	Christensenellaceae	GU302849_g	Other	2e-05	0.00055	3e-05	0.0002
Chloroflexi	Thermomicrobia	DQ129389_o	DQ129389_f	Other	Other	0.00014	1e-05	0.00045	0.0002
Chloroflexi	HM748667_c	HM748667_o	AB257647_f	AB257647_g	Other	0.0001	0.00025	0.00024	0.000196667
Proteobacteria	Alphaproteobacteria	Rhizobiales	Methylobacteriaceae	Methylobacterium	Other	3e-05	0.00045	0.00011	0.000196667
Firmicutes	Clostridia	Clostridiales	Lachnospiraceae	GU174097_g	Other	5e-05	0.00051	2e-05	0.000193333
Actinobacteria	Actinobacteria_c	FJ478799_o	FJ478799_f	FJ478799_g	Other	0.00018	0.00018	0.00022	0.000193333
Verrucomicrobia	Opitutae	GU305779_o	GU305779_f	EU469726_g	Other	3e-05	0.00055	0	0.000193333
Actinobacteria	Actinobacteria_c	Corynebacteriales	Corynebacteriaceae	Corynebacterium	Other	0.00012	0.00021	0.00024	0.00019
Actinobacteria	Actinobacteria_c	Micrococcales	Micrococcaceae	Micrococcus	Other	0.00011	0.00033	0.00012	0.000186667
Actinobacteria	Actinobacteria_c	Micrococcales	Microbacteriaceae	Other	Other	0.00014	0.00021	0.00021	0.000186667
Chloroflexi	Thermomicrobia	GQ263151_o	GQ263151_f	AY921935_g	Other	0.00022	6e-05	0.00028	0.000186667
Saccharibacteria_TM7	Saccharimonas_c	Saccharimonas_o	Saccharimonas_f	Saccharimonas	Other	0.00033	2e-05	0.00021	0.000186667
Actinobacteria	Actinobacteria_c	Micrococcales	Micrococcaceae	Other	Other	0.0001	0.00012	0.00032	0.00018
Actinobacteria	Acidimicrobiia	Acidimicrobiales	Iamiaceae	HQ864103_g	Other	0.00012	9e-05	0.00032	0.000176667
Proteobacteria	Gammaproteobacteria	Xanthomonadales	Xanthomonadaceae	Lysobacter	Other	0.00032	0.00021	0	0.000176667
Actinobacteria	Acidimicrobiia	Acidimicrobiales	Iamiaceae	EU753662_g	Other	0.00015	6e-05	0.00032	0.000176667
Firmicutes	Clostridia	Clostridiales	Ruminococcaceae	AB240379_g	Other	2e-05	0.0005	0	0.000173333
Synergistetes	Synergistia	Synergistales	Synergistaceae	Other	Other	2e-05	0.00048	0	0.000166667
Acidobacteria	Blastocatellia	Blastocatellales	Blastocatellaceae	Stenotrophobacter	Other	9e-05	6e-05	0.00034	0.000163333
Actinobacteria	Nitriliruptoria	Egibacterales	Egibaceraceae	Egibacter	Other	0.00016	9e-05	0.00022	0.000156667
Proteobacteria	Alphaproteobacteria	Rhodospirillales	Alysiosphaera_f	FM253654_g	Other	7e-05	0.00017	0.00023	0.000156667
Proteobacteria	Alphaproteobacteria	Sphingomonadales	Sphingomonadaceae	Sphingopyxis	Other	0.00014	1e-05	0.00032	0.000156667
Proteobacteria	Gammaproteobacteria	Enterobacteriales	Enterobacteriaceae	Other	Other	0.00023	0.00024	0	0.000156667
Actinobacteria	Thermoleophilia	Solirubrobacterales	Parviterribacteraceae	Parviterribacter	Other	0.00035	0.00012	0	0.000156667
Proteobacteria	Alphaproteobacteria	Rhizobiales	Brucellaceae	Ochrobactrum	Other	0.00016	3e-05	0.00028	0.000156667
Actinobacteria	Actinobacteria_c	Micrococcales	Intrasporangiaceae	Terrabacter	Other	8e-05	1e-05	0.00037	0.000153333
Firmicutes	Clostridia	Clostridiales	Christensenellaceae	HM124244_g	Other	3e-05	0.0004	2e-05	0.00015
Actinobacteria	Actinobacteria_c	Micrococcales	Intrasporangiaceae	Phycicoccus	Other	9e-05	4e-05	0.00031	0.000146667
Actinobacteria	Actinobacteria_c	Pseudonocardiales	Pseudonocardiaceae	Other	Other	0.00013	2e-05	0.00029	0.000146667
Gemmatimonadetes	Longimicrobia	Longimicrobiales	Longimicrobiaceae	Longimicrobium	Other	6e-05	0.00038	0	0.000146667
Bacteroidetes	Sphingobacteriia	Sphingobacteriales	Chitinophagaceae	Niabella	Other	0.00043	0	0	0.000143333
Proteobacteria	Alphaproteobacteria	Sphingomonadales	Sphingomonadaceae	Sphingoaurantiacus	Other	1e-05	0.00033	9e-05	0.000143333
Actinobacteria	Actinobacteria_c	Propionibacteriales	Nocardioidaceae	Other	Other	0.00011	3e-05	0.00028	0.00014
Actinobacteria	Actinobacteria_c	Streptomycetales	Streptomycetaceae	Kitasatospora	Other	0	0.0004	2e-05	0.00014
Chloroflexi	SAR202_c	SAR202_o	SAR202_f	SAR202_g	Other	0.00013	9e-05	0.0002	0.00014
Actinobacteria	Actinobacteria_c	Frankiales	Geodermatophilaceae	Other	Other	0.0001	7e-05	0.00023	0.000133333
Actinobacteria	Actinobacteria_c	Micrococcales	Dermacoccaceae	Dermacoccus	Other	9e-05	0	0.00031	0.000133333
Chloroflexi	Chloroflexia	Kallotenuales	Kallotenuaceae	DQ990943_g	Other	0.00017	0	0.00023	0.000133333
Firmicutes	Clostridia	Clostridiales	Ruminococcaceae	Acetivibrio	Other	2e-05	0.00037	1e-05	0.000133333
Actinobacteria	Acidimicrobiia	Acidimicrobiales	Microthrixaceae	DQ395423_g	Other	0.00014	0	0.00026	0.000133333
Firmicutes	Clostridia	Clostridiales	Christensenellaceae	GQ448104_g	Other	1e-05	0.00036	2e-05	0.00013
Actinobacteria	Coriobacteriia	Coriobacteriales	Coriobacteriaceae	Other	Other	5e-05	0.00033	0	0.000126667
Bacteroidetes	Bacteroidia	Bacteroidales	EU845084_f	EU771129_g	EU471682_s	0	0.00038	0	0.000126667
Chloroflexi	Caldilineae	Caldilineales	Caldilineaceae	GQ263104_g	Other	0.00018	4e-05	0.00016	0.000126667
Chloroflexi	Thermomicrobia	DQ129389_o	DQ129389_f	DQ129389_g	EF157190_s	0.0001	0	0.00028	0.000126667
Proteobacteria	Betaproteobacteria	Burkholderiales	Oxalobacteraceae	Massilia	Other	4e-05	0.00034	0	0.000126667
Acidobacteria	CP015136_c	CP015136_o	CP015136_f	GU187031_g	Other	0.00016	0.00021	0	0.000123333
Actinobacteria	Acidimicrobiia	Acidimicrobiales	Ilumatobacter_f	GQ387490_g	Other	0.0001	2e-05	0.00025	0.000123333
Actinobacteria	Actinobacteria_c	Micromonosporales	Micromonosporaceae	Micromonospora	Other	8e-05	0.0001	0.00019	0.000123333
Deinococcus-Thermus	Deinococci	Trueperales	Trueperaceae	Truepera	Other	0.0001	2e-05	0.00025	0.000123333
Firmicutes	Clostridia	Clostridiales	Mogibacterium_f	EU842499_g	Other	0	0.00037	0	0.000123333
Firmicutes	Clostridia	Clostridiales	Ruminococcaceae	Eubacterium_g8	Other	0.00011	0.00017	9e-05	0.000123333
Planctomycetes	Planctomycetia	Planctomycetales	Gemmata_f	Gemmata	Other	9e-05	0.00016	0.00012	0.000123333
Bacteroidetes	Bacteroidia	Bacteroidales	EU845084_f	Other	Other	1e-05	0.00035	0	0.00012
Proteobacteria	Alphaproteobacteria	Sphingomonadales	Erythrobacteraceae	Other	Other	0.00014	3e-05	0.00019	0.00012
Proteobacteria	Alphaproteobacteria	Caulobacterales	Caulobacteraceae	Phenylobacterium	Other	0.00015	0.00015	5e-05	0.000116667
Chloroflexi	Chloroflexia	Kallotenuales	Kallotenuaceae	JN037913_g	JN037913_s	0.00012	0.00018	3e-05	0.00011
Chloroflexi	Chloroflexia	Kallotenuales	Kallotenuaceae	DQ129248_g	DQ129248_s	0.0001	6e-05	0.00016	0.000106667
Proteobacteria	Gammaproteobacteria	Xanthomonadales	Xanthomonadaceae	Stenotrophomonas	Other	0.00025	7e-05	0	0.000106667
Actinobacteria	Actinobacteria_c	Frankiales	EU335288_f	EU335288_g	Other	0.00013	8e-05	0.0001	0.000103333
Acidobacteria	HQ645210_c	HQ645210_o	HQ645210_f	HQ190481_g	Other	1e-05	0.00029	0	0.0001
Firmicutes	Bacilli	Bacillales	Staphylococcaceae	Staphylococcus	Staphylococcus_hominis	0.00027	3e-05	0	0.0001
Proteobacteria	Alphaproteobacteria	Rhodospirillales	Acetobacteraceae	DQ532333_g	Other	2e-05	0.00027	1e-05	0.0001
Proteobacteria	Alphaproteobacteria	Sphingomonadales	Sphingomonadaceae	Other	Other	3e-05	7e-05	0.0002	0.0001
Proteobacteria	Gammaproteobacteria	Enterobacteriales	Enterobacteriaceae	Enterobacter	Other	0.00011	0.00019	0	0.0001
Proteobacteria	Betaproteobacteria	Nitrosomonadales	Nitrosomonadaceae	Nitrosospira	Other	0.00015	0.00015	0	0.0001
Actinobacteria	Acidimicrobiia	Acidimicrobiales	Iamiaceae	EF018137_g	Other	0.00013	2e-05	0.00014	9.66667e-05
Actinobacteria	Acidimicrobiia	Acidimicrobiales	Microthrixaceae	EF516411_g	Other	0.0001	4e-05	0.00015	9.66667e-05
Actinobacteria	Actinobacteria_c	Corynebacteriales	Nocardiaceae	Gordonia	Other	0.00011	1e-05	0.00016	9.33333e-05
Actinobacteria	Actinobacteria_c	Glycomycetales	Glycomycetaceae	Glycomyces	Other	0.00017	0.00011	0	9.33333e-05
Firmicutes	Bacilli	Bacillales	Alicyclobacillaceae	EF016847_g	Other	8e-05	0.0002	0	9.33333e-05
Bacteroidetes	Cytophagia	Cytophagales	Cytophagaceae	Other	Other	0.00026	2e-05	0	9.33333e-05
Acidobacteria	Blastocatellia	Blastocatellales	Blastocatellaceae	DQ532228_g	Other	6e-05	8e-05	0.00013	9e-05
Actinobacteria	Actinobacteria_c	Propionibacteriales	Propionibacteriaceae	Mariniluteicoccus	Other	0.00017	4e-05	6e-05	9e-05
Planctomycetes	Planctomycetia	Planctomycetales	Gemmata_f	Other	Other	1e-05	0.00014	0.00012	9e-05
Bacteroidetes	Sphingobacteriia	Sphingobacteriales	Sphingobacteriaceae	Anseongella	Anseongella_ginsenosidimutans	0.00026	0	0	8.66667e-05
Firmicutes	Clostridia	Clostridiales	EU234093_f	EU234093_g	Other	0	0.00026	0	8.66667e-05
Acidobacteria	Blastocatellia	Blastocatellales	Blastocatellaceae	Other	Other	5e-05	4e-05	0.00016	8.33333e-05
Acidobacteria	Thermoanaerobaculum_c	Thermoanaerobaculum_o	EU881271_f	EU881271_g	Other	9e-05	0.00016	0	8.33333e-05
Actinobacteria	Acidimicrobiia	Acidimicrobiales	FJ478790_f	FJ478790_g	Other	5e-05	7e-05	0.00013	8.33333e-05
Actinobacteria	Actinobacteria_c	Streptosporangiales	Streptosporangiaceae	Other	Other	2e-05	0.00011	0.00012	8.33333e-05
Fibrobacteres	Chitinivibrionia	Chitinivibrionales	LDWW_f	LDWW_g	Other	0.0001	0.00015	0	8.33333e-05
Planctomycetes	Planctomycetia	Planctomycetales	Planctomycetaceae	AY234711_g	Other	0.00011	0.00014	0	8.33333e-05
Proteobacteria	Betaproteobacteria	Burkholderiales	Comamonadaceae	Ramlibacter	Other	3e-05	0.00022	0	8.33333e-05
Proteobacteria	Betaproteobacteria	Burkholderiales	Oxalobacteraceae	Other	Other	0.00011	0.00014	0	8.33333e-05
Firmicutes	Clostridia	Clostridiales	Mogibacterium_f	Other	Other	1e-05	0.00022	1e-05	8e-05
Firmicutes	Clostridia	Clostridiales	Ruminococcaceae	Oscillibacter	Other	0	0.00021	3e-05	8e-05
Proteobacteria	Deltaproteobacteria	Myxococcales	Archangiaceae	Archangium	Other	0.00024	0	0	8e-05
Chloroflexi	Thermomicrobia	Sphaerobacterales	Sphaerobacteraceae	Other	Other	0.00013	0	0.00011	8e-05
Planctomycetes	Planctomycetia	Planctomycetales	Planctomycetaceae	Other	Other	0.0001	0.00014	0	8e-05
Proteobacteria	Alphaproteobacteria	Rhizobiales	Methylobacteriaceae	Other	Other	7e-05	9e-05	8e-05	8e-05
Actinobacteria	Acidimicrobiia	Acidimicrobiales	Microthrixaceae	DQ395467_g	Other	6e-05	1e-05	0.00016	7.66667e-05
Actinobacteria	Actinobacteria_c	Kineosporiales	Kineosporiaceae	Kineococcus	Other	3e-05	0.00012	8e-05	7.66667e-05
Actinobacteria	Actinobacteria_c	Kineosporiales	Kineosporiaceae	Other	Other	0.00011	1e-05	0.00011	7.66667e-05
Actinobacteria	Actinobacteria_c	Streptosporangiales	Streptosporangiaceae	Nonomuraea	Other	7e-05	0	0.00016	7.66667e-05
Chloroflexi	SAR202_c	SAR202_o	AM997775_f	AM997775_g	Other	0.00011	0.00012	0	7.66667e-05
Firmicutes	Clostridia	Clostridiales	Lachnospiraceae	HM123979_g	Other	3e-05	0.00017	3e-05	7.66667e-05
Firmicutes	Clostridia	Clostridiales	Ruminococcaceae	Caproiciproducens	Other	2e-05	0.00021	0	7.66667e-05
Proteobacteria	Alphaproteobacteria	Rhodospirillales	Acetobacteraceae	Roseomonas	Other	4e-05	6e-05	0.00013	7.66667e-05
Acidobacteria	Blastocatellia	Blastocatellales	AY281358_f	EU979113_g	Other	2e-05	0.0002	0	7.33333e-05
Firmicutes	Bacilli	Bacillales	Planococcaceae	Lysinibacillus	Other	6e-05	0.00016	0	7.33333e-05
Firmicutes	Bacilli	Lactobacillales	Streptococcaceae	Lactococcus	Other	0.00014	8e-05	0	7.33333e-05
Nitrospirae	Nitrospira_c	Nitrospirales	Nitrospiraceae	Nitrospira	Other	9e-05	0.00013	0	7.33333e-05
Actinobacteria	Acidimicrobiia	Acidimicrobiales	Iamiaceae	HQ864175_g	Other	6e-05	4e-05	0.00011	7e-05
Actinobacteria	Actinobacteria_c	Micrococcales	Intrasporangiaceae	Serinicoccus	Other	3e-05	6e-05	0.00012	7e-05
Actinobacteria	Actinobacteria_c	Micromonosporales	Micromonosporaceae	Actinoplanes	Other	8e-05	4e-05	9e-05	7e-05
Actinobacteria	Actinobacteria_c	Pseudonocardiales	Pseudonocardiaceae	Lechevalieria	Other	3e-05	2e-05	0.00016	7e-05
Firmicutes	Clostridia	Clostridiales	Lachnospiraceae	Eubacterium_g17	Other	3e-05	0.00017	1e-05	7e-05
Firmicutes	Clostridia	Clostridiales	Ruminococcaceae	GU322899_g	Other	0	0.00021	0	7e-05
Firmicutes	Erysipelotrichi	Erysipelotrichales	Erysipelotrichaceae	EU842803_g	Other	0	0.00021	0	7e-05
Proteobacteria	Alphaproteobacteria	Sphingomonadales	Sphingomonadaceae	Sphingobium	Other	0	0.00019	2e-05	7e-05
Chloroflexi	Chloroflexia	Herpetosiphonales	Herpetosiphonaceae	Herpetosiphon	Other	0.00014	0	7e-05	7e-05
Proteobacteria	Alphaproteobacteria	Rhodobacterales	Rhodobacteraceae	Amaricoccus	Other	7e-05	0	0.00014	7e-05
Acidobacteria	CP015136_c	CP015136_o	CP015136_f	GU260705_g	Other	8e-05	0.00012	0	6.66667e-05
Acidobacteria	CP015136_c	CP015136_o	CP015136_f	Other	Other	0.00019	1e-05	0	6.66667e-05
Actinobacteria	Actinobacteria_c	Corynebacteriales	Nocardiaceae	Other	Other	6e-05	2e-05	0.00012	6.66667e-05
Actinobacteria	Actinobacteria_c	Micrococcales	Cellulomonadaceae	Actinotalea	Other	6e-05	3e-05	0.00011	6.66667e-05
Chloroflexi	Chloroflexia	Chloroflexales	Chloroflexaceae	Chloronema	Other	3e-05	0.00017	0	6.66667e-05
Firmicutes	Clostridia	Clostridiales	Clostridiaceae	Other	Other	0	0.0002	0	6.66667e-05
Firmicutes	Clostridia	Clostridiales	Lachnospiraceae	Clostridium_g24	Other	2e-05	0.0001	8e-05	6.66667e-05
Firmicutes	Clostridia	Clostridiales	Lachnospiraceae	LLKB_g	Other	2e-05	9e-05	9e-05	6.66667e-05
Proteobacteria	Alphaproteobacteria	Rhodobacterales	Rhodobacteraceae	Gemmobacter	Other	8e-05	7e-05	5e-05	6.66667e-05
Proteobacteria	Deltaproteobacteria	Myxococcales	Sandaracinaceae	FJ444747_g	Other	2e-05	0.00018	0	6.66667e-05
Firmicutes	Bacilli	Bacillales	Paenibacillaceae	Paenibacillus	Other	0.00013	7e-05	0	6.66667e-05
Firmicutes	Bacilli	Lactobacillales	Enterococcaceae	Enterococcus	Other	0.00013	7e-05	0	6.66667e-05
Chloroflexi	HM748667_c	HM748667_o	HM748667_f	HM748667_g	Other	4e-05	3e-05	0.00012	6.33333e-05
Gemmatimonadetes	Longimicrobia	Longimicrobiales	Longimicrobiaceae	FJ891031_g	FJ891031_s	4e-05	0.00015	0	6.33333e-05
Planctomycetes	Planctomycetia	Planctomycetales	Planctomycetaceae	Singulisphaera	Other	8e-05	0.00011	0	6.33333e-05
Proteobacteria	Betaproteobacteria	Burkholderiales	Comamonadaceae	Other	Other	4e-05	0.00015	0	6.33333e-05
Proteobacteria	Deltaproteobacteria	FM253572_o	EU491430_f	JF718671_g	Other	0.00012	7e-05	0	6.33333e-05
Acidobacteria	CP015136_c	CP015136_o	CP015136_f	CP015136_g	Other	9e-05	9e-05	0	6e-05
Actinobacteria	Actinobacteria_c	Micrococcales	Dermacoccaceae	Other	Other	2e-05	0	0.00016	6e-05
Firmicutes	Clostridia	Clostridiales	Lachnospiraceae	Roseburia	Other	8e-05	6e-05	4e-05	6e-05
Firmicutes	Clostridia	Clostridiales	Ruminococcaceae	DQ777889_g	Other	0	0.00018	0	6e-05
Gemmatimonadetes	Gemmatimonadetes_c	Gemmatimonadales	Gemmatimonadaceae	GQ396950_g	Other	0.00012	6e-05	0	6e-05
Proteobacteria	Alphaproteobacteria	Rhizobiales	Bradyrhizobiaceae	Pseudolabrys	Other	1e-05	9e-05	8e-05	6e-05
Proteobacteria	Betaproteobacteria	Burkholderiales	Comamonadaceae	Diaphorobacter	Other	1e-05	0.00017	0	6e-05
BRC1	FP245541_c	FP245541_o	AJ604544_f	AJ604544_g	Other	0.00014	4e-05	0	6e-05
Bacteroidetes	Cytophagia	Cytophagales	Cytophagaceae	Rhodocytophaga	Other	0.00013	5e-05	0	6e-05
Gemmatimonadetes	Gemmatimonadetes_c	Gemmatimonadales	Gemmatimonadaceae	JF776894_g	Other	3e-05	0.00015	0	6e-05
Nitrospirae	Nitrospira_c	GU444092_o	GU444092_f	GU444092_g	Other	7e-05	0.00011	0	6e-05
Proteobacteria	Gammaproteobacteria	Steroidobacter_o	Steroidobacter_f	Steroidobacter	Other	7e-05	0.00011	0	6e-05
Actinobacteria	Acidimicrobiia	Acidimicrobiales	Iamiaceae	DQ129383_g	DQ129383_s	7e-05	1e-05	9e-05	5.66667e-05
Actinobacteria	Actinobacteria_c	Frankiales	Cryptosporangiaceae	Cryptosporangium	Other	1e-05	7e-05	9e-05	5.66667e-05
Actinobacteria	Actinobacteria_c	Frankiales	Sporichthyaceae	Sporichthya	Other	7e-05	0	0.0001	5.66667e-05
Actinobacteria	Actinobacteria_c	Propionibacteriales	Propionibacteriaceae	Propionibacterium	Propionibacterium_acnes	8e-05	2e-05	7e-05	5.66667e-05
Actinobacteria	Actinobacteria_c	Pseudonocardiales	Pseudonocardiaceae	Actinophytocola	Other	9e-05	0	8e-05	5.66667e-05
Actinobacteria	Actinobacteria_c	Streptomycetales	Streptomycetaceae	Other	Other	2e-05	0.00011	4e-05	5.66667e-05
Bacteroidetes	Flavobacteria	Flavobacteriales	Crocinitomicaceae	Fluviicola	Other	7e-05	0.0001	0	5.66667e-05
Chloroflexi	EU335161_c	EU335161_o	EU335161_f	EU335161_g	Other	8e-05	2e-05	7e-05	5.66667e-05
Firmicutes	Bacilli	Bacillales	Planococcaceae	Domibacillus	Other	8e-05	9e-05	0	5.66667e-05
Firmicutes	Bacilli	Lactobacillales	Streptococcaceae	Lactococcus	Lactococcus_lactis	5e-05	0.00012	0	5.66667e-05
Firmicutes	Clostridia	Clostridiales	Lachnospiraceae	Eubacterium_g4	Other	1e-05	7e-05	9e-05	5.66667e-05
Actinobacteria	Actinobacteria_c	Micrococcales	Promicromonosporaceae	Luteimicrobium	Other	3e-05	0	0.00014	5.66667e-05
Actinobacteria	Actinobacteria_c	Frankiales	Nakamurellaceae	Nakamurella	Other	6e-05	0	0.0001	5.33333e-05
Actinobacteria	Actinobacteria_c	Micrococcales	Promicromonosporaceae	Cellulosimicrobium	Other	5e-05	0	0.00011	5.33333e-05
Actinobacteria	Rubrobacteria	AB240334_o	AB240334_f	AB240334_g	Other	0.00011	5e-05	0	5.33333e-05
Chloroflexi	HM748667_c	HM748667_o	AY922170_f	AY922170_g	Other	1e-05	0.00012	3e-05	5.33333e-05
Firmicutes	Clostridia	Clostridiales	Christensenellaceae	GQ422712_g	HM008825_s	0	0.00016	0	5.33333e-05
Actinobacteria	Actinobacteria_c	Other	Other	Other	Other	3e-05	6e-05	7e-05	5.33333e-05
Bacteroidetes	Cytophagia	Cytophagales	Hymenobacteraceae	Pontibacter	Other	0.00013	3e-05	0	5.33333e-05
Cyanobacteria	JF417809_c	JF417809_o	JF417809_f	JF417809_g	Other	4e-05	7e-05	5e-05	5.33333e-05
Firmicutes	Bacilli	Bacillales	Staphylococcaceae	Staphylococcus	Staphylococcus_sciuri	2e-05	0.00014	0	5.33333e-05
Actinobacteria	Actinobacteria_c	Corynebacteriales	Tsukamurellaceae	Tsukamurella	Other	5e-05	0	0.0001	5e-05
Actinobacteria	Actinobacteria_c	Micromonosporales	Micromonosporaceae	Virgisporangium	Other	1e-05	0.0001	4e-05	5e-05
Proteobacteria	Gammaproteobacteria	Xanthomonadales	Xanthomonadaceae	Arenimonas	Other	7e-05	8e-05	0	5e-05
Proteobacteria	Betaproteobacteria	Burkholderiales	Comamonadaceae	Comamonas	Other	2e-05	0.00013	0	5e-05
Verrucomicrobia	Verrucomicrobiae	Pedosphaera_o	Pedosphaera_f	JF319250_g	Other	0	0.00015	0	5e-05
Actinobacteria	Actinobacteria_c	Propionibacteriales	Propionibacteriaceae	Microlunatus	Other	4e-05	4e-05	6e-05	4.66667e-05
Bacteroidetes	Sphingobacteriia	Sphingobacteriales	Chitinophagaceae	Other	Other	0.00011	3e-05	0	4.66667e-05
Firmicutes	Clostridia	Clostridiales	Lachnospiraceae	Blautia	Other	0	0.00011	3e-05	4.66667e-05
Firmicutes	Tissierellia	Tissierellales	Sedimentibacter_f	Sedimentibacter	Other	0	0.00011	3e-05	4.66667e-05
Gemmatimonadetes	Longimicrobia	Longimicrobiales	GQ263002_f	GQ263002_g	Other	4e-05	0.0001	0	4.66667e-05
Proteobacteria	Alphaproteobacteria	Caulobacterales	Caulobacteraceae	Caulobacter	Other	5e-05	1e-05	8e-05	4.66667e-05
Proteobacteria	Deltaproteobacteria	Bdellovibrionales	FJ889281_f	FJ889281_g	Other	4e-05	0.0001	0	4.66667e-05
Proteobacteria	Deltaproteobacteria	Myxococcales	Myxococcaceae	Myxococcus	Other	3e-05	0.00011	0	4.66667e-05
Proteobacteria	Gammaproteobacteria	Chromatiales	Ectothiorhodospiraceae	JX504409_g	Other	9e-05	5e-05	0	4.66667e-05
Verrucomicrobia	Spartobacteria	Chthoniobacterales	Chthoniobacteraceae	FJ542958_g	Other	5e-05	9e-05	0	4.66667e-05
Verrucomicrobia	Verrucomicrobiae	Verrucomicrobiales	Akkermansiaceae	HM630201_g	Other	1e-05	3e-05	0.0001	4.66667e-05
Actinobacteria	Actinobacteria_c	Micromonosporales	Micromonosporaceae	Verrucosispora	Other	3e-05	4e-05	7e-05	4.66667e-05
Bacteroidetes	Cytophagia	Cytophagales	Hymenobacteraceae	Hymenobacter	Other	0	0.00014	0	4.66667e-05
Proteobacteria	Alphaproteobacteria	Rhodospirillales	Alysiosphaera_f	Geminicoccus	Other	0	0.00014	0	4.66667e-05
Proteobacteria	Betaproteobacteria	Burkholderiales	Alcaligenaceae	Advenella	Other	0.00013	1e-05	0	4.66667e-05
Proteobacteria	Betaproteobacteria	Burkholderiales	Oxalobacteraceae	Noviherbaspirillum	Other	1e-05	0.00013	0	4.66667e-05
Acidobacteria	Blastocatellia	Blastocatellales	Blastocatellaceae	Blastocatella	Other	4e-05	5e-05	4e-05	4.33333e-05
Actinobacteria	Acidimicrobiia	Acidimicrobiales	Iamiaceae	GQ487905_g	Other	4e-05	4e-05	5e-05	4.33333e-05
Actinobacteria	Acidimicrobiia	Acidimicrobiales	Ilumatobacter_f	AJ863237_g	Other	5e-05	4e-05	4e-05	4.33333e-05
Actinobacteria	Actinobacteria_c	Corynebacteriales	Nocardiaceae	Rhodococcus	Other	3e-05	0	0.0001	4.33333e-05
Bacteroidetes	Bacteroidia	Bacteroidales	Rikenellaceae	Alistipes	Other	5e-05	8e-05	0	4.33333e-05
Bacteroidetes	Sphingobacteriia	Sphingobacteriales	Sphingobacteriaceae	Pedobacter	Other	3e-05	0.0001	0	4.33333e-05
Firmicutes	Clostridia	Clostridiales	Ruminococcaceae	Butyricicoccus	Other	2e-05	0.00011	0	4.33333e-05
Tenericutes	Mollicutes	GU196243_o	FJ367735_f	EF586032_g	Other	3e-05	0.0001	0	4.33333e-05
Actinobacteria	Actinobacteria_c	Micrococcales	Intrasporangiaceae	Intrasporangium	Other	0	0	0.00013	4.33333e-05
Actinobacteria	Actinobacteria_c	Micrococcales	Intrasporangiaceae	Tetrasphaera	Other	7e-05	0	6e-05	4.33333e-05
Actinobacteria	Actinobacteria_c	Propionibacteriales	Nocardioidaceae	Kribbella	Other	7e-05	3e-05	3e-05	4.33333e-05
Omnitrophica_OP3	FP245540_c	FP245540_o	FJ769501_f	FJ769501_g	FJ769501_s	0	0.00013	0	4.33333e-05
Proteobacteria	Alphaproteobacteria	Rickettsiales	Midichloriaceae	Other	Other	0	0	0.00013	4.33333e-05
Proteobacteria	Alphaproteobacteria	Sphingomonadales	Sphingomonadaceae	Sphingosinicella	Other	1e-05	5e-05	7e-05	4.33333e-05
Proteobacteria	Gammaproteobacteria	Chromatiales	Nitrosococcus_f	Other	Other	0.00013	0	0	4.33333e-05
Actinobacteria	Acidimicrobiia	Acidimicrobiales	CP011489_f	CP011489_g	Other	0.0001	1e-05	1e-05	4e-05
Actinobacteria	Actinobacteria_c	Micrococcales	Bogoriellaceae	Georgenia	Other	3e-05	6e-05	3e-05	4e-05
Chloroflexi	Caldilineae	Caldilineales	Caldilineaceae	Caldilinea	Other	2e-05	0.0001	0	4e-05
Chloroflexi	Thermomicrobia	DQ129389_o	DQ129389_f	FJ478561_g	EU786123_s	8e-05	1e-05	3e-05	4e-05
Chloroflexi	Thermomicrobia	DQ129389_o	DQ129389_f	FJ478561_g	JQ738763_s	1e-05	3e-05	8e-05	4e-05
Firmicutes	Clostridia	Clostridiales	Lachnospiraceae	EU845632_g	Other	2e-05	9e-05	1e-05	4e-05
Firmicutes	Clostridia	Clostridiales	Ruminococcaceae	AB185816_g	Other	3e-05	9e-05	0	4e-05
Gemmatimonadetes	Longimicrobia	GQ263235_o	GQ263235_f	EF540396_g	Other	1e-05	0.00011	0	4e-05
Planctomycetes	Planctomycetia	Planctomycetales	Planctomycetaceae	AY913229_g	Other	4e-05	8e-05	0	4e-05
Proteobacteria	Alphaproteobacteria	Rhodospirillales	Rhodospirillaceae	Desertibacter	Other	0	0	0.00012	4e-05
Proteobacteria	Betaproteobacteria	DQ395705_o	EU786132_f	EU786132_g	Other	4e-05	8e-05	0	4e-05
Proteobacteria	Gammaproteobacteria	Pseudomonadales	Moraxellaceae	Paraperlucidibaca	Other	0.00012	0	0	4e-05
Saccharibacteria_TM7	Saccharimonas_c	Saccharimonas_o	JF421159_f	JF421159_g	Other	5e-05	2e-05	5e-05	4e-05
AF234118_p	AF234118_c	AF234118_o	EU132808_f	EU132808_g	Other	5e-05	7e-05	0	4e-05
Actinobacteria	Acidimicrobiia	Acidimicrobiales	Other	Other	Other	3e-05	4e-05	4e-05	3.66667e-05
Actinobacteria	Actinobacteria_c	Kineosporiales	Kineosporiaceae	Angustibacter	Other	3e-05	4e-05	4e-05	3.66667e-05
Acidobacteria	Blastocatellia	Blastocatellales	Blastocatellaceae	HQ597814_g	Other	0.0001	0	1e-05	3.66667e-05
Actinobacteria	Actinobacteria_c	Jiangellales	Jiangellaceae	Jiangella	Other	7e-05	4e-05	0	3.66667e-05
Actinobacteria	Rubrobacteria	Gaiellales	GQ396807_f	GQ396807_g	Other	5e-05	1e-05	5e-05	3.66667e-05
Bacteroidetes	Bacteroidia	Bacteroidales	S24-7_f	EF602759_g	Other	0	0.00011	0	3.66667e-05
Firmicutes	Clostridia	Clostridiales	Ruminococcaceae	Ruminococcus_g2	Other	0	0.0001	1e-05	3.66667e-05
Gemmatimonadetes	Longimicrobia	Longimicrobiales	GQ263002_f	EU735751_g	Other	5e-05	6e-05	0	3.66667e-05
Planctomycetes	Planctomycetia	Planctomycetales	Planctomycetaceae	EU881226_g	Other	4e-05	7e-05	0	3.66667e-05
Proteobacteria	Alphaproteobacteria	Rhizobiales	Rhizobiaceae	Shinella	Other	3e-05	0	8e-05	3.66667e-05
Proteobacteria	Alphaproteobacteria	Rhodobacterales	Rhodobacteraceae	Ketogulonicigenium	Other	0	7e-05	4e-05	3.66667e-05
Acidobacteria	CP015136_c	CP015136_o	CP015136_f	Z95727_g	Other	0	0.0001	0	3.33333e-05
Actinobacteria	Actinobacteria_c	Micrococcales	Intrasporangiaceae	Kribbia	Other	1e-05	0	9e-05	3.33333e-05
Actinobacteria	Actinobacteria_c	Micrococcales	Intrasporangiaceae	Ornithinicoccus	Other	0	0	0.0001	3.33333e-05
Actinobacteria	Actinobacteria_c	Propionibacteriales	Propionibacteriaceae	Other	Other	8e-05	1e-05	1e-05	3.33333e-05
Bacteroidetes	Bacteroidia	Bacteroidales	Prevotellaceae	Prevotella	Other	2e-05	8e-05	0	3.33333e-05
Bacteroidetes	Cytophagia	Cytophagales	Cytophagaceae	FN554387_g	Other	4e-05	6e-05	0	3.33333e-05
Bacteroidetes	Sphingobacteriia	Sphingobacteriales	Chitinophagaceae	Segetibacter	Other	5e-05	5e-05	0	3.33333e-05
Chloroflexi	Chloroflexia	Herpetosiphonales	Herpetosiphonaceae	GQ396860_g	GQ396860_s	1e-05	3e-05	6e-05	3.33333e-05
Chloroflexi	Thermomicrobia	DQ129389_o	DQ129389_f	JF706687_g	JF706687_s	2e-05	2e-05	6e-05	3.33333e-05
Firmicutes	Clostridia	Clostridiales	Ruminococcaceae	HM124225_g	Other	0	0.0001	0	3.33333e-05
Proteobacteria	Deltaproteobacteria	Bdellovibrionales	Bacteriovoracaceae	Peredibacter	Other	2e-05	8e-05	0	3.33333e-05
Proteobacteria	Gammaproteobacteria	Cellvibrionales	Cellvibrionaceae	Cellvibrio	Other	1e-05	9e-05	0	3.33333e-05
Proteobacteria	Gammaproteobacteria	Chromatiales	Other	Other	Other	8e-05	2e-05	0	3.33333e-05
Proteobacteria	Gammaproteobacteria	Enterobacteriales	Enterobacteriaceae	Pantoea	Other	6e-05	4e-05	0	3.33333e-05
Tenericutes	Mollicutes	Acholeplasmatales	Acholeplasmataceae	HM630232_g	Other	5e-05	5e-05	0	3.33333e-05
Verrucomicrobia	Verrucomicrobiae	Pedosphaera_o	Pedosphaera_f	JN177836_g	Other	1e-05	9e-05	0	3.33333e-05
Actinobacteria	Actinobacteria_c	Pseudonocardiales	Pseudonocardiaceae	JF266448_g	Other	2e-05	1e-05	7e-05	3.33333e-05
Verrucomicrobia	Spartobacteria	Chthoniobacterales	Chthoniobacteraceae	EU335341_g	Other	3e-05	7e-05	0	3.33333e-05
Actinobacteria	Acidimicrobiia	Acidimicrobiales	Iamiaceae	AY093455_g	Other	1e-05	4e-05	4e-05	3e-05
Actinobacteria	Actinobacteria_c	FJ478799_o	JF421206_f	JF421206_g	Other	3e-05	5e-05	1e-05	3e-05
Actinobacteria	Actinobacteria_c	Kineosporiales	Kineosporiaceae	Kineosporia	Other	2e-05	1e-05	6e-05	3e-05
Actinobacteria	Actinobacteria_c	Propionibacteriales	Nocardioidaceae	Nocardioides	DQ298311_s	2e-05	3e-05	4e-05	3e-05
Bacteroidetes	Flavobacteria	Flavobacteriales	Flavobacteriaceae	EU779437_g	Other	3e-05	6e-05	0	3e-05
Bacteroidetes	Sphingobacteriia	Sphingobacteriales	Chitinophagaceae	Flavitalea	Other	8e-05	1e-05	0	3e-05
Firmicutes	Clostridia	Clostridiales	Christensenellaceae	HM124260_g	Other	3e-05	5e-05	1e-05	3e-05
Planctomycetes	Planctomycetia	Planctomycetales	Gemmata_f	EF494332_g	Other	1e-05	8e-05	0	3e-05
Planctomycetes	Planctomycetia	Planctomycetales	Gemmata_f	Zavarzinella	Other	3e-05	5e-05	1e-05	3e-05
Proteobacteria	Alphaproteobacteria	Rhizobiales	Bradyrhizobiaceae	Nitrobacter	Other	4e-05	4e-05	1e-05	3e-05
Proteobacteria	Deltaproteobacteria	Myxococcales	Archangiaceae	Other	Other	4e-05	5e-05	0	3e-05
Chloroflexi	Chloroflexia	Chloroflexales	DQ906857_f	DQ906857_g	DQ906857_s	2e-05	0	7e-05	3e-05
Firmicutes	Clostridia	Clostridiales	Lachnospiraceae	FJ534982_g	Other	1e-05	7e-05	1e-05	3e-05
Firmicutes	Clostridia	Clostridiales	Lachnospiraceae	Herbinix	Other	0	7e-05	2e-05	3e-05
Gemmatimonadetes	Gemmatimonadetes_c	Gemmatimonadales	Gemmatimonadaceae	HQ910337_g	Other	2e-05	7e-05	0	3e-05
Planctomycetes	Planctomycetia	Planctomycetales	Planctomycetaceae	FJ543048_g	Other	7e-05	2e-05	0	3e-05
Proteobacteria	Alphaproteobacteria	Rhodospirillales	Rhodospirillaceae	JF922455_g	Other	2e-05	7e-05	0	3e-05
Proteobacteria	Alphaproteobacteria	Rickettsiales	Midichloriaceae	Midichloria	EU555284_s	1e-05	1e-05	7e-05	3e-05
Actinobacteria	Acidimicrobiia	Acidimicrobiales	Acidimicrobiaceae	EF127609_g	Other	0	2e-05	6e-05	2.66667e-05
Actinobacteria	Actinobacteria_c	Micrococcales	Micrococcaceae	Citricoccus	Other	5e-05	0	3e-05	2.66667e-05
Actinobacteria	Actinobacteria_c	Micrococcales	Promicromonosporaceae	Other	Other	4e-05	0	4e-05	2.66667e-05
Actinobacteria	Thermoleophilia	Solirubrobacterales	Parviterribacteraceae	Other	Other	6e-05	2e-05	0	2.66667e-05
Bacteroidetes	Sphingobacteriia	Sphingobacteriales	Chitinophagaceae	Parasegetibacter	Other	0	8e-05	0	2.66667e-05
Chloroflexi	Chloroflexia	Chloroflexales	Kouleothrix_f	FJ478841_g	Other	2e-05	0	6e-05	2.66667e-05
Chloroflexi	Chloroflexia	Kallotenuales	Kallotenuaceae	EU861840_g	HQ121016_s	3e-05	1e-05	4e-05	2.66667e-05
Chloroflexi	EU335161_c	EU335161_o	HQ697801_f	HQ697801_g	Other	3e-05	0	5e-05	2.66667e-05
Chloroflexi	EU335161_c	HQ397138_o	HQ397138_f	HQ397138_g	HQ397138_s	1e-05	5e-05	2e-05	2.66667e-05
Chloroflexi	SAR202_c	SAR202_o	FJ481263_f	FJ481263_g	Other	0	0	8e-05	2.66667e-05
Cyanobacteria	Chroobacteria	Pleurocapsales	Chroococcidiopsis_f	FJ230803_g	Other	5e-05	0	3e-05	2.66667e-05
Cyanobacteria	JF737898_c	GU174155_o	GU174155_f	GU174155_g	Other	0	8e-05	0	2.66667e-05
Firmicutes	Bacilli	Bacillales	Aneurinibacillus_f	Oxalophagus	Other	3e-05	5e-05	0	2.66667e-05
Firmicutes	Bacilli	Lactobacillales	Streptococcaceae	Streptococcus	Other	4e-05	4e-05	0	2.66667e-05
Firmicutes	Clostridia	Clostridiales	Lachnospiraceae	EU844681_g	Other	0	5e-05	3e-05	2.66667e-05
Firmicutes	Clostridia	Clostridiales	Ruminococcaceae	DQ394632_g	Other	0	8e-05	0	2.66667e-05
Lentisphaerae	CP010904_c	EF436358_o	HQ260945_f	HQ260945_g	Other	0	8e-05	0	2.66667e-05
Lentisphaerae	Lentisphaeria	Victivallales	Victivallaceae	Other	Other	0	8e-05	0	2.66667e-05
Proteobacteria	Alphaproteobacteria	Rhizobiales	Hyphomicrobiaceae	Hyphomicrobium	Other	1e-05	4e-05	3e-05	2.66667e-05
Proteobacteria	Alphaproteobacteria	Rhizobiales	Methylocystaceae	Methylocystis	Other	3e-05	0	5e-05	2.66667e-05
Proteobacteria	Alphaproteobacteria	Rhizobiales	Other	Other	Other	2e-05	6e-05	0	2.66667e-05
Proteobacteria	Alphaproteobacteria	Rhizobiales	Phyllobacteriaceae	Other	Other	1e-05	5e-05	2e-05	2.66667e-05
Proteobacteria	Alphaproteobacteria	Rhodospirillales	Rhodospirillaceae	Other	Other	1e-05	5e-05	2e-05	2.66667e-05
Proteobacteria	Deltaproteobacteria	Desulfovibrionales	Desulfovibrionaceae	Desulfovibrio	Other	2e-05	6e-05	0	2.66667e-05
Proteobacteria	Deltaproteobacteria	EU335163_o	HM187154_f	HM187154_g	HM187154_s	0	8e-05	0	2.66667e-05
Tenericutes	Mollicutes	Acholeplasmatales	Acholeplasmataceae	Acholeplasma_g2	Other	2e-05	6e-05	0	2.66667e-05
Actinobacteria	Actinobacteria_c	Frankiales	Antricoccus_f	Antricoccus	Other	7e-05	0	1e-05	2.66667e-05
Actinobacteria	Actinobacteria_c	Micrococcales	Cellulomonadaceae	Other	Other	0	1e-05	7e-05	2.66667e-05
Firmicutes	Negativicutes	Veillonellales	Veillonellaceae	Veillonella	Other	1e-05	7e-05	0	2.66667e-05
Acidobacteria	Blastocatellia	Blastocatellales	EU335275_f	EU192989_g	Other	1e-05	6e-05	0	2.33333e-05
Actinobacteria	Actinobacteria_c	Frankiales	Frankiaceae	Frankia	Other	2e-05	1e-05	4e-05	2.33333e-05
Actinobacteria	Actinobacteria_c	Micrococcales	Intrasporangiaceae	Fodinibacter	Fodinibacter_luteus	1e-05	2e-05	4e-05	2.33333e-05
Actinobacteria	Actinobacteria_c	Micrococcales	Micrococcaceae	Nesterenkonia	Other	2e-05	5e-05	0	2.33333e-05
Actinobacteria	Actinobacteria_c	Micromonosporales	Micromonosporaceae	Dactylosporangium	Other	3e-05	2e-05	2e-05	2.33333e-05
Actinobacteria	Actinobacteria_c	Propionibacteriales	Nocardioidaceae	Actinopolymorpha	Other	4e-05	0	3e-05	2.33333e-05
Actinobacteria	Actinobacteria_c	Streptomycetales	Streptomycetaceae	Streptacidiphilus	Other	0	4e-05	3e-05	2.33333e-05
Bacteroidetes	Bacteroidia	Bacteroidales	Bacteroidaceae	EU464174_g	Other	5e-05	2e-05	0	2.33333e-05
Chloroflexi	Chloroflexia	Herpetosiphonales	Herpetosiphonaceae	AY922003_g	AY922003_s	4e-05	0	3e-05	2.33333e-05
Chloroflexi	Thermomicrobia	GQ263151_o	GQ263151_f	HQ857691_g	Other	5e-05	0	2e-05	2.33333e-05
Firmicutes	Bacilli	Bacillales	Planococcaceae	Planococcus	Other	2e-05	5e-05	0	2.33333e-05
Firmicutes	Bacilli	Bacillales	Staphylococcaceae	Staphylococcus	Staphylococcus_cohnii	3e-05	4e-05	0	2.33333e-05
Firmicutes	Clostridia	Clostridiales	Lachnospiraceae	AB506319_g	Other	1e-05	6e-05	0	2.33333e-05
Firmicutes	Clostridia	Clostridiales	Lachnospiraceae	KE159571_g	Other	0	6e-05	1e-05	2.33333e-05
Firmicutes	Clostridia	Clostridiales	Ruminococcaceae	EF400272_g	Other	1e-05	6e-05	0	2.33333e-05
Gemmatimonadetes	Longimicrobia	Longimicrobiales	GQ263002_f	Other	Other	6e-05	1e-05	0	2.33333e-05
Planctomycetes	Planctomycetia	Planctomycetales	Gemmata_f	EU135148_g	Other	5e-05	2e-05	0	2.33333e-05
Proteobacteria	Alphaproteobacteria	Caulobacterales	Caulobacteraceae	JPOM_g	Other	3e-05	0	4e-05	2.33333e-05
Proteobacteria	Alphaproteobacteria	Rhizobiales	Brucellaceae	Brucella	Other	1e-05	0	6e-05	2.33333e-05
Proteobacteria	Alphaproteobacteria	Rhodospirillales	Acetobacteraceae	Acidisphaera	Other	1e-05	4e-05	2e-05	2.33333e-05
Proteobacteria	Alphaproteobacteria	Rhodospirillales	Acetobacteraceae	Other	Other	2e-05	1e-05	4e-05	2.33333e-05
Proteobacteria	Betaproteobacteria	Burkholderiales	Comamonadaceae	Pelomonas	Other	1e-05	6e-05	0	2.33333e-05
Proteobacteria	Betaproteobacteria	Burkholderiales	Oxalobacteraceae	Oxalicibacterium	Other	4e-05	3e-05	0	2.33333e-05
Proteobacteria	Deltaproteobacteria	Myxococcales	Nannocystaceae	Nannocystis	Other	4e-05	3e-05	0	2.33333e-05
Proteobacteria	Gammaproteobacteria	Chromatiales	Woeseiaceae	Woeseia	Other	3e-05	4e-05	0	2.33333e-05
Proteobacteria	Gammaproteobacteria	Pasteurellales	Pasteurellaceae	Chelonobacter	Other	4e-05	3e-05	0	2.33333e-05
Verrucomicrobia	Verrucomicrobiae	Pedosphaera_o	Pedosphaera_f	HQ864209_g	Other	1e-05	6e-05	0	2.33333e-05
Acidobacteria	CP015136_c	CP015136_o	CP015136_f	EU861837_g	Other	0	7e-05	0	2.33333e-05
Actinobacteria	Actinobacteria_c	Propionibacteriales	Nocardioidaceae	Nocardioides	Nocardioides_glacieisoli	0	0	7e-05	2.33333e-05
Actinobacteria	Thermoleophilia	Thermoleophilales	Thermoleophilaceae	Other	Other	7e-05	0	0	2.33333e-05
Bacteroidetes	Sphingobacteriia	HQ178786_o	HQ178786_f	HQ178786_g	Other	0	7e-05	0	2.33333e-05
Firmicutes	Clostridia	Clostridiales	Mogibacterium_f	Anaerovorax	Other	0	7e-05	0	2.33333e-05
Firmicutes	Clostridia	Thermoanaerobacterales	Symbiobacteriaceae	Symbiobacterium	Other	0	7e-05	0	2.33333e-05
Proteobacteria	Gammaproteobacteria	Pseudomonadales	Moraxellaceae	Enhydrobacter	Other	0	7e-05	0	2.33333e-05
Synergistetes	Synergistia	Synergistales	Synergistaceae	EU463241_g	EU463241_s	0	7e-05	0	2.33333e-05
Acidobacteria	Blastocatellia	Blastocatellales	AY281358_f	HM241101_g	Other	1e-05	5e-05	0	2e-05
Actinobacteria	Acidimicrobiia	Acidimicrobiales	Iamiaceae	JF319263_g	Other	4e-05	1e-05	1e-05	2e-05
Actinobacteria	Actinobacteria_c	Micrococcales	Dermabacteraceae	Other	Other	3e-05	0	3e-05	2e-05
Actinobacteria	Actinobacteria_c	Micrococcales	Dermatophilaceae	Kineosphaera	Other	0	1e-05	5e-05	2e-05
Actinobacteria	Actinobacteria_c	Micrococcales	Dermatophilaceae	Mobilicoccus	Mobilicoccus_pelagius	2e-05	0	4e-05	2e-05
Actinobacteria	Actinobacteria_c	Micromonosporales	Micromonosporaceae	Asanoa	Other	0	1e-05	5e-05	2e-05
Actinobacteria	Actinobacteria_c	Propionibacteriales	Nocardioidaceae	Nocardioides	Nocardioides_luteus	1e-05	2e-05	3e-05	2e-05
Actinobacteria	Actinobacteria_c	Streptomycetales	Streptomycetaceae	Streptomyces	Streptomyces_cacaoi	0	6e-05	0	2e-05
Bacteroidetes	Bacteroidia	Bacteroidales	Bacteroidaceae	EU465631_g	Other	3e-05	3e-05	0	2e-05
Bacteroidetes	Bacteroidia	Bacteroidales	EU845084_f	EF603735_g	Other	4e-05	2e-05	0	2e-05
Bacteroidetes	Sphingobacteriia	Sphingobacteriales	Sphingobacteriaceae	Olivibacter	Other	6e-05	0	0	2e-05
Cyanobacteria	JQ650114_c	JQ650114_o	JQ650114_f	JQ650114_g	Other	4e-05	1e-05	1e-05	2e-05
Firmicutes	Clostridia	Clostridiales	Christensenellaceae	FJ848389_g	Other	1e-05	0	5e-05	2e-05
Firmicutes	Clostridia	Clostridiales	Christensenellaceae	GQ138168_g	GQ138168_s	0	6e-05	0	2e-05
Firmicutes	Clostridia	Clostridiales	Clostridiaceae	Clostridium	Clostridium_chartatabidum	1e-05	4e-05	1e-05	2e-05
Firmicutes	Clostridia	Clostridiales	EU234093_f	AY426448_g	Other	0	6e-05	0	2e-05
Firmicutes	Clostridia	Clostridiales	Eubacteriaceae	DQ353937_g	Other	0	6e-05	0	2e-05
Firmicutes	Clostridia	Clostridiales	Peptostreptococcaceae	Other	Other	0	4e-05	2e-05	2e-05
Firmicutes	Clostridia	Clostridiales	Peptostreptococcaceae	Romboutsia	Other	1e-05	5e-05	0	2e-05
Firmicutes	Clostridia	Clostridiales	Ruminococcaceae	Clostridium_g13	Other	1e-05	5e-05	0	2e-05
Firmicutes	Clostridia	Clostridiales	Ruminococcaceae	Clostridium_g26	Other	0	0	6e-05	2e-05
Firmicutes	Clostridia	Clostridiales	Ruminococcaceae	FJ848395_g	Other	1e-05	5e-05	0	2e-05
Gemmatimonadetes	Longimicrobia	GQ263235_o	GQ263235_f	EF688376_g	Other	0	6e-05	0	2e-05
Gemmatimonadetes	Longimicrobia	Longimicrobiales	GQ263002_f	GQ472363_g	Other	4e-05	2e-05	0	2e-05
Planctomycetes	Planctomycetia	Planctomycetales	Gemmata_f	FJ478962_g	Other	6e-05	0	0	2e-05
Planctomycetes	Planctomycetia	Planctomycetales	Planctomycetaceae	GQ132346_g	GQ132267_s	0	6e-05	0	2e-05
Proteobacteria	Alphaproteobacteria	Rhizobiales	Devosia_f	Paradevosia	Other	2e-05	3e-05	1e-05	2e-05
Proteobacteria	Alphaproteobacteria	Rhizobiales	Devosia_f	Pelagibacterium	Other	0	0	6e-05	2e-05
Proteobacteria	Alphaproteobacteria	Rhizobiales	Parvibaculum_f	AF370880_g	Other	3e-05	0	3e-05	2e-05
Proteobacteria	Alphaproteobacteria	Rhodospirillales	Rhodospirillaceae	Dongia	Other	3e-05	0	3e-05	2e-05
Proteobacteria	Betaproteobacteria	Burkholderiales	HQ910358_f	HQ910358_g	Other	6e-05	0	0	2e-05
Proteobacteria	Betaproteobacteria	Burkholderiales	Oxalobacteraceae	Herbaspirillum	Other	0	6e-05	0	2e-05
Proteobacteria	Betaproteobacteria	Hydrogenophilales	FJ715977_f	FJ715977_g	Other	6e-05	0	0	2e-05
Proteobacteria	Betaproteobacteria	Nitrosomonadales	Nitrosomonadaceae	Nitrosomonas	Other	2e-05	4e-05	0	2e-05
Proteobacteria	Deltaproteobacteria	Nitrospinales	KI932691_f	Other	Other	2e-05	0	4e-05	2e-05
Proteobacteria	Epsilonproteobacteria	Campylobacterales	Helicobacteraceae	Helicobacter	Other	0	6e-05	0	2e-05
Proteobacteria	Gammaproteobacteria	Steroidobacter_o	Steroidobacter_f	Acidibacter	Other	1e-05	5e-05	0	2e-05
Proteobacteria	Gammaproteobacteria	Xanthomonadales	Xanthomonadaceae	Luteimonas	Other	2e-05	4e-05	0	2e-05
Proteobacteria	Alphaproteobacteria	Rhodospirillales	Rhodospirillaceae	FJ479552_g	Other	2e-05	1e-05	2e-05	1.66667e-05
Actinobacteria	Actinobacteria_c	Corynebacteriales	Nocardiaceae	Williamsia	Other	2e-05	0	3e-05	1.66667e-05
Actinobacteria	Actinobacteria_c	Frankiales	Sporichthyaceae	Other	Other	3e-05	0	2e-05	1.66667e-05
Actinobacteria	Actinobacteria_c	Glycomycetales	Glycomycetaceae	Stackebrandtia	Stackebrandtia_cavernae	1e-05	0	4e-05	1.66667e-05
Actinobacteria	Actinobacteria_c	Micrococcales	Dermabacteraceae	Brachybacterium	Brachybacterium_phenoliresistens	0	0	5e-05	1.66667e-05
Actinobacteria	Actinobacteria_c	Micrococcales	Intrasporangiaceae	Ornithinimicrobium	Ornithinimicrobium_murale	1e-05	0	4e-05	1.66667e-05
Actinobacteria	Actinobacteria_c	Micromonosporales	Micromonosporaceae	Longispora	Other	0	0	5e-05	1.66667e-05
Actinobacteria	Actinobacteria_c	Propionibacteriales	Nocardioidaceae	Nocardioides	Nocardioides_islandensis	4e-05	1e-05	0	1.66667e-05
Actinobacteria	Actinobacteria_c	Pseudonocardiales	Pseudonocardiaceae	Alloactinosynnema	Other	2e-05	0	3e-05	1.66667e-05
Actinobacteria	Actinobacteria_c	Streptosporangiales	Nocardiopsaceae	Nocardiopsis	Other	2e-05	3e-05	0	1.66667e-05
Armatimonadetes	Armatimonadia	Armatimonadales	Armatimonadaceae	Armatimonas	Other	1e-05	4e-05	0	1.66667e-05
Armatimonadetes	Fimbriimonadia	Fimbriimonadales	Fimbriimonadaceae	Fimbriimonas	Other	0	5e-05	0	1.66667e-05
Bacteroidetes	Bacteroidia	Bacteroidales	Bacteroidaceae	5-7N15_g	Other	2e-05	3e-05	0	1.66667e-05
Bacteroidetes	Bacteroidia	Bacteroidales	Prevotellaceae	FJ440089_g	FJ440089_s	0	5e-05	0	1.66667e-05
Bacteroidetes	Bacteroidia	Bacteroidales	S24-7_f	Other	Other	0	5e-05	0	1.66667e-05
Bacteroidetes	Cytophagia	Cytophagales	Cyclobacteriaceae	Echinicola	Other	5e-05	0	0	1.66667e-05
Bacteroidetes	Flavobacteria	Flavobacteriales	Flavobacteriaceae	Chryseobacterium	Other	4e-05	1e-05	0	1.66667e-05
Chloroflexi	Anaerolineae	Anaerolinaeles	EF688367_f	EF688367_g	Other	0	3e-05	2e-05	1.66667e-05
Firmicutes	Bacilli	Bacillales	Bacillaceae	Other	Other	1e-05	4e-05	0	1.66667e-05
Firmicutes	Bacilli	Bacillales	Exiguobacteriaceae	Exiguobacterium	Other	0	5e-05	0	1.66667e-05
Firmicutes	Clostridia	Clostridiales	Christensenellaceae	HQ697740_g	HQ727576_s	0	5e-05	0	1.66667e-05
Firmicutes	Clostridia	Clostridiales	Christensenellaceae	JX095379_g	JX095379_s	1e-05	0	4e-05	1.66667e-05
Firmicutes	Clostridia	Clostridiales	Lachnospiraceae	Eubacterium_g7	Other	0	4e-05	1e-05	1.66667e-05
Firmicutes	Clostridia	Clostridiales	Ruminococcaceae	EU844075_g	Other	0	5e-05	0	1.66667e-05
Gemmatimonadetes	Longimicrobia	GQ263235_o	GQ263235_f	EU193060_g	Other	2e-05	3e-05	0	1.66667e-05
Lentisphaerae	Lentisphaeria	Victivallales	Victivallaceae	Victivallis	Other	0	5e-05	0	1.66667e-05
Planctomycetes	Planctomycetia	Planctomycetales	Planctomycetaceae	AB506368_g	Other	0	5e-05	0	1.66667e-05
Planctomycetes	Planctomycetia	Planctomycetales	Planctomycetaceae	FJ542882_g	Other	5e-05	0	0	1.66667e-05
Proteobacteria	Alphaproteobacteria	Rhodospirillales	Rhodospirillaceae	AJ581585_g	Other	5e-05	0	0	1.66667e-05
Proteobacteria	Alphaproteobacteria	Rhodospirillales	Rhodospirillaceae	Constrictibacter	Other	3e-05	1e-05	1e-05	1.66667e-05
Proteobacteria	Alphaproteobacteria	Rhodospirillales	Rhodospirillaceae	JF428923_g	Other	3e-05	2e-05	0	1.66667e-05
Proteobacteria	Alphaproteobacteria	Rickettsiales	AY571491_f	AY571491_g	Other	0	5e-05	0	1.66667e-05
Proteobacteria	Alphaproteobacteria	Sphingomonadales	Sphingomonadaceae	Sandaracinobacter	Other	1e-05	3e-05	1e-05	1.66667e-05
Proteobacteria	Deltaproteobacteria	Myxococcales	Archangiaceae	DQ906827_g	Other	0	5e-05	0	1.66667e-05
Proteobacteria	Deltaproteobacteria	Myxococcales	Haliangiaceae	EU589248_g	Other	4e-05	1e-05	0	1.66667e-05
Proteobacteria	Deltaproteobacteria	Myxococcales	Haliangiaceae	EU669634_g	Other	2e-05	3e-05	0	1.66667e-05
Proteobacteria	Deltaproteobacteria	Myxococcales	Myxococcaceae	Other	Other	5e-05	0	0	1.66667e-05
Proteobacteria	Deltaproteobacteria	Nitrospinales	KI932691_f	HQ645175_g	Other	5e-05	0	0	1.66667e-05
Proteobacteria	Gammaproteobacteria	Enterobacteriales	Enterobacteriaceae	Cronobacter	Cronobacter_dublinensis	4e-05	1e-05	0	1.66667e-05
Proteobacteria	Gammaproteobacteria	Pasteurellales	Pasteurellaceae	Haemophilus	Other	0	5e-05	0	1.66667e-05
Verrucomicrobia	Opitutae	Opitutales	Opitutaceae	Opitutus	Other	0	5e-05	0	1.66667e-05
Verrucomicrobia	Verrucomicrobiae	Pedosphaera_o	Pedosphaera_f	FJ172782_g	FJ172782_s	0	5e-05	0	1.66667e-05
Verrucomicrobia	Verrucomicrobiae	Pedosphaera_o	Pedosphaera_f	Other	Other	0	5e-05	0	1.66667e-05
Verrucomicrobia	Verrucomicrobiae	Verrucomicrobiales	Akkermansiaceae	Akkermansia	Other	3e-05	2e-05	0	1.66667e-05
Verrucomicrobia	Verrucomicrobiae	Verrucomicrobiales	Luteolibacter_f	Luteolibacter	Other	0	5e-05	0	1.66667e-05
Acidobacteria	Blastocatellia	Blastocatellales	AY281358_f	AY281358_g	Other	1e-05	3e-05	0	1.33333e-05
Acidobacteria	Blastocatellia	Blastocatellales	EU335275_f	EU335275_g	Other	4e-05	0	0	1.33333e-05
Acidobacteria	CP015136_c	CP015136_o	HM445331_f	HM445331_g	Other	1e-05	3e-05	0	1.33333e-05
Acidobacteria	HQ645210_c	HQ645210_o	HQ645210_f	HQ645210_g	Other	0	4e-05	0	1.33333e-05
Actinobacteria	Acidimicrobiia	Acidimicrobiales	Microthrixaceae	FJ229917_g	Other	1e-05	0	3e-05	1.33333e-05
Actinobacteria	Actinobacteria_c	Corynebacteriales	Other	Other	Other	1e-05	2e-05	1e-05	1.33333e-05
Actinobacteria	Actinobacteria_c	Micrococcales	Intrasporangiaceae	Ornithinimicrobium	Ornithinimicrobium_tianjinense	1e-05	0	3e-05	1.33333e-05
Actinobacteria	Actinobacteria_c	Micrococcales	Jonesiaceae	DQ824577_g	Other	0	4e-05	0	1.33333e-05
Actinobacteria	Actinobacteria_c	Micrococcales	Microbacteriaceae	Curtobacterium	Other	1e-05	3e-05	0	1.33333e-05
Actinobacteria	Actinobacteria_c	Micrococcales	Microbacteriaceae	Leifsonia	Other	0	0	4e-05	1.33333e-05
Actinobacteria	Actinobacteria_c	Micrococcales	Micrococcaceae	Zhihengliuella	Other	1e-05	0	3e-05	1.33333e-05
Actinobacteria	Actinobacteria_c	Micromonosporales	Micromonosporaceae	Plantactinospora	Other	1e-05	0	3e-05	1.33333e-05
Actinobacteria	Actinobacteria_c	Propionibacteriales	Propionibacteriaceae	Friedmanniella	Other	2e-05	2e-05	0	1.33333e-05
Actinobacteria	Actinobacteria_c	Pseudonocardiales	Pseudonocardiaceae	Kibdelosporangium	Kibdelosporangium_aridum	0	3e-05	1e-05	1.33333e-05
Actinobacteria	Coriobacteriia	Coriobacteriales	Coriobacteriaceae	Adlercreutzia	Other	4e-05	0	0	1.33333e-05
Actinobacteria	MarineActino_c	Actinomarinales	EU374093_f	EU374093_g	Other	0	0	4e-05	1.33333e-05
Actinobacteria	Rubrobacteria	Gaiellales	HM748665_f	HM748665_g	Other	0	4e-05	0	1.33333e-05
Actinobacteria	Thermoleophilia	Solirubrobacterales	Patulibacteraceae	Patulibacter	Other	4e-05	0	0	1.33333e-05
Bacteroidetes	Bacteroidia	Bacteroidales	BS11_f	AB185635_g	Other	2e-05	2e-05	0	1.33333e-05
Bacteroidetes	Bacteroidia	Bacteroidales	GU304534_f	EU474499_g	Other	1e-05	3e-05	0	1.33333e-05
Bacteroidetes	Bacteroidia	Bacteroidales	JF747991_f	FJ437753_g	Other	4e-05	0	0	1.33333e-05
Bacteroidetes	Bacteroidia	Bacteroidales	Porphyromonadaceae	Coprobacter	Other	0	4e-05	0	1.33333e-05
Bacteroidetes	Flavobacteria	Flavobacteriales	Flavobacteriaceae	Other	Other	1e-05	3e-05	0	1.33333e-05
Bacteroidetes	Sphingobacteriia	Sphingobacteriales	Chitinophagaceae	EF494316_g	Other	0	4e-05	0	1.33333e-05
Bacteroidetes	Sphingobacteriia	Sphingobacteriales	Chitinophagaceae	Niastella	Other	3e-05	1e-05	0	1.33333e-05
Bacteroidetes	Sphingobacteriia	Sphingobacteriales	Chitinophagaceae	Taibaiella	Taibaiella_chishuiensis	4e-05	0	0	1.33333e-05
Chloroflexi	Anaerolineae	Anaerolinaeles	FJ478678_f	FJ478678_g	Other	0	4e-05	0	1.33333e-05
Chloroflexi	Chloroflexia	Kallotenuales	Kallotenuaceae	EU861840_g	JX489842_s	0	1e-05	3e-05	1.33333e-05
Chloroflexi	EU133950_c	EU133950_o	EU133950_f	EU133950_g	Other	2e-05	2e-05	0	1.33333e-05
Chloroflexi	HM748667_c	EF590008_o	EF590008_f	EF590008_g	EF590008_s	0	0	4e-05	1.33333e-05
Chloroflexi	HM748667_c	HM748667_o	AB257647_f	AB257647_g	JQ738757_s	1e-05	2e-05	1e-05	1.33333e-05
Chloroflexi	HM748667_c	HM748667_o	AB257647_f	Other	Other	1e-05	3e-05	0	1.33333e-05
Chloroflexi	Thermomicrobia	DQ129389_o	DQ129389_f	DQ129389_g	HE575386_s	2e-05	0	2e-05	1.33333e-05
Cyanobacteria	Chroobacteria	Pleurocapsales	Chroococcidiopsis_f	Other	Other	1e-05	0	3e-05	1.33333e-05
Cyanobacteria	Hormogoneae	Nostocales	Nostocaceae	Nostoc	Other	1e-05	0	3e-05	1.33333e-05
Elusimicrobia	Elusimicrobia_c	Elusimicrobiales	Elusimicrobiaceae	Elusimicrobium	Other	0	4e-05	0	1.33333e-05
Firmicutes	Bacilli	Bacillales	Alicyclobacillaceae	Tumebacillus	Other	1e-05	3e-05	0	1.33333e-05
Firmicutes	Bacilli	Bacillales	Aneurinibacillus_f	Other	Other	2e-05	2e-05	0	1.33333e-05
Firmicutes	Bacilli	Bacillales	Bacillaceae	Anoxybacillus	Other	0	4e-05	0	1.33333e-05
Firmicutes	Bacilli	Bacillales	Planococcaceae	Chryseomicrobium	Other	0	4e-05	0	1.33333e-05
Firmicutes	Bacilli	Bacillales	Thermoactinomycetaceae	Shimazuella	Other	3e-05	1e-05	0	1.33333e-05
Firmicutes	Clostridia	Clostridiales	Christensenellaceae	Christensenella	Other	1e-05	3e-05	0	1.33333e-05
Firmicutes	Clostridia	Clostridiales	Lachnospiraceae	AJ576336_g	Other	0	2e-05	2e-05	1.33333e-05
Firmicutes	Clostridia	Clostridiales	Lachnospiraceae	EF406589_g	Other	0	0	4e-05	1.33333e-05
Firmicutes	Clostridia	Clostridiales	Lachnospiraceae	Syntrophococcus	Other	1e-05	0	3e-05	1.33333e-05
Firmicutes	Clostridia	Clostridiales	Peptostreptococcaceae	Tepidibacter	Other	0	1e-05	3e-05	1.33333e-05
Firmicutes	Clostridia	Clostridiales	Ruminococcaceae	AB218327_g	Other	0	3e-05	1e-05	1.33333e-05
Firmicutes	Clostridia	Clostridiales	Ruminococcaceae	EU259405_g	Other	0	4e-05	0	1.33333e-05
Firmicutes	Clostridia	Clostridiales	Ruminococcaceae	EU381487_g	Other	0	4e-05	0	1.33333e-05
Firmicutes	Clostridia	Clostridiales	Ruminococcaceae	Faecalibacterium	Other	0	0	4e-05	1.33333e-05
Firmicutes	Negativicutes	Selenomonadales	Selenomonadaceae	Other	Other	0	4e-05	0	1.33333e-05
Firmicutes	Tissierellia	Tissierellales	Peptoniphilaceae	Finegoldia	Other	1e-05	3e-05	0	1.33333e-05
Gemmatimonadetes	Longimicrobia	Longimicrobiales	GQ263002_f	HQ397371_g	Other	0	4e-05	0	1.33333e-05
Planctomycetes	Phycisphaerae	Phycisphaerales	Phycisphaeraceae	AF445645_g	JF922439_s	0	4e-05	0	1.33333e-05
Planctomycetes	Planctomycetia	Planctomycetales	Planctomycetaceae	AF445727_g	Other	4e-05	0	0	1.33333e-05
Planctomycetes	Planctomycetia	Planctomycetales	Planctomycetaceae	EF492942_g	Other	1e-05	3e-05	0	1.33333e-05
Planctomycetes	Planctomycetia	Planctomycetales	Planctomycetaceae	EU223954_g	EU223954_s	2e-05	2e-05	0	1.33333e-05
Planctomycetes	Planctomycetia	Planctomycetales	Planctomycetaceae	EU885077_g	GQ134382_s	0	4e-05	0	1.33333e-05
Planctomycetes	Planctomycetia	Planctomycetales	Planctomycetaceae	JN177974_g	JN177974_s	0	4e-05	0	1.33333e-05
Proteobacteria	Alphaproteobacteria	Rhizobiales	Bradyrhizobiaceae	Other	Other	2e-05	0	2e-05	1.33333e-05
Proteobacteria	Alphaproteobacteria	Rhizobiales	Brucellaceae	Pseudochrobactrum	Other	0	0	4e-05	1.33333e-05
Proteobacteria	Alphaproteobacteria	Rhizobiales	Hyphomicrobiaceae	Filomicrobium	Other	0	0	4e-05	1.33333e-05
Proteobacteria	Alphaproteobacteria	Rhizobiales	Methylobacteriaceae	Psychroglaciecola	Other	0	4e-05	0	1.33333e-05
Proteobacteria	Alphaproteobacteria	Rhodobacterales	Rhodobacteraceae	Citreicella	Other	3e-05	0	1e-05	1.33333e-05
Proteobacteria	Alphaproteobacteria	Rhodospirillales	Alysiosphaera_f	Other	Other	1e-05	0	3e-05	1.33333e-05
Proteobacteria	Alphaproteobacteria	Rhodospirillales	Rhodospirillaceae	LARJ_g	Other	3e-05	1e-05	0	1.33333e-05
Proteobacteria	Alphaproteobacteria	Rickettsiales	Anaplasmataceae	Anaplasma	Anaplasma_phagocytophilum	0	4e-05	0	1.33333e-05
Proteobacteria	Betaproteobacteria	Burkholderiales	Alcaligenaceae	Castellaniella	Other	3e-05	1e-05	0	1.33333e-05
Proteobacteria	Betaproteobacteria	Burkholderiales	Burkholderiaceae	Paraburkholderia	Other	4e-05	0	0	1.33333e-05
Proteobacteria	Betaproteobacteria	Burkholderiales	Sutterellaceae	Parasutterella	Other	0	4e-05	0	1.33333e-05
Proteobacteria	Betaproteobacteria	CP012157_o	CP012157_f	HQ014645_g	Other	0	4e-05	0	1.33333e-05
Proteobacteria	Gammaproteobacteria	Alteromonadales	Alishewanella_f	Rheinheimera	Other	4e-05	0	0	1.33333e-05
Proteobacteria	Gammaproteobacteria	Cellvibrionales	Cellvibrionaceae	EU464870_g	EU464870_s	4e-05	0	0	1.33333e-05
Proteobacteria	Gammaproteobacteria	Chromatiales	Ectothiorhodospiraceae	Other	Other	2e-05	2e-05	0	1.33333e-05
Proteobacteria	Gammaproteobacteria	Enterobacteriales	Enterobacteriaceae	Serratia	Other	4e-05	0	0	1.33333e-05
Proteobacteria	Gammaproteobacteria	Legionellales	Coxiellaceae	HM459632_g	Other	0	4e-05	0	1.33333e-05
Proteobacteria	Gammaproteobacteria	Pasteurellales	Pasteurellaceae	Pasteurella	Pasteurella_testudinis	2e-05	2e-05	0	1.33333e-05
Verrucomicrobia	Spartobacteria	Chthoniobacterales	Chthoniobacteraceae	Other	Other	0	4e-05	0	1.33333e-05
Verrucomicrobia	Verrucomicrobiae	Pedosphaera_o	Pedosphaera_f	JX080268_g	Other	0	4e-05	0	1.33333e-05
Acidobacteria	Blastocatellia	Blastocatellales	AY281358_f	Other	Other	0	3e-05	0	1e-05
Acidobacteria	Blastocatellia	Blastocatellales	EU335275_f	FJ479597_g	Other	0	3e-05	0	1e-05
Actinobacteria	Acidimicrobiia	Acidimicrobiales	Acidimicrobiaceae	EF016795_g	Other	0	3e-05	0	1e-05
Actinobacteria	Acidimicrobiia	Acidimicrobiales	Ilumatobacter_f	Other	Other	0	0	3e-05	1e-05
Actinobacteria	Acidimicrobiia	Acidimicrobiales	Microthrixaceae	DQ395423_g	JX240747_s	0	0	3e-05	1e-05
Actinobacteria	Actinobacteria_c	Kineosporiales	Kineosporiaceae	EF127613_g	Other	0	0	3e-05	1e-05
Actinobacteria	Actinobacteria_c	Kineosporiales	Kineosporiaceae	Pseudokineococcus	Other	0	3e-05	0	1e-05
Actinobacteria	Actinobacteria_c	Micrococcales	Demequinaceae	Demequina	Other	0	3e-05	0	1e-05
Actinobacteria	Actinobacteria_c	Micrococcales	Intrasporangiaceae	Kribbia	AF387306_s	0	0	3e-05	1e-05
Actinobacteria	Actinobacteria_c	Micrococcales	Intrasporangiaceae	Ornithinimicrobium	Ornithinimicrobium_humiphilum	1e-05	0	2e-05	1e-05
Actinobacteria	Actinobacteria_c	Micrococcales	Microbacteriaceae	Leucobacter	Leucobacter_chromiireducens	0	0	3e-05	1e-05
Actinobacteria	Actinobacteria_c	Micrococcales	Micrococcaceae	Arthrobacter	ANPE_s	1e-05	0	2e-05	1e-05
Actinobacteria	Actinobacteria_c	Micromonosporales	Micromonosporaceae	Catelliglobosispora	Other	2e-05	0	1e-05	1e-05
Actinobacteria	Actinobacteria_c	Micromonosporales	Micromonosporaceae	Phytohabitans	Other	1e-05	0	2e-05	1e-05
Actinobacteria	Actinobacteria_c	Micromonosporales	Micromonosporaceae	Planosporangium	Other	0	2e-05	1e-05	1e-05
Actinobacteria	Actinobacteria_c	Propionibacteriales	Nocardioidaceae	Nocardioides	JQ428632_s	0	0	3e-05	1e-05
Actinobacteria	Actinobacteria_c	Pseudonocardiales	Pseudonocardiaceae	Prauserella	Other	3e-05	0	0	1e-05
Actinobacteria	Actinobacteria_c	Pseudonocardiales	Pseudonocardiaceae	Saccharopolyspora	Saccharopolyspora_hirsuta	3e-05	0	0	1e-05
Actinobacteria	Coriobacteriia	Coriobacteriales	Coriobacteriaceae	AM277063_g	Other	0	3e-05	0	1e-05
Armatimonadetes	FJ479425_c	JF319233_o	JF319233_f	GQ397023_g	Other	3e-05	0	0	1e-05
Bacteroidetes	Bacteroidia	Bacteroidales	Anaerocella_f	Anaerocella	Anaerocella_delicata	0	3e-05	0	1e-05
Bacteroidetes	Bacteroidia	Bacteroidales	EU845084_f	GU119246_g	Other	1e-05	2e-05	0	1e-05
Bacteroidetes	Bacteroidia	Bacteroidales	Porphyromonadaceae	AB307635_g	AB307635_s	0	3e-05	0	1e-05
Bacteroidetes	Bacteroidia	Bacteroidales	Porphyromonadaceae	AB307635_g	Other	1e-05	2e-05	0	1e-05
Bacteroidetes	Bacteroidia	Bacteroidales	S24-7_f	FJ880190_g	FJ880190_s	0	3e-05	0	1e-05
Bacteroidetes	Bacteroidia	Bacteroidales	S24-7_f	FJ881242_g	GQ451223_s	0	3e-05	0	1e-05
Bacteroidetes	Cytophagia	Cytophagales	Cytophagaceae	Ohtaekwangia	Other	2e-05	1e-05	0	1e-05
Bacteroidetes	Flavobacteria	Flavobacteriales	Flavobacteriaceae	Empedobacter	Other	0	3e-05	0	1e-05
Bacteroidetes	Sphingobacteriia	Sphingobacteriales	Sphingobacteriaceae	Other	Other	0	3e-05	0	1e-05
Bacteroidetes	Sphingobacteriia	Sphingobacteriales	Sphingobacteriaceae	Parapedobacter	Other	3e-05	0	0	1e-05
Bacteroidetes	Sphingobacteriia	Sphingobacteriales	Sphingobacteriaceae	Pedobacter_g3	Other	1e-05	2e-05	0	1e-05
Chlorobi	Ignavibacteriae	OPB56_o	EF648021_f	CU920204_g	CU920204_s	3e-05	0	0	1e-05
Chloroflexi	Anaerolineae	AF234733_o	AB478660_f	GQ487891_g	Other	3e-05	0	0	1e-05
Chloroflexi	Chloroflexia	Chloroflexales	AB079645_f	AB079645_g	AB079645_s	0	3e-05	0	1e-05
Chloroflexi	Chloroflexia	Chloroflexales	Chloroflexaceae	Chloronema	ADGO01078803_s	1e-05	0	2e-05	1e-05
Chloroflexi	Chloroflexia	Chloroflexales	DQ129386_f	DQ129386_g	DQ129386_s	0	0	3e-05	1e-05
Chloroflexi	Chloroflexia	Chloroflexales	JF776882_f	EU134098_g	Other	0	0	3e-05	1e-05
Chloroflexi	Chloroflexia	Kallotenuales	Kallotenuaceae	DQ990943_g	DQ990943_s	0	0	3e-05	1e-05
Chloroflexi	Chloroflexia	Kallotenuales	Kallotenuaceae	EU861840_g	EU861840_s	3e-05	0	0	1e-05
Chloroflexi	EU335161_c	EU335161_o	EU335161_f	Other	Other	2e-05	1e-05	0	1e-05
Chloroflexi	SAR202_c	SAR202_o	HQ673956_f	HQ673956_g	Other	0	3e-05	0	1e-05
Chloroflexi	Thermobaculum_c	Thermobaculum_o	Thermobaculum_f	Thermobaculum	Thermobaculum_terrenum	2e-05	1e-05	0	1e-05
Chloroflexi	Thermomicrobia	DQ129389_o	DQ129389_f	DQ129389_g	AY250886_s	1e-05	0	2e-05	1e-05
Chloroflexi	Thermomicrobia	DQ129389_o	DQ129389_f	DQ129389_g	EF157268_s	0	0	3e-05	1e-05
Cyanobacteria	Chroobacteria	Oscillatoriales	Oscillatoriaceae	FJ230829_g	FJ230829_s	3e-05	0	0	1e-05
Cyanobacteria	Chroobacteria	Oscillatoriales	Planktothrix_f	Microcoleus	Other	0	3e-05	0	1e-05
Cyanobacteria	Chroobacteria	Oscillatoriales	Pseudanabaenaceae	AY493984_g	Other	3e-05	0	0	1e-05
Cyanobacteria	JF417809_c	JF417809_o	DQ128639_f	DQ128639_g	Other	0	3e-05	0	1e-05
Elusimicrobia	Elusimicrobia_c	Endomicrobium_o	Endomicrobium_f	Endomicrobium	Other	0	3e-05	0	1e-05
Fibrobacteres	Chitinivibrionia	Chitinivibrionales	LDWW_f	LDWW_g	GU476604_s	1e-05	2e-05	0	1e-05
Firmicutes	Bacilli	Lactobacillales	Lactobacillaceae	Lactobacillus	Lactobacillus_sakei	2e-05	1e-05	0	1e-05
Firmicutes	Clostridia	Clostridiales	Christensenellaceae	GQ422712_g	AY858460_s	1e-05	2e-05	0	1e-05
Firmicutes	Clostridia	Clostridiales	Christensenellaceae	HM124151_g	Other	2e-05	0	1e-05	1e-05
Firmicutes	Clostridia	Clostridiales	Clostridiaceae	Clostridium	Clostridium_maximum	1e-05	1e-05	1e-05	1e-05
Firmicutes	Clostridia	Clostridiales	Lachnospiraceae	AB494744_g	Other	2e-05	1e-05	0	1e-05
Firmicutes	Clostridia	Clostridiales	Lachnospiraceae	Acetatifactor	Other	1e-05	1e-05	1e-05	1e-05
Firmicutes	Clostridia	Clostridiales	Lachnospiraceae	Clostridium_g12	Other	0	1e-05	2e-05	1e-05
Firmicutes	Clostridia	Clostridiales	Lachnospiraceae	Clostridium_g7	Other	0	3e-05	0	1e-05
Firmicutes	Clostridia	Clostridiales	Lachnospiraceae	Coprococcus_g2	Other	2e-05	0	1e-05	1e-05
Firmicutes	Clostridia	Clostridiales	Lachnospiraceae	GU174103_g	Other	3e-05	0	0	1e-05
Firmicutes	Clostridia	Clostridiales	Lachnospiraceae	GU324367_g	Other	0	1e-05	2e-05	1e-05
Firmicutes	Clostridia	Clostridiales	Lachnospiraceae	GU324393_g	Other	1e-05	1e-05	1e-05	1e-05
Firmicutes	Clostridia	Clostridiales	Lachnospiraceae	Lachnospira	Other	0	1e-05	2e-05	1e-05
Firmicutes	Clostridia	Clostridiales	Mogibacterium_f	EU381776_g	Other	3e-05	0	0	1e-05
Firmicutes	Clostridia	Clostridiales	Mogibacterium_f	EU844456_g	Other	0	1e-05	2e-05	1e-05
Firmicutes	Clostridia	Clostridiales	Natronincola_f	Alkaliphilus	Other	3e-05	0	0	1e-05
Firmicutes	Clostridia	Clostridiales	Peptostreptococcaceae	Peptostreptococcus	Other	0	0	3e-05	1e-05
Firmicutes	Clostridia	Clostridiales	Ruminococcaceae	AY854276_g	Other	1e-05	2e-05	0	1e-05
Firmicutes	Clostridia	Clostridiales	Ruminococcaceae	EF436340_g	Other	0	3e-05	0	1e-05
Firmicutes	Clostridia	Clostridiales	Ruminococcaceae	EU775066_g	Other	1e-05	2e-05	0	1e-05
Firmicutes	Clostridia	Clostridiales	Ruminococcaceae	EU791177_g	Other	0	3e-05	0	1e-05
Firmicutes	Clostridia	Clostridiales	Ruminococcaceae	EU843993_g	Other	0	2e-05	1e-05	1e-05
Firmicutes	Clostridia	Clostridiales	Ruminococcaceae	JX198636_g	Other	0	3e-05	0	1e-05
Gemmatimonadetes	Longimicrobia	GQ263235_o	GQ263235_f	GQ263235_g	Other	1e-05	2e-05	0	1e-05
Gemmatimonadetes	Longimicrobia	Longimicrobiales	Longimicrobiaceae	Other	Other	3e-05	0	0	1e-05
Gemmatimonadetes	Longimicrobia	Longimicrobiales	Other	Other	Other	3e-05	0	0	1e-05
Other	Other	Other	Other	Other	Other	0	0	3e-05	1e-05
Planctomycetes	Planctomycetia	Planctomycetales	Planctomycetaceae	AF234702_g	Other	1e-05	2e-05	0	1e-05
Planctomycetes	Planctomycetia	Planctomycetales	Planctomycetaceae	HQ697724_g	Other	2e-05	1e-05	0	1e-05
Planctomycetes	Planctomycetia	Planctomycetales	Planctomycetaceae	Pirellula	Other	0	3e-05	0	1e-05
Proteobacteria	Alphaproteobacteria	Caulobacterales	Caulobacteraceae	AB473919_g	Other	3e-05	0	0	1e-05
Proteobacteria	Alphaproteobacteria	Rhizobiales	Afifella_f	Other	Other	3e-05	0	0	1e-05
Proteobacteria	Alphaproteobacteria	Rhizobiales	Aurantimonadaceae	Aureimonas	Other	1e-05	1e-05	1e-05	1e-05
Proteobacteria	Alphaproteobacteria	Rhizobiales	Bauldia_f	Bauldia	Other	0	2e-05	1e-05	1e-05
Proteobacteria	Alphaproteobacteria	Rhizobiales	Beijerinckiaceae	Other	Other	0	0	3e-05	1e-05
Proteobacteria	Alphaproteobacteria	Rhizobiales	Brucellaceae	Mycoplana	Other	0	0	3e-05	1e-05
Proteobacteria	Alphaproteobacteria	Rhizobiales	Brucellaceae	Paenochrobactrum	Other	0	0	3e-05	1e-05
Proteobacteria	Alphaproteobacteria	Rhizobiales	Chelatococcaceae	Camelimonas	Other	0	3e-05	0	1e-05
Proteobacteria	Alphaproteobacteria	Rhizobiales	Hyphomicrobiaceae	Methyloceanibacter	Other	1e-05	0	2e-05	1e-05
Proteobacteria	Alphaproteobacteria	Rhizobiales	Methylobacteriaceae	Microvirga	JF417856_s	1e-05	0	2e-05	1e-05
Proteobacteria	Alphaproteobacteria	Rhizobiales	Phyllobacteriaceae	Aminobacter	Other	0	0	3e-05	1e-05
Proteobacteria	Alphaproteobacteria	Rhodobacterales	Rhodobacteraceae	Loktanella	Other	0	0	3e-05	1e-05
Proteobacteria	Alphaproteobacteria	Rhodobacterales	Rhodobacteraceae	Pseudorhodobacter	Other	0	0	3e-05	1e-05
Proteobacteria	Alphaproteobacteria	Rhodospirillales	Rhodospirillaceae	Azospirillum	Other	0	0	3e-05	1e-05
Proteobacteria	Alphaproteobacteria	Rhodospirillales	Rhodospirillaceae	EU048622_g	Other	2e-05	0	1e-05	1e-05
Proteobacteria	Betaproteobacteria	Burkholderiales	Comamonadaceae	Hydrogenophaga	Other	1e-05	2e-05	0	1e-05
Proteobacteria	Betaproteobacteria	DQ395705_o	EU786132_f	AF467301_g	Other	0	3e-05	0	1e-05
Proteobacteria	Deltaproteobacteria	Bdellovibrionales	Bdellovibrionaceae	Other	Other	0	3e-05	0	1e-05
Proteobacteria	Deltaproteobacteria	Desulfovibrionales	Desulfovibrionaceae	Bilophila	JQ085186_s	0	3e-05	0	1e-05
Proteobacteria	Deltaproteobacteria	Desulfovibrionales	Desulfovibrionaceae	Desulfovibrio_g2	Other	0	3e-05	0	1e-05
Proteobacteria	Deltaproteobacteria	Myxococcales	Archangiaceae	AJ867897_g	Other	0	3e-05	0	1e-05
Proteobacteria	Deltaproteobacteria	Myxococcales	Polyangiaceae	AP011765_g	JF145425_s	0	3e-05	0	1e-05
Proteobacteria	Deltaproteobacteria	Nitrospinales	KI932691_f	KI932691_g	Other	2e-05	1e-05	0	1e-05
Proteobacteria	Deltaproteobacteria	Syntrophobacterales	Syntrophobacteraceae	Syntrophobacter	Other	0	3e-05	0	1e-05
Proteobacteria	Gammaproteobacteria	Enterobacteriales	Enterobacteriaceae	Buttiauxella	Other	3e-05	0	0	1e-05
Proteobacteria	Gammaproteobacteria	Enterobacteriales	Enterobacteriaceae	Raoultella	Other	3e-05	0	0	1e-05
Proteobacteria	Oligoflexia	Oligoflexales	Oligoflexaceae	HQ132446_g	HQ132446_s	3e-05	0	0	1e-05
Saccharibacteria_TM7	Saccharimonas_c	Saccharimonas_o	Saccharimonas_f	AY435496_g	Other	0	3e-05	0	1e-05
Saccharibacteria_TM7	Saccharimonas_c	Saccharimonas_o	Saccharimonas_f	Other	Other	0	0	3e-05	1e-05
Verrucomicrobia	Spartobacteria	Chthoniobacterales	Chthoniobacteraceae	HQ397089_g	Other	0	3e-05	0	1e-05
Acidobacteria	Blastocatellia	Blastocatellales	Blastocatellaceae	Aridibacter	Other	2e-05	0	0	6.66667e-06
Acidobacteria	CP015136_c	CP015136_o	CP015136_f	GU187040_g	Other	0	2e-05	0	6.66667e-06
Acidobacteria	Z95718_c	Z95718_o	JF718667_f	JF718667_g	Other	2e-05	0	0	6.66667e-06
Actinobacteria	Acidimicrobiia	Acidimicrobiales	Acidimicrobiaceae	Aciditerrimonas	Other	0	0	2e-05	6.66667e-06
Actinobacteria	Acidimicrobiia	Acidimicrobiales	Acidimicrobiaceae	HQ190487_g	JQ087007_s	0	0	2e-05	6.66667e-06
Actinobacteria	Acidimicrobiia	Acidimicrobiales	Acidimicrobiaceae	HQ190487_g	Other	1e-05	0	1e-05	6.66667e-06
Actinobacteria	Acidimicrobiia	Acidimicrobiales	Iamiaceae	AY234624_g	Other	2e-05	0	0	6.66667e-06
Actinobacteria	Acidimicrobiia	Acidimicrobiales	Iamiaceae	EF632905_g	Other	1e-05	0	1e-05	6.66667e-06
Actinobacteria	Acidimicrobiia	Acidimicrobiales	Ilumatobacter_f	Ilumatobacter	EU234229_s	0	0	2e-05	6.66667e-06
Actinobacteria	Actinobacteria_c	Actinomycetales	Actinomycetaceae	Actinomyces	Other	0	2e-05	0	6.66667e-06
Actinobacteria	Actinobacteria_c	FJ478799_o	FJ478799_f	EF516773_g	AY093463_s	1e-05	1e-05	0	6.66667e-06
Actinobacteria	Actinobacteria_c	Frankiales	Frankiaceae	Other	Other	2e-05	0	0	6.66667e-06
Actinobacteria	Actinobacteria_c	Frankiales	Geodermatophilaceae	Blastococcus	JHVO_s	0	0	2e-05	6.66667e-06
Actinobacteria	Actinobacteria_c	Frankiales	Geodermatophilaceae	Blastococcus	JNII_s	0	0	2e-05	6.66667e-06
Actinobacteria	Actinobacteria_c	Frankiales	HQ910322_f	Other	Other	0	0	2e-05	6.66667e-06
Actinobacteria	Actinobacteria_c	Micrococcales	Dermabacteraceae	Brachybacterium	Brachybacterium_ginsengisoli	0	2e-05	0	6.66667e-06
Actinobacteria	Actinobacteria_c	Micrococcales	Dermacoccaceae	Barrientosiimonas	Other	1e-05	0	1e-05	6.66667e-06
Actinobacteria	Actinobacteria_c	Micrococcales	Intrasporangiaceae	Janibacter	Janibacter_corallicola	2e-05	0	0	6.66667e-06
Actinobacteria	Actinobacteria_c	Micrococcales	Intrasporangiaceae	Knoellia	Knoellia_aerolata	1e-05	0	1e-05	6.66667e-06
Actinobacteria	Actinobacteria_c	Micrococcales	Intrasporangiaceae	Terracoccus	Terracoccus_luteus	0	0	2e-05	6.66667e-06
Actinobacteria	Actinobacteria_c	Micrococcales	Microbacteriaceae	Amnibacterium	Other	1e-05	1e-05	0	6.66667e-06
Actinobacteria	Actinobacteria_c	Micrococcales	Microbacteriaceae	Clavibacter	Clavibacter_michiganensis	1e-05	1e-05	0	6.66667e-06
Actinobacteria	Actinobacteria_c	Micrococcales	Microbacteriaceae	Gulosibacter	Other	1e-05	1e-05	0	6.66667e-06
Actinobacteria	Actinobacteria_c	Micrococcales	Microbacteriaceae	Leucobacter	Leucobacter_celer	1e-05	0	1e-05	6.66667e-06
Actinobacteria	Actinobacteria_c	Micrococcales	Microbacteriaceae	Microterricola	Other	0	1e-05	1e-05	6.66667e-06
Actinobacteria	Actinobacteria_c	Micrococcales	Micrococcaceae	Rothia	Other	0	0	2e-05	6.66667e-06
Actinobacteria	Actinobacteria_c	Micromonosporales	Micromonosporaceae	Catellatospora	Other	0	0	2e-05	6.66667e-06
Actinobacteria	Actinobacteria_c	Micromonosporales	Micromonosporaceae	Catenuloplanes	Other	1e-05	0	1e-05	6.66667e-06
Actinobacteria	Actinobacteria_c	Propionibacteriales	Nocardioidaceae	Marmoricola	Marmoricola_terrae	1e-05	0	1e-05	6.66667e-06
Actinobacteria	Actinobacteria_c	Propionibacteriales	Nocardioidaceae	Nocardioides	AY234550_s	2e-05	0	0	6.66667e-06
Actinobacteria	Actinobacteria_c	Propionibacteriales	Nocardioidaceae	Nocardioides	AY439194_s	1e-05	0	1e-05	6.66667e-06
Actinobacteria	Actinobacteria_c	Propionibacteriales	Nocardioidaceae	Nocardioides	JX949464_s	0	1e-05	1e-05	6.66667e-06
Actinobacteria	Actinobacteria_c	Propionibacteriales	Nocardioidaceae	Nocardioides	Nocardioides_aestuarii	1e-05	0	1e-05	6.66667e-06
Actinobacteria	Actinobacteria_c	Pseudonocardiales	Pseudonocardiaceae	Actinomycetospora	Other	1e-05	1e-05	0	6.66667e-06
Actinobacteria	Actinobacteria_c	Streptomycetales	Streptomycetaceae	Streptomyces	Streptomyces_thermoviolaceus	0	0	2e-05	6.66667e-06
Actinobacteria	Actinobacteria_c	Streptosporangiales	Streptosporangiaceae	Planotetraspora	Other	0	2e-05	0	6.66667e-06
Actinobacteria	Actinobacteria_c	Streptosporangiales	Thermomonosporaceae	Actinoallomurus	Other	1e-05	1e-05	0	6.66667e-06
Actinobacteria	Coriobacteriia	Coriobacteriales	Coriobacteriaceae	AY160874_g	Other	0	2e-05	0	6.66667e-06
Actinobacteria	Coriobacteriia	Coriobacteriales	Coriobacteriaceae	Atopobium	Other	0	0	2e-05	6.66667e-06
Actinobacteria	Nitriliruptoria	Nitriliruptorales	Nitriliruptoraceae	JQ801064_g	Other	0	2e-05	0	6.66667e-06
Actinobacteria	Rubrobacteria	Gaiellales	EF520360_f	EF520360_g	Other	2e-05	0	0	6.66667e-06
Actinobacteria	Thermoleophilia	Solirubrobacterales	Conexibacteraceae	AB672281_g	Other	2e-05	0	0	6.66667e-06
Actinobacteria	Thermoleophilia	Solirubrobacterales	Solirubrobacteraceae	Solirubrobacter	JQ978913_s	2e-05	0	0	6.66667e-06
Armatimonadetes	AB374370_c	AB374370_o	AB374370_f	Other	Other	2e-05	0	0	6.66667e-06
Bacteroidetes	Bacteroidia	Bacteroidales	Porphyromonadaceae	EF453829_g	AB234404_s	1e-05	1e-05	0	6.66667e-06
Bacteroidetes	Bacteroidia	Bacteroidales	Porphyromonadaceae	Proteiniphilum	HQ602914_s	0	2e-05	0	6.66667e-06
Bacteroidetes	Bacteroidia	Bacteroidales	RF16_f	GU303877_g	Other	0	2e-05	0	6.66667e-06
Bacteroidetes	Bacteroidia	Bacteroidales	S24-7_f	EU622749_g	Other	0	2e-05	0	6.66667e-06
Bacteroidetes	Cytophagia	Cytophagales	Cytophagaceae	Dyadobacter	Other	2e-05	0	0	6.66667e-06
Bacteroidetes	Cytophagia	Cytophagales	Hymenobacteraceae	Rufibacter	Other	2e-05	0	0	6.66667e-06
Bacteroidetes	Flavobacteria	Flavobacteriales	Flavobacteriaceae	Flavobacterium	Flavobacterium_anatoliense	2e-05	0	0	6.66667e-06
Bacteroidetes	Sphingobacteriia	CP012155_o	CP012155_f	FJ529921_g	Other	1e-05	1e-05	0	6.66667e-06
Bacteroidetes	Sphingobacteriia	Sphingobacteriales	Chitinophagaceae	Ferruginibacter	Other	1e-05	1e-05	0	6.66667e-06
Bacteroidetes	Sphingobacteriia	Sphingobacteriales	Sphingobacteriaceae	Sphingobacterium	Sphingobacterium_mucilaginosum	2e-05	0	0	6.66667e-06
Chlorobi	Ignavibacteriae	OPB56_o	HQ190417_f	HQ190417_g	Other	2e-05	0	0	6.66667e-06
Chloroflexi	Caldilineae	Caldilineales	Caldilineaceae	EU589290_g	HQ910293_s	0	2e-05	0	6.66667e-06
Chloroflexi	Chloroflexia	Chloroflexales	Chloroflexaceae	Chloronema	JX298781_s	0	2e-05	0	6.66667e-06
Chloroflexi	Chloroflexia	Chloroflexales	Kouleothrix_f	Kouleothrix	EU881212_s	0	2e-05	0	6.66667e-06
Chloroflexi	Chloroflexia	Kallotenuales	Kallotenuaceae	JF706689_g	JF706689_s	2e-05	0	0	6.66667e-06
Chloroflexi	Chloroflexia	Kallotenuales	Kallotenuaceae	JN037917_g	JN037917_s	0	0	2e-05	6.66667e-06
Chloroflexi	EU335161_c	EU335161_o	EU335161_f	FM209159_g	Other	0	0	2e-05	6.66667e-06
Chloroflexi	GQ396871_c	GQ396871_o	EF516242_f	EF516242_g	Other	0	2e-05	0	6.66667e-06
Chloroflexi	HM748667_c	HM748667_o	AB257647_f	AB257647_g	FJ891055_s	0	2e-05	0	6.66667e-06
Chloroflexi	HM748667_c	HM748667_o	AB257647_f	EU134252_g	EU134252_s	0	0	2e-05	6.66667e-06
Chloroflexi	Ktedonobacteria	Ktedonobacterales	Ktedonobacteraceae	HQ674971_g	HQ674971_s	2e-05	0	0	6.66667e-06
Chloroflexi	Thermomicrobia	DQ129389_o	DQ129389_f	FJ478561_g	HQ183884_s	2e-05	0	0	6.66667e-06
Chloroflexi	Thermomicrobia	DQ129389_o	DQ129389_f	FJ478561_g	JF706686_s	0	0	2e-05	6.66667e-06
Chloroflexi	Thermomicrobia	DQ129389_o	DQ129389_f	FJ478561_g	JN177842_s	1e-05	0	1e-05	6.66667e-06
Chloroflexi	Thermomicrobia	EU861898_o	EU861898_f	EU861898_g	EU861898_s	2e-05	0	0	6.66667e-06
Cyanobacteria	Chroobacteria	Pleurocapsales	Chroococcidiopsis_f	Chroococcidiopsis	Other	2e-05	0	0	6.66667e-06
Cyanobacteria	Hormogoneae	Stigonematales	Scytonemataceae	Other	Other	0	0	2e-05	6.66667e-06
Deinococcus-Thermus	Deinococci	Deinococcales	Deinococcaceae	AY905381_g	AY905381_s	2e-05	0	0	6.66667e-06
Deinococcus-Thermus	Deinococci	Trueperales	Trueperaceae	Other	Other	1e-05	1e-05	0	6.66667e-06
Firmicutes	Bacilli	Bacillales	Alicyclobacillaceae	EF016847_g	EF016847_s	0	2e-05	0	6.66667e-06
Firmicutes	Bacilli	Bacillales	Aneurinibacillus_f	Ammoniphilus	Other	2e-05	0	0	6.66667e-06
Firmicutes	Bacilli	Bacillales	Bacillaceae	Bacillus_g27	Other	2e-05	0	0	6.66667e-06
Firmicutes	Bacilli	Bacillales	Paenibacillaceae	Brevibacillus	Other	0	2e-05	0	6.66667e-06
Firmicutes	Bacilli	Lactobacillales	Lactobacillaceae	Pediococcus	Other	0	2e-05	0	6.66667e-06
Firmicutes	Bacilli	Lactobacillales	Leuconostocaceae	Weissella	Other	1e-05	1e-05	0	6.66667e-06
Firmicutes	Clostridia	Clostridiales	Christensenellaceae	GQ451249_g	Other	2e-05	0	0	6.66667e-06
Firmicutes	Clostridia	Clostridiales	Christensenellaceae	Other	Other	0	2e-05	0	6.66667e-06
Firmicutes	Clostridia	Clostridiales	Lachnospiraceae	AY305316_g	Other	0	2e-05	0	6.66667e-06
Firmicutes	Clostridia	Clostridiales	Lachnospiraceae	Anaerostipes	Other	0	1e-05	1e-05	6.66667e-06
Firmicutes	Clostridia	Clostridiales	Lachnospiraceae	Blautia	Blautia_wexlerae	0	0	2e-05	6.66667e-06
Firmicutes	Clostridia	Clostridiales	Lachnospiraceae	Cellulosilyticum	AF087643_s	0	2e-05	0	6.66667e-06
Firmicutes	Clostridia	Clostridiales	Lachnospiraceae	Cellulosilyticum	Cellulosilyticum_lentocellum	0	0	2e-05	6.66667e-06
Firmicutes	Clostridia	Clostridiales	Lachnospiraceae	Clostridium_g21	Other	0	2e-05	0	6.66667e-06
Firmicutes	Clostridia	Clostridiales	Lachnospiraceae	Eubacterium_g20	Other	1e-05	1e-05	0	6.66667e-06
Firmicutes	Clostridia	Clostridiales	Lachnospiraceae	JPZU_g	Other	0	2e-05	0	6.66667e-06
Firmicutes	Clostridia	Clostridiales	Lachnospiraceae	Ruminococcus_g4	Other	0	1e-05	1e-05	6.66667e-06
Firmicutes	Clostridia	Clostridiales	Mogibacterium_f	EF604613_g	Other	2e-05	0	0	6.66667e-06
Firmicutes	Clostridia	Clostridiales	Ruminococcaceae	AB506348_g	Other	0	2e-05	0	6.66667e-06
Firmicutes	Clostridia	Clostridiales	Ruminococcaceae	BBZZ_g	Other	0	2e-05	0	6.66667e-06
Firmicutes	Clostridia	Clostridiales	Ruminococcaceae	EF404788_g	Other	1e-05	1e-05	0	6.66667e-06
Firmicutes	Clostridia	Clostridiales	Ruminococcaceae	EF436371_g	EF436371_s	0	2e-05	0	6.66667e-06
Firmicutes	Clostridia	Clostridiales	Ruminococcaceae	EU842424_g	JQ617823_s	0	2e-05	0	6.66667e-06
Firmicutes	Clostridia	Clostridiales	Ruminococcaceae	EU843612_g	Other	0	2e-05	0	6.66667e-06
Firmicutes	Clostridia	Clostridiales	Ruminococcaceae	FJ880290_g	Other	0	2e-05	0	6.66667e-06
Firmicutes	Clostridia	Clostridiales	Ruminococcaceae	Ruminococcus	JOOA_s	0	2e-05	0	6.66667e-06
Firmicutes	Clostridia	Clostridiales	Ruminococcaceae	Sporobacter	EU844875_s	0	1e-05	1e-05	6.66667e-06
Firmicutes	Clostridia	Clostridiales	Syntrophomonadaceae	Syntrophomonas	Syntrophomonas_wolfei	0	2e-05	0	6.66667e-06
Firmicutes	Erysipelotrichi	Erysipelotrichales	Erysipelotrichaceae	EU844830_g	Other	2e-05	0	0	6.66667e-06
Firmicutes	Negativicutes	Acidaminococcales	Acidaminococcaceae	Phascolarctobacterium	Other	0	2e-05	0	6.66667e-06
Gemmatimonadetes	Gemmatimonadetes_c	Gemmatimonadales	Gemmatimonadaceae	DQ532334_g	Other	2e-05	0	0	6.66667e-06
Gemmatimonadetes	Gemmatimonadetes_c	Gemmatimonadales	Gemmatimonadaceae	EU137390_g	Other	2e-05	0	0	6.66667e-06
Gemmatimonadetes	Gemmatimonadetes_c	Gemmatimonadales	Gemmatimonadaceae	Gemmatimonas	Other	2e-05	0	0	6.66667e-06
Parcubacteria_OD1	Paceibacter_c	CP011215_o	CP011215_f	LBRP_g	Other	2e-05	0	0	6.66667e-06
Planctomycetes	Planctomycetia	Planctomycetales	Gemmata_f	DQ906072_g	Other	1e-05	1e-05	0	6.66667e-06
Planctomycetes	Planctomycetia	Planctomycetales	Gemmata_f	EF580964_g	Other	2e-05	0	0	6.66667e-06
Planctomycetes	Planctomycetia	Planctomycetales	Planctomycetaceae	GQ356122_g	Other	2e-05	0	0	6.66667e-06
Planctomycetes	Planctomycetia	Planctomycetales	Planctomycetaceae	HQ190380_g	HQ190380_s	0	2e-05	0	6.66667e-06
Planctomycetes	Planctomycetia	Planctomycetales	Planctomycetaceae	Singulisphaera	HM366468_s	1e-05	1e-05	0	6.66667e-06
Proteobacteria	Alphaproteobacteria	Caulobacterales	Caulobacteraceae	Other	Other	0	2e-05	0	6.66667e-06
Proteobacteria	Alphaproteobacteria	Rhizobiales	Bosea_f	Bosea	Other	1e-05	1e-05	0	6.66667e-06
Proteobacteria	Alphaproteobacteria	Rhizobiales	Bradyrhizobiaceae	Bradyrhizobium	Other	1e-05	1e-05	0	6.66667e-06
Proteobacteria	Alphaproteobacteria	Rhizobiales	Chelatococcaceae	Salinarimonas	Other	0	2e-05	0	6.66667e-06
Proteobacteria	Alphaproteobacteria	Rhodobacterales	Rhodobacteraceae	Falsirhodobacter	Other	1e-05	1e-05	0	6.66667e-06
Proteobacteria	Alphaproteobacteria	Rhodobacterales	Rhodobacteraceae	JN446096_g	JN446096_s	0	0	2e-05	6.66667e-06
Proteobacteria	Alphaproteobacteria	Rhodospirillales	Acetobacteraceae	Paracraurococcus	Other	2e-05	0	0	6.66667e-06
Proteobacteria	Alphaproteobacteria	Rhodospirillales	Rhodospirillaceae	Stella	Other	0	0	2e-05	6.66667e-06
Proteobacteria	Alphaproteobacteria	Sphingomonadales	Sphingomonadaceae	Blastomonas	Other	0	1e-05	1e-05	6.66667e-06
Proteobacteria	Betaproteobacteria	Burkholderiales	Alcaligenaceae	Other	Other	0	2e-05	0	6.66667e-06
Proteobacteria	Betaproteobacteria	Burkholderiales	Comamonadaceae	Aquabacterium	Other	0	2e-05	0	6.66667e-06
Proteobacteria	Betaproteobacteria	Burkholderiales	Oxalobacteraceae	Massilia	Massilia_brevitalea	0	2e-05	0	6.66667e-06
Proteobacteria	Betaproteobacteria	DQ395705_o	DQ395705_f	DQ395705_g	Other	0	2e-05	0	6.66667e-06
Proteobacteria	Betaproteobacteria	Methylophilales	Methylophilaceae	EU589321_g	Other	0	2e-05	0	6.66667e-06
Proteobacteria	Betaproteobacteria	Neisseriales	Neisseriaceae	Snodgrassella	Other	0	2e-05	0	6.66667e-06
Proteobacteria	Deltaproteobacteria	Deferrisoma_o	FJ479568_f	FJ479568_g	Other	0	2e-05	0	6.66667e-06
Proteobacteria	Deltaproteobacteria	Desulfovibrionales	Desulfovibrionaceae	Bilophila	Other	0	2e-05	0	6.66667e-06
Proteobacteria	Deltaproteobacteria	Myxococcales	Anaeromyxobacteraceae	Anaeromyxobacter	Other	0	2e-05	0	6.66667e-06
Proteobacteria	Deltaproteobacteria	Myxococcales	DQ154856_f	DQ154856_g	Other	0	2e-05	0	6.66667e-06
Proteobacteria	Deltaproteobacteria	Myxococcales	Polyangiaceae	AP011765_g	CU466780_s	0	2e-05	0	6.66667e-06
Proteobacteria	Deltaproteobacteria	Myxococcales	Polyangiaceae	AP011765_g	Other	0	2e-05	0	6.66667e-06
Proteobacteria	Deltaproteobacteria	OM27	U70713_f	DQ017948_g	Other	2e-05	0	0	6.66667e-06
Proteobacteria	Gammaproteobacteria	Cellvibrionales	HQ190428_f	HQ190428_g	Other	2e-05	0	0	6.66667e-06
Proteobacteria	Gammaproteobacteria	Chromatiales	Nitrosococcus_f	GQ495440_g	GQ495440_s	2e-05	0	0	6.66667e-06
Proteobacteria	Gammaproteobacteria	Enterobacteriales	Enterobacteriaceae	Erwinia	Other	0	2e-05	0	6.66667e-06
Proteobacteria	Gammaproteobacteria	Legionellales	Coxiellaceae	Aquicella	Other	2e-05	0	0	6.66667e-06
Proteobacteria	Gammaproteobacteria	Legionellales	Coxiellaceae	FJ437785_g	Other	0	2e-05	0	6.66667e-06
Proteobacteria	Gammaproteobacteria	Oceanospirillales	Halomonadaceae	Halomonas	Other	0	2e-05	0	6.66667e-06
Proteobacteria	Gammaproteobacteria	Other	Other	Other	Other	0	2e-05	0	6.66667e-06
Proteobacteria	Gammaproteobacteria	Pseudomonadales	Moraxellaceae	Psychrobacter	Other	2e-05	0	0	6.66667e-06
Proteobacteria	Gammaproteobacteria	Pseudomonadales	Pseudomonadaceae	Azotobacter	Other	1e-05	1e-05	0	6.66667e-06
Proteobacteria	Gammaproteobacteria	Xanthomonadales	Xanthomonadaceae	FJ437981_g	Other	0	2e-05	0	6.66667e-06
Proteobacteria	Gammaproteobacteria	Xanthomonadales	Xanthomonadaceae	HQ436500_g	Other	0	2e-05	0	6.66667e-06
Rhodothermaeota	Rhodothermia	Rhodothermales	JF319180_f	JF319180_g	Other	0	2e-05	0	6.66667e-06
Saccharibacteria_TM7	Saccharimonas_c	Saccharimonas_o	Saccharimonas_f	AJ400239_g	Other	0	1e-05	1e-05	6.66667e-06
Spirochaetes	Spirochaetes_c	Spirochaetales	Leptospiraceae	GQ468580_g	Other	2e-05	0	0	6.66667e-06
TM6	TM6_c	Babela_o	Babela_f	Babela	Other	2e-05	0	0	6.66667e-06
Tenericutes	Mollicutes	AM275436_o	EF445272_f	EU844239_g	Other	1e-05	1e-05	0	6.66667e-06
Tenericutes	Mollicutes	GU196243_o	FJ367735_f	FJ367735_g	Other	0	2e-05	0	6.66667e-06
Verrucomicrobia	Opitutae	GU305779_o	GU305779_f	EU469726_g	HM124307_s	0	2e-05	0	6.66667e-06
Verrucomicrobia	Verrucomicrobiae	Pedosphaera_o	Pedosphaera_f	JQ801058_g	Other	0	2e-05	0	6.66667e-06
Verrucomicrobia	Verrucomicrobiae	Pedosphaera_o	Pedosphaera_f	Limisphaera	Other	0	2e-05	0	6.66667e-06
AF234118_p	AF234118_c	AF234118_o	AF234118_f	AF234118_g	Other	0	1e-05	0	3.33333e-06
AF234118_p	AF234118_c	AF234118_o	EU132808_f	EU132808_g	JQ979021_s	1e-05	0	0	3.33333e-06
AF234118_p	EU132452_c	EU132452_o	EU132452_f	EU132452_g	Other	1e-05	0	0	3.33333e-06
AF234118_p	EU132452_c	EU132452_o	EU132452_f	HM186358_g	Other	0	1e-05	0	3.33333e-06
Acidobacteria	Acidobacteriia	Acidobacteriales	Acidobacteriaceae	FJ936824_g	Other	0	1e-05	0	3.33333e-06
Acidobacteria	Blastocatellia	Blastocatellales	AY281358_f	EU979113_g	EU979113_s	0	1e-05	0	3.33333e-06
Acidobacteria	Blastocatellia	Blastocatellales	Blastocatellaceae	HQ597814_g	JF718681_s	1e-05	0	0	3.33333e-06
Acidobacteria	Blastocatellia	Blastocatellales	Blastocatellaceae	Stenotrophobacter	Stenotrophobacter_namibiensis	0	0	1e-05	3.33333e-06
Acidobacteria	CP015136_c	CP015136_o	CP015136_f	EU686603_g	DQ513085_s	0	1e-05	0	3.33333e-06
Acidobacteria	CP015136_c	CP015136_o	CP015136_f	FJ478953_g	Other	0	1e-05	0	3.33333e-06
Acidobacteria	CP015136_c	CP015136_o	CP015136_f	HM061812_g	JQ426170_s	1e-05	0	0	3.33333e-06
Acidobacteria	DQ513087_c	DQ513087_o	DQ513087_f	HQ445680_g	Other	0	0	1e-05	3.33333e-06
Acidobacteria	HM185886_c	HM185886_o	HM185886_f	HM185886_g	Other	0	1e-05	0	3.33333e-06
Acidobacteria	HQ645210_c	HQ645210_o	HQ645210_f	HQ190481_g	EU132022_s	0	1e-05	0	3.33333e-06
Acidobacteria	Solibacteres	Solibacterales	Solibacteraceae	HQ190378_g	HQ166683_s	0	0	1e-05	3.33333e-06
Acidobacteria	Thermoanaerobaculum_c	Thermoanaerobaculum_o	EU881271_f	EF020070_g	Other	1e-05	0	0	3.33333e-06
Acidobacteria	Thermoanaerobaculum_c	Thermoanaerobaculum_o	EU881271_f	EU881271_g	AM935717_s	1e-05	0	0	3.33333e-06
Acidobacteria	Z95718_c	Z95718_o	JN178185_f	JN178185_g	Other	0	1e-05	0	3.33333e-06
Actinobacteria	Acidimicrobiia	Acidimicrobiales	Acidimicrobiaceae	HQ190487_g	HQ190487_s	0	0	1e-05	3.33333e-06
Actinobacteria	Acidimicrobiia	Acidimicrobiales	Acidimicrobiaceae	HQ674860_g	JX098497_s	0	0	1e-05	3.33333e-06
Actinobacteria	Acidimicrobiia	Acidimicrobiales	Iamiaceae	EF018137_g	DQ298352_s	0	0	1e-05	3.33333e-06
Actinobacteria	Acidimicrobiia	Acidimicrobiales	Iamiaceae	EU421859_g	FJ152827_s	0	0	1e-05	3.33333e-06
Actinobacteria	Acidimicrobiia	Acidimicrobiales	Iamiaceae	EU753662_g	EU669633_s	0	1e-05	0	3.33333e-06
Actinobacteria	Acidimicrobiia	Acidimicrobiales	Iamiaceae	EU753662_g	EU753662_s	0	0	1e-05	3.33333e-06
Actinobacteria	Acidimicrobiia	Acidimicrobiales	Iamiaceae	EU753662_g	JQ978888_s	0	0	1e-05	3.33333e-06
Actinobacteria	Acidimicrobiia	Acidimicrobiales	Iamiaceae	FM209138_g	FM209138_s	0	1e-05	0	3.33333e-06
Actinobacteria	Acidimicrobiia	Acidimicrobiales	Iamiaceae	HQ864103_g	HQ910280_s	0	0	1e-05	3.33333e-06
Actinobacteria	Acidimicrobiia	Acidimicrobiales	Iamiaceae	Iamia	Other	0	0	1e-05	3.33333e-06
Actinobacteria	Acidimicrobiia	Acidimicrobiales	Ilumatobacter_f	AJ581629_g	AJ581629_s	0	0	1e-05	3.33333e-06
Actinobacteria	Actinobacteria_c	Corynebacteriales	Mycobacteriaceae	Mycobacterium	Mycobacterium_rutilum	0	0	1e-05	3.33333e-06
Actinobacteria	Actinobacteria_c	Corynebacteriales	Nocardiaceae	Nocardia	Nocardia_brevicatena	0	0	1e-05	3.33333e-06
Actinobacteria	Actinobacteria_c	Corynebacteriales	Nocardiaceae	Nocardia	Nocardia_puris	1e-05	0	0	3.33333e-06
Actinobacteria	Actinobacteria_c	Corynebacteriales	Nocardiaceae	Smaragdicoccus	Smaragdicoccus_niigatensis	0	0	1e-05	3.33333e-06
Actinobacteria	Actinobacteria_c	FJ478799_o	FJ478799_f	EF516773_g	DQ906794_s	0	0	1e-05	3.33333e-06
Actinobacteria	Actinobacteria_c	FJ478799_o	FJ478799_f	FJ478799_g	HM438001_s	0	1e-05	0	3.33333e-06
Actinobacteria	Actinobacteria_c	FJ478799_o	FJ478799_f	FJ478799_g	JF815508_s	0	0	1e-05	3.33333e-06
Actinobacteria	Actinobacteria_c	FJ478799_o	FJ479147_f	FJ479147_g	FN811238_s	0	1e-05	0	3.33333e-06
Actinobacteria	Actinobacteria_c	FJ478799_o	FJ479147_f	FJ479147_g	JQ738729_s	0	0	1e-05	3.33333e-06
Actinobacteria	Actinobacteria_c	FJ478799_o	FJ479147_f	FJ479147_g	JQ738730_s	0	1e-05	0	3.33333e-06
Actinobacteria	Actinobacteria_c	Frankiales	AB021325_f	AB021325_g	Other	0	0	1e-05	3.33333e-06
Actinobacteria	Actinobacteria_c	Frankiales	EU335288_f	EU335288_g	EU335288_s	0	0	1e-05	3.33333e-06
Actinobacteria	Actinobacteria_c	Frankiales	Geodermatophilaceae	Geodermatophilus	Geodermatophilus_arenarius	0	0	1e-05	3.33333e-06
Actinobacteria	Actinobacteria_c	Frankiales	Geodermatophilaceae	Geodermatophilus	Geodermatophilus_nigrescens	0	0	1e-05	3.33333e-06
Actinobacteria	Actinobacteria_c	Frankiales	Geodermatophilaceae	Geodermatophilus	Geodermatophilus_obscurus	0	0	1e-05	3.33333e-06
Actinobacteria	Actinobacteria_c	Frankiales	Geodermatophilaceae	Geodermatophilus	Geodermatophilus_saharensis	0	0	1e-05	3.33333e-06
Actinobacteria	Actinobacteria_c	Frankiales	Geodermatophilaceae	Geodermatophilus	Geodermatophilus_soli	0	0	1e-05	3.33333e-06
Actinobacteria	Actinobacteria_c	Frankiales	HQ910322_f	HQ910322_g	HQ910322_s	0	0	1e-05	3.33333e-06
Actinobacteria	Actinobacteria_c	Jiangellales	Jiangellaceae	Phytoactinopolyspora	Other	1e-05	0	0	3.33333e-06
Actinobacteria	Actinobacteria_c	Kineosporiales	Kineosporiaceae	DQ532344_g	Other	0	1e-05	0	3.33333e-06
Actinobacteria	Actinobacteria_c	Kineosporiales	Kineosporiaceae	FM886842_g	Other	1e-05	0	0	3.33333e-06
Actinobacteria	Actinobacteria_c	Kineosporiales	Kineosporiaceae	Kineococcus	Kineococcus_radiotolerans	0	1e-05	0	3.33333e-06
Actinobacteria	Actinobacteria_c	Micrococcales	Beutenbergiaceae	Serinibacter	Other	0	0	1e-05	3.33333e-06
Actinobacteria	Actinobacteria_c	Micrococcales	DQ125643_f	DQ125643_g	DQ125643_s	0	0	1e-05	3.33333e-06
Actinobacteria	Actinobacteria_c	Micrococcales	Demequinaceae	Lysinimicrobium	Other	0	0	1e-05	3.33333e-06
Actinobacteria	Actinobacteria_c	Micrococcales	Dermabacteraceae	Brachybacterium	Brachybacterium_squillarum	0	1e-05	0	3.33333e-06
Actinobacteria	Actinobacteria_c	Micrococcales	Dermabacteraceae	Brachybacterium	Brachybacterium_zhongshanense	0	1e-05	0	3.33333e-06
Actinobacteria	Actinobacteria_c	Micrococcales	Dermabacteraceae	Dermabacter	Dermabacter_vaginalis	0	1e-05	0	3.33333e-06
Actinobacteria	Actinobacteria_c	Micrococcales	Dermabacteraceae	Helcobacillus	Helcobacillus_massiliensis	0	1e-05	0	3.33333e-06
Actinobacteria	Actinobacteria_c	Micrococcales	Dermacoccaceae	Kytococcus	Kytococcus_aerolatus	0	0	1e-05	3.33333e-06
Actinobacteria	Actinobacteria_c	Micrococcales	Dermacoccaceae	Kytococcus	Kytococcus_schroeteri	0	0	1e-05	3.33333e-06
Actinobacteria	Actinobacteria_c	Micrococcales	Dermacoccaceae	Kytococcus	Kytococcus_sedentarius	0	0	1e-05	3.33333e-06
Actinobacteria	Actinobacteria_c	Micrococcales	Dermacoccaceae	Luteipulveratus	Other	0	0	1e-05	3.33333e-06
Actinobacteria	Actinobacteria_c	Micrococcales	Dermatophilaceae	Kineosphaera	Kineosphaera_limosa	0	0	1e-05	3.33333e-06
Actinobacteria	Actinobacteria_c	Micrococcales	Dermatophilaceae	Piscicoccus	Piscicoccus_intestinalis	0	0	1e-05	3.33333e-06
Actinobacteria	Actinobacteria_c	Micrococcales	Intrasporangiaceae	AM746693_g	AM746693_s	1e-05	0	0	3.33333e-06
Actinobacteria	Actinobacteria_c	Micrococcales	Intrasporangiaceae	Janibacter	Janibacter_alkaliphilus	0	0	1e-05	3.33333e-06
Actinobacteria	Actinobacteria_c	Micrococcales	Intrasporangiaceae	Knoellia	AAMN_s	1e-05	0	0	3.33333e-06
Actinobacteria	Actinobacteria_c	Micrococcales	Intrasporangiaceae	Knoellia	Knoellia_sinensis	1e-05	0	0	3.33333e-06
Actinobacteria	Actinobacteria_c	Micrococcales	Intrasporangiaceae	Kribbia	Kribbia_dieselivorans	1e-05	0	0	3.33333e-06
Actinobacteria	Actinobacteria_c	Micrococcales	Intrasporangiaceae	Ornithinicoccus	JF028612_s	0	0	1e-05	3.33333e-06
Actinobacteria	Actinobacteria_c	Micrococcales	Intrasporangiaceae	Ornithinimicrobium	JF178857_s	0	1e-05	0	3.33333e-06
Actinobacteria	Actinobacteria_c	Micrococcales	Intrasporangiaceae	Ornithinimicrobium	Ornithinimicrobium_kibberense	0	0	1e-05	3.33333e-06
Actinobacteria	Actinobacteria_c	Micrococcales	Intrasporangiaceae	Ornithinimicrobium	Ornithinimicrobium_pekingense	0	0	1e-05	3.33333e-06
Actinobacteria	Actinobacteria_c	Micrococcales	Intrasporangiaceae	Oryzihumus	HQ462540_s	0	0	1e-05	3.33333e-06
Actinobacteria	Actinobacteria_c	Micrococcales	Intrasporangiaceae	Phycicoccus	Phycicoccus_endophyticus	0	0	1e-05	3.33333e-06
Actinobacteria	Actinobacteria_c	Micrococcales	Intrasporangiaceae	Phycicoccus	Phycicoccus_jejuensis	1e-05	0	0	3.33333e-06
Actinobacteria	Actinobacteria_c	Micrococcales	Intrasporangiaceae	Serinicoccus	Serinicoccus_profundi	0	0	1e-05	3.33333e-06
Actinobacteria	Actinobacteria_c	Micrococcales	Intrasporangiaceae	Tetrasphaera	AM982647_s	0	1e-05	0	3.33333e-06
Actinobacteria	Actinobacteria_c	Micrococcales	Intrasporangiaceae	Tetrasphaera	Tetrasphaera_elongata	0	0	1e-05	3.33333e-06
Actinobacteria	Actinobacteria_c	Micrococcales	Intrasporangiaceae	Tetrasphaera	Tetrasphaera_remsis	0	0	1e-05	3.33333e-06
Actinobacteria	Actinobacteria_c	Micrococcales	Intrasporangiaceae	Tetrasphaera	Tetrasphaera_vanveenii	0	0	1e-05	3.33333e-06
Actinobacteria	Actinobacteria_c	Micrococcales	Microbacteriaceae	Agrococcus	Agrococcus_terreus	0	0	1e-05	3.33333e-06
Actinobacteria	Actinobacteria_c	Micrococcales	Microbacteriaceae	Agromyces	Other	1e-05	0	0	3.33333e-06
Actinobacteria	Actinobacteria_c	Micrococcales	Microbacteriaceae	Leucobacter	Leucobacter_tardus	0	1e-05	0	3.33333e-06
Actinobacteria	Actinobacteria_c	Micrococcales	Microbacteriaceae	Leucobacter	Leucobacter_zeae	0	0	1e-05	3.33333e-06
Actinobacteria	Actinobacteria_c	Micrococcales	Micrococcaceae	Arthrobacter	Arthrobacter_halodurans	0	1e-05	0	3.33333e-06
Actinobacteria	Actinobacteria_c	Micrococcales	Micrococcaceae	Citricoccus	Citricoccus_yambaruensis	1e-05	0	0	3.33333e-06
Actinobacteria	Actinobacteria_c	Micrococcales	Micrococcaceae	Glutamicibacter	Glutamicibacter_creatinolyticus	0	1e-05	0	3.33333e-06
Actinobacteria	Actinobacteria_c	Micrococcales	Micrococcaceae	Glutamicibacter	Glutamicibacter_nicotianae	1e-05	0	0	3.33333e-06
Actinobacteria	Actinobacteria_c	Micrococcales	Micrococcaceae	Kocuria	Kocuria_flava	0	0	1e-05	3.33333e-06
Actinobacteria	Actinobacteria_c	Micrococcales	Micrococcaceae	Paenarthrobacter	Paenarthrobacter_nitroguajacolicus	0	0	1e-05	3.33333e-06
Actinobacteria	Actinobacteria_c	Micrococcales	Micrococcaceae	Sinomonas	Sinomonas_mesophila	1e-05	0	0	3.33333e-06
Actinobacteria	Actinobacteria_c	Micrococcales	Sanguibacteraceae	Other	Other	0	0	1e-05	3.33333e-06
Actinobacteria	Actinobacteria_c	Micrococcales	Sanguibacteraceae	Sanguibacter	Other	0	1e-05	0	3.33333e-06
Actinobacteria	Actinobacteria_c	Micromonosporales	Micromonosporaceae	Micromonospora	Micromonospora_taraxaci	0	0	1e-05	3.33333e-06
Actinobacteria	Actinobacteria_c	Micromonosporales	Micromonosporaceae	Phytomonospora	Phytomonospora_endophytica	1e-05	0	0	3.33333e-06
Actinobacteria	Actinobacteria_c	Micromonosporales	Micromonosporaceae	Planosporangium	Planosporangium_thailandense	0	0	1e-05	3.33333e-06
Actinobacteria	Actinobacteria_c	Propionibacteriales	Nocardioidaceae	Aeromicrobium	Aeromicrobium_panaciterrae	0	0	1e-05	3.33333e-06
Actinobacteria	Actinobacteria_c	Propionibacteriales	Nocardioidaceae	EU289436_g	EU289436_s	0	0	1e-05	3.33333e-06
Actinobacteria	Actinobacteria_c	Propionibacteriales	Nocardioidaceae	HQ538692_g	Other	1e-05	0	0	3.33333e-06
Actinobacteria	Actinobacteria_c	Propionibacteriales	Nocardioidaceae	Marmoricola	Marmoricola_bigeumensis	0	0	1e-05	3.33333e-06
Actinobacteria	Actinobacteria_c	Propionibacteriales	Nocardioidaceae	Marmoricola	Marmoricola_pocheonensis	0	0	1e-05	3.33333e-06
Actinobacteria	Actinobacteria_c	Propionibacteriales	Nocardioidaceae	Nocardioides	CU922508_s	1e-05	0	0	3.33333e-06
Actinobacteria	Actinobacteria_c	Propionibacteriales	Nocardioidaceae	Nocardioides	DQ298300_s	0	0	1e-05	3.33333e-06
Actinobacteria	Actinobacteria_c	Propionibacteriales	Nocardioidaceae	Nocardioides	EU289438_s	0	0	1e-05	3.33333e-06
Actinobacteria	Actinobacteria_c	Propionibacteriales	Nocardioidaceae	Nocardioides	EU464890_s	1e-05	0	0	3.33333e-06
Actinobacteria	Actinobacteria_c	Propionibacteriales	Nocardioidaceae	Nocardioides	JF016647_s	0	0	1e-05	3.33333e-06
Actinobacteria	Actinobacteria_c	Propionibacteriales	Nocardioidaceae	Nocardioides	JF091235_s	1e-05	0	0	3.33333e-06
Actinobacteria	Actinobacteria_c	Propionibacteriales	Nocardioidaceae	Nocardioides	JF135820_s	1e-05	0	0	3.33333e-06
Actinobacteria	Actinobacteria_c	Propionibacteriales	Nocardioidaceae	Nocardioides	JF319235_s	0	0	1e-05	3.33333e-06
Actinobacteria	Actinobacteria_c	Propionibacteriales	Nocardioidaceae	Nocardioides	JF417721_s	0	0	1e-05	3.33333e-06
Actinobacteria	Actinobacteria_c	Propionibacteriales	Nocardioidaceae	Nocardioides	JF417836_s	1e-05	0	0	3.33333e-06
Actinobacteria	Actinobacteria_c	Propionibacteriales	Nocardioidaceae	Nocardioides	Nocardioides_agariphilus	1e-05	0	0	3.33333e-06
Actinobacteria	Actinobacteria_c	Propionibacteriales	Nocardioidaceae	Nocardioides	Nocardioides_albertanoniae	1e-05	0	0	3.33333e-06
Actinobacteria	Actinobacteria_c	Propionibacteriales	Nocardioidaceae	Nocardioides	Nocardioides_daedukensis	0	0	1e-05	3.33333e-06
Actinobacteria	Actinobacteria_c	Propionibacteriales	Nocardioidaceae	Nocardioides	Nocardioides_kongjuensis	0	0	1e-05	3.33333e-06
Actinobacteria	Actinobacteria_c	Propionibacteriales	Nocardioidaceae	Nocardioides	Nocardioides_lianchengensis	1e-05	0	0	3.33333e-06
Actinobacteria	Actinobacteria_c	Propionibacteriales	Nocardioidaceae	Nocardioides	Nocardioides_mesophilus	0	0	1e-05	3.33333e-06
Actinobacteria	Actinobacteria_c	Propionibacteriales	Nocardioidaceae	Nocardioides	Nocardioides_pyridinolyticus	0	0	1e-05	3.33333e-06
Actinobacteria	Actinobacteria_c	Propionibacteriales	Nocardioidaceae	Nocardioides	Nocardioides_tritolerans	1e-05	0	0	3.33333e-06
Actinobacteria	Actinobacteria_c	Propionibacteriales	Propionibacteriaceae	Propionibacterium	Other	1e-05	0	0	3.33333e-06
Actinobacteria	Actinobacteria_c	Propionibacteriales	Propionibacteriaceae	Propioniferax	Other	1e-05	0	0	3.33333e-06
Actinobacteria	Actinobacteria_c	Pseudonocardiales	Pseudonocardiaceae	AM746695_g	AM746695_s	0	0	1e-05	3.33333e-06
Actinobacteria	Actinobacteria_c	Pseudonocardiales	Pseudonocardiaceae	Actinophytocola	Actinophytocola_timorensis	0	0	1e-05	3.33333e-06
Actinobacteria	Actinobacteria_c	Pseudonocardiales	Pseudonocardiaceae	Kutzneria	Other	0	1e-05	0	3.33333e-06
Actinobacteria	Actinobacteria_c	Pseudonocardiales	Pseudonocardiaceae	Lentzea	Lentzea_kentuckyensis	1e-05	0	0	3.33333e-06
Actinobacteria	Actinobacteria_c	Pseudonocardiales	Pseudonocardiaceae	Thermocrispum	Other	0	0	1e-05	3.33333e-06
Actinobacteria	Actinobacteria_c	Streptomycetales	Streptomycetaceae	Streptomyces	KC113180_s	0	1e-05	0	3.33333e-06
Actinobacteria	Actinobacteria_c	Streptomycetales	Streptomycetaceae	Streptomyces	Streptomyces_bacillaris	0	1e-05	0	3.33333e-06
Actinobacteria	Actinobacteria_c	Streptomycetales	Streptomycetaceae	Streptomyces	Streptomyces_baliensis	0	1e-05	0	3.33333e-06
Actinobacteria	Actinobacteria_c	Streptomycetales	Streptomycetaceae	Streptomyces	Streptomyces_barkulensis	0	1e-05	0	3.33333e-06
Actinobacteria	Actinobacteria_c	Streptomycetales	Streptomycetaceae	Streptomyces	Streptomyces_drozdowiczii	0	1e-05	0	3.33333e-06
Actinobacteria	Actinobacteria_c	Streptomycetales	Streptomycetaceae	Streptomyces	Streptomyces_fenghuangensis	0	1e-05	0	3.33333e-06
Actinobacteria	Actinobacteria_c	Streptomycetales	Streptomycetaceae	Streptomyces	Streptomyces_glaucosporus	0	1e-05	0	3.33333e-06
Actinobacteria	Actinobacteria_c	Streptomycetales	Streptomycetaceae	Streptomyces	Streptomyces_mangrovi	0	1e-05	0	3.33333e-06
Actinobacteria	Actinobacteria_c	Streptomycetales	Streptomycetaceae	Streptomyces	Streptomyces_murinus	0	1e-05	0	3.33333e-06
Actinobacteria	Actinobacteria_c	Streptosporangiales	AF498716_f	AF498716_g	Other	0	0	1e-05	3.33333e-06
Actinobacteria	Actinobacteria_c	Streptosporangiales	Streptosporangiaceae	Planomonospora	Other	0	1e-05	0	3.33333e-06
Actinobacteria	Actinobacteria_c	Streptosporangiales	Thermomonosporaceae	Actinocorallia	Actinocorallia_libanotica	0	0	1e-05	3.33333e-06
Actinobacteria	Nitriliruptoria	Nitriliruptorales	Nitriliruptoraceae	Nitriliruptor	FJ153003_s	1e-05	0	0	3.33333e-06
Actinobacteria	Nitriliruptoria	Nitriliruptorales	Nitriliruptoraceae	Nitriliruptor	Other	1e-05	0	0	3.33333e-06
Actinobacteria	Rubrobacteria	Gaiellales	Gaiellaceae	Gaiella	HQ397535_s	1e-05	0	0	3.33333e-06
Actinobacteria	Rubrobacteria	Rubrobacterales	Rubrobacteraceae	Rubrobacter	FJ479549_s	0	1e-05	0	3.33333e-06
Actinobacteria	Rubrobacteria	Rubrobacterales	Rubrobacteraceae	Rubrobacter	HM241100_s	0	1e-05	0	3.33333e-06
Actinobacteria	Rubrobacteria	Rubrobacterales	Rubrobacteraceae	Rubrobacter	JF706678_s	0	1e-05	0	3.33333e-06
Actinobacteria	Thermoleophilia	Other	Other	Other	Other	1e-05	0	0	3.33333e-06
Actinobacteria	Thermoleophilia	Solirubrobacterales	Conexibacteraceae	Other	Other	1e-05	0	0	3.33333e-06
Actinobacteria	Thermoleophilia	Solirubrobacterales	Solirubrobacteraceae	Solirubrobacter	EU289446_s	1e-05	0	0	3.33333e-06
Actinobacteria	Thermoleophilia	Thermoleophilales	Thermoleophilaceae	AB630582_g	AF443586_s	1e-05	0	0	3.33333e-06
Actinobacteria	Thermoleophilia	Thermoleophilales	Thermoleophilaceae	AB630582_g	FJ478577_s	1e-05	0	0	3.33333e-06
Actinobacteria	Thermoleophilia	Thermoleophilales	Thermoleophilaceae	AB630582_g	JX133635_s	1e-05	0	0	3.33333e-06
Actinobacteria	Thermoleophilia	Thermoleophilales	Thermoleophilaceae	EU289467_g	EU132498_s	1e-05	0	0	3.33333e-06
Actinobacteria	Thermoleophilia	Thermoleophilales	Thermoleophilaceae	EU289467_g	JF706669_s	0	1e-05	0	3.33333e-06
Armatimonadetes	EU289437_c	EU289437_o	EU289437_f	EU289437_g	Other	1e-05	0	0	3.33333e-06
Bacteroidetes	Bacteroidia	Bacteroidales	EU845084_f	AC160630_g	HQ183934_s	0	1e-05	0	3.33333e-06
Bacteroidetes	Bacteroidia	Bacteroidales	JF747991_f	FJ437753_g	JN680594_s	1e-05	0	0	3.33333e-06
Bacteroidetes	Bacteroidia	Bacteroidales	Porphyromonadaceae	EF453829_g	Other	1e-05	0	0	3.33333e-06
Bacteroidetes	Bacteroidia	Bacteroidales	Porphyromonadaceae	Parabacteroides	Other	1e-05	0	0	3.33333e-06
Bacteroidetes	Bacteroidia	Bacteroidales	Porphyromonadaceae	Porphyromonas	Other	1e-05	0	0	3.33333e-06
Bacteroidetes	Bacteroidia	Bacteroidales	Porphyromonadaceae	Proteiniphilum	JQ086806_s	0	1e-05	0	3.33333e-06
Bacteroidetes	Bacteroidia	Bacteroidales	Prevotellaceae	Alloprevotella	Other	0	1e-05	0	3.33333e-06
Bacteroidetes	Bacteroidia	Bacteroidales	S24-7_f	EF602759_g	EF445190_s	1e-05	0	0	3.33333e-06
Bacteroidetes	Bacteroidia	Bacteroidales	S24-7_f	JX096203_g	JX096203_s	0	1e-05	0	3.33333e-06
Bacteroidetes	Cytophagia	Cytophagales	Cytophagaceae	Chryseolinea	Other	1e-05	0	0	3.33333e-06
Bacteroidetes	Cytophagia	Cytophagales	Cytophagaceae	FN554387_g	HQ910286_s	0	1e-05	0	3.33333e-06
Bacteroidetes	Cytophagia	Cytophagales	Cytophagaceae	Nibrella	Other	0	1e-05	0	3.33333e-06
Bacteroidetes	Flavobacteria	Flavobacteriales	Flavobacteriaceae	Sinomicrobium	Other	1e-05	0	0	3.33333e-06
Bacteroidetes	Sphingobacteriia	Sphingobacteriales	Chitinophagaceae	Flavisolibacter	JF042406_s	0	1e-05	0	3.33333e-06
Bacteroidetes	Sphingobacteriia	Sphingobacteriales	Chitinophagaceae	Segetibacter	Segetibacter_koreensis	1e-05	0	0	3.33333e-06
Bacteroidetes	Sphingobacteriia	Sphingobacteriales	Saprospiraceae	Magnospira	Magnospira_bakii	1e-05	0	0	3.33333e-06
Bacteroidetes	Sphingobacteriia	Sphingobacteriales	Sphingobacteriaceae	HM559119_g	Other	1e-05	0	0	3.33333e-06
Bacteroidetes	Sphingobacteriia	Sphingobacteriales	Sphingobacteriaceae	Sphingobacterium	Sphingobacterium_changzhouense	1e-05	0	0	3.33333e-06
Bacteroidetes	Sphingobacteriia	Sphingobacteriales	Sphingobacteriaceae	Sphingobacterium	Sphingobacterium_hotanense	1e-05	0	0	3.33333e-06
Bacteroidetes	Sphingobacteriia	Sphingobacteriales	Sphingobacteriaceae	Sphingobacterium	Sphingobacterium_siyangense	1e-05	0	0	3.33333e-06
Bacteroidetes	Sphingobacteriia	Sphingobacteriales	Sphingobacteriaceae	Sphingobacterium	Sphingobacterium_suaedae	1e-05	0	0	3.33333e-06
Chloroflexi	AF234124_c	AF234124_o	AF234124_f	AF234124_g	AF234124_s	1e-05	0	0	3.33333e-06
Chloroflexi	Anaerolineae	AF234733_o	AB478660_f	JQ426124_g	JQ426124_s	1e-05	0	0	3.33333e-06
Chloroflexi	Ardenticatenia	FM253648_o	FM253648_f	Other	Other	0	0	1e-05	3.33333e-06
Chloroflexi	Chloroflexia	Chloroflexales	EU134133_f	EU134133_g	Other	0	1e-05	0	3.33333e-06
Chloroflexi	Chloroflexia	Chloroflexales	Kouleothrix_f	Kouleothrix	AB240368_s	1e-05	0	0	3.33333e-06
Chloroflexi	Chloroflexia	Herpetosiphonales	Herpetosiphonaceae	Other	Other	0	0	1e-05	3.33333e-06
Chloroflexi	Chloroflexia	Kallotenuales	Kallotenuaceae	DQ990943_g	HQ538701_s	0	0	1e-05	3.33333e-06
Chloroflexi	Chloroflexia	Kallotenuales	Kallotenuaceae	EU861840_g	HQ119191_s	0	0	1e-05	3.33333e-06
Chloroflexi	Chloroflexia	Kallotenuales	Kallotenuaceae	Kallotenue	Kallotenue_papyrolyticum	0	0	1e-05	3.33333e-06
Chloroflexi	EF516615_c	EF516615_o	JF922436_f	JF922436_g	JF922436_s	1e-05	0	0	3.33333e-06
Chloroflexi	GQ396871_c	GQ396871_o	GQ396871_f	GQ263023_g	GQ263023_s	0	0	1e-05	3.33333e-06
Chloroflexi	GQ396871_c	GQ396871_o	GQ396871_f	GQ396871_g	EU134196_s	1e-05	0	0	3.33333e-06
Chloroflexi	GQ396871_c	GQ396871_o	GQ396871_f	GQ396871_g	JF833502_s	1e-05	0	0	3.33333e-06
Chloroflexi	HM748667_c	HM748667_o	EU134230_f	EU134230_g	EU134230_s	0	1e-05	0	3.33333e-06
Chloroflexi	SAR202_c	SAR202_o	SAR202_f	SAR202_g	AF507700_s	0	0	1e-05	3.33333e-06
Chloroflexi	Thermobaculum_c	Thermobaculum_o	Thermobaculum_f	Other	Other	1e-05	0	0	3.33333e-06
Chloroflexi	Thermomicrobia	DQ129389_o	DQ129389_f	DQ129389_g	DQ129349_s	0	0	1e-05	3.33333e-06
Chloroflexi	Thermomicrobia	DQ129389_o	DQ129389_f	DQ129389_g	DQ129389_s	1e-05	0	0	3.33333e-06
Chloroflexi	Thermomicrobia	DQ129389_o	DQ129389_f	DQ129389_g	JQ738972_s	0	0	1e-05	3.33333e-06
Chloroflexi	Thermomicrobia	FR749790_o	FR749790_f	FR749790_g	AB374393_s	0	0	1e-05	3.33333e-06
Chloroflexi	Thermomicrobia	FR749790_o	FR749790_f	FR749790_g	Other	0	0	1e-05	3.33333e-06
Cyanobacteria	Chroobacteria	Oscillatoriales	Pseudanabaenaceae	Leptolyngbya_g1	Other	0	0	1e-05	3.33333e-06
Cyanobacteria	Chroobacteria	Oscillatoriales	Symploca_f	Microcoleus_g1	JQ769714_s	1e-05	0	0	3.33333e-06
Deinococcus-Thermus	Deinococci	Deinococcales	Deinococcaceae	Deinococcus	JQ191017_s	1e-05	0	0	3.33333e-06
Deinococcus-Thermus	Deinococci	Trueperales	Trueperaceae	Truepera	DQ532234_s	0	0	1e-05	3.33333e-06
Elusimicrobia	Elusimicrobia_c	EU861834_o	EU861834_f	EU861834_g	Other	0	1e-05	0	3.33333e-06
Fibrobacteres	Chitinivibrionia	Chitinivibrionales	LDWW_f	LDWW_g	JN038996_s	0	0	1e-05	3.33333e-06
Firmicutes	Bacilli	Bacillales	Bacillaceae	Bacillus	Bacillus_halosaccharovorans	1e-05	0	0	3.33333e-06
Firmicutes	Bacilli	Bacillales	Bacillaceae	Bacillus	Bacillus_niacini	1e-05	0	0	3.33333e-06
Firmicutes	Bacilli	Bacillales	Bacillaceae	Fictibacillus	Other	1e-05	0	0	3.33333e-06
Firmicutes	Bacilli	Bacillales	Bacillaceae	Virgibacillus	Other	0	1e-05	0	3.33333e-06
Firmicutes	Bacilli	Bacillales	Paenibacillaceae	Cohnella	Other	1e-05	0	0	3.33333e-06
Firmicutes	Bacilli	Bacillales	Paenibacillaceae	Saccharibacillus	Other	0	1e-05	0	3.33333e-06
Firmicutes	Bacilli	Bacillales	Planococcaceae	Caryophanon	Bacillus_cecembensis	0	1e-05	0	3.33333e-06
Firmicutes	Bacilli	Bacillales	Planococcaceae	Other	Other	0	1e-05	0	3.33333e-06
Firmicutes	Bacilli	Bacillales	Planococcaceae	Viridibacillus	Other	0	1e-05	0	3.33333e-06
Firmicutes	Bacilli	Bacillales	Staphylococcaceae	Staphylococcus	Staphylococcus_saprophyticus	0	1e-05	0	3.33333e-06
Firmicutes	Bacilli	Bacillales	Thermoactinomycetaceae	HM036047_g	Other	0	1e-05	0	3.33333e-06
Firmicutes	Bacilli	Bacillales	Thermoactinomycetaceae	Seinonella	Seinonella_peptonophila	1e-05	0	0	3.33333e-06
Firmicutes	Bacilli	Lactobacillales	Aerococcaceae	Eremococcus	Other	0	1e-05	0	3.33333e-06
Firmicutes	Bacilli	Lactobacillales	Aerococcaceae	Facklamia	HE575970_s	1e-05	0	0	3.33333e-06
Firmicutes	Bacilli	Lactobacillales	Aerococcaceae	Globicatella	Other	0	1e-05	0	3.33333e-06
Firmicutes	Bacilli	Lactobacillales	Carnobacteriaceae	Alkalibacterium	Other	1e-05	0	0	3.33333e-06
Firmicutes	Bacilli	Lactobacillales	Carnobacteriaceae	Carnobacterium	Other	0	1e-05	0	3.33333e-06
Firmicutes	Clostridia	Clostridiales	Christensenellaceae	AB239481_g	AM278926_s	0	1e-05	0	3.33333e-06
Firmicutes	Clostridia	Clostridiales	Christensenellaceae	GQ422712_g	AB606259_s	0	1e-05	0	3.33333e-06
Firmicutes	Clostridia	Clostridiales	Christensenellaceae	GQ422712_g	GQ133314_s	0	1e-05	0	3.33333e-06
Firmicutes	Clostridia	Clostridiales	Christensenellaceae	GQ448104_g	EU460194_s	0	1e-05	0	3.33333e-06
Firmicutes	Clostridia	Clostridiales	Christensenellaceae	HQ697740_g	Other	1e-05	0	0	3.33333e-06
Firmicutes	Clostridia	Clostridiales	Christensenellaceae	HQ716403_g	AY858538_s	0	1e-05	0	3.33333e-06
Firmicutes	Clostridia	Clostridiales	Clostridiaceae	Caloramator	Other	0	1e-05	0	3.33333e-06
Firmicutes	Clostridia	Clostridiales	Clostridiaceae	Clostridium	Clostridium_butyricum	0	1e-05	0	3.33333e-06
Firmicutes	Clostridia	Clostridiales	Clostridiaceae	Clostridium	EF436397_s	0	1e-05	0	3.33333e-06
Firmicutes	Clostridia	Clostridiales	Clostridiaceae	Clostridium	EU773123_s	0	0	1e-05	3.33333e-06
Firmicutes	Clostridia	Clostridiales	Clostridiaceae	Clostridium	GQ360027_s	0	1e-05	0	3.33333e-06
Firmicutes	Clostridia	Clostridiales	Lachnospiraceae	AB506217_g	Other	1e-05	0	0	3.33333e-06
Firmicutes	Clostridia	Clostridiales	Lachnospiraceae	AJ576354_g	HQ748727_s	0	0	1e-05	3.33333e-06
Firmicutes	Clostridia	Clostridiales	Lachnospiraceae	AJ576354_g	Other	0	1e-05	0	3.33333e-06
Firmicutes	Clostridia	Clostridiales	Lachnospiraceae	Acetivibrio_g1	AB606309_s	0	0	1e-05	3.33333e-06
Firmicutes	Clostridia	Clostridiales	Lachnospiraceae	Agathobacter	Other	1e-05	0	0	3.33333e-06
Firmicutes	Clostridia	Clostridiales	Lachnospiraceae	Butyrivibrio_g1	Other	1e-05	0	0	3.33333e-06
Firmicutes	Clostridia	Clostridiales	Lachnospiraceae	Catonella	DQ116005_s	0	1e-05	0	3.33333e-06
Firmicutes	Clostridia	Clostridiales	Lachnospiraceae	Clostridium_g21	AM405126_s	0	1e-05	0	3.33333e-06
Firmicutes	Clostridia	Clostridiales	Lachnospiraceae	Clostridium_g24	HQ176118_s	0	0	1e-05	3.33333e-06
Firmicutes	Clostridia	Clostridiales	Lachnospiraceae	Clostridium_g30	AB298755_s	0	1e-05	0	3.33333e-06
Firmicutes	Clostridia	Clostridiales	Lachnospiraceae	Clostridium_g30	HQ183777_s	0	1e-05	0	3.33333e-06
Firmicutes	Clostridia	Clostridiales	Lachnospiraceae	Clostridium_g30	JQ798417_s	0	1e-05	0	3.33333e-06
Firmicutes	Clostridia	Clostridiales	Lachnospiraceae	Clostridium_g8	Other	1e-05	0	0	3.33333e-06
Firmicutes	Clostridia	Clostridiales	Lachnospiraceae	Coprococcus	Other	0	1e-05	0	3.33333e-06
Firmicutes	Clostridia	Clostridiales	Lachnospiraceae	EU137610_g	Other	1e-05	0	0	3.33333e-06
Firmicutes	Clostridia	Clostridiales	Lachnospiraceae	EU358717_g	EU475527_s	0	1e-05	0	3.33333e-06
Firmicutes	Clostridia	Clostridiales	Lachnospiraceae	EU622674_g	Other	0	1e-05	0	3.33333e-06
Firmicutes	Clostridia	Clostridiales	Lachnospiraceae	EU842423_g	Other	0	0	1e-05	3.33333e-06
Firmicutes	Clostridia	Clostridiales	Lachnospiraceae	EU845632_g	AB730688_s	0	0	1e-05	3.33333e-06
Firmicutes	Clostridia	Clostridiales	Lachnospiraceae	Eisenbergiella	AB606257_s	0	1e-05	0	3.33333e-06
Firmicutes	Clostridia	Clostridiales	Lachnospiraceae	FJ825526_g	FJ825526_s	0	0	1e-05	3.33333e-06
Firmicutes	Clostridia	Clostridiales	Lachnospiraceae	GU324367_g	FJ681644_s	0	0	1e-05	3.33333e-06
Firmicutes	Clostridia	Clostridiales	Lachnospiraceae	JX096039_g	Other	0	0	1e-05	3.33333e-06
Firmicutes	Clostridia	Clostridiales	Lachnospiraceae	KE159538_g	EF604627_s	0	1e-05	0	3.33333e-06
Firmicutes	Clostridia	Clostridiales	Lachnospiraceae	KE159538_g	EU474900_s	0	1e-05	0	3.33333e-06
Firmicutes	Clostridia	Clostridiales	Lachnospiraceae	KE159600_g	Other	0	1e-05	0	3.33333e-06
Firmicutes	Clostridia	Clostridiales	Lachnospiraceae	Lachnospira	Eubacterium_eligens	0	0	1e-05	3.33333e-06
Firmicutes	Clostridia	Clostridiales	Lachnospiraceae	Lachnospira	HQ176035_s	0	0	1e-05	3.33333e-06
Firmicutes	Clostridia	Clostridiales	Lachnospiraceae	Lachnotalea	Other	0	1e-05	0	3.33333e-06
Firmicutes	Clostridia	Clostridiales	Lachnospiraceae	Lactonifactor	Other	0	1e-05	0	3.33333e-06
Firmicutes	Clostridia	Clostridiales	Lachnospiraceae	Mobilisporobacter	Other	0	0	1e-05	3.33333e-06
Firmicutes	Clostridia	Clostridiales	Lachnospiraceae	Murimonas	Other	0	1e-05	0	3.33333e-06
Firmicutes	Clostridia	Clostridiales	Lachnospiraceae	PAC000673_g	PAC000673_s	0	1e-05	0	3.33333e-06
Firmicutes	Clostridia	Clostridiales	Mogibacterium_f	Anaerovorax	EU073780_s	0	1e-05	0	3.33333e-06
Firmicutes	Clostridia	Clostridiales	Mogibacterium_f	HQ132444_g	GQ502539_s	0	1e-05	0	3.33333e-06
Firmicutes	Clostridia	Clostridiales	Peptococcaceae	Desulfotomaculum	Other	0	1e-05	0	3.33333e-06
Firmicutes	Clostridia	Clostridiales	Ruminococcaceae	AB009176_g	EU461116_s	0	0	1e-05	3.33333e-06
Firmicutes	Clostridia	Clostridiales	Ruminococcaceae	AB009176_g	FJ681223_s	0	0	1e-05	3.33333e-06
Firmicutes	Clostridia	Clostridiales	Ruminococcaceae	AB491207_g	Other	0	1e-05	0	3.33333e-06
Firmicutes	Clostridia	Clostridiales	Ruminococcaceae	AY858456_g	Other	0	1e-05	0	3.33333e-06
Firmicutes	Clostridia	Clostridiales	Ruminococcaceae	Clostridium_g13	FN563370_s	0	0	1e-05	3.33333e-06
Firmicutes	Clostridia	Clostridiales	Ruminococcaceae	DQ394632_g	JX095403_s	0	1e-05	0	3.33333e-06
Firmicutes	Clostridia	Clostridiales	Ruminococcaceae	EF404387_g	Other	0	1e-05	0	3.33333e-06
Firmicutes	Clostridia	Clostridiales	Ruminococcaceae	EU259405_g	GQ132457_s	0	1e-05	0	3.33333e-06
Firmicutes	Clostridia	Clostridiales	Ruminococcaceae	EU794101_g	Other	1e-05	0	0	3.33333e-06
Firmicutes	Clostridia	Clostridiales	Ruminococcaceae	Eubacterium_g8	EU778520_s	0	1e-05	0	3.33333e-06
Firmicutes	Clostridia	Clostridiales	Ruminococcaceae	FJ951890_g	Other	0	1e-05	0	3.33333e-06
Firmicutes	Clostridia	Clostridiales	Ruminococcaceae	GQ138356_g	GQ138356_s	0	1e-05	0	3.33333e-06
Firmicutes	Clostridia	Clostridiales	Ruminococcaceae	HQ727574_g	Other	0	1e-05	0	3.33333e-06
Firmicutes	Clostridia	Clostridiales	Ruminococcaceae	JQ084194_g	Other	0	1e-05	0	3.33333e-06
Firmicutes	Clostridia	Clostridiales	Ruminococcaceae	Pseudoflavonifractor	AB606266_s	0	0	1e-05	3.33333e-06
Firmicutes	Clostridia	Clostridiales	Ruminococcaceae	Pseudoflavonifractor	EU505160_s	0	1e-05	0	3.33333e-06
Firmicutes	Clostridia	Clostridiales	Ruminococcaceae	Ruminococcus	AY916385_s	0	1e-05	0	3.33333e-06
Firmicutes	Clostridia	Clostridiales	Ruminococcaceae	Ruminococcus	GU324392_s	0	0	1e-05	3.33333e-06
Firmicutes	Clostridia	Clostridiales	Ruminococcaceae	Saccharofermentans	Other	0	1e-05	0	3.33333e-06
Firmicutes	Clostridia	Clostridiales	Ruminococcaceae	Sporobacter	EU358720_s	0	0	1e-05	3.33333e-06
Firmicutes	Clostridia	Clostridiales	Syntrophomonadaceae	Syntrophomonas	Syntrophomonas_curvata	0	1e-05	0	3.33333e-06
Firmicutes	Clostridia	Thermoanaerobacterales	AY221604_f	AF280848_g	Other	1e-05	0	0	3.33333e-06
Firmicutes	Erysipelotrichi	Erysipelotrichales	Erysipelotrichaceae	EU842803_g	EU842803_s	0	1e-05	0	3.33333e-06
Firmicutes	Erysipelotrichi	Erysipelotrichales	Erysipelotrichaceae	Turicibacter	Other	0	1e-05	0	3.33333e-06
Firmicutes	Negativicutes	Hydrogenispora_o	Hydrogenispora_f	Hydrogenispora	FN436105_s	0	1e-05	0	3.33333e-06
Firmicutes	Negativicutes	Selenomonadales	Selenomonadaceae	GQ480002_g	HQ760248_s	0	1e-05	0	3.33333e-06
Gemmatimonadetes	Gemmatimonadetes_c	Gemmatimonadales	Gemmatimonadaceae	AJ582058_g	Other	0	1e-05	0	3.33333e-06
Gemmatimonadetes	Gemmatimonadetes_c	Gemmatimonadales	Gemmatimonadaceae	Gemmatirosa	Other	1e-05	0	0	3.33333e-06
Gemmatimonadetes	Longimicrobia	GQ263235_o	GQ263235_f	AY493977_g	AY493977_s	0	1e-05	0	3.33333e-06
Gemmatimonadetes	Longimicrobia	GQ263235_o	GQ263235_f	HQ121233_g	Other	0	1e-05	0	3.33333e-06
Gemmatimonadetes	Longimicrobia	GQ263235_o	GQ263235_f	Other	Other	0	1e-05	0	3.33333e-06
Gemmatimonadetes	Longimicrobia	Longimicrobiales	GQ263002_f	GQ263002_g	JN825448_s	1e-05	0	0	3.33333e-06
Gemmatimonadetes	Longimicrobia	Longimicrobiales	Longimicrobiaceae	AB533813_g	Other	1e-05	0	0	3.33333e-06
Gemmatimonadetes	Longimicrobia	Longimicrobiales	Longimicrobiaceae	Longimicrobium	HQ190275_s	0	1e-05	0	3.33333e-06
Gemmatimonadetes	Longimicrobia	Longimicrobiales	Longimicrobiaceae	Longimicrobium	JF225572_s	1e-05	0	0	3.33333e-06
Nitrospirae	Nitrospira_c	GU444092_o	GU444092_f	GU444092_g	FJ478482_s	0	1e-05	0	3.33333e-06
Planctomycetes	FJ444691_c	FJ444691_o	FJ444691_f	FJ444691_g	Other	0	1e-05	0	3.33333e-06
Planctomycetes	Phycisphaerae	Phycisphaerales	Phycisphaeraceae	DQ297995_g	Other	1e-05	0	0	3.33333e-06
Planctomycetes	Phycisphaerae	Phycisphaerales	Phycisphaeraceae	EU881210_g	Other	0	1e-05	0	3.33333e-06
Planctomycetes	Phycisphaerae	Phycisphaerales	Phycisphaeraceae	Other	Other	0	0	1e-05	3.33333e-06
Planctomycetes	Phycisphaerae	Phycisphaerales	Tepidisphaeraceae	Tepidisphaera	EU979098_s	0	0	1e-05	3.33333e-06
Planctomycetes	Phycisphaerae	Phycisphaerales	Tepidisphaeraceae	Tepidisphaera	JF198338_s	0	0	1e-05	3.33333e-06
Planctomycetes	Phycisphaerae	Phycisphaerales	Tepidisphaeraceae	Tepidisphaera	PAC000554_s	0	0	1e-05	3.33333e-06
Planctomycetes	Planctomycetia	Planctomycetales	Gemmata_f	EF494332_g	JF188917_s	0	1e-05	0	3.33333e-06
Planctomycetes	Planctomycetia	Planctomycetales	Gemmata_f	EU669599_g	Other	0	0	1e-05	3.33333e-06
Planctomycetes	Planctomycetia	Planctomycetales	Gemmata_f	EU881120_g	EU881120_s	0	1e-05	0	3.33333e-06
Planctomycetes	Planctomycetia	Planctomycetales	Gemmata_f	EU881120_g	PAC000644_s	0	0	1e-05	3.33333e-06
Planctomycetes	Planctomycetia	Planctomycetales	Gemmata_f	EU881267_g	Other	1e-05	0	0	3.33333e-06
Planctomycetes	Planctomycetia	Planctomycetales	Gemmata_f	FJ466217_g	Other	1e-05	0	0	3.33333e-06
Planctomycetes	Planctomycetia	Planctomycetales	Gemmata_f	FJ478962_g	PAC000302_s	0	1e-05	0	3.33333e-06
Planctomycetes	Planctomycetia	Planctomycetales	Gemmata_f	FJ479427_g	HQ397568_s	0	1e-05	0	3.33333e-06
Planctomycetes	Planctomycetia	Planctomycetales	Gemmata_f	FJ625346_g	Other	1e-05	0	0	3.33333e-06
Planctomycetes	Planctomycetia	Planctomycetales	Gemmata_f	GU172185_g	Other	1e-05	0	0	3.33333e-06
Planctomycetes	Planctomycetia	Planctomycetales	Gemmata_f	Gemmata	EU135100_s	1e-05	0	0	3.33333e-06
Planctomycetes	Planctomycetia	Planctomycetales	Gemmata_f	Gemmata	HM186489_s	0	0	1e-05	3.33333e-06
Planctomycetes	Planctomycetia	Planctomycetales	Gemmata_f	HM259262_g	Other	0	0	1e-05	3.33333e-06
Planctomycetes	Planctomycetia	Planctomycetales	Gemmata_f	HQ119148_g	HQ119148_s	0	1e-05	0	3.33333e-06
Planctomycetes	Planctomycetia	Planctomycetales	Planctomycetaceae	AJ231182_g	Other	1e-05	0	0	3.33333e-06
Planctomycetes	Planctomycetia	Planctomycetales	Planctomycetaceae	AY913229_g	AY493904_s	0	1e-05	0	3.33333e-06
Planctomycetes	Planctomycetia	Planctomycetales	Planctomycetaceae	AY913229_g	JQ770038_s	0	1e-05	0	3.33333e-06
Planctomycetes	Planctomycetia	Planctomycetales	Planctomycetaceae	Aquisphaera	Other	1e-05	0	0	3.33333e-06
Planctomycetes	Planctomycetia	Planctomycetales	Planctomycetaceae	DQ001644_g	HM468054_s	1e-05	0	0	3.33333e-06
Planctomycetes	Planctomycetia	Planctomycetales	Planctomycetaceae	EF492942_g	HQ674911_s	1e-05	0	0	3.33333e-06
Planctomycetes	Planctomycetia	Planctomycetales	Planctomycetaceae	EU135161_g	Other	1e-05	0	0	3.33333e-06
Planctomycetes	Planctomycetia	Planctomycetales	Planctomycetaceae	EU753676_g	EU753676_s	0	1e-05	0	3.33333e-06
Planctomycetes	Planctomycetia	Planctomycetales	Planctomycetaceae	JF833731_g	Other	0	1e-05	0	3.33333e-06
Proteobacteria	Alphaproteobacteria	Caulobacterales	Caulobacteraceae	DQ532201_g	Other	0	1e-05	0	3.33333e-06
Proteobacteria	Alphaproteobacteria	DQ486506_o	DQ486506_f	EU287145_g	Other	0	0	1e-05	3.33333e-06
Proteobacteria	Alphaproteobacteria	Other	Other	Other	Other	1e-05	0	0	3.33333e-06
Proteobacteria	Alphaproteobacteria	Rhizobiales	AF358012_f	AF358012_g	Other	0	0	1e-05	3.33333e-06
Proteobacteria	Alphaproteobacteria	Rhizobiales	Afifella_f	Afifella	Other	0	0	1e-05	3.33333e-06
Proteobacteria	Alphaproteobacteria	Rhizobiales	Bauldia_f	Bauldia	Bauldia_litoralis	0	0	1e-05	3.33333e-06
Proteobacteria	Alphaproteobacteria	Rhizobiales	Chelatococcaceae	Chelatococcus	Other	0	1e-05	0	3.33333e-06
Proteobacteria	Alphaproteobacteria	Rhizobiales	Hyphomicrobiaceae	Hyphomicrobium	HE614820_s	0	0	1e-05	3.33333e-06
Proteobacteria	Alphaproteobacteria	Rhizobiales	Hyphomicrobiaceae	Pedomicrobium	Other	0	0	1e-05	3.33333e-06
Proteobacteria	Alphaproteobacteria	Rhizobiales	Kaistia_f	Kaistia	Other	0	0	1e-05	3.33333e-06
Proteobacteria	Alphaproteobacteria	Rhizobiales	Methylobacteriaceae	Methylobacterium	Methylobacterium_oxalidis	0	1e-05	0	3.33333e-06
Proteobacteria	Alphaproteobacteria	Rhizobiales	Methylobacteriaceae	Microvirga	EU881153_s	1e-05	0	0	3.33333e-06
Proteobacteria	Alphaproteobacteria	Rhizobiales	Methylobacteriaceae	Microvirga	HQ119278_s	0	1e-05	0	3.33333e-06
Proteobacteria	Alphaproteobacteria	Rhizobiales	Phyllobacteriaceae	Nitratireductor	Other	0	0	1e-05	3.33333e-06
Proteobacteria	Alphaproteobacteria	Rhizobiales	Rhodomicrobium_f	EU753663_g	Other	1e-05	0	0	3.33333e-06
Proteobacteria	Alphaproteobacteria	Rhodobacterales	Rhodobacteraceae	JN446096_g	Other	1e-05	0	0	3.33333e-06
Proteobacteria	Alphaproteobacteria	Rhodobacterales	Rhodobacteraceae	Paracoccus	Paracoccus_saliphilus	1e-05	0	0	3.33333e-06
Proteobacteria	Alphaproteobacteria	Rhodobacterales	Rhodobacteraceae	Paracoccus	Paracoccus_sphaerophysae	1e-05	0	0	3.33333e-06
Proteobacteria	Alphaproteobacteria	Rhodobacterales	Rhodobacteraceae	Rhodobacter	Other	1e-05	0	0	3.33333e-06
Proteobacteria	Alphaproteobacteria	Rhodobacterales	Rhodobacteraceae	Rubellimicrobium	EF540401_s	0	0	1e-05	3.33333e-06
Proteobacteria	Alphaproteobacteria	Rhodobacterales	Rhodobacteraceae	Rubellimicrobium	Rubellimicrobium_mesophilum	0	0	1e-05	3.33333e-06
Proteobacteria	Alphaproteobacteria	Rhodobacterales	Rhodobacteraceae	Thioclava	Other	0	0	1e-05	3.33333e-06
Proteobacteria	Alphaproteobacteria	Rhodospirillales	Acetobacteraceae	Craurococcus	JF046640_s	0	0	1e-05	3.33333e-06
Proteobacteria	Alphaproteobacteria	Rhodospirillales	Acetobacteraceae	Craurococcus	JF178037_s	0	1e-05	0	3.33333e-06
Proteobacteria	Alphaproteobacteria	Rhodospirillales	Acetobacteraceae	DQ660883_g	DQ660883_s	0	1e-05	0	3.33333e-06
Proteobacteria	Alphaproteobacteria	Rhodospirillales	Acetobacteraceae	EU861940_g	Other	1e-05	0	0	3.33333e-06
Proteobacteria	Alphaproteobacteria	Rhodospirillales	Acetobacteraceae	HE587193_g	Other	0	0	1e-05	3.33333e-06
Proteobacteria	Alphaproteobacteria	Rhodospirillales	Alysiosphaera_f	AP011749_g	Other	0	0	1e-05	3.33333e-06
Proteobacteria	Alphaproteobacteria	Rhodospirillales	Alysiosphaera_f	EF125410_g	GQ263000_s	0	0	1e-05	3.33333e-06
Proteobacteria	Alphaproteobacteria	Rhodospirillales	Rhodospirillaceae	Constrictibacter	EF157242_s	0	0	1e-05	3.33333e-06
Proteobacteria	Alphaproteobacteria	Rhodospirillales	Rhodospirillaceae	EU589272_g	Other	0	0	1e-05	3.33333e-06
Proteobacteria	Alphaproteobacteria	Rhodospirillales	Rhodospirillaceae	JADL_g	JX133654_s	0	0	1e-05	3.33333e-06
Proteobacteria	Alphaproteobacteria	Rhodospirillales	Rhodospirillaceae	Reyranella	Other	0	1e-05	0	3.33333e-06
Proteobacteria	Alphaproteobacteria	Rhodospirillales	Rhodospirillaceae	Rhodovibrio	Other	1e-05	0	0	3.33333e-06
Proteobacteria	Alphaproteobacteria	Rhodospirillales	Rhodospirillaceae	Skermanella	Skermanella_aerolata	0	0	1e-05	3.33333e-06
Proteobacteria	Alphaproteobacteria	Rhodospirillales	Rhodospirillaceae	Skermanella	Skermanella_stibiiresistens	0	0	1e-05	3.33333e-06
Proteobacteria	Alphaproteobacteria	Rickettsiales	Anaplasmataceae	Anaplasma	Anaplasma_marginale	0	1e-05	0	3.33333e-06
Proteobacteria	Alphaproteobacteria	Rickettsiales	Anaplasmataceae	Anaplasma	Anaplasma_ovis	0	1e-05	0	3.33333e-06
Proteobacteria	Alphaproteobacteria	Rickettsiales	FJ478621_f	JX096224_g	JX096224_s	0	1e-05	0	3.33333e-06
Proteobacteria	Alphaproteobacteria	Rickettsiales	Midichloriaceae	JSWE_g	Other	0	0	1e-05	3.33333e-06
Proteobacteria	Alphaproteobacteria	Rickettsiales	Paracaedibacteraceae	EF667926_g	Other	0	0	1e-05	3.33333e-06
Proteobacteria	Alphaproteobacteria	Sneathiellales	Ferrovibrio_f	Ferrovibrio	Other	1e-05	0	0	3.33333e-06
Proteobacteria	Alphaproteobacteria	Sphingomonadales	Erythrobacteraceae	Erythrobacter	Other	0	0	1e-05	3.33333e-06
Proteobacteria	Alphaproteobacteria	Sphingomonadales	Sphingomonadaceae	Sphingoaurantiacus	Sphingoaurantiacus_polygranulatus	0	1e-05	0	3.33333e-06
Proteobacteria	Alphaproteobacteria	Sphingomonadales	Sphingomonadaceae	Sphingomonas	FJ889336_s	1e-05	0	0	3.33333e-06
Proteobacteria	Betaproteobacteria	Burkholderiales	Alcaligenaceae	Achromobacter	Other	1e-05	0	0	3.33333e-06
Proteobacteria	Betaproteobacteria	Burkholderiales	Burkholderiaceae	Paraburkholderia	Paraburkholderia_caledonica	0	1e-05	0	3.33333e-06
Proteobacteria	Betaproteobacteria	Burkholderiales	Comamonadaceae	AB672287_g	Other	1e-05	0	0	3.33333e-06
Proteobacteria	Betaproteobacteria	Burkholderiales	Comamonadaceae	Caldimonas	Other	0	1e-05	0	3.33333e-06
Proteobacteria	Betaproteobacteria	Burkholderiales	Comamonadaceae	Rhizobacter	Other	0	1e-05	0	3.33333e-06
Proteobacteria	Betaproteobacteria	Burkholderiales	Lautropia_f	Lautropia	Other	0	1e-05	0	3.33333e-06
Proteobacteria	Betaproteobacteria	Burkholderiales	Sutterellaceae	Parasutterella	EF604606_s	0	1e-05	0	3.33333e-06
Proteobacteria	Betaproteobacteria	DQ395705_o	Other	Other	Other	1e-05	0	0	3.33333e-06
Proteobacteria	Betaproteobacteria	Methylophilales	Methylophilaceae	HQ827934_g	Other	1e-05	0	0	3.33333e-06
Proteobacteria	Betaproteobacteria	Methylophilales	Methylophilaceae	Methylovorus	Other	1e-05	0	0	3.33333e-06
Proteobacteria	Betaproteobacteria	Neisseriales	Neisseriaceae	FM873692_g	Other	0	1e-05	0	3.33333e-06
Proteobacteria	Deltaproteobacteria	AF269002_o	AF269002_f	EF494370_g	Other	1e-05	0	0	3.33333e-06
Proteobacteria	Deltaproteobacteria	Bdellovibrionales	Bdellovibrionaceae	Bdellovibrio	AF148941_s	0	0	1e-05	3.33333e-06
Proteobacteria	Deltaproteobacteria	Bdellovibrionales	Bdellovibrionaceae	EU104230_g	Other	0	0	1e-05	3.33333e-06
Proteobacteria	Deltaproteobacteria	Bdellovibrionales	Bdellovibrionaceae	JX898164_g	Other	1e-05	0	0	3.33333e-06
Proteobacteria	Deltaproteobacteria	Desulfovibrionales	Desulfovibrionaceae	Desulfovibrio_g1	Other	0	1e-05	0	3.33333e-06
Proteobacteria	Deltaproteobacteria	Myxococcales	Archangiaceae	DQ906827_g	JF703480_s	1e-05	0	0	3.33333e-06
Proteobacteria	Deltaproteobacteria	Myxococcales	Haliangiaceae	FJ660559_g	Other	0	1e-05	0	3.33333e-06
Proteobacteria	Deltaproteobacteria	Myxococcales	Haliangiaceae	JQ800777_g	Other	0	1e-05	0	3.33333e-06
Proteobacteria	Deltaproteobacteria	Myxococcales	Polyangiaceae	FJ889275_g	Other	1e-05	0	0	3.33333e-06
Proteobacteria	Deltaproteobacteria	Myxococcales	Polyangiaceae	Labilithrix	Other	0	1e-05	0	3.33333e-06
Proteobacteria	Deltaproteobacteria	Nitrospinales	KI932691_f	EU491485_g	EU491485_s	0	0	1e-05	3.33333e-06
Proteobacteria	Deltaproteobacteria	OM27	U70713_f	EU431778_g	Other	1e-05	0	0	3.33333e-06
Proteobacteria	Gammaproteobacteria	Alteromonadales	Alteromonadaceae	Alteromonas	Other	1e-05	0	0	3.33333e-06
Proteobacteria	Gammaproteobacteria	Cellvibrionales	Pseudohongiella_f	GU474872_g	Other	1e-05	0	0	3.33333e-06
Proteobacteria	Gammaproteobacteria	Chromatiales	Chromatiaceae	FM242217_g	EF125401_s	0	1e-05	0	3.33333e-06
Proteobacteria	Gammaproteobacteria	Chromatiales	Ectothiorhodospiraceae	Thioalkalivibrio	Other	0	1e-05	0	3.33333e-06
Proteobacteria	Gammaproteobacteria	Chromatiales	Nitrococcus_f	Arhodomonas	Other	1e-05	0	0	3.33333e-06
Proteobacteria	Gammaproteobacteria	Chromatiales	Thiogranum_f	Thiogranum	FR670375_s	0	1e-05	0	3.33333e-06
Proteobacteria	Gammaproteobacteria	Chromatiales	Woeseiaceae	Other	Other	1e-05	0	0	3.33333e-06
Proteobacteria	Gammaproteobacteria	Enterobacteriales	Enterobacteriaceae	Escherichia	Other	0	1e-05	0	3.33333e-06
Proteobacteria	Gammaproteobacteria	Enterobacteriales	Enterobacteriaceae	Kosakonia	Other	0	1e-05	0	3.33333e-06
Proteobacteria	Gammaproteobacteria	Enterobacteriales	Enterobacteriaceae	Pseudocitrobacter	Other	0	1e-05	0	3.33333e-06
Proteobacteria	Gammaproteobacteria	Enterobacteriales	Enterobacteriaceae	Salmonella	Salmonella_enterica	1e-05	0	0	3.33333e-06
Proteobacteria	Gammaproteobacteria	Legionellales	Coxiellaceae	Coxiella	HF558543_s	0	1e-05	0	3.33333e-06
Proteobacteria	Gammaproteobacteria	Legionellales	Coxiellaceae	Other	Other	1e-05	0	0	3.33333e-06
Proteobacteria	Gammaproteobacteria	Legionellales	EU491259_f	GU362978_g	GU362978_s	1e-05	0	0	3.33333e-06
Proteobacteria	Gammaproteobacteria	Nevskiales	Other	Other	Other	0	1e-05	0	3.33333e-06
Proteobacteria	Gammaproteobacteria	Pasteurellales	Pasteurellaceae	Other	Other	0	1e-05	0	3.33333e-06
Proteobacteria	Gammaproteobacteria	Xanthomonadales	Xanthomonadaceae	EU449635_g	Other	1e-05	0	0	3.33333e-06
Proteobacteria	Gammaproteobacteria	Xanthomonadales	Xanthomonadaceae	Lysobacter	AB636980_s	0	1e-05	0	3.33333e-06
Proteobacteria	Gammaproteobacteria	Xanthomonadales	Xanthomonadaceae	Lysobacter	Lysobacter_dokdonensis	0	1e-05	0	3.33333e-06
Proteobacteria	Gammaproteobacteria	Xanthomonadales	Xanthomonadaceae	Xanthomonas	Other	1e-05	0	0	3.33333e-06
Proteobacteria	Other	Other	Other	Other	Other	0	0	1e-05	3.33333e-06
Rhodothermaeota	Rhodothermia	Rhodothermales	AB015524_f	DQ015785_g	DQ015785_s	0	1e-05	0	3.33333e-06
Rhodothermaeota	Rhodothermia	Rhodothermales	Rhodothermaceae	JN178178_g	JN409158_s	0	1e-05	0	3.33333e-06
Rhodothermaeota	Rhodothermia	Rhodothermales	Rhodothermaceae	JN178178_g	Other	1e-05	0	0	3.33333e-06
Spirochaetes	Spirochaetes_c	Spirochaetales	Spirochaetaceae	Treponema	Other	1e-05	0	0	3.33333e-06
Tenericutes	Mollicutes	AM275436_o	AM275436_f	DQ353904_g	Other	0	1e-05	0	3.33333e-06
Tenericutes	Mollicutes	Acholeplasmatales	Acholeplasmataceae	HM630232_g	HQ716690_s	1e-05	0	0	3.33333e-06
Tenericutes	Mollicutes	GU196243_o	FJ367735_f	EF586032_g	EU473577_s	1e-05	0	0	3.33333e-06
Tenericutes	Mollicutes	GU196243_o	FJ367735_f	FJ367735_g	CU921110_s	1e-05	0	0	3.33333e-06
Tenericutes	Mollicutes	Mycoplasmatales	Mycoplasmataceae_f1	Mycoplasma_g19	Other	1e-05	0	0	3.33333e-06
Verrucomicrobia	Spartobacteria	Chthoniobacterales	Chthoniobacteraceae	EF516525_g	Other	0	1e-05	0	3.33333e-06

## Sheet: Hoja1
Phylum	Class	Order	Family	Genera	Species	P1	P2	P3	Mean
Proteobacteria	Alphaproteobacteria	Rickettsiales	Midichloriaceae	Midichloria	Midichloria_mitochondrii	0.00419	0.00296	0.01458	0.00724333
Proteobacteria	Gammaproteobacteria	Legionellales	Coxiellaceae	Coxiella	Coxiella_burnetii	0.00365	0.00189	0	0.00184667
Firmicutes	Bacilli	Bacillales	Staphylococcaceae	Staphylococcus	Staphylococcus_succinus	0	0.00076	0	0.000253333
Firmicutes	Bacilli	Bacillales	Staphylococcaceae	Staphylococcus	Staphylococcus_hominis	0.00027	3e-05	0	0.0001
Bacteroidetes	Sphingobacteriia	Sphingobacteriales	Sphingobacteriaceae	Anseongella	Anseongella_ginsenosidimutans	0.00026	0	0	8.66667e-05
Actinobacteria	Actinobacteria_c	Propionibacteriales	Propionibacteriaceae	Propionibacterium	Propionibacterium_acnes	8e-05	2e-05	7e-05	5.66667e-05
Firmicutes	Bacilli	Lactobacillales	Streptococcaceae	Lactococcus	Lactococcus_lactis	5e-05	0.00012	0	5.66667e-05
Firmicutes	Bacilli	Bacillales	Staphylococcaceae	Staphylococcus	Staphylococcus_sciuri	2e-05	0.00014	0	5.33333e-05
Firmicutes	Bacilli	Bacillales	Staphylococcaceae	Staphylococcus	Staphylococcus_cohnii	3e-05	4e-05	0	2.33333e-05
Actinobacteria	Actinobacteria_c	Propionibacteriales	Nocardioidaceae	Nocardioides	Nocardioides_glacieisoli	0	0	7e-05	2.33333e-05
Actinobacteria	Actinobacteria_c	Micrococcales	Dermatophilaceae	Mobilicoccus	Mobilicoccus_pelagius	2e-05	0	4e-05	2e-05
Actinobacteria	Actinobacteria_c	Propionibacteriales	Nocardioidaceae	Nocardioides	Nocardioides_luteus	1e-05	2e-05	3e-05	2e-05
Actinobacteria	Actinobacteria_c	Streptomycetales	Streptomycetaceae	Streptomyces	Streptomyces_cacaoi	0	6e-05	0	2e-05
Firmicutes	Clostridia	Clostridiales	Clostridiaceae	Clostridium	Clostridium_chartatabidum	1e-05	4e-05	1e-05	2e-05
Actinobacteria	Actinobacteria_c	Glycomycetales	Glycomycetaceae	Stackebrandtia	Stackebrandtia_cavernae	1e-05	0	4e-05	1.66667e-05
Actinobacteria	Actinobacteria_c	Micrococcales	Dermabacteraceae	Brachybacterium	Brachybacterium_phenoliresistens	0	0	5e-05	1.66667e-05
Actinobacteria	Actinobacteria_c	Micrococcales	Intrasporangiaceae	Ornithinimicrobium	Ornithinimicrobium_murale	1e-05	0	4e-05	1.66667e-05
Actinobacteria	Actinobacteria_c	Propionibacteriales	Nocardioidaceae	Nocardioides	Nocardioides_islandensis	4e-05	1e-05	0	1.66667e-05
Proteobacteria	Gammaproteobacteria	Enterobacteriales	Enterobacteriaceae	Cronobacter	Cronobacter_dublinensis	4e-05	1e-05	0	1.66667e-05
Actinobacteria	Actinobacteria_c	Micrococcales	Intrasporangiaceae	Ornithinimicrobium	Ornithinimicrobium_tianjinense	1e-05	0	3e-05	1.33333e-05
Actinobacteria	Actinobacteria_c	Pseudonocardiales	Pseudonocardiaceae	Kibdelosporangium	Kibdelosporangium_aridum	0	3e-05	1e-05	1.33333e-05
Bacteroidetes	Sphingobacteriia	Sphingobacteriales	Chitinophagaceae	Taibaiella	Taibaiella_chishuiensis	4e-05	0	0	1.33333e-05
Proteobacteria	Alphaproteobacteria	Rickettsiales	Anaplasmataceae	Anaplasma	Anaplasma_phagocytophilum	0	4e-05	0	1.33333e-05
Proteobacteria	Gammaproteobacteria	Pasteurellales	Pasteurellaceae	Chelonobacter	Pasteurella_testudinis	2e-05	2e-05	0	1.33333e-05
Actinobacteria	Actinobacteria_c	Micrococcales	Intrasporangiaceae	Ornithinimicrobium	Ornithinimicrobium_humiphilum	1e-05	0	2e-05	1e-05
Actinobacteria	Actinobacteria_c	Micrococcales	Microbacteriaceae	Leucobacter	Leucobacter_chromiireducens	0	0	3e-05	1e-05
Actinobacteria	Actinobacteria_c	Pseudonocardiales	Pseudonocardiaceae	Saccharopolyspora	Saccharopolyspora_hirsuta	3e-05	0	0	1e-05
Bacteroidetes	Bacteroidia	Bacteroidales	Anaerocella_f	Anaerocella	Anaerocella_delicata	0	3e-05	0	1e-05
Chloroflexi	Thermobaculum_c	Thermobaculum_o	Thermobaculum_f	Thermobaculum	Thermobaculum_terrenum	2e-05	1e-05	0	1e-05
Firmicutes	Bacilli	Lactobacillales	Lactobacillaceae	Lactobacillus	Lactobacillus_sakei	2e-05	1e-05	0	1e-05
Firmicutes	Clostridia	Clostridiales	Clostridiaceae	Clostridium	Clostridium_maximum	1e-05	1e-05	1e-05	1e-05
Actinobacteria	Actinobacteria_c	Micrococcales	Dermabacteraceae	Brachybacterium	Brachybacterium_ginsengisoli	0	2e-05	0	6.66667e-06
Actinobacteria	Actinobacteria_c	Micrococcales	Intrasporangiaceae	Janibacter	Janibacter_corallicola	2e-05	0	0	6.66667e-06
Actinobacteria	Actinobacteria_c	Micrococcales	Intrasporangiaceae	Knoellia	Knoellia_aerolata	1e-05	0	1e-05	6.66667e-06
Actinobacteria	Actinobacteria_c	Micrococcales	Intrasporangiaceae	Terracoccus	Terracoccus_luteus	0	0	2e-05	6.66667e-06
Actinobacteria	Actinobacteria_c	Micrococcales	Microbacteriaceae	Clavibacter	Clavibacter_michiganensis	1e-05	1e-05	0	6.66667e-06
Actinobacteria	Actinobacteria_c	Micrococcales	Microbacteriaceae	Leucobacter	Leucobacter_celer	1e-05	0	1e-05	6.66667e-06
Actinobacteria	Actinobacteria_c	Propionibacteriales	Nocardioidaceae	Marmoricola	Marmoricola_terrae	1e-05	0	1e-05	6.66667e-06
Actinobacteria	Actinobacteria_c	Propionibacteriales	Nocardioidaceae	Nocardioides	Nocardioides_aestuarii	1e-05	0	1e-05	6.66667e-06
Actinobacteria	Actinobacteria_c	Streptomycetales	Streptomycetaceae	Streptomyces	Streptomyces_thermoviolaceus	0	0	2e-05	6.66667e-06
Bacteroidetes	Flavobacteria	Flavobacteriales	Flavobacteriaceae	Flavobacterium	Flavobacterium_anatoliense	2e-05	0	0	6.66667e-06
Bacteroidetes	Sphingobacteriia	Sphingobacteriales	Sphingobacteriaceae	Sphingobacterium	Sphingobacterium_mucilaginosum	2e-05	0	0	6.66667e-06
Firmicutes	Clostridia	Clostridiales	Lachnospiraceae	Blautia	Blautia_wexlerae	0	0	2e-05	6.66667e-06
Firmicutes	Clostridia	Clostridiales	Lachnospiraceae	Cellulosilyticum	Cellulosilyticum_lentocellum	0	0	2e-05	6.66667e-06
Firmicutes	Clostridia	Clostridiales	Syntrophomonadaceae	Syntrophomonas	Syntrophomonas_wolfei	0	2e-05	0	6.66667e-06
Proteobacteria	Betaproteobacteria	Burkholderiales	Oxalobacteraceae	Massilia	Massilia_brevitalea	0	2e-05	0	6.66667e-06
Acidobacteria	Blastocatellia	Blastocatellales	Blastocatellaceae	Stenotrophobacter	Stenotrophobacter_namibiensis	0	0	1e-05	3.33333e-06
Actinobacteria	Actinobacteria_c	Corynebacteriales	Mycobacteriaceae	Mycobacterium	Mycobacterium_rutilum	0	0	1e-05	3.33333e-06
Actinobacteria	Actinobacteria_c	Corynebacteriales	Nocardiaceae	Nocardia	Nocardia_brevicatena	0	0	1e-05	3.33333e-06
Actinobacteria	Actinobacteria_c	Corynebacteriales	Nocardiaceae	Nocardia	Nocardia_puris	1e-05	0	0	3.33333e-06
Actinobacteria	Actinobacteria_c	Corynebacteriales	Nocardiaceae	Smaragdicoccus	Smaragdicoccus_niigatensis	0	0	1e-05	3.33333e-06
Actinobacteria	Actinobacteria_c	Frankiales	Geodermatophilaceae	Geodermatophilus	Geodermatophilus_arenarius	0	0	1e-05	3.33333e-06
Actinobacteria	Actinobacteria_c	Frankiales	Geodermatophilaceae	Geodermatophilus	Geodermatophilus_nigrescens	0	0	1e-05	3.33333e-06
Actinobacteria	Actinobacteria_c	Frankiales	Geodermatophilaceae	Geodermatophilus	Geodermatophilus_obscurus	0	0	1e-05	3.33333e-06
Actinobacteria	Actinobacteria_c	Frankiales	Geodermatophilaceae	Geodermatophilus	Geodermatophilus_saharensis	0	0	1e-05	3.33333e-06
Actinobacteria	Actinobacteria_c	Frankiales	Geodermatophilaceae	Geodermatophilus	Geodermatophilus_soli	0	0	1e-05	3.33333e-06
Actinobacteria	Actinobacteria_c	Kineosporiales	Kineosporiaceae	Kineococcus	Kineococcus_radiotolerans	0	1e-05	0	3.33333e-06
Actinobacteria	Actinobacteria_c	Micrococcales	Dermabacteraceae	Brachybacterium	Brachybacterium_squillarum	0	1e-05	0	3.33333e-06
Actinobacteria	Actinobacteria_c	Micrococcales	Dermabacteraceae	Brachybacterium	Brachybacterium_zhongshanense	0	1e-05	0	3.33333e-06
Actinobacteria	Actinobacteria_c	Micrococcales	Dermabacteraceae	Dermabacter	Dermabacter_vaginalis	0	1e-05	0	3.33333e-06
Actinobacteria	Actinobacteria_c	Micrococcales	Dermabacteraceae	Helcobacillus	Helcobacillus_massiliensis	0	1e-05	0	3.33333e-06
Actinobacteria	Actinobacteria_c	Micrococcales	Dermacoccaceae	Kytococcus	Kytococcus_aerolatus	0	0	1e-05	3.33333e-06
Actinobacteria	Actinobacteria_c	Micrococcales	Dermacoccaceae	Kytococcus	Kytococcus_schroeteri	0	0	1e-05	3.33333e-06
Actinobacteria	Actinobacteria_c	Micrococcales	Dermacoccaceae	Kytococcus	Kytococcus_sedentarius	0	0	1e-05	3.33333e-06
Actinobacteria	Actinobacteria_c	Micrococcales	Dermatophilaceae	Kineosphaera	Kineosphaera_limosa	0	0	1e-05	3.33333e-06
Actinobacteria	Actinobacteria_c	Micrococcales	Dermatophilaceae	Piscicoccus	Piscicoccus_intestinalis	0	0	1e-05	3.33333e-06
Actinobacteria	Actinobacteria_c	Micrococcales	Intrasporangiaceae	Janibacter	Janibacter_alkaliphilus	0	0	1e-05	3.33333e-06
Actinobacteria	Actinobacteria_c	Micrococcales	Intrasporangiaceae	Knoellia	Knoellia_sinensis	1e-05	0	0	3.33333e-06
Actinobacteria	Actinobacteria_c	Micrococcales	Intrasporangiaceae	Kribbia	Kribbia_dieselivorans	1e-05	0	0	3.33333e-06
Actinobacteria	Actinobacteria_c	Micrococcales	Intrasporangiaceae	Ornithinimicrobium	Ornithinimicrobium_kibberense	0	0	1e-05	3.33333e-06
Actinobacteria	Actinobacteria_c	Micrococcales	Intrasporangiaceae	Ornithinimicrobium	Ornithinimicrobium_pekingense	0	0	1e-05	3.33333e-06
Actinobacteria	Actinobacteria_c	Micrococcales	Intrasporangiaceae	Phycicoccus	Phycicoccus_endophyticus	0	0	1e-05	3.33333e-06
Actinobacteria	Actinobacteria_c	Micrococcales	Intrasporangiaceae	Phycicoccus	Phycicoccus_jejuensis	1e-05	0	0	3.33333e-06
Actinobacteria	Actinobacteria_c	Micrococcales	Intrasporangiaceae	Serinicoccus	Serinicoccus_profundi	0	0	1e-05	3.33333e-06
Actinobacteria	Actinobacteria_c	Micrococcales	Intrasporangiaceae	Tetrasphaera	Tetrasphaera_elongata	0	0	1e-05	3.33333e-06
Actinobacteria	Actinobacteria_c	Micrococcales	Intrasporangiaceae	Tetrasphaera	Tetrasphaera_remsis	0	0	1e-05	3.33333e-06
Actinobacteria	Actinobacteria_c	Micrococcales	Intrasporangiaceae	Tetrasphaera	Tetrasphaera_vanveenii	0	0	1e-05	3.33333e-06
Actinobacteria	Actinobacteria_c	Micrococcales	Microbacteriaceae	Agrococcus	Agrococcus_terreus	0	0	1e-05	3.33333e-06
Actinobacteria	Actinobacteria_c	Micrococcales	Microbacteriaceae	Leucobacter	Leucobacter_tardus	0	1e-05	0	3.33333e-06
Actinobacteria	Actinobacteria_c	Micrococcales	Microbacteriaceae	Leucobacter	Leucobacter_zeae	0	0	1e-05	3.33333e-06
Actinobacteria	Actinobacteria_c	Micrococcales	Micrococcaceae	Arthrobacter	Arthrobacter_halodurans	0	1e-05	0	3.33333e-06
Actinobacteria	Actinobacteria_c	Micrococcales	Micrococcaceae	Citricoccus	Citricoccus_yambaruensis	1e-05	0	0	3.33333e-06
Actinobacteria	Actinobacteria_c	Micrococcales	Micrococcaceae	Glutamicibacter	Glutamicibacter_creatinolyticus	0	1e-05	0	3.33333e-06
Actinobacteria	Actinobacteria_c	Micrococcales	Micrococcaceae	Glutamicibacter	Glutamicibacter_nicotianae	1e-05	0	0	3.33333e-06
Actinobacteria	Actinobacteria_c	Micrococcales	Micrococcaceae	Kocuria	Kocuria_flava	0	0	1e-05	3.33333e-06
Actinobacteria	Actinobacteria_c	Micrococcales	Micrococcaceae	Paenarthrobacter	Paenarthrobacter_nitroguajacolicus	0	0	1e-05	3.33333e-06
Actinobacteria	Actinobacteria_c	Micrococcales	Micrococcaceae	Sinomonas	Sinomonas_mesophila	1e-05	0	0	3.33333e-06
Actinobacteria	Actinobacteria_c	Micromonosporales	Micromonosporaceae	Micromonospora	Micromonospora_taraxaci	0	0	1e-05	3.33333e-06
Actinobacteria	Actinobacteria_c	Micromonosporales	Micromonosporaceae	Phytomonospora	Phytomonospora_endophytica	1e-05	0	0	3.33333e-06
Actinobacteria	Actinobacteria_c	Micromonosporales	Micromonosporaceae	Planosporangium	Planosporangium_thailandense	0	0	1e-05	3.33333e-06
Actinobacteria	Actinobacteria_c	Propionibacteriales	Nocardioidaceae	Aeromicrobium	Aeromicrobium_panaciterrae	0	0	1e-05	3.33333e-06
Actinobacteria	Actinobacteria_c	Propionibacteriales	Nocardioidaceae	Marmoricola	Marmoricola_bigeumensis	0	0	1e-05	3.33333e-06
Actinobacteria	Actinobacteria_c	Propionibacteriales	Nocardioidaceae	Marmoricola	Marmoricola_pocheonensis	0	0	1e-05	3.33333e-06
Actinobacteria	Actinobacteria_c	Propionibacteriales	Nocardioidaceae	Nocardioides	Nocardioides_agariphilus	1e-05	0	0	3.33333e-06
Actinobacteria	Actinobacteria_c	Propionibacteriales	Nocardioidaceae	Nocardioides	Nocardioides_albertanoniae	1e-05	0	0	3.33333e-06
Actinobacteria	Actinobacteria_c	Propionibacteriales	Nocardioidaceae	Nocardioides	Nocardioides_daedukensis	0	0	1e-05	3.33333e-06
Actinobacteria	Actinobacteria_c	Propionibacteriales	Nocardioidaceae	Nocardioides	Nocardioides_kongjuensis	0	0	1e-05	3.33333e-06
Actinobacteria	Actinobacteria_c	Propionibacteriales	Nocardioidaceae	Nocardioides	Nocardioides_lianchengensis	1e-05	0	0	3.33333e-06
Actinobacteria	Actinobacteria_c	Propionibacteriales	Nocardioidaceae	Nocardioides	Nocardioides_mesophilus	0	0	1e-05	3.33333e-06
Actinobacteria	Actinobacteria_c	Propionibacteriales	Nocardioidaceae	Nocardioides	Nocardioides_pyridinolyticus	0	0	1e-05	3.33333e-06
Actinobacteria	Actinobacteria_c	Propionibacteriales	Nocardioidaceae	Nocardioides	Nocardioides_tritolerans	1e-05	0	0	3.33333e-06
Actinobacteria	Actinobacteria_c	Pseudonocardiales	Pseudonocardiaceae	Actinophytocola	Actinophytocola_timorensis	0	0	1e-05	3.33333e-06
Actinobacteria	Actinobacteria_c	Pseudonocardiales	Pseudonocardiaceae	Lentzea	Lentzea_kentuckyensis	1e-05	0	0	3.33333e-06
Actinobacteria	Actinobacteria_c	Streptomycetales	Streptomycetaceae	Streptomyces	Streptomyces_bacillaris	0	1e-05	0	3.33333e-06
Actinobacteria	Actinobacteria_c	Streptomycetales	Streptomycetaceae	Streptomyces	Streptomyces_baliensis	0	1e-05	0	3.33333e-06
Actinobacteria	Actinobacteria_c	Streptomycetales	Streptomycetaceae	Streptomyces	Streptomyces_barkulensis	0	1e-05	0	3.33333e-06
Actinobacteria	Actinobacteria_c	Streptomycetales	Streptomycetaceae	Streptomyces	Streptomyces_drozdowiczii	0	1e-05	0	3.33333e-06
Actinobacteria	Actinobacteria_c	Streptomycetales	Streptomycetaceae	Streptomyces	Streptomyces_fenghuangensis	0	1e-05	0	3.33333e-06
Actinobacteria	Actinobacteria_c	Streptomycetales	Streptomycetaceae	Streptomyces	Streptomyces_glaucosporus	0	1e-05	0	3.33333e-06
Actinobacteria	Actinobacteria_c	Streptomycetales	Streptomycetaceae	Streptomyces	Streptomyces_mangrovi	0	1e-05	0	3.33333e-06
Actinobacteria	Actinobacteria_c	Streptomycetales	Streptomycetaceae	Streptomyces	Streptomyces_murinus	0	1e-05	0	3.33333e-06
Actinobacteria	Actinobacteria_c	Streptosporangiales	Thermomonosporaceae	Actinocorallia	Actinocorallia_libanotica	0	0	1e-05	3.33333e-06
Bacteroidetes	Sphingobacteriia	Sphingobacteriales	Chitinophagaceae	Segetibacter	Segetibacter_koreensis	1e-05	0	0	3.33333e-06
Bacteroidetes	Sphingobacteriia	Sphingobacteriales	Saprospiraceae	Magnospira	Magnospira_bakii	1e-05	0	0	3.33333e-06
Bacteroidetes	Sphingobacteriia	Sphingobacteriales	Sphingobacteriaceae	Sphingobacterium	Sphingobacterium_changzhouense	1e-05	0	0	3.33333e-06
Bacteroidetes	Sphingobacteriia	Sphingobacteriales	Sphingobacteriaceae	Sphingobacterium	Sphingobacterium_hotanense	1e-05	0	0	3.33333e-06
Bacteroidetes	Sphingobacteriia	Sphingobacteriales	Sphingobacteriaceae	Sphingobacterium	Sphingobacterium_siyangense	1e-05	0	0	3.33333e-06
Bacteroidetes	Sphingobacteriia	Sphingobacteriales	Sphingobacteriaceae	Sphingobacterium	Sphingobacterium_suaedae	1e-05	0	0	3.33333e-06
Chloroflexi	Chloroflexia	Kallotenuales	Kallotenuaceae	Kallotenue	Kallotenue_papyrolyticum	0	0	1e-05	3.33333e-06
Firmicutes	Bacilli	Bacillales	Bacillaceae	Bacillus	Bacillus_halosaccharovorans	1e-05	0	0	3.33333e-06
Firmicutes	Bacilli	Bacillales	Bacillaceae	Bacillus	Bacillus_niacini	1e-05	0	0	3.33333e-06
Firmicutes	Bacilli	Bacillales	Planococcaceae	Caryophanon	Bacillus_cecembensis	0	1e-05	0	3.33333e-06
Firmicutes	Bacilli	Bacillales	Staphylococcaceae	Staphylococcus	Staphylococcus_saprophyticus	0	1e-05	0	3.33333e-06
Firmicutes	Bacilli	Bacillales	Thermoactinomycetaceae	Seinonella	Seinonella_peptonophila	1e-05	0	0	3.33333e-06
Firmicutes	Clostridia	Clostridiales	Clostridiaceae	Clostridium	Clostridium_butyricum	0	1e-05	0	3.33333e-06
Firmicutes	Clostridia	Clostridiales	Lachnospiraceae	Lachnospira	Eubacterium_eligens	0	0	1e-05	3.33333e-06
Firmicutes	Clostridia	Clostridiales	Syntrophomonadaceae	Syntrophomonas	Syntrophomonas_curvata	0	1e-05	0	3.33333e-06
Proteobacteria	Alphaproteobacteria	Rhizobiales	Bauldia_f	Bauldia	Bauldia_litoralis	0	0	1e-05	3.33333e-06
Proteobacteria	Alphaproteobacteria	Rhizobiales	Methylobacteriaceae	Methylobacterium	Methylobacterium_oxalidis	0	1e-05	0	3.33333e-06
Proteobacteria	Alphaproteobacteria	Rhodobacterales	Rhodobacteraceae	Paracoccus	Paracoccus_saliphilus	1e-05	0	0	3.33333e-06
Proteobacteria	Alphaproteobacteria	Rhodobacterales	Rhodobacteraceae	Paracoccus	Paracoccus_sphaerophysae	1e-05	0	0	3.33333e-06
Proteobacteria	Alphaproteobacteria	Rhodobacterales	Rhodobacteraceae	Rubellimicrobium	Rubellimicrobium_mesophilum	0	0	1e-05	3.33333e-06
Proteobacteria	Alphaproteobacteria	Rhodospirillales	Rhodospirillaceae	Skermanella	Skermanella_aerolata	0	0	1e-05	3.33333e-06
Proteobacteria	Alphaproteobacteria	Rhodospirillales	Rhodospirillaceae	Skermanella	Skermanella_stibiiresistens	0	0	1e-05	3.33333e-06
Proteobacteria	Alphaproteobacteria	Rickettsiales	Anaplasmataceae	Anaplasma	Anaplasma_marginale	0	1e-05	0	3.33333e-06
Proteobacteria	Alphaproteobacteria	Rickettsiales	Anaplasmataceae	Anaplasma	Anaplasma_ovis	0	1e-05	0	3.33333e-06
Proteobacteria	Alphaproteobacteria	Sphingomonadales	Sphingomonadaceae	Sphingoaurantiacus	Sphingoaurantiacus_polygranulatus	0	1e-05	0	3.33333e-06
Proteobacteria	Betaproteobacteria	Burkholderiales	Burkholderiaceae	Paraburkholderia	Paraburkholderia_caledonica	0	1e-05	0	3.33333e-06
Proteobacteria	Gammaproteobacteria	Enterobacteriales	Enterobacteriaceae	Salmonella	Salmonella_enterica	1e-05	0	0	3.33333e-06
Proteobacteria	Gammaproteobacteria	Xanthomonadales	Xanthomonadaceae	Lysobacter	Lysobacter_dokdonensis	0	1e-05	0	3.33333e-06
