# Supplementary material for: General Microbiota of the Soft Tick Ornithodoros turicata Parasitizing the Bolson Tortoise (Gopherus flavomarginatus) in the Mapimi Biosphere Reserve, Mexico
Source: Biology (Basel). 2020 Sep 5;9(9):275. doi: 10.3390/biology9090275 (PMC7565578; doi:10.3390/biology9090275)
Supplement: Supplementary file 1 [file biology-09-00275-s001.zip › P3.fasta]

>1
CCTACGGTGGGCTGCAGTGGGGAATATTGGACAATGGGCGCAAGCCTGATCCAGCGACGCCGCGTGAGTGAAGAAGGCCT
TCGGGTTGTAAAGCTCTTTTAGTGGGGAAGATAATGACGGTACCCACATAAAAAGCCCCGGCTAACTTCGTGCCAGCAGC
CGCGGTAATACGAAGTGGGCTAGCGTTACTCGGAATTGTTGGGCGTAAAGCGGGCGTAGGCTGCTTAGTCAGTCAAGAGT
GAAAGCCTTGGGCTCAAACGAAGAATGTCTTTTGAAAATGATGAGCTTGAGTACTGTAGGGGATAGCGGAATTACTAGTG
TAGGGGTGAAATTCGTAGATATTAGGAGGAACACCGGAGGCGAAAGCGGTTATCTGGACAGTCACTGACGCTGTTGCACG
AAAGCGTGGGGAGCAAACAGGATTAGATACCCTAGTAGTCC
>2
CCTACGGGTGGCTGCAGTGGGGAATATTGGACAATGGGCGCAAGCCTGATCCAGCGACGCCGCGTGAGTGAAGAAGGCCT
TCGGGTTGTAAAGCTCTTTTAGTGGGGAAGATAATGACGGTACCCACAGAAAAAGCCCCGGCTAACTTCGTGCCAGCAGC
CGCGGTAATACGAAGGGGGCTAGCGTTACTCGGAATTATTGGGCGTAAAGCGTGCGTAGGATGCGTAGTAAGTCAAAAGT
GAAAGCCTTGGGCTCAACCTAAGAATTGCTTTTGAAACTGCTGAGCTTGAGTACTGTAGGGGAGAGCGGAATGCCTAGTG
TAGGGGTGAAATTCGTAGATATTAGGAGGAACACCGGAGGCGAAAGCGGTTATCTGGACAGTCACTGACGCTGTTGCACG
AAAGCGTGGGGAGCAAACAGGATTAGATACCCCTGTAGTC
>3
CCTACGGGCGGCAGCAGTGGGGAATATTGGACAATGGGCGCAAGCCTGATCCAGCGACGCCGCGTGAGTGAAGAAGGCCT
TCGGGTTGTAAAGCTCTTTTAGTGGGGAAGATAATGACGGTACCCACAGAAAAAGCCCCGGCTAACTTCGTGCCAGCAGC
CGCGGTAATACGAAGGGGGCTAGCGTTACTCGGAATTATTGGGCGTAAAGCGTGCGTAGGCTGCTTAGTAAGTCAAAAGT
GAAAGCCTTGGGCTCAACCTAAGAATTGCTTTTGAAACTGCTGGGCTTGAGTACTGTAGGGGATAGCGGAATTCCTAGTG
TAGGGGTGAAATTCGTAGATATTAGGAGGAACACCGGAGGCGAAAGCGGTTATCTGGACAGTCACTGACGCTGTTGCACG
AAAGCGTGGGGAGCAAACAGGATTAGATACCCGAGTAGTC
>4
CCTACGGGCGGCTGCAGTGGGGAATATTGGACAATGGGCGCAAGCCTGATCCAGCGACGCCGCGTGAGTGAAGAAGGCCT
TCGGGTTGTAAAGCTCTTTTAGTGGGGAAGATAATGACGGTACCCACAGAAAAAGCCCCGGCTAACGTCGTGCCAGCAGC
CGCGGTAATACGAAGGGGGCTAGCGTTCCTCGGAATTATTGGGCGTAAAGCGTGCGTAGGCTGCTTAGTAAGTCAAAAGT
GAAAGCCTTGGGCTCAACCTAAGAATTGCCTTTGAAACTGCTGGGCTTGAGTACTGTAGGGGATAGCGGAATTCCTAGTG
TAGGGGTGAAATTCGTAGATATTAGGAGGAACACCGGAGGCGAAAGCGGTTATCTGGACAGTCACTGACGCTGTTGCACG
AAAGCGTGGGGAGCAAACAGGATTAGATACCCGTGTAGTC
>5
CCTACGGGTGGCTGCAGTGGGGAATATTGGACAATGGGCGAAAGCCTGATCCAGCAACGCCGCGTGAGGGATGACGGCCT
TCGGGTTGTAAACCTCTTTCAGCAGGGACGAAGCGCAAGTGACGGTACCTGCAGAAGAAGCACCGGCCAACTACGTGCCA
GCAGCCGCGGTAATACGTAGGGTGCGAGCGTTGTCGTGAATTATTGGGCGTAAAGGGCTCGTAGGCGGTCTGTTGCGTCG
GGAGTGAAAACACAGGGCTTAACCCTGGGCGTGCTTCCGATACGGGCAGACTAGAGGTATGCAGGGGAGAACGGAATTCC
TGGTGTAGCGGTGAAATGCGCAGATATCAGGAGGAACACCGGTGGCGAAGGTGGTTCTCTGGGCATTACCTGACGCTGAG
GAGCGAAAGTGTGGGGAGCGAACAGGGTTAGATACCCGTGTAGTC
>6
CCTCCGGGCGGCAGCAGTGGGGAATATTGGACAATGGGCGCAAGCCGGATCCAGCGACGCCGCGTGAGTGAAGAAGGCCT
TCGGGTTGTAAAGCTCTTTTAGTGGGGAAGATAATGACGGTACCGACAGAAAAAGCCCCGGCTACCTCCGGGCCAGCAGC
CGCGGTAAAAGTAAGTGGGCTAGCTTTACTCGGAATTATGGGGCGTAAAGCGTGCTAAGGCGGCTTAGTAATTCAAATGT
GAAAGCCTTGGGCTCAACCTAAGAATTGCTTTTTAAACTGGTGGGCTTGAGTACTGTAGTGGATAGCGGAATTCCTAGTG
TAGGGGTGAAATTCGTAGATATTAGGAGGAACACCGGAGGCGAAGGCGGTTACCTGGACAGTAACTGACGCTGTTGCACG
AAAGCGTGGGGAGCAAACGGGATTAGATACCCGAGTAGTC
>7
CCTACGGGTGGCTGCAGTGGGGAATATTGGACAATGGGCGCAAGCCTGATCCAGCGACGCCGCGTGAGTGAAGAAGGCCT
TCGGGTTGTAAAGCTCTTTTAGTGGGGAAGATAATGACGGTACCCACAGAAAAAGCCCCGGCTAACTTCGTGCCAGCAGC
CGCGGTAATACGAAGGGGGCTAGCGTTACTCGGGATTATTTGGCGTAAAGCGTGCGTAGGCTGCTTAGTAAGTCAAAAGT
GAAAGCCTTGGGCTCAACCTAAGAATTGCTTTTGAAACTGCTGAGCTTGAGTACTGTAGGGGATAGCGGAATTCCTAGTG
TAGGGGTGAAATTCGTAGATATTAGGAGGAACACCGGAGGCGAAAGCGGTTATCTGGACAGTCACTGACGCTGTTGCACG
AAAGCGTGGGGAGCAAACAGGATTAGATAGTC
>8
CCTACGGGCGGCAGCAGTGGGGAATATTGGACAATGGGCGCAAGCCTGATCCAGCGACGCCGCGTGAGTGAAGAAGGCCT
TCGGGTTGTAAAGCTCTTTTAGTGGGGAAGATAATGACGGTACCCACAGAAAAAGCCCCGGCTAACTTCGTGCCAGCAGC
CGCGGTAATACGAAGTGGGCTAGCGTTACTCGGAATTATTGGGCGTAAAGCGTGCGTAGGCTGCTTAGTAAGGAAAAAGT
GAGAGCCTTGGGCTCAACCTAAGAATTGCTTTTGAAACTGCTGAGCTTGAGTACTGTAGGGGATAGCGGAATTCCTAGTG
TAGGGGTGAAATTCGTAGATATTAGGAGGAACACCGGAGGCGAAAGCGGTTATCTGGACAGTCACTGACGCTGTTGCACG
AAAGCGTGGGGAGCAAACAGGATTAGATACCCTGGTAGTC
>9
CTACGGGAGGCTGCAGTGGGGAATATTTGACAATGGGCGCAAGCCTTATCCAGCGACGCCGCGTGAGTGGAGAAGGCCTT
CGGGTTGTAAAGCTCTTTTAGTGGGGGAGATAATGACGGTAGCCACAGAAATAGCCCCGGCTAACTTCGTGCCAGCAGCC
GCGGGAATACGAAGGGGGCTAGCGTTACTCGGAATGATTGGGCGTAAAGCGTGCGTAGGCTGCTTGGTACGTACAAAGTG
AAAGCCTTGGGCTCAACCTGAGAATTGCATTTGAAACTGCTGGGCTTGAGTACTGTAGGGGATAGCGGAATTCCTAGTGT
AGGGGTGAAATTCGTAGATATGAGGAGGAACACCGGAGGCGAAAGCGGTTATCTGGACAGTCACTGACGCTGATGCACGA
AAGCGTGGGGAGCAAACAGGATTAGATACCCGGGTAGTC
>10
CCTACGGGCGGCTGCAGTGGGGAATATTGGACAATGGGCGGAAGCCTGATCCAGCAACGCCGCGTGAGGGATGACGGCCT
TCGGGTTGTAAACCTCTTTCGGTGGGGACGAAGCGCAAGTTACGGTACCCACTAAAGAAGCACCGGCCAACTACGTGCCA
GCGGCCGCGGTAATACGTAGGGTGCGAGCGTTTTCCGGAATTAGTGGGCGGAAAGGGCTCGTAGGGGGTTGGTCACGTCG
GGAGTGAAAACCAGGTGCTTAACACCGGGCTTGCTTTGGATACGGGCAGACTAGAGGTATGCAGGGGAGAACGGAATTCC
TGGTGTAGCGGTGAAATGCGCAGATATCAGGAGGAACACCGGTGGCGAAGGCAGTCCTCTGGGAATGACCTGACGCTGAG
GAGCGAAAGTGTGGGGAGCGAACAGGATTAGATACCCCGGTAGTC
>11
CCTACGGGCGGCTGCAGTGGGGAATATTGGACAATGGGCGGAAGCCTGATCCAGCAACGCCGCGTGAGGGATGACGGCCT
TCGGGTTGTAAACCTCTTTCGGTAGGGACGAAGCGTGAGTGACGGTACCTACTAAAGAAGCACCGGCCAACTACGTGCCA
GCAGCCGCGGTAATACGTAGGGTGCGAGCGTTGTCCGGAATTATTGGGCGTAAAGGGCTCGTAGGCGGTTTGTCGCGTCG
GGGGTGTAAACCTCATGCTTAACATGTGGCTTGCTTTAGATACGGGCAGACTAGAGGTATGCAGGGGAGAACGGAATGCC
TGGTGTAGCGGTGAAATGCGCAGATATCAGGAGGAACACCGGTGGCGAAGGCGGTTCTCTGGGCATTACCTGACGCTGAG
GAGCGAAAGTGTGGGGAGCGAACAGGATTAGATACCCGGGTAGTC
>12
CCTACGTGCGGCTGCAGTGGGGAATATTGGACAATGGGCGGAAGCCTGATCCAGCAACGCCGCGTGAGGGATGACGGCCT
TCGGGTTGTAAACCTCTTTCGGTAGGGACGAAGCGTGAGTGACGGTACCTACTAAAGAAGCACCGGCCAACTACGTGCCA
GCAGCCGATGTAATACGTAGGGTGCGAGCGTTGTCCGTAATTATGGGGAGTAAAGTGCTCGTAGGCGGTTTGTAGAGTCG
GGAGTGTAAACCTGAGGCTTAACATGTGGCTTGCTTTCGATACGGGCAGACTGGAGGTATGGAGAGGAGAACGGAATTCC
TGGTGTAGCGGTGAAATGCGCAGATATCAGGAGGAACACCGGTGGCGAAGGCGGTTCTCTGGGCATTACCTGACGCTGAG
GAGCGAAAGTGTGGGGAGCGAACAGGATTAGATACCCGGGTAGTC
>13
CCTACGGGGGGCAGCAGCAAGGAATTTTCCGCAATGGGCGAAAGCCTGACGGAGCAACGCCGCGTGTGGGATGACGCTTT
TCGGATTGTAAACCACTGTTCATGGGGACGAAGCACTGACGTTACCCATGGGGGAAGGCCCGGTGACCTACGTGCCAGCA
GCCGCGGTAATACGGGGGGGCCGAGCGTTTTCCGGAGTTACTGGGTGTAAAGCGCATGCAGGCGGCTACTTAAGCATGGG
GTGAAAGCCACGGGCTGAACCGGGGAGGGTCATCGGGAACTGGAGTGCTTGAGGATATGAGGGGCGGGTGGAATTCCCGG
TGTAGTGGTGAAATGCGTAGAGATCGGGAGGAACACCTGTGGCGAAGGCGGCCAGCTGGGATATACCTGACGCTGAGATG
CGAAGGCGTGGGGAGCGAACGGGATTAGATACCCCTGTAGTC
>14
CCTACGGGAGGCTGCAGTGGGGAATATTGGACAATGGGCGCAAGCCTGACCCAGCGACGCCGCGTGAGTGAAGAAGGCCT
TCGGATTGTAAACCTCTTTTAGTGGGGAAGATAGTGACGGTACCCACCGAAAAAGCCCCGGCTAACTTCGTGTCAGCAGC
CGCGGTAATACGAAGGGGGCTAGCGTTGCTCGGAATTATTGGGTGTAAAGCGTGCGTAGGCGGCTTAGTAAGTCAAAAGT
GAAAGCTATGGGCTTAACCTAAGAATTGCATTTGAAACTGGTGAGCTTGAGTGCTGGAGAGGCAAGCGGAATTCCTAGTG
TAGCGGTGAAATTCGTAGATATTAGGAGGAACACCAGTGGCGAAAGCGGTTTGCTGGACAGTAACTGACGCTGATGCACG
AAAGCGTGGGGAGCAAACAGGATTAGATACCCTGGTAGTC
>15
CCTACGGGGGGCTGCAGTGGGGAATATTGGACAATGGGCGCAAGCCTGATCCAGCGACGCCGCGTGAGTGAAGAAGGCCT
TCGGGTTGTAAAGCTCTTTTAGTGGGGAAGATAATGACGGTACGCACAGAAAAAGCCCCGGCTAACTTCGTGCCAGAAGC
CGCGGTAATACGAAGGGGGCTAGGGTTACTCGGAAGTATTGGGCGTAAAGCGTACGTAGGCTGCTTAGTAAGTCAAAAGT
GAAAGCCTTGGGCTCAACCTAAGAATTGCTTTTGAAACTGCTGGGCTTGAGTACTGATGGGGATAGCGGAATTCCTAGTG
TAGGGGGGAAATGCGTAGATATTAGGAGGAACACCGTAGGCGAAAGCGGTTATCTGAACAGTCACTGACGCTGTTGCACG
AAAGCGTGGGGAGCAAACAGGATTAGATACCCCAGTAGTC
>16
CCTACGGGAGGCTGCAGTGGGGAATATTGGACAATGGGCGCAAGCCTGATCCAGCGACGCCGCGTGAGTGAAGAAGGCCT
TCGGGTTGTAAAGCTCTTTTAGTGGGGAGGATAATGACGGTACCCACAGAAAAATCCCCGGACAACTTCGAGCCAGCAGC
CGCGGTAATACGAAGTGGGCTAGCGTTACTCGGGATGACGGGGCGTAAAGCGTGCGTAGGCTACTTAGTAAGACAAAGGT
GAAAGCATAGGGCTCAACCTAAGAATTGCTTTTGAAACTGCTGTGCTTGAGTACTGTCGGGGATAGCGGAATTCCTAGTG
TAGGGGTGAAATTCGTAGATATTAGGAGGAACACCGGAGGCGAAAGCGGTTATCTGGACAATCACTGACGCTGTTGCACG
AAAGCGTGGGGAGCAAACAGGATTAGATACCCTAGTAGTC
>17
CCTACGGGCGGCTGCAGTGGGGAATATTGCACAATGGGCGAAAGCCTGATGCAGCGACGCCGCGTGAGGGATGACGGCCT
TCGGGTTGTAAACCTCTTTCAGCAGGGAAGAAGCGCAAGTGACGGTACCTGCAGAAGAAGCACCGGCTAACTACGTGCCA
GCAGCCGCGGTAATACGTAGGGTGCGGGCGTTGTCCGGAATTATTGGGCGTAAAGAGCTTGTAGGCGGTTTGTCGCGTCT
GCTGTGAAAATCCGGGGCTCAACCCCGGACGTGCAGTGGGTACGGGCAGACTAGAGTGTGGTAGGGGAGACTGGAATTCC
TGGTGTAGCGGTGAAATGCGCAGATATCAGGAGGAACACCGATGGCGAAGGCAGGTCTCTGGGCCACTACTGACGCTGAG
AAGCGAAAGCATGGGGAGCGAACAGGATTAGATACCCTTGTAGTC
>18
CCTACGGGCGGCTGCAGTGGGGAATATTGCACAATGGGCGAAAGCCTGATGCAGCGACGCCGCGTGAGGGATGACGGCCT
TCGGGTTGTAAACCTCTTTCAGCTCTGAAGAAGCGAAAGTGACGGTAGGAGCAGAAGAAGCACCGGCTAACTACGTGCAA
GCAGCCGCGGTAATACGTAGGGTGCGAGCGTTGTCCGGAATTATTGGGAGTAAAGAGCTTGTAGGGGGTCTGTCGCGTCT
GCGGTGAAAAGCCGGGGCTCAACCCCGGACCTGCAGTGGGTACGGGCAGACTAGAGTGTGGTAGGGGAGACTGGAATTCC
TGGTGTAGCGGTGGAATGCGCAGATATCAGGAGGAACACCGATGGCGAAGGCAGGTCTCTGGGCCATTACTGACGCTGAG
AAGCGAAAGCATGGGGAGCGAACAGGATTAGATACCCGGGTAGTC
>19
CCTACGGGAGGCAGCAGTGGGGAATATTGCACAATGGGCGCAAGCCTAATGCAGCGACGCCGCGTGAAGGATGAAGGTCT
TCGGATTGTAAACTTCTATCAGCAGGGATGAATAAAATGACAGTACCTGACTAAGAAGCCCCGGCTAACTACGTGCCAGC
AGCCGCGGTAATACGTAGGGGGCGAGCGTTATCCGGATTTACTGGTTGTAAAGGGTGCTTAGGCGGCTTGGGAAGTCAGA
AGTGAAATTTTGGGGCTAAACCCCAGACCTGCTTCTGAAACTGCCGAGCTAGAGTGTGGGAGAGGAAAGTGGAATTCCGA
GTGTAGCGGTGAAATGCGTAGAGATTCGGAGGAACACCAGTAGCGAAGGCGGCTTTCTGGACCATAACTGACGCTGAGGC
ACGAAAGCGTGGGGAGCAAACAGGATTAGATACCCCGGTAGTC
>20
CCTACGGGCGGCTGCAGTGGGGAATATTGGACAATGGGCGCAAGCCTGATCCAGCGACGCCGCGTGAGTGAAGAAGGACT
TCGGGTTGTAAAGCTCTTTTAGTGGGGAAGATAATGACGGTAACCACAGAAAAAGCCCCGGCTAACTTCGTGCCAGCAGC
CGCGGTAATACGAAGGGGGCGAGCGTTACTCGGAATTATTGGGCGTAAAGCGTGCGTAGACTGCTTAGCAAGTCAAAAGT
GAAAGCCTTGGGCTCAACCTCAGAATTGCGTTTGAAACTGCTGAGCTTGAGTACTGTAGGGGAAAGCGGAATTCCTAGTG
TAGGGGTGAAATTCGTAGATATTAGGAGGAACACCGGAGGCGAAAGCGGTTATCTGGACAGTCACTGACGCTGTTGCACG
AAAGCGTGGGGAGCAAACAGGATTAGATACCCTGGTAGTC
>21
CCTACGGGCGGCAGCAGTGGGGAATATTGGACAATGGGCGCAAGCCTGATCCAGCGACGCCGCGTGAGTGAAGAAGGCCT
TCGGGTTGTAAAGCTCTTTTAGTGGGGAAGCTAATGACGGTACCCACAGAAAAAGCCCCGGCTAACTTCGTGCCAGCAGC
CGCGGTAATACGAAGGGGGCTAGCGTTACTCGGAATTATTGGGCGTAAAGCGGGCGTAGGCGGCTTATTAAGTCCAAATG
GAAAGCTTTGGGCTCAACCTAAGAATTGCTTTTGAAACTGCTGGGCTTGAGTACTGTAGGGGGTAGCGGAATTCCTAGTG
TAGGGGTGAAATTCGTAGAGATTAGGAGGAACACCGGAGGCGAAAGCGGTTATCTGGACAGTCACTGACGCTGTTGCACG
AAAGCGTGGGGAGCAAACAGGATTAGATACCCGAGTAGTC
>22
CCTACGGGCGGCTGCAGTGGGGAATATTGGACAATGGGCGCAAGCCTGATCCAGCGACGCCGCGTGAGTGAAGAAGGCCT
TCGGGTTGTAAAGCTCTTTTAGTGGGGAAGATAATGACGGTACCCACAGAAAAAGCCCCGGCTAGCTTCGTGCCAGCAGC
CGCGGTAATACGCAGGGGGCTAGCGTTACTCGGAATTATTGGGCGTAAAGCGTGCGTAGGCTGCTTAGTAAGTCAAAAGG
GAAAGCCTTGGGCTCAACCTAAGAATTGCTTTTGAAACTGCTGAGCTTGAGTACTGTAGGGGATAGCGGAATTCCTAGTG
TAGGGGTGAAATTCGTAGATATTAGGAGGAACACCGGAGGCGAAAGCGGTTATCTGGACAGTCACTGACGCTGTTGCACG
AAAGCGTGGGGAGCAAACAGGATTAGATACCCCGGTAGTC
>23
CCTACGGGGGGCTGCAGTGGGGAATATTGCACAATGGGCGAAAGCCTGATGCAGCGACGCCGCGTGAGGGATGACGGCCT
TCGGGTTGTAAACCTCTTTCAGCAGGGAAGAAGCTATTGTGACGGTACCTGCAGAAGAAGCACCGGCTAACTACGTGCCA
GCAGCCGCGGTAATACGTAGGGTGCGAGCGTTGTCCGGAATTATTGGGCGTAAAGAGCATGTAGGCGGTTTGTCGCGTCT
GCTGTGAAAATTCAGGGCTTAACCCTGGGACTGCAGTGGGTACGGGCAGACTAGAGTGTGGTAGGGGAGACTGGAATTCC
TGGTGTAGCGGTGGAATGCGCAGATATCAGGAGGAACACCGATGGCGAAGGCAGGTCTCTGGGCCATTACTGACGCTGAG
AAGCGAAAGCATGGGGAGCGAACAGGATTAGATACCCGAGTAGTC
>24
CCTACGGGGGGCTGCAGTGGGGAATATTGGACAATGGGGGCAAGCCTGATCCAGCGACGCCGCGTGAGTGAAGAAGGCCT
TCTGGTTGTAAAGCTCTTTTAGCGGGGAAGATAATGACGTTACCAACAGCAAAGGCCCCGGCTAACTTCTTGACAGCAGC
CGCGGTAATACGCAGGGCGAGCACGCTCGTTGGTATTGATGGGCGTAACGCGAGTGTAGGTTGCTTAGTAAGGCGAAAGG
GAAAGCCTTGGGGGTAACCTAGGAAGTGCTATTGAAACTGCTGAGTGTAGGGACGGTAGGGGAAAGCGAAATTCCCAGGG
TAAGGGTGAAATTCGGTGAGATTATGGAGGACACCCGAGGGGAAAGGGGGTATTTGGACATTCACTGACGACGGTGGTTG
AAAGCGGTGGGTGGAAACAAGAATAGAATACCCTTGTAGTC
>25
CCTACGGGCGGCTGCAGTGGGGAATATTGGACAATGGGCGCAAGCCTGATCCAGCGACGCCGCGTGAGTGAAGAAGGCCT
TCGGGTTGTAAAGCTCTTTTATAGGGGAAGATAATGACGGTACTCACAGAAGAAGCCCCGGCCAACTTCGTGCCAGCAGC
CGCGGTCATACGAAGGGGGCTAGCGTTACGCGGAACTATTGGGCGTAAAGTGGGCGTAAGATGGTTAGTAAGTCAAAAGG
TACAGCCTTCGGCTGAACCCAAGAAACTCTTTTGAAGCTGGTGAGGTTGAGTACTGTAGGAGATAGCGGAAATCCTAGGG
TAGGGGGGAAATTCGTAGGTATTAGGGGGGACACCGGAGGGGAAAGGGGTTCTCTGGACAGTCACTTAAGCTGTTGGAAG
AAAGCGTGGGGGGCAAACCGGAATAAAATACCCTGGTAGTC
>26
CCTACGGGGGGCAGCAGTGGGGAATATTGGACAATGGGCGCAAACCTGATCCAGCGACGCCGCGTGAGTGAAGAAGGCCT
TCGGGTTGTAAAGCTCTTTTAGTGGGGAAGATAATGACGGTACCCACAGAAAAAGCCCCGGCTAACTTCGTGCCAGCAGC
CGCGGTAATACGAAGGGGGCTAGCGTTACTCGGAATTATTGGGCGTAAAGCGTGCGTAGGATGCTTAGTAAGGCAAAAGT
GAAAGCCTTGGGCTCAACCTAAGAATTGCTTTTGAAACTGCTGAGCTTGAGTACTGTAGGGGATAGCGGAATTCCTAGTG
TAGGGGTGAAATTCGTAGATATTAGGAGGAACACCGGAGGCGAAAGCGGTTATCTGGACAGTCACTGACGCTGTTGCACG
AAAGCGTGGGGAGCAAACAGGATTAGATACCCGAGTAGTC
>27
CCTACGGGTGGCTGCAGTGGGGAATATTGGACAATGGGCGCAAGCCTGATCCAGCGACGCCGCGTGAGTGAAGAAGGCCT
TCGGGTTGTAAAGCTCTTTTAGTGGGGAAGATAATGACGGTACCCACAGAAAAAGCCCCGGCTAACTTCGTGCCAGCAGC
CGCGGTAATACGAAGGGGGCTAGCGTTCCTTGGAATTATGGGGCGAAACGCGTGGGAGGTCTGGTTAGTAAGTCAAACGT
GAAAGCCTTGGGTTCAACCGAAGAATTGCTTTTGAAAGGGCGGAGTTTGGGTACGGTAGGGGATAGCGAAATTCCTGGTG
TAGGGTGGAAAGTGTGAGTTATTGGGAGGAACCCCGTAGGCGAGGGCGGTTATCTGGACAGTCACGGACGTTGTTGCACG
AAATGGTGGGGAGCAAAAAGGATAAGAACCCGAGTAGTC
>28
CCTACGGGCGGCAGCAGTGGGGAATATTGGACAATGGGCGCAAGCCTGATCCAGCGACGCCGCGTGAGTGAAGAAGGCCT
CCGGGTTGTAAAGCTCTTTTAGTGGGGAAGATAATGACGGTACCCACAGAAAAAGCCCCGGCTAACTTCGTGCCAGCAGC
CGCGGTAATACGAAGGGGGCGAGCGTTACTCGGAATTATTGGGCGTAAAGCGTGCGTAGGCTGCTTAGTAAGTCAAAAGT
GAAAGCCTTGGGCTCAACCTAAGAATTGCTTTTGAAACTGCTGAGCTGGAGTACTGTAGGGGATAGCGGAATTCCTAGTG
TAGGGGTGAAATTCGTAGATATTAGGAGGAACACCGGAGGCGAAAGCGGTTATCTGGACAGTCACTGACGCTGTTGCACG
AAAGCGTGGGGAGCAAACAGGATTAGATACCCCAGTAGTC
>29
CCTACGGGCGGCAGCAGTGGGGAATATTGGACAATGGGCGCAAGCCTGATCCAGCGACGCCGCGTGAGTGAAGAAGGCCT
TCGGGTTGTAAAGCTCTTTTAGTGGGGAAGATAATGACGGTACCCACAGAAAAAGCCCCGGCTAACTTCGTGCCAGCAGC
CGCGGTAATACGAAGGGGGCTAGCGTTACTCGGAATTATTGGGCGTAAAGCGTGCGTAGGCTGCTTAGTAAGTCAAAAGT
GAAAGCCTTGGGCTCAACCTAAGAATTGCCTTTGAAACTGCTGAGCTTGAGTACTGTAGGGGATAGCGGAATTCCTAGTG
TAGGGGTGAAATTCGTAGATATTAGGAGGAACACCGGAGGCGAAAGCGGTTATCTGGACAGTCACTGACGCTGTTGCACG
AAAGCGTGGGGAGCAAACAGGATTAGATACCCGAGTAGTC
>30
CCTACGGGCGGCTGCAGTGGGGAATCTTGGACAATGGGCGCAAGCCTGACGCAGCAACGCCGCGTGAGTGAAGAAGGCCT
TCGTGTTGTAAAGCTCTTTTGGTGAGGAAGATAATGAAGGTACTGAAAGATGAACTGTAGGCTCACTACTAGCCAGAAGC
GGCAGTAATACGTAGGGGGCAGGCGTTACTGTGAAATATAGGTCGTGAAGGTTGCGTGAGCTGCTTAGTAAGTGAAAGGT
GAAAGCCTTGGGGTCAACCTAAGAATTGGTTTTGAAACTGGGGAGCCTGGGTACTGTGGGGGATAGCGGAAATCCTAGGG
TAGGCGGTAAATTCCTTGGTATTAGGAGGGACACCGGATGGGAAAGGGGTTTTTTGGACCTTTACCGACCCTTTTGCTCG
AAAGCGTGGGGAGCAAACAGGATTAGATACCCCGGTAGTCC
>31
CTACGTGCGGCTGCAGTGGGGAATATTGGACAATGGGCGCAAGCCTGATCCAGCGACGCCGCGTGAGTGAAGAAGGCCTT
CGGGTTGGAAAGCTCTTTTAGTGGGGAAGATAATGACGGTACCCACAGAAAAAGCCCCGGCTAACTTCGTTCCAGCCGCC
GCGGTAATACGAATGGGGCTAGCGTTACTCGGAATTATTGGGCGTAAAGCGTTCGTAGGCTGCTTAGTAAGTCAAAAGTG
AAAGCCTTGGGCTCAACCTAGGAGTTGCTTTTGATACTGGTGAGCTTGAGTACTGTAGGGGATAGCGGAATTCCTAGTGT
AGGGGTGAAATTCGTAGATATTAGGAGGAACACCGGAGGCGAAAGCGGTTATCTGGACAGTCACTGACGCTGTTGCACGA
AAGCGTGGGGAGCAAACAGGATTAGATACCCGGGTAGCC
>32
CTACGGGGGGCTGCAGTGGGGAATATTGGACAATGGGCGCAAGCCTGATCCAGCGACGCCGCGTGAGTGAAGAAGGCCTT
CGGGTTGTAAAGCTCTTTTAGTGGGGAAGATAATGACGGTACCCACAGAAAAAGCCCCGGCTAACTTCGTGCCAGCAGCC
GCGGTAATACGAATGGGGCTAGCGTTAATCGGAATTATTGGGCGTAAAGCGTGCGTAGGCTGCTTAGTAAGTCAAAAGTG
AAAGCCTTGGGCTCAACCTAAGAATTGCTTTTGAAACTGCTGAGCTTGCGTACTGTAGGGGATAGCGGAATTCCTAGTGT
AGGGGTGAAATTCGTAGATATTAGGAGGAACACCGGAGGCGAAAGCGGTTATCTGGACAGTCACTGACGCTGTTGCACGA
AAGCGTGGGGAGCAAACAGGATTAGATACCCCTGTAGTC
>33
CTACGGGGGGCTGCAGTGGGGAATATTGGACAATGGGCGCAAGCCTGATCCAGCGACGCCGCGTGAGTGAAGAAGGCCTT
CGGGTTGTAAAGCTCTTTTAGTGGGGAAGATAATGACGGTACCCACAGAAAAAGCCCCGGCTAACTTCGTGCCAGCAGCC
GCGGTAATACGAAGTGGGCTAGCGTTACTCGGAATTATTGGGCGTAAAGCGTGCGTAGGCTGCTTAGTAAGTCAAAAGTG
AAATCCCTGGGCTCAACCTAAGAATTGCTTTTTAAACTGCTGAGCTTGAGTGATGTAGGGGATAGCGGAATTCCTAGGGT
AGGGGTGAAATTCGTAGATATTAGGAGGAACACCGGAGGCGAAAGCGGTTATCTGGACAGTCACTGACGCTGTTGCACGA
AAGCGTGGGGAGCAAACAGGATTAGATACCCCTGTAGTC
>34
CCTACGGGCGGCTGCAGTGGGGAATATTGGACAATGGGCGCAAGCCTGATCCAGCGACGCCGCGTGAATGAAGAAGGCCT
TCGGTGTGTAAAGCTCTTTTAGTGGGGAAGAAAATTACGGTACGCACATAAATAACCACGGCTACCTTCGTGCCAGCAGC
CGCGATAAGACGTAGGGGGCCAGCGTTACTCGGAATTATCGGGCGTAAAGCGGGCGTAGGCGGGTTAGTAAGTCAATAGT
GAAATCCTTGGGCTAAACCGTAGAATTGCGTTTGAAACGGCAGAGCTTGAGTACGGTAGGGGATGGCGGAATTCCTAGTG
TAGGGGTGAAATTCGTAGATATTAGGAGGAACACCGAGAGCGAAAGCAGTTTTCTGGACCGTAACTGACGCTGATGCACG
AAAGCGTGGGGAGCAAACAGGATTAGATACCCCAGTAGTC
>35
CCTACGGGCGGCAGCAGTGGGGAATATTGGACAATGGGCGCAAGCCTGATCCAGCGACGCCGCGTGAGTGAAGAAGGATT
TCGGGTTGTAAAGCCCTTTTAGTGTGGAAGATAATGACGGTACCCACAGAAAAAGCCCCGGCTAACTTCGTGCCAGCAGC
CGCGGTAATACGTAGGGGGCGAGCTTTATTCGGAATTATTGGGCTTAAAGCGTGCGTAGGCTGTTTAGTAATTCAACAGT
GAAAGCCATGGGCTCAACCTAAGAATTGCTTTTGAAACTGCTGAGCTTGAGTAATGTAGGGGATAGCGGAATTCCTAGTG
TAGGGGTGAAATTCGTAGATATTAGGAGGACCACCGGAGGCGAAAGCGGTTAACTGGACAGTCACTGACGCTGTTGCACG
AAAGCGTGGGGAGCAAACAGGATTAGATACCCTTGTAGTC
>36
CCTACGGGCGGCAGCAGTGGGGAATATTGGGCAATGGGCGCAAGCCTGATCCAGCGACGCCGCGTGAGTGAAGAAGGCCT
TCGGGTTGTAAAGCTCTTTTAGTGGGGAAGATAATGACGGTACCCACAGAAAAAGCCCCGGCTAACTTCGTGCCAGCAGC
CGCGGTAATACGAAGGGGGCTAGCGTTACTCGGGATTATTGGGCGTAAAGCGTGCGTAGGCTGCCTAGTAAGTCAAAAGT
GAAAGCCTTGGGCTCAACCTAAGAATTGCATTGGAAACTGCTGAGCTTGAGTACTGTAGGGGATAGCGGAATTCCTAGTG
TAGGGGTGAAATTCGTAGATATTAGGAGGAACACCGGAGGCGAAAGCGGTTATCTGGACAGTCACTGACGCTGTTGCACG
AAAGCGTGGGGAGCAAACAGGATTAGATACCCGAGTAGTC
>37
CCTACGGGGGGCAGCAGTGGGGAATATTGGACAATGGGCGCAAGCCTGATCCAGCGACGCCGCGTGAGTGAAGAAGGCCT
TCGGGTTGTAAAGCTCTTTTAGTGGGGAAGATAATGACGGTACCCACAGAAAAAGCCCCGGCTAACTTCGTGCCAGCAGC
CGCGGTAATACGAAGGGGGCTAGCGTTACTCGGAATTATTGGGCGTAAAGCGTGCGTAGGCTGCTTAGTAAGTCAAAAGT
GAAAGCCTTGGGCTCACCCTAAGAATTGCTTTTGAAACTGCTGAGCTTGAGTACTGTAGGGGATAGCGGAATTCCTAGTG
TAGGGGTGAAATTCGTAGATATTAGGAGGAACACCGGAGGCGAAAGCGGTTATCTGGACAGTCACTGACGCTGTTGCACG
AAAGCGTGGGGAGCAAACAGGATTAGATACCCCAGTAGTC
>38
CCTACGGGTGGCAGCAGCAAGGAATTTTCCGCAATGGGCGAAAGCCTGACGGAGCAACGCCGCGTGCGGGATGACGCGTT
TCGGCGTGTAAACCGCTGTTCGTGGGGACGAAGCACTGACGGTACCCACGGAGGAAGGCCCGGCTAACTACGTGCCAGCA
GCCGCGGTAATACGTAGGGGTCGAGCGTTGTCCGGAGTTACTGGGCGTAAAGCGTGCGCCGGCGGCTCGTTGCGCCCGGC
GTGAAGGCCCCCGGCTCAACCGGGGAGGGGCGTCGGGGACGGGTGAGCTTGAGGGTATCAGGGGTTGGTGGAATTCCCGG
TGTAGTGGTGAAATGCGTAGAGATCGGGAGGAACACCCGTGGCGAAGGCGGCCAACTGGGATACACCTGACGCTGAGGCA
CGAAGGCGTGGGGAGCGAACGGGATTAGATACCCCTGTAGTC
>39
CCTACGGGCGGCTGCAGTGGGGAATATTGGACAATGGGCGCAAGCCTGATCCAGCGACGCCGCGTGAGTGAAGAAGGCCT
TCGGGTTGTAAAGCTCTTTTAGTGGGGAAGATAATGACGGTACCCACAGAAAAAGCCCCGGATAACTTCGTGCCAGCAGC
GGCGGTAATACGAAGGGGGCTAGCGTTACTCGGAATAGTTGGGCTTAAAGCGTGCGTAGGCTGCTTAGAAAGTGAAAAGT
GAAGGCCTTGGGCTCAACCGAAGCATTGCTTTTGAAACTGCTGAGCTCTGGTACTGTAGGGGATATCGGAATTCCTAGTG
TAGGGGTGAAATTCGTAGATATTAGGAGGAACACCGGAGGCGAAAGCGGTTATCTGGACAGTCACTGACGCTGTTGCACG
AAAGCGTGGGGAGCAAACAGGATTAGATACCCGGTAGTC
>40
CCTACGGGTGGCAGCAGCAAGGAATTTTCCGCAATGGGCGAAAGCCTGACGGAGCAACGCCGCGTGCGGGATGACGCGTT
TCGGCGTGTAAACCGCTGTTCGTGGGGACGAAGCACGGACGGTACCCACGGAGGAAGTCCCGGCTAACTACGTGCCAGCA
GCCGCGGTAATAAGTAGGGTGCGAGAGTTGGTCGTAGTTACTGCGCGTACAGCGTGCGCAGGCGGCTCATTCCGACCGGG
GTGAAAGCCCCCGTCGCAACCGGGGGGGGTCGTCGGGGACGTGTGGGATTGAGGGTATCAGGGGTTGGTGGAATTCCCGG
TGTAGTGGTGAAATGCGTAGAGATCGGGAGGAACACCCGTGGCGAAGGCGGCCAACTGGGATACACCTGACGCTGAGGCA
CGAAGTCGTGGGGAGCGAACGGGATTAGATACCCCTGTAGTC
>41
CCTACGGGCGGCAGCAGTGGGGAATATTGGACAATGGGCGCAAGCCTGATCCAGCGACGCCGCGTGAGTGAAGAAGGCCT
TCGGGTTGTAAAGCTCTTTTAGTGGGGAAGATAATGACGGTACCCACAGAAAAAGCCCCGGCTAACTTCGTGCCAGCAGC
CGCGGTAATACGAAGGGGGCTAGCGTTACTCGGAATTATTGGGCGTAAAGCGTGCGTAGGCTGCTTAGTAAGTCAAAAGT
GAAGGCCATGGGCTCAACCTAAGAATTGATTGTGAAACTGCTGAGCTTGAGTACTGTAGGGGATAGCGGAATGCCTAGTG
TAGGGGTGAAATTCGTAGATATTAGGAGGAACACCGGAGGCGAAAGCGGTTATCTGGACAGTCACTGACGCTGTTGCACG
AAAGCGTGGGGAGCAAACAGGATTAGATACCCGGGTAGTC
>42
CCTACGGGCGGCTGCAGTGGGGAATATTGGACAATGGGCGCAAGCCTGATCCAGCGACGCCGCGTGAGTGAAGAAGGCCT
TCGGGTTGTAAAGCTCTTTTAGTGGGGAAGATAATGACGGTACCCACAGAAAAAGCCCCGGCTAACTTCGTGCCAGCAGC
CGCGGTAAGACGAAGGGGGCTAGCGTTACTCGGAATTATTGGGCGTAAAGCGTGCGTAGGCTGTTTAGTAAGTGAAAAGT
GACAGCATTGGGCTCAACCTAAGAATTGCTTTTGAAACTGCTGGGCTTGAGTACTGTAGGGGATAGCGGAATTCCTAGTG
TAGGGGTGAAATTCGTAGATATTAGGAGGAACACCGGAGGCGAAAGCGGTTATCTGGACAGTCACTGACGCTGTTGCACG
AAAGCGTGGGGAGCAAACAGGATTAGATACCCGGTAGTC
>43
CCTACGGGCGGCAGCAGTGGGGAATATTGGACAATGGGCGCAAGCCTGATCCAGCGACGCCGCGTGAGTGAAGAAGGCCT
TCGGGTTGTAAAGCTCTTTTAGTGGGGAAGATAATGACGGTACCCACAGAAAAAGCCCCGGCTAACTTCGTGCCAGCAGC
CGCGGTAATACGAAGGGCGCTAGCGTTACTCGGAATTATTGGGCGTAAAGCGTGCGTAGGCTGCTTAGTAAGTCAAAAGT
GAAAGCCTTGGGCTCAACCTAAGAATTGCTTTTGAAACTGCTGAGCTTGAGTACTGTAGAGGATAGCGGAATTCCTAGTG
TAGGGGTGAAATGCGTAGATATTAGGAGGAACACCGGAGGCGAAAGCGGTTATCTGGACAGTCACTGACGCTGTTGCACG
AAAGCGTGGGGAGCAAACAGGATTAGATACCCGGGTAGTC
>44
CCTACGGGAGGCAGCAGTGGGGAATATTCGACAATGGGCGTAAGCCTGATCCAGCGACGCCGCGTGAGTGAAGAAGGCCT
TCGGTTTGTAAAGCTCTTTTAGGGGGGAAGATAATGACGGTACCCACAGAAAAAGCCCCGGCTAACTTTATGCCAGCAGC
CGCGGTAATACGAAGGGGGCTAGCGTTACCCGGAATTATTGGGCGTAAAGCGGGCGTCGGCGGCTGATTAAGTCAAAAGT
GAAAGCCCTGAGCTCAACCTAAGAATTGCTTTTGAAACTGCTGTGCTTGAGTACTGTAGAGGATAGCGGAATTCCTAGTG
TAGGGGTGAAATGCGTAGATATTAGGAGGAACACCAGTGGCGAAAGCGGTTATCTGGACCGTCACTGACGCTGTGGCACG
AAAGCGTGGGGAGCAAACAGGATTAGATACCCCGGTAGTC
>45
CCTACGGGTGGCTGCAGTGGGGAATATTGGACAATGGGCGCAAGCCTGATCCAGCGACGCCGCGTGAGTGAAGAAGGCCT
TCGGGTTGTAAAGCTCTTTTAGTGGGGAAGATAATGACGGTACCCACAGAAAAAGCCCCGGCTAACTTCGTGCCAGCAGC
CGCGGTAATACGAAGGGGGCTAGCGTTCCTCGGTATTATTGGGCGTAAAGCGTGCGTAGGCTGCTTAGTAAGTCAAAAGT
GAAAGCCTTGGGCTCAACCTAAGAATTGCTTTTGAAACTGCTGAGCTTGAGTACTGTAGGGGATAGCGGAATTCCTAGTG
TAGGGGTGAAATTCGTAGATATTAGGAGGAACACCGGAGGCGAAAGCGGTTATCTGGACAGTCACTGACGCTGTTGCACG
AAAGCGTGGGGAGCAAACAGGATTAGATACCCGAGTAGTC
>46
CCTACGGGCGGCAGCAGTGGGGAATATTGGACAATGGGCGCAAGCCTGATCCAGCGACGCCGCGTGAGTGAAGAAGGCCT
TCGGGTTGTAAAGCTCTTTTAGTGGGGAAGATAATGACGGTACCCACAGAAAAAGCCCCGGCTAACTTCGTGCCAGCAGC
CGCGGTAATACGAAGGGGGCTAGCGTGACTCGGAATTATTGGGCGTAAAGCGGGCGTAGGCTGCTTAGTAAGTCAAAAGT
GAAAGCCTTGGGCTAAACCTAAGAATTGCTTTTGAAACTGCTGAGCTTGAGTACTGTAGAGGATAGCGGAATTCCTAGTG
TAGGGGTGAAATTCGTAGATATTAGGAGGAACACCGGAGGCGAAAGCGGTTATCTGGACAGTCACTGACGCTGTTGCACG
AAAGCGTGGGGAGCAAACAGGATTAGATACCCGGGTAGTC
>47
CTACGGGGGGCTGCAGTGGGGAATATTGGACAATGGGCGCAAGCCTGATCCAGCGACGCCGCGTGAGTGAAGAAGGCCTT
CGGGTTGTAAAGCTCTTTTAGTGGGGAAGATAATGACGGTACCCACAGAAAAAGCCCCGGCTAACTTCGTGCCAGCAGCC
GAGGTGCTACGAAGGGGGCTAGCGTTACTCGGAATTGTTGGGTGTAAAGCGTGAGCCGGCTGCTTGGTAAGTCAGAGGTG
AAAGCCTTGGGCTCAACCTAGGAATTGCTTTTGAAACTGGTGAGCTTGAGTACTGTAGGGGATAGCGGAATTCCTAGTGT
AGGGGTGAAATTCGTAGATATTTGGAGGAACACCGGAGGCGAAGGCGGTTATCTGGACAGTCACTGACGCTGTGGCACGA
AAGCGTGGGGAGCAAACAGGATTAGATACCCTGGTAGTC
>48
CCTACGGGCGGCAGCAGTGGGGAATATTGGACAATGGGCGGAAGCCTGATCCAGCAACGCCGCGTGAGGGATGACGGCCT
TCGGGTTGTAAACCTCTTTCAGTACCGACGAAGCGAAAGTGACGGTAGGTACAGAAGAAGGACCGGCCAACTACGTGCCA
GCAGCCGCGGTAATACGGAGGGCCCGTGCGTTGTCCGGAATTATTGGGCGTAAAGGGCTGGTCGGCGGTTTGTCGCGTCG
GGAGTGAAACCACCGGGCTTAACTCGGTGCTAGCGTGCGATACGGGCAGACTAGAGGTATGCAGGGGAGAATGGAATTCC
TGGTGTAGCGGTGAAATGCGTAGATATCAGGAGGAACACCGGTGGCGAAGGCGGTTCTCTGGGCATTACCTGACGCTGAG
GAGCGAAAGTGTGGGGAGCGAACAGGATTAGATACCCCTGTAGTC
>49
CCTACGGGTGGCTGCAGTGGGGAATATTGGACAATGGGCGCAAGCCTGATCCAGCGAAGCCGCGTGAGTGAAGACGGCCT
TAGGGTTGTAAAGCTCTTTTAGTAGGGAAGATAATGACGGTACCCGCAGAAAAAGCCACGGCTAACTTCGTGCCAGCAGC
AGCAGTAATATGACAGGGGCCAGCGTTATTCGGAAGGATTGGGCGTAAAGCGGGCGTAGGCTGCTTAATAAGTCAGAAGT
GAAAGCCTTGGGCTCAACCTAAGAATTGCTGGTGAAACTGGTGATATTGAGTACGGTAGCGGAGAGCGGAATTCCTAGTG
TAGCGGTGAAATGCTTAGATATGAGGAAGAACACCGGATGCGAAGGCGGCTATCTGGACAGTCACTGACGCTGATGCACG
AAAGCGTGGGTAGCAAACAGGATTAGATACCCGAGTAGTC
>50
CCTACGGGCGGCAGCAGTGGGGAATATTGGACAATGGGCGCAAGCCTGATCCAGCGACGCCGCGTGAGTGAAGAAGGCCT
TCGGGTTGTAAAGCTCTTTTAGTGGGGAAGATAATGACGGTACCCACAGAAAAAGCCCCGGCTAACTTCGTGCCAGCAGC
CGCGGTAATACGAAGGGGGCTAGCGTTACTCGGAATTATTGGGCGTAAAGCGTGCGTAGGCTGCTTAGTAAGTCAAAAGT
GAAAGCCTTGGGCTCAACCTAATAATTGCTTTTGAAACTGCTGAGCTTGAGTACTGTAGGGGATAGCGGAATTCCTAGTG
TAGGGGTGAAATTCGTAGATATTAGGAGGAACACCGGAGGCGAAAGCGGTTATCTGGACAGTCACTGACGCTGTTGCACG
AAAGCGTGGGGAGCAAACAGGATTAGATACCCGAGTAGTC
>51
CCTACGGGCGGCTGCAGTGGGGAATATTGGACAATGGGCGCAAGCCTGATCCAGCGACGCCGCGTGAGTGAGGAAGGCCT
TCGGGTTGTAAAGCTCTTTTAGTTGGGAAGATAATGACGGTACCCACAGAAAAAGCCCCGGCTAACTTCGTGCCAGCAGC
CGCGGTAATACGAAGGGGGCTAGCGGTACTCGGAATTATTGGGCGTAAAGCGTGCGTAGGCTGGTTAGTAAGTCAAAAGT
GAAAGCCTTGGGCTACACCTAGGAATGGCTTTTGAAACGGCTGAGATTGAGTACTGTAGGGGATAGCGGAATTCCTAGTG
TAGGGGTGAAATTCGTAGATATTAGGAGGAACACCGGAGGCGAAAGCGGTTATCTGGACAGTCACTGACGCTGTTGCACG
AAAGCGTGGGGAGCAAACAGGATTAGATACCCCGGTAGTC
>52
CCTACGGGTGGCTGCAGTGGGGAATATTGGACAATGGGCGCAAGCCTGATCCAGCGACGCCGCGTGAGTGAAGAAGGCCT
TCGGGTTGTAAAGCTCTTTTAGTGGGGAAGATAATGACGGTACCCACAGAAAAAGCCCCGGCTAACTTCGTGCCAGCAGC
CGCGGTAATACGAAGGGGGCTAGCGTTACTCGGAATTATTGGGCGTAAAGGGTGCGTAGGCTGCTTAGTAAGTCAAAAGT
GAAAGCCTTGGGCTCAACCTAAGAATTGCTTTTGAAACTGCTGAGCTTGAGTACTGTAGGGGATGGCGGAATTCCTAGTG
TAGGGGTGAAATTCGTAGATATTAGGAGGAACACCGGAGGCGAAAGCGGTTATCTGGACAGTCACTGACGCTGTTGCACG
AAAGCGTGGGGAGCAAACAGGATTAGATACCCGAGTAGTC
>53
CCTACGGGCGGCAGCAGTGGGGAATATTGGACAATGGGCGCAAGCCTGATCCAGCGACGCCGCGTGAGTGAAGAAGGCCT
TCGGGTTGTAAAGCTCTTTTAGTGGGGAAGATAATGACGGTACCCACAGAAAAAGCCCCGGCTAACTTCGTGCCAGCAGC
CGCGGTAATACGACGGGGGCTAGCGTTACTCGGAATTATTGGGCGTAAAGCGTGCGTAGGCTGCTTAGTAAGTAAAAAGT
GAAAGCCTTGGGCTCACCCGAAGAATTGCTTTTGAAACTGCTGAGCTTGAGTACTGTAGGGGATAGCGGAATTCCTAGTG
TAGGGGTGAAATTCGTAGATATTAGGAGGAACACCGGAGGCGAAAGCGGTTATCTGGACAGTCACTGACGCTGTTGCACG
AAAGCGTGGGGAGCAAACAGGATTAGATACCCCGGTAGTC
>54
CCTACGGGCGGCTGCAGCAAGGAATTTTCCGCAATGGGCGCAAGCCTGACGGAGCAACGCCGCGTGCGGGATGACGCGTT
TCGGCGTGTAAACCGCTGTTCGTGGGGACGAAGCACTGACGGTACCCACGGAGGAAGGCGCGGCTACCTACGGTCCCGCA
GCCGCGGGAATACGGAGGGGGCGGGCGTTGTCCGGGGTTACCGGGCGTAAAGGGCGTGCAGGTGGCTCGTTACGCGCGGG
GTGAGAGCCACGGGGTCAACCGGGGGGGGTCGTCGGGGACGGATGGGCTTGAGGGTCGGAGGGGCGGGTGGAATTCCAGG
TGTAGTGGTGAAATGCGTAGAGATCGGGAGGAACACCCGTGGCGAAGGCGGCCAGCTGGGCGAGCCCTGACACTGAGACG
CGAAGGCGTGGGGAGCGAACGGGATTAGATACCCTTGTAGTC
>55
CTACGGGGGGCTGCAGTGGGGAATATTGGACAATGGGCGCAAGCCTGATCCAGCGACGCCGCGTGAGTGAAGAAGGCCTT
CGGGTTGTAAAGCTCTTTTAGTGGGGAAGATAATGACGGTACCCACAGAAAAAGCCCCGGCTAACTTCGTGCCAGCAGCC
GCGGTAATACGAAGGGGGCTAGCGTTACTCGGAATTATTGGGGGTATAGCGTGCGTAGGCTGCTTAGTAAGTCAAAAGGG
AAAGCCTTGGGCTCAACCTAAGAATTGCGTTTGAAACTGCTGAGCTTGAGTACTGTAGGGGATAGCGGAATTCCTAGTGT
AGGGGTGAAATTCGTAGATATTAGGAGGAACACCGGAGGCGAAAGCGGTTATCTGGACAGTCACTGACGCTGTTGCACGA
AAGCGTGGGGAGCAAACAGGATTAGATACCCGGGTAGTC
>56
CCTACGGGCGGCAGCAGTGGGGAATATTGGACAATGGGCGCAAGCCTGATCCAGCGACGCCGCGTGAGTGACGAAGGCCT
TCGGGTTGTAAAGCTCTTTTAGTGGGGAAGATAATGACGGTACCCACAGAAAAAGCCCCGGCTAACTTCGTGCCAGCAGC
CGCGGTAATACGAAGGGGGCTAGCGTTACTCGGAATTATTGGGCGTAAAGCGTGCGTAGGCTGCTTAGTAAGTCAAAAGT
GAAAGCCTTGGGCTCAACCTAAGAATTGCTTTTGAAACTGCTTAGCTTGAGTACTGTAGGGGTTAGCGGAATTCCTAGTG
TAGGGGTGAAATTCGTAGATATTAGGAGGAACACCGGAGGCGAAAGCGGTTATCTGGACAGTCACTGACGCTGTTGCACG
AAAGCGTGGGGAGCAAACAGGATTAGATACCCTTGTAGTC
>57
CCTACGGGCGGCTGCCGTGGGGAATATTGGACAATGGGCGCAAGCCTGATCCAGCGACGCCGCGTGAGTGAAGAAGGCCT
TCGGGTTGTAAAGCTCTTTTAGTGGGGAAGAGAATGACGGTACCCACAGAAAAAGCCCCGGCTAACTTCGTGCCAGCAGC
CGCGGTAATACGAAGGGGGCTAGCGTTACTCGGAATTATTGGGCGTAAAGCGTGCGTAGGCTGCTTAGTAAGTCAAAAGT
GAAAGCCTTGGGCTAACCCTAAGAATTGCTGTTGAAACTGCTGAGCTTGAGTACGGTAGGGGATAGCGGAATTCCTAGTG
TAGGGGTGAAATTCGTAGATATTAGGAGGAACACCGGAGGCGAAAGCGGTTATCTGGACAGTCACTGACGCTGTTGCACG
AAAGCGTGGGGAGCAAACAGGATTAGATACCCCGGTAGTC
>58
CCTACGGGCGGCTGCAGCAAGGAATTTTCCGCAATGGGCGCAAGCCTGACGGAGCAACGCCGCGTGCGGGATGACGCGTT
TCGGCGTGTAAACCGCTGTTCGTTGGGAAGAAGCACGGACGGTACCCACGGAGGAAGGCCAGGATAACTACGTTCCAGAC
GCCGCGGTAGTCCGTAGGGTGCGAGCGGTGTCCGGAGTTACTGGCCGTAAAGGGCGTGCAGGGGGGACATTACGCCCGGC
GTTAAAGGCTCCGGCGCAACCCGGGGGCGTCGTCGGAGACGGCGGGGCTTGAGGGTGGCAGAGGGTGGTGGAATTCCCGT
TGTAGCGGTGAAATGCGTAGAGATCGGGAGGAACACCCGTGGCGAAGGCGGCCCGCTGGGCGAGCCCTGACACTGAGACG
CGAAGGCGTGGGGAGCGAACGGGATTAGATACCCTTGTAGTC
>59
CCTACGGGGGGCAGCAGTGGGGAATATTGGACAATGGGCGGAAGCCTGATCCAGCAACGCCGCGTGAGGGATGACGGCCT
TCGGGTTGTAAACCTCTTTCAGCACAGACGAAGCGCAAGTGACGGTATGTGCAGAGGAAGGACCGGCCAACTACGTGCCA
GCAGCCGAGGTAATACGTAGGGTCCGAGCGTTGTCCTGACTGAGTGGGCGTAAAGGGCACGTAGGCGGGCCGTCGCGTCG
GGAGTGAAAACCAGGTGCTTAACACCTGGCCTGCTTTCGATACGGGCAGACTAGAGGTACTCAGGGGAGAATGGAATTCC
TGGTGTAGCGGTGAAATGCGCAGATATCAGGAGGAACACCGGTGGCGAAGGCGGTTCTCTGGGAGTATCCTGACGCTGAG
GAGCGAAAGTGTGGGGAGCGAACAGGATTAGATACCCTGGTAGTC
>60
CCTACGGGCGGCTGCAGTGGGGAATATTGGACAATGGGCGCAAGCCTGATCCAGCGACGCCGCGTGAGTGAAGAAGGCCT
TCGGGTTGTAAAGCTCTTTTAGTGGGGAAGATAATAACGGTACCCACAGAAAAAGCCCCGGCTGACTTCGTGCCAGCAGC
CGCGGTAATACGAAGAGGGCTAGCGTTACTCGGAAGTATTGGGCGTAACGCGTCAGTAGGCTGCATAGTAAGTAAAGAGT
GAAAGGCTTGAGCTAAACCTAAGAAGTGCATTTGAAACTGCTGAGCTTGAGTACTGTAGGAGATAGCGGAATTCCTAGTG
GAGGGGTGAAATTCGTAGATATTAGGAGGAACACCGGAGGCGAAAGCAGTTATCTAGACAGTCACTGACGCTGTTGCACG
AAAGCGTGGGGAGCAAACAGGATTAGATACCCCGGTAGTC
>61
CCTACGGGCGGCTGCAGTGGGGAATATTGGACAATGGGCGCAAGCCTGATGCAGCGATGCCGCGTGAGTGAAGAAGGCCT
TCGGGTTGTAAAGCTCTTTTAGTGGGGAAGATAATGACGGTACCCACAGAAAAAGCCCCGGCTAACTTCGTGCCAGCAGC
CGCGGGAATACGAAGGGCGCTAGCGCTACTCGGAATGATTGGGCGTAAAGCGTGAGTAGGCTGCTTAGTAAGTCAAATGT
GAAAGCCTTGGGCTCAACCTGAGAATTGCTTTTGAAACTGCTGAGCTTGAGTACTGTAGGGGATAGCGGAATTCCTAGTG
TAGGGGTGAAATGCGTAGATATTAGGAGGAACACCGGAGGCGAAAGCGGTTATCTGGACAGTCACTGACGCTGATGCACG
AAAGCGTGGGGAGCAAACAGGATTAGATACCCCAGTAGTC
>62
CCTACGGGCGGCTGCAGTGGGGAATATTGGACAATGGGCGCAAGCCTGATCCAGCGACGCCGCGTGAGTGAAGAAGGCCT
TCGGGTTGTAAAGCTCTTTTAGTGGGGAAGATAATGACGTTAGCCAAAGAAAAAGACCCGGCTAACTACGTGCCAGCAGC
CGCGGTAATACGAAGGGGGCTAGCGTTACTCGGAATTATTGGGCGTAAAGAGTGCGTAGGCTGCTTAGTAAGTGTAAAGT
TAAAGCCTTGGGCTTAACCGAAGAATTGCTTTTGAAACTGCTGAGCTTGAGTACTGTAGGGGATGACGGGATTCCTAGTG
TAGGGGTGAAATTCGTAGATATTAGGAGGAACACCGGAGGCGAAAGCGGTTATCTGGACAGTCACTGACGCTGTTGCACG
AAAGCGTGGGGAGCAAACAGGATTAGATACCCCAGTAGTC
>63
CCTACGGGCGGCTGCAGTGGGGAATATTGGACAATGGGCGCAAGCCTGATCCAGCGACGCCGCGTGAGTGAAGAAGGCCT
TCGGGTTGTAAAGCTCTTTTAGTGGGGAAGATAATGACGGTACCCACAGAAAAAGCCCCGGCTAATTTCGTGCCAGCAGC
CGCGGTAATACGAAGGGGGCTAGCGTTACTCGGAATTAGTGGGCGTAAAGCGTGCGTAGGCTGCTTAGTAAGTCAAAAGT
GAAAGCCTTGGGCTCACCCTAAGAATTGCTTTTGAAACTGCTGAGCTTGAGTACTGTAGGGGATAGCGGAATTCCTAGTG
TAGGGGTGAAATTCGTAGATATTAGGAGGAACACCGGAGGCGAAAGCGGTTATCTGGACAGTCACTGACGCTGTTGCACG
AAAGCGTGGGGAGCAAACAGGATTAGATACCCCGGTAGTC
>64
CCTACGGGAGGCTGCAGCAAGGAATTTTCCGCAATGGGCGCAAGCCTGACGGAGCAACGCCGCGTGCGGGAGGACGCCTT
TCGGGGTGTAAACCGCTGTTCGTGGGGACGAAGCACTGACGGTACCCACGGAGGAAGGCCCGGCTAACTACGTGCCAGCA
GCCGCGGTAATACGTAGGGGCCGAGCGTTGTCCGGGGGTACTGGGCGTAAGGCGTACGCAGGCGGCGGGTTCTGCCCGGC
GTGAACGCCCCCGGCTCAACCGGGGAGGGTCGTCGGGGACGGGCGCGCGTGAGGGCGGCAGGGGCTGGTGGAATTCCCGG
TGTAGTGGTGAAATGCGTAGAGATCGGGAGGAACACCTGTGGCGAAGGCGGCCAGCTGGGCCGACCCTGACGCTGAGGCA
CGAAGGCGTGGGGAGCGAACGGGATTAGATACCCCGGTAGTC
>65
CCTACGGGCGGCTGCAGTGGGGAATATTGGACAATGGGCGCAAGCCTGATCCAGCGACGCCGCGTGATTGAAGAAGGCCT
TCGGGTTGTAAAGCTCTTTTAGTGGGGAAGATAATGACGGTACCCACAGAAAAAGCCCAGGCTAACTTCGTGCCAGCGGC
CGCGGTAATACGAAGGGGGCTAGCGGTACCCGGAATTATTGGGCGTAAAGCGTGCGTAGGCTGCTTAGTAAGTCAAAAGT
GAAAGCCTTGGGCTCAACCTAAGAATTGCTTTTGAAACTGCTGAGCTTGAGTACTGTAGGGGATAGCGGAATTCCTAGTG
TAGGGGTGAAATTCGTAGATATTAGGAGGAACACCGGAGGCGAAAGCGGTTATCTGGACAGTCACTGACGCTGTTGCACG
AAAGCGTGGGGAGCAAACAGGATTAGATACCCGAGTAGTC
>66
CCTCGGGGGGCTGCAGTGGGGAATATTGGACAATGGGCGCAAGCCTGATCCAGCGACGCCGCGTGAGTGAAGAAGGCCTT
CGGGTTGTAAAGCTCTTTTAGTGGGGAAGATAATGACGGTACCCACAGAAAAAGCCCCGGCTAACTTCGTGCCAGCAGCC
GCGGTAATACGAAGGGGGCTAGCGTTACTCGGAATTATTAGGCGTAAAGCGTGCGTAGGCTGCTTAGTAAGTCAAAAGTG
AAAGCCTTGGGCTCAACCTAAGAATTGCTTTTGAAACTGCTGAGCTTGAGTACTGTAGGGGATAGCGGAATTCCTAGTGT
AGGGGTGAAATTCGTAGATATTAGGAGGAACACCGGAGGCGAAAGCGGTTATCTGGACAGTCACTGACGCTGTTGCACGA
AAGCGTGGGGAGCAAACAGGATTAGATACCCCTGTAGTC
>67
CCTACGGGTGGCAGCAGTGGGGAATATTGGACAATGGGCGCAAGCCTGATCCAGCGACGCCGCGTGAGTGAAGAAGGCCT
TCGGGCTGTAAAGCTCTTTTAGAGGGGAAGATAATGACGGTACCCACAGAAAAAGCCCCGGCTAACTGCGTGCGAGCAGC
CGCGGTAATACGAAGGGGGCTAGCGTTACCCGGAATTATTGGGCGTAAAGCGTGCGTAGGCTGCTGAGTAAGTCAAAAGT
GAAAGCCTTGGGCTCAACCTGAGAATTGCTTTTGAAACTGCTGGGCTTGAGTACCGTAGGGGATAGCGGAATTCATAGTG
TAGGGGTGAAATTCGTAGATATTAGGAGGAACACCGGTGGCGAAGGCAGTTATCTGGACAGTCACTGACGCTGTTGCACG
AAAGCGTGGGGAGCAAACAGGATTAGATACCCGAGTAGTC
>68
CTACGGGCGGCTGCAGTGGGGAATATTGGACAATGGGCGCAAGCCTGATCCAGCGACGCCGCGTGAGTGAAGAAGGCCTC
CGGGTTGTAAAGCTCTTTTAGTGGGGAAGATAATGACGGTACCCACAGAAAAAGCCCCGGCTAACTTCGTGCCAGCAGCC
GCGGGAATACGAAGGGGGCTAGCTTTACTCGGAATTATTGGGCGTAAAGCGTGCGTAGGCGGCTTAATAAGTCAAAAGTG
AAAGCCTTGGGCTCAACCTAAGAGTTGCTTTTGAACCTGAGGAGCTTGAGTACTGTAGGAGATAGCGGAATTCCTGATGT
AGGGGTGAAATTCGTAGATATTAGGAGGAGCACCGGAGGCGAAAGCGGTTATCTGGACAGTCACTGACGCTGTTGCACGA
AAGCGTGGGGAGCAAACAGGATTAGATACCCGAGTAGTC
>69
CCTACGGGGGGCTGCAGTGGGGAATATTGGACAATGGGCGCAAGCCTGATCCAGCGACGCCGCGTGAGTGAAGAAGGCCT
TCGGGTTGTAAAGCTCTTTTAGTGGGGAAGATAATGACGGTACCCACAGAAAAAGCCCCGGCTAACTTCGTGCCAGCAGC
CGCGGTAATACGAAGGGGGCTGGCGTTATTCGGAATTATGGGGCGTAAAGCGTGCGTAGGCGGCTTAGTAAGTCAAAAGT
GAAAGCCTTGGGCTCAACCTAAGAACTGCTTTTGAAACTGCTGAGCTTGAGTACCGTAGGGGATGGCGGAATTCCTAGTG
TAGGGGTGAAATGCGTAGATATTAGGAGGAACACCGGAGGCGAAAGCGGTTATCTGGACAGTCACTGACGCTGTTGCACG
AAAGCGTGGGGAGCAAACAGGATTAGATACCCGAGTAGTC
>70
CCTACGGGCGGCAGCAGTGGGGAATATTGGACGATGGGCGGAAGCCTGATCCAGCAACGCCGCGTGAGGGATGACGGCCT
TCGGGTTGTAAACCTCTTTCAGTACCGACGAAGAGCAAGTGACGGTAGGTACAGAAGAAGGACCGGCCAACTACGTGCCA
GCAGCCGCGGTAATACGTAGGGTCCGAGCGTTGTCCTGAATGATTGGGCGTAAAGGGCTCGTCGGGGGGTTGGCGCGGGG
GGGGTGAAAACCTTGAGCTAAACGGTGGGCTTGCTTCTGATACGGGCAGACTAGAGGGATGAAGGGGGGAATGGAATTCC
TGGTGTAGCGGTGAAATGCGTAGATATCAGGAGGAACACCGGTGGCGAAGGCGGTTCTCTGGGCATTACCTGACGCTGAG
GCGCGAAAGTGTGGGGAGCGAACAGGATTAGATACCCCAGTAGTC
>71
CCTACGGGCGGCTGCAGTGGGGAATATTGGACAATGGGCGCAAGCCTGATCCAGCGACGCCGCGTGAGTGAAGAAGGACT
TCGGGTTGTAAAGCTCTTTTAGTGGGGAAGATAATGACGGTACCCACAGAAAAAGCCCCGGCTAACTTCGTGCCAGCAGC
CGCGGTAATCCGAAGGGGGCTAGCGGTACTCGGAATTATTGGGCGAAAAGCGGACGTAGGCTGCGTAGTAAGTCAAAAGT
GAAAGCCTTGGGCTAAACCTAAAAATTGCTTTTGAAACTGCTGAGCTTGAGTACTGTAGGGGATAGCGGAATTCCTAGTG
TAGGGGTGAAATTCGTAGATATTAGGAGGAACACCGGAGGCGAAAGCGGTTATCTGGACAGTCACTGACGCTGTTGCACG
AAAGCGTGGGCAGCAAACAGGATTAGATACCCGGGTAGTC
>72
CCTACGGGTGGCTGCAGTGGGGAATATTGGACAATGGGCGCAAGCCTGATCCAGCGACGCCGCGTGAGTGAAGAAGGCCT
TCGGGTTGTAAAGCTCTTTTAGTGGGGAAGATAATGACGGTACCCACAGAAAAAGCCCCGGCTAACTTCGTGCCAGCAGC
CGCGGTAATACGAAGGGGGCTAGCGTTACTCGGAATTATTGGGCGTAAAGCGTGCGTAGGCTGCTTAGTAAGTCAAAAGT
GAAAGCCTTGGGCTCAACCTAAGAATTGCTTTTGAAACTGCTGAGCTTGAGTACTGTAGGGGATAGCGGAATTCCTAGTG
TAGGGGTGAAATTCGTAGATATTAGGAGGAACACCGGAGGCGAAAGCGGTTATCTGGACAGTCACTGACGCTGTTGCACG
AAAGCGTGGGGAGCAAACAGGATTAGATACCCGTGTAGTC
>73
CCTACGGGCGGCTGCAGTGGGGAATATTGGACAATGGGCGCAAGCCTGATCCAGCGACGCCGCGTGAGTGAAGAAGGCCT
TCGGGTTGTAAAGCTCTTTTAGTGGGGAAGATAATGACGGTACCCACAGAAAAAGCCCCGGCTAACTTCGTGCCAGCAGC
CGCGGTAATACGAAGGGGGCTAGCGTTACTCGGAATTATGGGGCGTAAAGCGTGCGTAGGCTGCTTAGTAAGTCAAAAGT
GAAAGCCTTGGGCGCAACCTAAGAATTGCTTTTGAAACTGCTGAGCTTGAGTACTGTAGGGGATAGCGGAATTCCTAGTG
TAGGGGTGAAATTCGTAGATATTAGGAGGAACACCGGAGGCGAAAGCGGTTATCTGGACAGTCACTGACGCTGTTGCACG
AAAGCGTGGGGAGCAAACAGGATTAGATACCCTAGTAGTC
>74
CCTACGGGGGGCAGCAGTGGGGAATATTGGACAATGGGCGCAAGCCTGATCCAGCGACGCCGCGTGAGTGAAGAAGGCCT
TCGGGTTGTAAAGCTCTTTTAGTGGGGAAGATAATGACGGTACCCACAGAAAAAGCCCCGGCTAACTTCGGGCAAGCAGC
CGCGGTAATCCGAAGGGGGCTAGCGTTACCCGGAATTATTGGGCGTAAAGCGTGCTTAGGCTGCTTAGTAAGTCAAATGT
GAAAGCCTTGGGCTCAACATGGGAAGTGCGTTTGAAACTGCTGAGCTTGAGTACTGTAGGGGTGAGCGGAATTCCGAGTG
TAGGGGTGAAATTCGTAGATATTAGAAGGAACACCGGAGGCGAAGGCGGTTATCTGGACAGTCACTGACGCTGTTGCACG
AAAGCGTGGGGAGCAAACAGGATTAGATACCCCTGTAGTC
>75
CCTACGGGCGGCTGCAGTGGGGAATATTGGACAATGGGCGCAAGCCTGATCCAGCGACGCCGCGTGAGTGAAGAAGGCCT
TCGGGTTGTAAAGCTCTTTTAGTGGGGAAGATAATGACGGTACCCACAGAAAAAGCCCCGGCTAACTTCGTGCCAGCAGC
CGCGGTAATACGAAGGGGGCTAGCGTTACTCGGAATTATTGGGCGTAAAGCGTGCGTAGGCTGCTTAGTAAGTCAAAAGT
GAAAGCCTTGGGCTCAACCTAAGAATTGCTTTTGAAACTGCTGAGCTTGAGTACTGTAGGGGATAGCGGAATTCCTAGTG
TAGGGGTGAAATTCGTAGATATTAGGAGGAACACCGGAGGCGAAAGCGGTTATCTGGACAGTCACTGACGCTGTTGCACG
AAAGCGTGGGGAGCAAACAGGATTAGATACCCTTGTAGTC
>76
CCTACGGGTGGCTGCAGTGGGGAATATTGGACAATGGGCGCAAGCCTGATCCAGCGACGCCGCGTGAGTGAAGAAGGCCT
TCGGGTTGTAAAGCTCTTTTAGTGGGGAAGATAATGACGGTACCCACAGAAAAAGCCCCGGCTAACTTCGTGCCAGCAGC
CGCGGTAATACGAAGGGGGCTAGCGTTACTCGGAATTATTGGGCGTAAAGCGTGCGTAGGCTGCTTAGTAAGTCAAAAGT
GAAAGCCTTGGGCTCAACCTAAGAATTGCTTTTGAAACTGCTGAGCTTGAGGACTGTAGGGGATAGCGGAATTCCTAGTG
TAGGGGTGAAATTCGTAGATATTAGGAGGAACACCGGAGGCGAAAGCGGTTATCTGGACAGTCACTGACGCTGTTGCACG
AAAGCGTGGGGAGCAAACAGGATTAGATACCCGAGTAGTC
>77
CCTACGGGGGGCAGCAGTGGGGAATATTGGACAATGGGCGCAAGCCTGATCCAGCGACGCCGCGTGAGTGAAGAAGGCCT
TCGGGTTGTAAAGCTCTTTTAGTGGGGAAGATAATGACGGTACCCACAGAAAAAGCCCCGGCTAACTTCGTGCCAGCAGC
CGCGGTAATACGAAGGGGGCTAGCGTTACTCGGAAATATTGGGCGTAAAGCGTGCGTAGGCTGCTTAGTAAGTCAAAAGT
GAAAGCCTTGGGCTCAACCTAAGAATGGCTTTTGAAACTGCTGAGCTTGAGTACTGTAGGGGATAGCGGAATTCCTAGTG
TAGGGGTGAAATTCGTAGATATTAGGAGGAACACCGGAGGCGAAAGCGGTTATCTGGACAGTAACTGACGCTGTTGCACG
AAAGCGTGGGGAGCAAACAGGATTAGATACCCCTGTAGTC
>78
CCTACGGGTGGCTGCAGTGGGGAATATTGGACAATGGGCGCAAACCTGATCCAGCGACGCCGCGTGAGTGAAGAAGGCCT
TCGGGTTGTAAAGCTCTTTTAGTGGGGAAGATACTGACGTTACCCACAGAAAAATCCCCGGCTAACTTCGTGCCAGCACC
CGCGGTAATACGAAGGGGGCAAGCGTTACTCGAAATTATTGGGGGTAAAGGGTGCGTGGGCGGCTTGTTAAGTCAAAAGT
GAAAGGCTGGGGCTGAACCTAAGAATTGCTTTTGAAACTGCTTAGCTTGAGTACTGTAGGGGATAGCGGAATTCCTAGTG
TAGAGGTGAAATGCGTAGATATTAGGAGGAACACCGGAGGCGAAGGCGGTTATCTGGACAGTAACTGACGCTGTGGCACG
AAAGCGTGGGGAGCAAACAGGATTAGATACCCGAGTAGTC
>79
CCTACGGGCGGCTGCAGTGGGGAATATTGGACAATGGGCGCAAGCCTGATCCAGCGACGCCGCGTGAGTGAAGAAGGCCT
TCGGGTTGTAAAGCTCTTTTAGTGGGGAAGATAATGACGGTACCCGCAGAAAAAGCCCCGGCTAACTTCGTGCCAGCAGC
CGCGGTAATACGAAGGGGGCTAGCGTTACTCGGAATGATTGGGCGTAAAGCGTGCGTAGGCTGCTTAGTAAGTCAAAAGT
GAAAGCCTTGGGCTCAACCTAAGAATTGCTTTTGAAACTGCTGAGCTTGAGTACTGTAGGGGATAGCGGAATTCCTAGTG
TAGGGGTGAAATTCGTAGATATTAGGAGGAACACCGGAGGCGAAAGCGGTTATCTGGACAGTCACTGACGCTGTTGCACG
AAAGCGTGGGGAGCAAACAGGATTAGATACCCCGGTAGTC
>80
CCTACGGGCGGCAGCAGTGGGGAATATTGGACAATGGGCGCAAGCCTGATCCAGCGACGCCGCGTGAGTGAAGAAGGCCT
TCGGGTTGTAAAGCTCTTTTAGTGGGGAAGATAATGACGGTACCCACAGAAAAAGCCCCGGCTAACTTCGTGCCAGCAGC
CGCGGTAATACGAAGGGGGCTAGCGTTACTCGGAATTATTGGGCGTAAAGCGTGCGTAGGCTGCTTAGTAAGTCAAAAGT
GAAAGCCTTGGGCTCAACCTAAGAATTGCTTTTGAAACTGCTGAGCTTGAGTACTGTAGGGGATAGCGGAATTCCTAGTG
TAGGGGTGAAATTCGTAGATATTAGGAGGAACACCGGAGGCGAAAGCGGTTATCTGGACAGTCACTGACGCTGTTGCACG
AAAGCGTGGGGAGCAAACAGGATTAGATACCCCAGTAGTC
>81
CCTACGGGAGGCTGCAGTGGGGAATATTGCACAATGGGCGAAAGCCTGATGCAGCGACGCCGCGTGAGGGATGACGGCCT
TCGGGTTGTAAACCTCTTTCAGCAGGGAAGAAGCGAAAGTGACGGTACCTGCAGAAGAAGCACCGGCTAACTACGTGCCA
GCAGCCGCGGTAATACGGAGGGTGCGAGCGTTGTCCGGAATTATTGGGCGGAAAGGGCGTGTGCGCGGTTTGTGGCGTTA
GCTGGGAAATTTCGGGGCTCAACCCCGAAGTTGCAGTGGGTACGGGCAGACTAGGGGGTGGGAGGGGAGACTGGAATTCC
TGGTGTAGCGGTGAAATGCGCAGATATCAGGAGGAACACCGATGGCGAAGGCAGGTCTCTGGGCCACTACTGACGCTGAG
AAGCGAAAGCATGGGGAGCGAACAGGGTTAGATACCCCGGGTAGTC
>82
CCTACGGGCGGCTGCAGTGGGGAATATTGGACAATGGGCGCAAGCCTGATCCAGCGACGCCGCGTGAGTGAAGAAGGCCT
TCGGGTTGTAAAGCTCTTTTAGTGGGGAAGATAATGACGGTACCCACAGAAAAAGCCCCGGCTAACTTCGTGCCAGCAGC
CGCGGTAATACGAAGGGGGCCAGCGTTACTCGGAATTATTGGGCGTAAAGAGTGCGTAGGCTGCTTCGTAAGTCAAAAGT
GAAAGCCTTGGGCTAAACCTAAGAATGGCGTTTGAAACTGCTGAGCTTGAGTACTGTAGGGGATAGCGGAATTCCTAGTG
TAGGGGTGAAATTCGTAGATATTAGGAGGAACACCGGAGGCGAAAGCGGTTATCTGGACAGTCACTGACGCTGTTGCACG
AAAGCGTGGGGAGCAAACAGGATTAGATACCCCAGTAGTC
>83
CCTACGGGCGGCAGCAGTGGGGAATATTGGACAATGGGCGCAAGCCTGATCCAGCGACGCCGCGTGAGTGAAGAAGGCCT
TCGGGTTGTAAAGCTCTTTTAGTGGGGCAGATAATGACGGTACCCACAGAAAAAGCCCCGGCTAACTTCGTGCCAGCAGC
CGCGGTAATACGAAGGGGGCTAGCGTTACTCGGAAGTATTGGGCGGAAAGCGTGCGTAGGCTGCTTAGTAAGTCAAAAGT
GAAAGCCTTGGGCTCAACCTAAGAATTGCTTTTGAAACTGCTGAGCTTGAGTACTGTAGGGGATAGCGGAATTCCTAGTG
TAGGGGTGAAATTCGTAGATATTAGGAGGAACACCGGAGGCGAAAGCGGTTATCTGGACAGTCACTGACGCTGTTGCACG
AAAGCGTGGGGAGCAAACAGGATTAGATACCCCAGTAGTC
>84
CCTACGGGGGGCTGCAGTGGGGAATATTGGACAATGGGCGCAAGCCTGATCCAGCGACGCCGCGTGAGTGAAGAAGGCCT
TCGGGTTGTAAAGCTCTTTTAGTGGGGAAGATAATGACGGTACCCACAGAAAAAGCCCCGGCTAACTTCGTGCCAGCAGC
CGCGGTAATACGAAGGGGGCTAGCGTTACTCGGAATTATTGGGCGTAAAGCGTGCGTAGGCTGCTTAGTAAGTCAAAAGT
GAAAGCCTTGGGCTCAACCGAAGAATTGCTTTTGAAACTGCTGAGCTTGAGTACTGTAGGGGATAGCGGAATTCCTAGTG
TAGGGGTGAAATTCGTAGATATTAGGAGGAACACCGGAGGCGAAAGCGGTTATCTGGACAGTCACTGACGCTGTTGCACG
AAAGCGTGGGGAGCAAACAGGATTAGATACCCCAGTAGTC
>85
CCTACGGGCGGCTGCAGTGGGGAATATTGGACAATGGGCGCAAGCCTGATCCAGCGACGCCGCGTGAGTGAAGAAGGCCT
TCGGGTTGTAAAGCTCTTTTAGTGGGGAAGATAATGACTGTACCCACAGAAAAAGCCCCGGCTAACTTCGTGCCAGCAGC
CGCGGTAATACGAAGGGGGCTAGCGTTACTCGGAATTATTGGGCGTAAAGCGTGCGTAGGCTGCTTAGTAAGTCAAAAGT
GAAAGCCTTGGGCTAAGCCTAAGAATTGCTTTTGAAACTGCTGGGCTTGAGTACTGTAGGGGATAGCGGAATTCCTAGTG
TAGGGGTGAAATTCGTAGATATTAGGAGGAACACCGGAGGCGAAAGCGGTTATCTGGACAGTAACTGACGCTGTTGCACG
AAAGCGTGGGGAGCAAACAGGATTAGATACCCGGGTAGTC
>86
CCTACGGGGGGCAGCAGTGGGGAATATTGGACAATGGGCGCGAGCCTGATCCAGCGACGCCGCGTGAGTGAAGAAGGCCT
TCGGGTTGTAAAGCTCTTTTAGTGGGGAAGATAATGACGGTACCCACAGAAAAAGCCCCGGCTAACTTCGTGCCAGCAGC
CGCGGTAATACGAAGGGGGCTAGCGTTACTCGGAATTATTGGGCGTAAAGCGTGCGTAGGCGGCTTAGTAAGTCAAAAGT
GAAAGCCTTGGGCTCAACCTAAGAATTGCTTTTGAAACTGCTGAGCTTGAGTACTGTAGGGGAGAGCGGAATTCCTAGTG
TAGGGGTGAAATTCGTAGATATTAGGAGGAACACCGGAGGCGAAAGCGGTTATCTGGACAGTCACTGACGCTGTTGCACG
AAAGCGTGGGGAGCAAACAGGATTAGATACCCCGGTAGTC
>87
CCTACGGGGGGCTGCAGTGGGGAATATTGGACAATGGGCGCAAGCCTGATCCAGCGACGCCGCGTGAGTGAAGAAGGCCT
TCGGGTCGTAAAGCTCTTTTAGTTGGGAAGATAAGGACGGTACCCACAGACAAAGCCCCGGCTAACTTCGTTCCAGCAGC
CGCGGTAATACGAAGGGGGCTAGCGTTACTCGGAAATATTGGGCGGAAAGCTTGCGTAGGCTGCTTAGTAAGTCAACAGT
GAAAGCCTTGGGCTCAACCTAAGAGTTGCTTTTGAAACTGCTGGGCTTGAGTACTGGAGGGGATAGCGGAATTCCTAGTG
TAGGGGTGAAATTCGTAGATATTAGGAGGAACACCGGAGGCGAAAGCGGTTATCTGGACAGTCACTGACGCTGTTGCACG
AAAGCGTGGGGAGCAAACAGGATTAGATACCCCAGTAGTC
>88
CCTACGGGGGGCAGCAGCAAGGAATTTTCCGCAATGGGCGAAAGCCTGACGGAGCAACGCCGCGTGCGGGATGACGCGTT
TCGGCGTGTAAACCGCTGTTCATGGGGACGAAGCACTGACGGTACCCATGGAGGAAGGCCCGGCTCACTACGTGCCAGCA
GCCGCGGTAATCCGTCGGGGTCGAGCGTTGTCCGGAGTTACTGGGCGTAAAGCGCGCGCAGGTTGCTAAGTACGCCCGGG
GTGAAAGCCTCCGGCTCAACCGGGAAGGGTCGGCGGGTACGGGTGATCTTGCGGTTATCAGGGGCTGGTGGAGTTCCCGG
TGTAGTGGTGAAGTGCGTAGAGATCGGGAGGAACACCCGTGGCGAAGGCGGCCAGCTGGGATACACCTGACACTGAGGCG
CGAAGGCGTGGGGAGCGAACGGGATTAGATACCCCGGTAGTC
>89
CCTACGGGGGGCAGCAGTGGGGAATATTGGACAATGGGCGCAAGCCTGATCCAGCGACGCCGCGTGAGTGAAGAAGGCCT
TCGGGTTGTAAAGCTCTTTTAGTGGGGAAGCTAATGACGGTACCCACAGAAAAAGCCCCGGCTAACTTCGTGCCAGCAGC
CGCGGTAATACGAAGGGGGCTAGCGTTACTCGGAATTATTGGGCGTAAAGCGTGCGTAGGCTGCTTAGTAAGTCAAAAGT
GAAAGCCTTGTGCTCAACCTAAGAATTGCTTTTGAAACTGCTGAGCTTGAGTACTGTAGGGGATAGCGGAATTCCTGGTG
TAAGGGTGAAATTCGTAGATATTAGGAGGAACACCGGAGGCGAAAGCGGTTATCTGGACAGTCACTGACGCTGTTGCACG
AAAGCGTGGGGAGCAAACAGGATTAGATACCCTAGTAGTC
>90
CCTACGGGGGGCAGCAGTGGGGAATATTGGACAATGGGCGCGAGCCTGATCCAGCGACGCCGCGTGAGTGAAGAAGGCCT
TCGGGTTGTAAAGCTCTTTTAGTGGGGAAGATAATGACGGTACCCACAGAAAAAGCCCCGGCTAACTTCGTGCCAGCAGC
CGCGGTAATACGAAGGGGGCTAGCGGTACTCGGAATTATTTGGCGTAACGCGTGCGGAGGATGCTTAGTAAGTCAAAAGT
GAAAGCCTTGGGATCAACCTAAGAATTGCTTTTGAAACTGCTGGGCTTGAGTACTGTAGGGGATAGCGGAATTCCAAGTG
TAGGGGTGAAATTCGTAGATATTAGGAGGAACACCGGAGGCGAAAGCGGTTATCTGGACAGTCACTGACGCTGTTGCACG
AAAGCGTGGGGAGCAAACAGGATTAGATACCCCGGTAGTC
>91
CCTACGGGGGGCAGCAGCAAGGAATTTTCCGCAATGGGCGAAAGCCTGACGGAGCAACGCCGCGTGCGGGATGACGCGTT
TCGGCGTGTAAACCGCTGTTCATGGGGACGAAGCACTGACGGTACCCATGGAGGAAGGCCCGGCTAACTACGTGCCAGCA
GCCGCGGTAATACGTAGGGGTCGAGCGGTGTCCGGAGTGACTGGGCGAAAAGCGCGCGCAGGTGGCTCATTACGCGCGGC
GTGAAAGCCCCCGGCTCAACGGGGAAGGGTCGTCGGGTACGGGTGAGCTTGAGGGTGTCAGGGGCTGGTGGGATTCCCGG
TGTAGGGGTGAAATGCGTAGAGATCGGGAGGAACACCCGTGGCGAAGGCGGCCAGCTGGGATACACCTGACACTGAGGCG
CGAAGGCGTGGGGAGCGAACGGGATTAGATACCCCGGTAGTC
>92
CCTACGGGCGGCAGCAGTGGGGAATATTGGACAATGGGCGCAAGCCTGATCCAGCGACGCCGCGTGAGTGAAGAAGGCCT
TCGGGTTGTAAAGCTCTTTTAGGGGGGAAGATAATGACGGTACCCACAGAAAAAGCCCCGGCTAACTTCGTGCCAGCAGC
CGCGGTCATACGAATGGGGCTAGCGTTACTCGGAATTATTGGGCGTAAAGCGTGCGTAGGCTTGTTAGTAAGTCAAAAGT
GAAAGCCTTGGGCTCAACCTAAGACTTGCTTTTGAAACTGCTGAGCTTGAGTACTGTAGGGGATAGCGGAATTCCTAGTG
TAGGGGTGAAATTCGTAGATATTAGGAGGAACACCGGAGGCGAAAGCGGTTATCTGGACAGTCACTGACGCTGTTGCACG
AAAGCGTGGGGAGCAAACAGGATTAGATACCCCTGTAGTC
>93
CCTACGGGCGGCAGCAGTGGGGAATATTGCACAATGGGCGCAAGCCTGATGCAGCGACGCCGCGTGAGGGATGACGGCCT
TCGGGTTGTAAACCTCTTTCAGCAGGGAAGAAGCGCAAGTGACGGTACCTGCAGAAGAAGCACCGGCTAACTACGTGCCA
GCAGCCGCGGTAATACGTAGGGTGCGGGCGTTGTCCGGAATTATTGGGCGTAAAGAGCTTGTAGGCGGTTTGTCGCGTCT
GCTGTGAAAATCCGGGGCTCAACCCCGGACGTGCAGTGGGGACGGGCAGACTAGAGTGTGGTAGGGGAGACTGGAATTCC
TGGTGTAGCGGTGAAATGCGCAGATATCAGGAGGAACACCGATGGCGAAGGCAGGTCTCTGGGCCACTACTGACGCTGAG
AAGCGAAAGCATGGGGAGCGAACAGGATTAGATACCCGAGTAGTC
>94
CCTACGGGCGGCTGCAGTGGGGAATATTGGACAATGGGCGGAAGCCTGATCCAGCAACGCCGCGTGAGGGATGACGGCCT
TCGGGTTGTAAACCTCTTTCAGTACCGACGAAGCGAAAGTGACGGTAGGTACAGAAGAAGGACCGGCCAACTACGTGCCA
GCAGCCGCGGTAATACGTAGGGTCCGAGCGTGGTCCGGACGTATTGGGCGTAAAGGGCTCGTAGGCGGTGTGTCGCGTCG
GGAGGGAATACACCGGGGTGAACTCGGTGCTTGCTTTCGAGACGGGCAGACTAGAGGTATGCAGGGGAGAATGGAATTCC
TGGGGTAGCGGTGAAATGCGCAGATATCAGGAGGAAAACCGGTGGCGAAGGCGGTTCTCTGGGCATTACCTGACGCTGAG
GAGCGAAAGTGTGGGGAGCGAACAGGATTAGATACCCCCAGTAGTCCCC
>95
CCTACGGGTGGCTGCAGTGGGGAATATTGGACAATGGGCGCAAGCCTGATCCAGCGACGCCGCGTGAGTGAAGAAGGCCT
TCGGGTTGTAAAGCTCTTTTAGTGGGGAAGATAATGACGGTACCCACAGAAAAAGCCCCGGCTAACTTCGTGCCAGCAGC
CGCGGTAATACGAAGGGGGCTAGCGTTACTCGGAATTATTGGGCGTAAAGCGTGCGTAGGCTGCTTAGTAAGTCAAAAGT
GAAAGCCTTGGGCTCAACCTAAGAATTGCTTTTGAAACTGCTGAGCTTGAGTACTGTAGGGGATAGCGGAATTCCTAGTG
TAGGGGTGAAATTCGTAGATATTAGGAGGAACACCGGAGGCGAAAGCGGTTATCTGGACAGTCACTGACGCTGTTGCACG
AAAGCGTGGGGAGCAAACAGGATTAGATACCCGTGTAGTC
>96
CCTACGGGCGGCTGCAGTGGGGAATATTGCACAATGGGCGCAAGCCTGATGCAGCGACGCCGCGTGAGGGATGACGGCCT
TCGGGTTGTAAACCTCTTTCAGCAGGGAAGAAGCGCAAGTGACGGTACCTGCAGAAGAAGCACCGGCTAACTACGTGCCA
GCAGCCGCGGTAATACGTAGGGTGCGAGCGTTTTCCGGAATTATTGGGCGTAAAGGGCTTGTAGGCGGTTTGTCTGGTCG
GCTGTGAAAATCCGGGGCTCAACACCGGACTTGCAGTGGTTACGGGCAGACTAGAGTGTGGTAGGGGAGACTGGAATTCC
TGGTGTAGCGGTGAAATGCGCAGATAGCAGGAGGAACACCGATGGCGAAGGCAGGTCTCTGGGCCACTACTGACGCTGAG
AAGCGAAAGCATGGGGAGCGAACAGGATTAGATACCCTAGTAGTC
>97
CCTACGGGGGGCAGCAGTGGGGAATATTGGACAATGGGCGAAAGCCTGATCCAGCGACGCCGCGTGAGTGAAGAAGGCCT
TCGGGTTGTAAAGCTCTTTTAGTGGGGAAGATAATGACGGTACCCGCAGAAAAAGCCCCGGCTAACTTCGTGCCAGCAGC
CGCGGTACTACGAAGGGGGCTCGCGTTACTCGGAATTATTGGGCGTAAAGCGTGCTTAGGCTGCTTAGTAAGTCAAAAGT
GAAAGCCTTGGGCTCAACCTAAGAATTGCTTTTGAAACTGAGTGGCTTGAGTACTGTAGGGGATAGCGGAATTCGTAGTG
TAGGGGTGAAAGTCGTAGATATTAGGAAGAACACCGGAGGCGAAGGCGGTTATCTGGACAGTCACTGACGCTGTTGCACG
AAAGCGTGGGGATCAAGCAGGATTAGATACCCTGGTAGTC
>98
CCTACGGGCGGCTGCAGTGGGGAATATTGCACAATGGGCGCAAGCCTGATGCAGCGACGCCGCGTGAGGGATGACGGCCT
TCGGGTTGTAAACCTCTTTCAGCAGGGAAGAAGCGCAAGTGACGGTACCTGCAGAAGAAGCACCGGCTAACTACGTGCCA
GCAGCCGCGGTAATACGTAGGGTGCGAGCGTTGTCCGGAAGTATTGGGCGTAAAGAGCTTGTAGGCGGTTTGTCGCTGCT
GCTGTGAAAACCCGGGGCTCAACCCCGGCCATGCAGTGGGTACGGGCAGACTAGGTTGTGGGAGGGGGGACTGGAATTCC
TGGTGTTGCGGTGAAATGCGCAGATATCAGGAGCAACACCGATGGCGAAGGCAGGTCTCTGGGCCACTACTGACGCTGAG
AAGCGAAAGCATGGGGAGCGAACAGGATTAGATACCCTAGTAGTC
>99
CCTACGGGTGGCAGCAGTGGGGAATATTGGACAATGGACGCAAGCCTGATCGAGCGACGCCGCGTGATTGAAGAAGGCCT
TCGGGGTGTAAAGCTCTTTTATGGGGGAAGATAATTATGGTAGGTACCGAATGAACCCCGGCTAACTTCGTGCGAGCAGG
CGGGGTAAGACGAAGGGGGGTAGCGTGAGTCGTAATGAATTGGCGGAAAGCGTGCGTAGGCTGCTAGGTATGTCAAAGGT
GAAAGCCTTGGGCTTAACCCGAGAATTGCTATTGAAACTGCTGAGCTTGAGTACTTGAGGGGAAAGCGGAATTCCTAGTG
TAGGGGTGAAATCCGTAGATATTAGGAGGAACACCGAAAGCGAAAGCGGTTAACTAGCCCGTCACTGACGCTGATGCACG
AAAGCGTGGGTAGCAAACAGGATTAGATACCCTGGTAGTC
>100
CCTACGGGAGGCTGCAGTGGGGAATATTGCACAATGGGGGAAACCCTGATGCAGCAACGCCGCGTGAGTGATGACGGCCT
TCGGGTTGTAAAGCTCTGTCTTCAGGGACGATCATGACGGTACCTGAGGAGGAAGCCACGGCTAACTACGTGCCAGCAGC
CGCGGTAATACGTAGGTGGCGAGCGTTGGCCGGATTTACTGGGCGTAAAGGGAGCGTAGGCGGATTTTTAAGTGAGTGGT
GAAAGACTCGGGCTTAACCTGAGTGCTGCATTTCAAACTGGAAGTCTAGAGGGGAGGAGAGGAGAAGGGAATTCCTAGTG
TAGCGGTGAAATGCGTAGAGATTAGGAAGAACACCAGGGGCGAAGGCGCTTCTCTGGACTGTAACTGACGCTGAGGCTCG
AAAGCGTGGGGAGCAAACAGGATTAGATACCCGTGTAGTCC
>101
CTATGGGGGGCCGCAGTGGGGAATATTGGACAATGGGCGCAAGCCTGATCCAGCGACGCCGCGTGAGTGAAGAAGGCCTT
CGGGTTGTAAAGCTCTTTTAGTGGGGAAGATAATGACGGTACCCACAGAAAAAGCCCCGGCTAACTTCGTGCCAGCAGCC
GCGGTAATACGAAGGGGGCTAGCGTTACTCGGAATTATTGGGCGTAAAGCGTGCGTAGGCTGCTTAGTAAGTCAAAAGTG
AAAGCCTTGGGCTCAACCTAAGAATTGCTTTTGAAACTGCTGAGCTTGAGTACTGTAGGGGATAGCGGAATTCCTAGTGT
AGGGGTGAAATTCGTAGATATTAGGAGGAACACCGGAGGCGAAAGCGGTTATCTGGACAGTCACTGACGCTGTTGCACGA
AAGCGTGGGGAGCAAACAGGATTAGATACCCTAGTAGTC
>102
CCTACGGGAGGCTGCAGTGGGGAATATTGCACAATGGGGGAAACCCTGATGCAGCAACGCCGCGTGAGTGATGACGGCCT
TCGGGTTGTAAAGCTCTGTCTTCAGGGACGATAATGACGGTACCTGAGGAGGAAGCCACGGCTAACTACGTGCCAGCAGC
CGCGGTAATACGTAGGTGGCGAGCGTTGTCCGGATTTACTGGGCGTAAAGGGAGCGTAGGCGGATTTTTAAGTGAGATGT
GAAATCCTCGGGCTTAAACCGAGTGATGCATTTCGAAATGGAAGTGTAGGGGGCAGGGGAGGAGAAGGGAATTCCTAGGG
TAGCGGTGAAATGCGTAGAGATTAGGAAGAACACCAGTGGCGAAGGCGCTTCTCTGGACTGTAACTGACGCTGAGGCTCG
AAAGCGTGGGGAGCAAACAGGATTAGATACCCGTGTAGTCC
>103
CCTACGGGCGGCTGCAGTGGGGAATATTGGACAATGGGCGCAAGCCTGATCCAGCGACGCCGCGTGAGTGAAGAAGGCCT
TCGGGTTGTAAAGCTCTTTTAGTGGGGAAGATAATGACGGTACCCACAGAAAAAGCCCCGGCTAACTTCGTGCCAGCAGC
CGCGGTAATACGAAGGGGGCTAGCGGTACTCGGAATTATTGGGCGTAAAGCGTGCGTAGGCTGCTTAGTAAGTCAAAAGT
GAAAGCCTTGGGCTCAACCTAAGAATTGCTTTTGAAACTGCTGAGCTTGAGTACTGTAGGGGATAGCGGAATTCCTAGTG
TAGGGGTGAAATTCGTAGATATTAGGAGGAACACCGGAGGCGAAAGCGGTTATCTGGACAGTCACTGACGCTGTTGCACG
AAAGCGTGGGGAGCAAACAGGATTAGATACCCCGGTAGTC
>104
TCTACGGGCGGCTGCAGTGGGGAATATTGGACAATGGGGGCAACCCTGATCCAGCGACGCCGCGTGAGTGAAGAAGTATT
TCGGTATGTAAAGCTCTATCAGCAGGGAAGATAATGACAGTACCTGACTAAGAAGCCCCGGCTAACTACGTGCCAGCAGC
CGCGGTAATACGTAGGGGGCAAGCGGTATCCGGAGTTAATGGGTGTAAAGGGAGCGTTGACGGCCAGGTAAGTCAGGTGG
GAACGCCCGGGGCTCAACCGCTGGAATGCACTTGAAACTATCTGGCTAGAGTGTCGTAGAGGTAAGTGGAATTCCTAGTG
TCGCGGTGAAATGCGTAGATATTAGGAGGAACACCAGTGGCGAAGGCGACTTACTGGACGATAACTGACGTTGAGGCTCG
AAAGCGTGGGGAGCAAACAGGATTAGATACCCCGGTAGTC
>105
CCTACGGGGGGCTGCAGTGGGGAATATTGGACAATGGGCGCAAGCCTGATCCAGCGACGCCGCGTGAGTGAAGAAGGCCT
TCGGGTTGTAAAGCTCTTTTAGTGGGGAAGATAATGACGGTACCCACAGAAAAAGCCCCGGCTAACTTCGTGCCAGCAGC
CGCGGTAATACGAAGGGGGCTAGCGTTACTCGGAATTATTGGGCGTAAAGCGTGCGTAGGCTGCTTAGTAAGTCAAAAGT
GAAAGCCTTGGGCTCAACCTAAGAATTGCTTTTGAAACTGCTGAGCTTGAGTACTGTAGGGGATAGCGGAATTCCTAGTG
TAGGGGTGAAATTCGTAGATATTAGGAGGAACACCGGAGGCGAAAGCGGTTATCTGGACAGTCACTGACGCTGTTGCACG
AAAGCGTGGGGAGCAAACAGGATTAGATACCCCAGTAGTC
>106
CCTACGGGGGGCAGCAGCAAGGAATTTTCCGCAATGGGCGCAAGCCTGACGGAGCAACGCCGCGTGCGGGATGACGCGTT
TCGGCGTGTAAACCGCTGTTCGGGGGGACGAAGCACTGACGGTACCCCCGGAGGAAGGCCCGGCTAACTACGTGCCAGCA
GCCGCGGTAATACGTCGGGGTCGAGCGGTGTCCGGAGGTACGGGGCGTAAAGCGTGCGCGGGCGGCGGTCTGCGCCAGGC
GTGAAAGCACCAGGCTCAGCCGGGGAGGGTCGGCGGGGACGGGACCGCTTGAGGGTATCAGGGGCTGGTGGAATTCCCGG
TGTAGTGGTGAAATGCGTAGAGATCGGGAGGAACACCCGTGGCGAAGGCGGCCAGCTGGGATACACCTGACGCTGAGGCA
CGAAGGCGTGGGGAGCGAACGGGATTAGATACCCCGGTAGTC
>107
CCTACGGGCGGCTGCAGTGGGGAATATTGGACAATGGGCGCAAGCCTGATCCAGCGACGCCGCGTGAGTGAAGAAGGCCT
TCGGGTTGTAAAGCTCTTTTAGTTGGGAAGATAATGACGGTACCCACAGAAAAAGCCCCGGCTAACTTCGTGCCAGCAGC
CGCGGTAATACGAAGGGGGCTAGCGTTACTCGGAATTATTTGGCGTAAAGCGTGCGTAGGCTGCTTAGTAAGTCAAAAGT
GAGAGCCATGGGCTCACCCTAAGAATTGCTTTTGAAACTGCTGAGCTTGAGTACTGTAGGGGATAGCGGAATTCCTAATG
TAGGGGTGAAATTCGTAGATATTAGGAGGAACACCGGAGGCGAAAGCGGTTATCTGGACAGTCACTGACGCTGTTGCACG
AAAGCGTGGGGAGCAAACAGGATTAGATACCCGTGTAGTC
>108
CCTACGGGCGGCAGCAGTGGGGAATATTGGACAATGGGCGGAAGCCTGATCCAGCAACGCCGCGTGAGGGATGACGGCCT
TCGGGTTGTAAATCTCTTTCAGCACCGACGAAGCGTGAGTGACGGTAGGTGCAGAAGAAGGACCGGCCAACTACGTGCCA
GCAGCCGCGGTAATACGTAGGGTCCGAGCGTTGTCCGGAATTATTGGGCGTAAAGGGCTGGGAGGCGGTTTGTTGCGTCG
GGAGTGAAAACACGGGGCTTAACGTCGTGCTTGATTTGGATACGGGCAGACTTGAGGGATGCAGGGGAGAACGGAATTCC
TGGTGTAGCGGTGAAATGCGCAGATATCAGGAGGAACACCGGTGGCGAAGGCGGTTCTCTGGGCATGTCCTGACGCTGAG
GAGCGAAAGTGTGGGGAGCGAACAGGATTAGATACCCGTGTAGTCC
>109
CCTACGGGGCGCTGCAGTGGGGAATATTGGACAATGGGCGCAAGCCTGATCCAGCGACGCCGCGTGAGTGAAGAAGGCCT
TCGGGTTGTAAAGCTCTTTTAGTGGGGAAGATAATGACGGTACCCACAGAAAAAGCCCCGGCTAACTTCGTGCCAGCAGC
CGCGGTAAGACGAAGGGGGCTAGAGTTACGCGGAATTATTGGGCGTAAAGCGTGCGTAGGCTGCTTATTAAGTCAAAAGT
GAAAGCCTTGGGCTCAACCTAAGAATTGCGTTTGAAACTGCGGAGCTTGAGTACTGTAGGGGATAGCGGAATTCCTAGTG
TAGGGGTGAAGTTCGTAGATATTAGGAGGAACACCGGAGGCGAAAGCGGTTATCTGGACAGTCACTGACGCTGTTGCACG
AAAGCGTGGGGAGCAAACAGGATTAGATACCCCGGTAGTC
>110
CCTACGGGCGGCTGCAGTGGGGAATATTGGACAATGGGCGAAAGCCTGATCCAGCAACGCCGCGTGAGGGATGACGGCCT
TCGGGTTGTAAACCTCTTTCAGCAGGGACGACGCGAAAGTGACGGTACCTGCAGAAGAAGCACCGGCCAACTACGTGCCA
GCAGCCGCGGTAATACGTAGGGTGCGAGCGTTGTCCGGAATTATTGGGCGTACAGGGCTCGTAGGCGGTTTGTCGCGTCG
GGAGTGAAAACTCAGGGCTTAACCCTGAGCCTGCTTCCGATACGGGCAGACTAGAGGTATGCAGGGGAGAACGGAATTCC
TGGTGTAGCGGTGAAATGCGCAGATATCAGGAGGAACACCGGTGGCGAAGGCGGTTCTCTGGGCATTACCTGACGCTGAG
GAGCGAAAGTGTGGGGAGCGAACAGGATTAGATACCCCAGTAGTC
>111
CCTACGGGGGGCTGCAGTGGGGAATATTGGACAATGGGCGCAAGCCTGATCCAGCGACGCCGCGTGAGTGAAGAAGGCCT
TCGGGTTGTAAAGCCCTTTTAGTGGGGAAGATAATAACGGTACCCACAGAAAAAGCCCCGGCTAACTTCGTGCCAGCAGC
CGCGGTAATACGAAGGGGGCTAGCGTAACTCGGAATGAGTGGGCGTAAAGCGTGCGTAGGCTGCTTAGTAAGTCAAAAGT
GAAAGCCTTGGGCTCAACCTAAGAATTGCTTTTGAAACTGCTGAGCTTGAGTACTGTAGGGGATAGCGGAATTCCTAGTG
TAGGGGTGAAATTCGTAGATATTAGGAGGACCACTGGAGGCGAAAGCGGCTATCTGGACAGTCACTGACGCTGTTGCACG
AAAGCGTGGGGAGCAAACAGGATTAGATACCCCAGTAGTC
>112
CCTACGGGCGGCAGCAGTGGGGAATATTGGACAATGGGCGCAAGCCTGATCCAGCGACGCCGCGTGAGTGAAGAAGGCCT
TCGGGTTGTAAAGCTCTTTTAGTGGGGAAGATAATGACGGTACCCACAGAAAAAGCCCCGGCTAACTTCGTGCCAGCAGC
CGCGGTAATACGAAGGGGGCTAGCGTTACTCGGAATTATTGGGCGTAAAGCGTGCGTAGGCTGCTTAGTAAGTCAAAAGT
GAAAGCCTTGGGCTCAACCTAAGAATTGCGTTTGAAACTGCTGAGCTTGAGTACTGTAGGGGATAGCGGAATTCCTAGTG
TAGGGGTGAAATTCGTAGATATTAGGAGGAACACCGGAGGCGAAAGCGGTTATCTGGACAGTCACTGACGCTGTTGCACG
AAAGCGTGGGGAGCAAACAGGATTAGATACCCTAGTAGTC
>113
CCTACGGGCGGCAGCAGTGGGGAATATTGCACAATGGGCGAAAGCCTGATGCAGCAACGCCGCGTGAGTGATGAAGGCCT
TCGGGTCGTAAAACTCTGTCCTCAAGGAAGATAATGACGGTACTTGAGGAGGAAGCCCCGGCTAACTACGTGCCAGCAGC
CGCGGTAATACGTAGGGGGCTAGCGTTATCCGGATTTACTGGGCGTAAAGGGTGCGTAGGTGGTTTCTTAAGGCAGGAGT
GAAAGGCTACGGCCCAACCGTAGTAAGCTCTTGAAACTGGGAAACTTGAGTGCAGGAGAGGAAAGTGGAATTCCTAGTGT
AGCGGTGAAATGCGTAGAGATTAGGAGGAACACCAGTAGCGAAGGCGGCTTTCTGGACTGTAACTGACACTGAGGCACGA
AAGCGTGGGGAGCAAACAGGATTAGATACCCTGGTAGTC
>114
CCTACGGGAGGCTGCAGTGGGGAATATTGGACAATGGGCGCAAGCCTGATCCAGCGACGCCGCGTGAGTGAAGAAGGCCT
TCGGGTTGTAAAGCTCTTTTAGTGGGGAAGATAATGACGGTACCCACAGAAAAAGCCCCGGCTAACTTCGTGCCAGCAGC
CGCGGTAATACGAAGGGGGCTAGCGTTACTAGGAATTATTGGGCGTAAAGCGTGCGTAGGCTGCTTAGTAAGTCAAAAGT
GAAAGCCTTGGGCTCAACCTAAGAATTGCTTTTGAAACTGCTGAGCTTGAGTACTGTAGGGGATAGCGGAATTCCTAGTG
TAGGGGTGAAATTCGTAGATATTAGGAGGAACACCGGAGGCGAAAGCGGTTATCTGGACAGTCACTGACGCTGTTGCACG
AAAGCGTGGGGAGCAAACAGGATTAGATACCCCGGTAGTC
>115
CCTACGGGCGGCTGCAGTGGGGAATATTGGACAATGGGCGCAAGCCTGATCCAGCGACGCCGCGTGAGTGAAGAAGGCCT
TCGGGTTGTAAAGCTCTTTTAGTGGGGAAGATAATGACGGTACCCACAGAAAGAGCGCCGGCTAACTTCGTGCGCGCAGC
CGCGGTGATACGCAGGGGGCTAGCGTTACTCGGGATTATTGGGCGTAAAGCGTGCGTCGGCTGATTAGTAAGGTGGAAGT
GAAATCCTTGGGCTAAACCTGAGGGTTGCTTTTGAAACTGGTGGGCTGGAGTACAGTAGAGGACAGCGGAATTCCTAGTG
TAGGGGTGAAATGCGTAGATATTAGGAGGAACACCAGTGGCGAAGGCGGTTATCTGGACTGTCACTGACGCTGAGGCACG
AAAGCGTGGGGAGCAAACAGGATTAGATACCCTTGTAGTC
>116
CCTACGGGGGGCAGCAGTGGGGAATATTGGACAATGGGCGCAAGCCTGATCCAGCGACGCCGCGTGAGTGAAGAAGGCCT
TCGGGTTGTAAAGCTCTTTTAGTGGGGAAGATACTGACGGGACCCACAGAAAAAGCCCCGGCTAACTCTGTGCCCGCAGC
CGCGGTAAAACGCAGGGGGCTCGAGCTACTCGGGATAATTGGGCGTAAAGCGTGCGTAGGCTGGGTAGTAAGTCCAAAGT
GGAAGCCTTGGGCTCAAACTAAGAATTGCTTTTGAAACTGCTGGGCTTGAGTGCAGTAGGGGATAGCGGAATTCCTAGTG
TAGGGGTGAAATTCGTAGATATTAGGAGGAACACCGGAGGCGAAGGCGGTTATCTGGACAGTCACTGACGCTGTTGCACG
AAAGCGTGGGGAGCAAACAGGATTAGATACCCCGGTAGTC
>117
CCTACGGGGGGCTGCAGTGGGGAATATTGGACAATGGGCGCAAGCCTGATCCAGCGACGCCGCGTGAGTGAAGAAGGCCT
TCGGGTTGTAAAGCTCTTTTAGTGGGGAAGATAATGACGGTACCCACAGAAAAAGCCCCGGCTAACTTCGTGCCAGCAGC
CGCGGTAATACGAAGGGGGCTAGCGTTACTCGGAATTATTGGGCGTAACGCGTGCGTAGGCTGCTTAGTAAGTCAAAAGT
GAAAGCCTTGGGCTCAACCTAAGAATTGCTTTTGAAACTGCTGAGCTAGAGTACTGTAGGGGATAGCGGAATTCCTAGTG
TAGGGGTGAAATTCGTAGATATTAGGAGGAACACCGGAGGCGAAAGCGGTTATCTGGACAGTCACTGACGCTGTTGCACG
AAAGCGTGGGGAGCAAACAGGATTAGATACCCCGGTAGTC
>118
CCTACGGGCGGCTGCAGTGGGGAATATTGGACAATGGGCGGAAGCCTGATCCAGCAACGCCGCGTGAGGGATGACGGCCT
TCGGGTTGTAAACCTCTTTCGGTGGGGACGAAGCGCAAGTGACGGTACCCACTAAAGAAGCACCGGCCAACTACGCGCCA
GCAGCCGCGGGACTACGGGGGGTGCGAGCGTTGTCCGGAGTTAGTGGGCGTAAAGGGCCAGTAGGCGGGTGGGCGTGTCG
GGGGTGAAAACCCGGTGCTTAACACCTGGGTTGCGTTCGATACGGGCAGACTAGAGGGATGCAGAGGAGGACGGAATTCC
TGGTGTAGCGGTGAAATGCGCAGATATCAGGAGGAACACCGGTGGCGAAGGCGGTTCTCTGGGAATGACCTGACGCTGAG
GAGCGAAAGTGTGGGGAGCGAACAGGATTAGATACCCTTGTAGTC
>119
CCTACGGGAGGCAGCAGTGGGGAATATTGGACAATGGGCGCAAGCCTGATCCAGCGACGCCGCGTGAGTGAAGAAGGCCT
TCGGGTTGTAAAGCTCTTTTAGTGGGGAAGATAATGACGGTACCCACAGAAAAAGCCCCGGCTAACTTCGTGCCAGCAGC
CGCGGTAATACGAAGGGGGCTAGCGTTACTCGGAATTATTGGGCGTAAAGCGTGCGTAGGCTGCTTAGTAAGTCAAAAGT
GAAAGCCTTGGGCTCAACCTAAGAATTGCTTTTGAAACTGGTGAGCTTGAGTACTGTAGGGGATAGCGGAATTCCTAGTG
TAGGGGTGAAATTCGTAGATATTAGGAGGAACACCGGAGGCGAAAGCGGTTATCTGGACAGTCACTGACGCTGTTGCACG
AAAGCGTGGGGAGCAAACAGGATTAGATACCCCGGTAGTC
>120
CCTACGGGTGGCTGCAGTGGGGAATATTGGACAATGGGCGCAAGCCTGATCCAGCGACGCCGCGTGAGTGAAGAAGGCCT
TCGGGTTGTAAAGCTCTTTTAGTGGGGAAGATAATGACGGTTCCCACAGAAAAAGCCCCGGCTAACTTCGTGCCAGCAGC
AGCGGTAATACGAAGGGGGCTAGCGGTACTCGGAATTATGGGGCGTAAAGCGTGCGTAGGCTGCTTAGTAAGTCAAAAGT
GGAAGCCTTGGGCTCAACCTAAGAATTGCTTTGGAAACTGCGGGGCTTGAGTACTGTAGGGGAGAGCGGAATTCCTAGTG
TAGGGGTGAAATGCGTAGAGATTAGGAGGAACACCGGAGGCGAAAGCGGTTATCTGGACAGTCACTGACGCTGTTGCACG
AAAGCGTGGGGAGCAAACAGGATTAGATACCCGTGTAGTC
>121
CCTACGGGCGGCAGCAGTGGGGAATATTGCACAATGGGCGAAAGCCTGATGCAGCGACGCCGCGTGAGGGATGACGGCCT
TCGGGTTGTAAACCTCTTTCAGCTCTGAAGAAGCGAAAGTGGCGGTAGGAGCAGAAGAAGCACCGGCTAACTACGAGACA
GCCGCCGCGGTAATGCGTAGGGTGCGAGCGGTGTCCGGAATTACTGGGCGTAAAGAGCTTGGAGGCGGTCGGTCGCGTCT
GCTGTGAAAATCCGGGGCTCAACCCCGGACCTGCAGGGGGTACGGGCAGACTAGAGTGTGGTAGGGGGGAGTGGAATTCC
TGGTGTAGCGGTGGAATGCGCAGATATCAGGAGGAACACCGATGGCGAAGGCAGGTCTCTGGGCCATTACTGACGCTGAG
AAGCGAAAGCGTGGGGAGCGAACAGGATTAGATACCCGAGTAGTC
>122
CCTACGGGGGGCAGCAGTGGGGAATATTGCACAATGGGGGAAACCCTGATGCAGCAACGCCGCGTGAGTGATGACGGCCT
TCGGGTTGTAAAGCTCTGTCTTCAGGGACGATAATGACGGTACCTGAGGAGGAAGCCACGGCTAACTACGTGCCAGCAGC
CGCGGTAATACGTAGGTGGCAAGCGTTGTCCGGATTTACTGGGCGTAAAGGGAGCGTAGGCGGACGCTTAAGGGGGATGT
GAAATACCCGGGCTCAACCTGGGTGCTGCATTCCAAACTGGGAGTCTAGAGTACAGGAGGGGAGAGCGGAATTCCTAGGG
TAGCGGTGAAATGCGTAGAGATTAGGAAGAACACCGGTGGCGAAGGCGGCTTTCTGGACTGTAACTGACGCTGAGGCTCG
AAAGCGTGGGGAGCGAACAGGATTAGATACCCGAGTAGTC
>123
CTACGGGGGGCTGCAGTGGGGAATATTGGACAATGGGCGCAAGCCTGATCCAGCGACGCCGCGTGAGTGAAGAAGGCCTT
CGGGTTGTAAAGCTCTTTTAGTGGGGAAGATAATGACGGTACCCACAGAAAAAGCCCCGGCTAACTTCGTGCCAGCAGCC
GCGGTAATACGAAGGGGGCTAGCGTTACTCGGAAGTATTGGGCGTAAAGCGTGCGTAGGCTGCTTAGTAAGTCAAAAGTG
AAAGCCTTGGGCTCAACCTAAGAATTGCTTTCGAAACTGCTGAGCTTGAGTACTGTAGGGGAGAGCGGAATTCCTAGTGT
AGGGGTGAAATTCGTAGATATTAGGAGGAACACCGGAGGCGAAAGCGGTTATCTGGACAGTCACTGACGCTGTTGCACGA
AAGCGTGGGGAGCAAACAGGATTAGATACCCGGGTAGTC
>124
CCTACGGGTGGCTGCAGTGGGGAATATTGGACAATGGGCGCAAGCCTGATCCAGCGACGCCGCGTGAGTGAAGAAGGCCT
TCGGGTTGTAAAGCTCTTTTAGTGGGGAAGATAATGACGGTACCCACAGAAAAAGCCCCGGCTAACTTCGTGCCAGCAGC
CGCCGTAATACGACGGGGGCTAGCGTTACTCTGAATTATTGGGCGTAAAGCTGGCGGAGGCTGCTTAGTAAGTCAAAAGT
GAAAGCCTTGGGCTCAAACTAAGAATTGCTTTTGAAACTGCTGGGCTTGAGTACTGTAGAGGAGAGCGGAATTCCTAGTG
TAGGGGTGAAATGCGTAGATATTAGGAGGAACACCGGAGGCGAAAGCGGTTATCTGGACAGTCACTGACGCTGTGGCACG
AAAGCGTGGGGAGCAAACAGGATTAGATACCCGTGTAGTC
>125
CCTACGGGCGGCTGCAGTGGGGAATATTGCACAATGGGCGCAAGCCTGATGCAGCGACGCCGCGTGAGGGATGACGGCCT
TCGGGTTGTAAACCTCTTTCAGCACAGACGAAGCGCAAGTGACGGTATGTGCAGAAGAAGGACCGGCCAACTACGTGCCA
GCAGCCGCGGTAATACGTAGGGTCCGAGCGTTGTCCGGAATTACTGGGCGTAAAGAGCTCGTAGGGGGGTTGTCGCGTTG
TTCGTGGAAACTCACAGCTTAACTGTGGGCGTGCGGGCGATACGGGCAGACTTGAGTACTGCAGGGGAGACTGGAATTCC
TGGTGTAGCGGTGGAATGCGCAGATATCAGGAGGAACACCGGTGGCGAAGGCGGGTCTCTGGGCAGTAACTGACGCTGAG
GAGCGAAAGCGTGGGGAGCGAACAGGATTAGATACCCCGGTAGTC
>126
CCTACGGGGGGCTGCAGTGGGGAATATTGCACAATGGGCGCAAGCCTGATGCAGCGACGCCGCGTGAGGGATGACGGCCT
TCGGGTTGTAAACCTCTTTCAGTAGGGAAGAAGCGAAAGTGGCGGTACCTGCAGACGAAGCGCCGGCTAACTACGTGCCA
GCAGCCGCGGTAATACGTAGGGCGCGAGCGTTATACGGAATGTTTGGGCGTAAAGAGCTCGTAGGCGGTTTGTCGCGTCT
GCCGTGAAAGGCCGGGGCTTAACTCCGGGTGTGCGGTGGGTACGGGCAGACTAGAGTGGAGTAGGGGAGGCTGGAATTCC
TGGTGTAGCGGTGAAATGCGCAGATATCAGGAGGAACACCGATGGCGAAGGCAGGTCTCTGGGCTGTAACTGACGCTGAG
GAGCGAAAGCATGGGGAGCGAACAGGATTAGATACCCGGGTAGTC
>127
CCTACGGGCGGCTGCAGTGGGGAATATTGCACAATGGGCGCAAGCCTGATGCAGCGACGCCGCGTGAGGGATGACGGCCT
TCGGGTTGTAAACCTCTTTCAGCACAGACGAAGCGCACGTGACCGTATGTTCATAAGAAGGACCGGCCAACTACGGGCCA
GCAGCCGCGGTAATACGTACGGGCCGATCGTTGTTCGGAATTACTGGGGTTAAAGAGTGCGTGGTGGGTTTGTCGCGGTT
GTGGTGAAACATCACGGCTTAACGGGGGGGGGGCGGGCGATACTGGCGGACTTGAGTACTGCAGGGGTGGGTGGAATTCC
TGGTGTAGCGGTGAAATGCGCAGATATCAGGAGGAACACCGGTGGCGAAGGCGGGTCTCTGGGCAGTAACTGACGCTGAG
GAGCGAAAGCGTGGGGAGCGAACAGGATTAGATACCCCGGTAGTC
>128
CCTACGGGAGGCTGCAGTGGGGAATATTGCACAATGGGGGAAACCCTGATGCAGCAACGCCGCGTGAGTGATGACGGCCT
TCGGGTTGTAAAGCTCTTTCTTCAGGGACGATAATGACGCTACCTCAGGAGGAAGCGCCGGCTCAATATGTGCGCGAGGC
GGCGGTGATATGTAGGGGGCAAGCGTTGTGCGGATTTTCTGGGCGGAAAGGGTGCGTAGGCGGACTTTAAAGGGGGAGGT
GGAATACCCGGGCTCAACCTGGGTGCTGCCTTCCAAACTGGTCGGCTAGAGTACAGGAGGGGAAAGCGGAATTCCTTGTG
TAGCGGTGAAATTCGTAGAGATTAGGAAGAACACCGGTGGCGAAGGCGGCTTTCTGGACTGTAACTGACGCTGAGGCTCG
AAAGCGTGGGGAGCGAACAGGGTTAGATACCCCGGTAGTC
>129
CCTACGGGGGGCTGCAGTGGGGAATATTGGACAATGGGCGCAAGCCTGATCCAGCGACGCCGCGTGAGTGAAGAAGGCCT
TCGGGTTGTAAAGCTCTTTTAGTGGGGAAGATAATGACGGTACCCACAGAAAAAGCCCCGGCTAACTTCGTGCCAGCAGC
CGCGGTAATACGAAGGGGGCTAGCGTTACTCGGAATTATTGGGCGTAAAGCGTGCGTAGGCTGCTTAGTAAGTCAAAAGT
GAAAGCCTTGGGCTCAACCTATGAATTGCTTTTGAAACTGCTGAGCTTGAGTACTGTAGGGGACAGCGGAATTCCTAGTG
TAGGGGTGAAATTCGTAGATATTAGGAGGAACACCGGAGGCGAAAGCGGTTATCTGGACAGTCACTGACGCTGTTGCACG
AAAGCGTGGGGAGCAAACAGGATTAGATACCCTTGTAGTC
>130
CCTACGGGTGGCTGCAGTGGGGAATATTGGACAATGGGCGCAAGCCTGATCCAGCGACGCCGCGTGAGTGAAGAAGGCCT
TCGGGTTGTAAAGCTCTTTTAGTGGGGAAGATAATGACGGTACCCACAGAAAAAGCCCCGGCTAACTTCGTGCCAGCAGC
CGCGGTAATACGAAGGGGGCTAGCGTTACTCGGAATTATTGGGCGTAAAGCGTGCGTAGGCTGCTTAGTAAGTCAAAAGT
GAAAGCCTTGGGCTCAACCTAAGAAGTGCTTTTGAAACTGCTGAGCTTGAGTACTGTAGGGGATAGCGGAATTCCTAGTG
TAGGGGTGAAATTCGTAGATATTAGGAGGAACACCGGAGGCGAAAGCGGTTATCTGGACAGTCACTGACGCTGTTGCACG
AAAGCGTGGGGAGCAAACAGGATTAGATACCCGTGTAGTC
>131
CCTACGGGAGGCTGCAGTGGGGAATATTGGACAATGGGCGCAAGCCTGATCCAGCGACGCCGCGTGAGTGAAGAAGGCCT
TCGGGTTGTAAAGCTCTTTTAGTGGGGAAGATAATGACGGTACCCACAGAAAAAGCCCCGGCTAACTTCGTGCCAGCAGC
CGCGGTAATACGAAGGGGGCTGGCGTTACTCGGAATTATTGGGCGTAAAGCGTGCGTAGGCTGCTTAGTAAGTCAAAAGT
GAAAGCCTTGGGCTCAACCTAAGAATTGCTTTTGAAACTGCTGAGCTTGAGTACTGTAGGGGATAGCGGAATTCCTAGTG
TAGGGGTGAAATTCGTAGATATTAGGAGGAACACCGGAGGCGAAAGCGGTTATCTGGACAGTCACTGACGCTGTTGCACG
AAAGCGTGGGGAGCAAACAGGATTAGATACCCGGGTAGTC
>132
CCTACGGGCGGCTGCAGTGGGGAATATTGGACAATGGGCGCAAGCCTGATCCAGCGACGCCGCGTGAGTGAAGAAGGCCT
TCGGGTTGTAAAGCTCTTTTAGTGGGGAAGATAATGACGGTACCCACAGAAAAAGCCCCGGCTAACTTCGTGCCAGCAGC
CGCGGTAATACGAAGGGGGCTAGCGTTACTCGGAATTATGGGGCGTAAAGCGTGCGTAGGCTGCTTAGTAAGTCAAAAGT
GAAAGCCTTGGTCTCAACCTAAGCATGGCTTTTGAAACTGCTGAGCTTGAGTACTGTAGGGGATAGCGGAATTCCTAGTG
TAGGGGTGAAATTCGTAGATATTAGGAGGAACACCGGAGGCGAAAGCGGTTATCTGGACAGTCACTGACGCTGTTGCACG
AAAGCGTGGGGAGCAAACAGGATTAGATACCCCGGTAGTC
>133
CCTACGGGCGGCAGCAGTGGGGAATATTGGACAATGGGCGCAAGCCTGATCCAGCGACGCCGCGTGAGTGAAGAAGGCCT
TCGGGTTGTAAAGCTCTTTTAGTGGGGAAGATAATGACGGTACCCACAGAAAAAGCCCCGGCTAACTTCGTGCCAGCAGC
CGCGGTAATACGAAGGGGGCTAGCGTTACTCGGAATTATTGGGCGTAAAGCGTGCGTAGGCTGCTTAGTAAGTCAAAAGT
GAAAGCCTTGGGCTCAACCTAAGAATTGCTTTTGAAACTGCTGAGCTTGAGTACTGTAGGGGATAGCGGAATTCCTAGTG
TAGGGGTGAAATTCGTAGATATTAGGAGGAACACCGGAGGCGAAAGCGGTTATCTGGACAGTCACTGACGCTGTTGCACG
AAAGCGTGGGGAGCAAACAGGATTAGATACCCTGGTAGTC
>134
CCTACGGGGGGCTGCAGTGGGGAATATTGCACAATGGGCGAAAGCCTGATGCAGCGACGCCGCGTGAGGGATGACGGCCT
TCGGGTTGTAAACCTCTTTCAGCAGGGAAGAAGCGCAAGTGACGGTACCTGCAGAAGAAGCACCGGCTAACTACGGGCCA
GCAGCCGCGGTAATACGTAGGGCGCGAGCGTTGTCCGGAATTATTTTGTGTAAAGAGATTGTGGGCGGTTTGTCGGGTCG
GCTGTGAAAGTCCGGGGCTCAACCCCGGAGTTGCAGTGGGGACGGGCAAACTAGAGTGTGGGTGGGGAGACTGGAATTCG
TGGTGTAGCGGTGAAATGCGTAGATATCAGGAGGAACACCGATGGCGAAGGCAGGTCTCTGGGCCACTACTGACGCTGAG
AAGCGAAAGCATGGGGAGCGAACAGGATTAGATACCCTTGTAGTC
>135
CCTACGGGAGGCTGCAGTGGGGAATATTGGACAATGGGCGCAAGCCTGATCCAGCGACGCCGCGTGAGTGAAGAAGGCCT
TCGGGTTGTAAAGCTCTTTTAGTGGGGAAGATAATGACGGTACCCACAGAAAAAGCCCCGGCTAACTTCGTGCCAGCAGC
CGCGGTAATACGAAGGGGGCTAGCGTTACTCGGAATTATTGGGCGTAAAGCGTGCGTAGGCTGCTTAGTAAGTCAAAAGT
GAAAGCCTTGGGCTCAACCTGAGAATTGCTTTTGAAACTGCTGAGCTTGAGTACTGTAGGGGATAGCGGAATTCCTAGTG
TAGGGGTGAAATTCGTAGATATTAGGAGGAACACCGGAGGCGAAAGCGGTTATCTGGACAGTCACTGACGCTGTTGCACG
AAAGCGTGGGGAGCAAACAGGATTAGATACCCTTGTAGTC
>136
CCTACGGGAGGCTGCAGTGGGGAATATTGGACAATGGGCGCAAGCCTGATCCAGCGACGCCGCGTGAGTGAAGAAGGCCT
TCGGGTTGTAAAGCTCTTTTAGTGGGGAAGATAATGACGGTACCCACAGAAAAAGCCCCGGCTAACTTCGTGCCAGCAGC
CGCGGTAATACGAAGGGGGCTAGCGTTACTCGGAATTATTGGGCGTAAAGCGTGCGTAGGCTGCTTAGTAAGTCAAAAGT
GAAAGCCTTGGGCTCAACCTAAGAATTGCTTTTGAAACTGCTGAGCTTGAGTACTGTAGGGGATAGCGGAATTCCTAGTG
TAGGGGTGAAATTCGTAGATATTAGGAGGAACACCGGAGGCGAAAGCGGTTATCTGGACAGTCACTGACGCTGTTGCACG
AAAGCGTGGGGAGCAAACAGGATTAGATACCCTTGTAGTC
>137
CCTACGGGCGGCAGCAGTGGGGAATATTGCACAATGGGCGAAAGCCTGATGCAGCAACGCCGCGTGAGTGATGAAGGCCT
TCGGGTCGTAAAACTCTGTTCTCAAGGAAGATAATGACGGTACTTGTGGAGGAAGCCCCGGCCAACTACGTGCCAGCAGC
CGCGGTCATACGTAGGGGGCGAGCGTTATCCGGATTTACTGGGCGTAAGGGGTGCGTGGGTGGTTTCTTAAGTCTGGGGT
GAAAGGCGACGGCACAACCGGAGTAAGCTGTTGAAACTGGGGGACTTGAGTGCAGGAGAGGAAAGTGGAATTCCTAGTGT
AGCGGTGAAATGCGTAGATATTAGGAGGAACACCAGTAGCGAAGGCGGCTTTCTGGACTGTAACTGACACTGAGGCACGA
AAGCGTGGGGAGCAAACAGGATTAGATACCCCAGTAGTC
>138
CCTACGGGTGGCTGCAGTGGGGAATATTGGACAATGGGCGGAAGCCTGATCCAGCAACGCCGCGTGAGGGATGACGGCCT
TCGGGTTGTAAACCTCTTTCAGTACCGACGAAGCGGAAGTGACGGTAGGTACAGAAGAAGCACCGGCCAACTACGTGCCA
GCAGCCGCGGTAAAACGTAGGGTGCGAGCGTTGTCCGGAATTATTGGGCGTAAAGGGCTCGTAGGCGGTTTGTCGCGTCG
GGGGTGAACACATCCAGCTCAACTGGGTGCTTGCTTTCGATACGGGCAGACTTGAGGCATGCAGGGGAGAATGGAATTCC
TGGTGTAGCGGTGAAATGCGCAGATATCAGGAGGAACACCGGTGGCGAAGGCGGTTCTCTGGGCATGTCCTGACGCTGAG
GAGCGAAAGTGTGGGGAGCGAACAGGATTAGATACCCTGGTAGTC
>139
CCTACGGGCGGCTGCAGTGGGGAATATTGGACAATGGGCGCAAGCCTGATCCAGCGACGCCGCGTGAGTGAAGAAGGCCT
TCGGGTTGTAAAGCTCTTTTAGTGGGGAAGATAATGACGGTACCCACAGAAAAAGCCCCGGCTAACTTCGTGCCAGCAGC
CGCGGTAATACGAAGGGGGCTAGCGTTACTCGGAATTATTGGGCGTAAAGCGTGCGTAGGCTGCTTAGTAAGTCAAAAGT
GAAAGCCTTGGGCTCAACCTAAGAATTGCTTTTGAAACTGCTGAGCTTGAGTACTGTAGGGGATAGCGGAATTCCTAGTG
TAGGGGTGAAATTCGTAGATATTAGGAGGAACACCGGAGGCGAAAGCGGTTATCTGGACAGTCACTGACGCTGTTGCACG
AAAGCGTGGGGAGCAAACAGGATTAGATACCCGAGTAGTC
>140
CCTACGGGAGGCTGCAGTGGGGAATATTGGACAATGGGCGCAAGCCTGATCCAGCGACGCCGCGTGAGTGAAGAAGGCCT
TCGGGTTGTAAAGCTCTTTTAGTGGGGAAGATAATGACGGTACCCACAGAAAAAGCCCCGGCTAACTTCGTGCCAGCAGC
CGCGGTAATACGAAGGGGGCTAGCGTTACTCGGAATTATTGGGCGTAAAGCGTGCGTAGGCTGCTTAGTAAGTCAAAAGT
GAAAGCCTTGGGCTCAACCTAAGAATTGCTTTTGAAACTGCTGAGCTTGAGTACTGTAGGGGATAGCGGAATTCCTAGTG
TAGGGGTGAAATTCGTAGATATTAGGAGGAACACCGGAGGCGAAAGCGGTTATCTGGACAGTCACTGACGCTGTTGCACG
AAAGCGTGGGGAGCAAACAGGATTAGATACCCGAGTAGTC
>141
CCTACGGGGGGCAGCAGTGGGGAATATTGGACAATGGGCGCAAGCCTGATCCAGCGACGCCGCGTGAGTGAAGAAGGCCT
TCGGGTTGTAAAGCTCTTTTAGTGGGGAAGATAATGACGGTACCCACAGAAAAAGCCCCGGCTAACTTCGTGCCAGCAGC
CGCGGTAATACGAAGGGGGCTAGCGTTACTCGGGATTATTGGGCGTAAAGCGTGCGTAGGCTGCTTAGTAAGTCAAAAGT
GAAAGCCTTGGGCGCAACCTAAGAATTGCTTTTGAAACTGCTGAGCTTGAGTACTGTAGGGGATAGCGGACTTCCTAGTG
TAGGGGTGAAATTCGTAGATATTAGGAGGAACACCGGAGGCGAAGGCGGTTATCTGGACAGTCACTGACGCTGTTGCACG
AAAGCGTGGGGAGCAAACAGGATTAGATACCCGGGTAGTC
>142
CCTACGGGTGGCTGCAGTGGGGAATATTGGACAATGGGCGGAAGCCTGATCCAGCAACGCCGCGTGAGGGATGACGGCCT
TCGGGTTGTAAACCTCTTTCAGTACCGACGAAGCGGAAGTGACGGTAGGTACAGAAGAAGCACCGGCCAACTACGGGCCA
GCAGCCGCGGTAATACGTAGGGTGCGAGCGTTGTCCGGAAGTATTGGGTGTAAAGGGCTCGGAGGCGGTTGGTCGGGTCG
GGGGTGAAAACATCCAGCGCAACTGGGTGCTTGCTGTGGATACGGGCAGACTTGAGGCATGCAGGGGAGAATGGAATTCC
TGGTGTAGCGGTGAAATGCGCAGATATCAGGAGGAACACCGGTGGCGAAGGCGGTTCTCTGGGCATGTCCTGACGCTGAG
GAGCGAAAGTGTGGGGAGCGAACAGGATTAGATACCCTGGTAGTC
>143
CCTACGGGGCGCAGCAGTGGGGAATATTGGACAATGGGCGCAAGCCTGATCCAGCGACGCCGCGTGAGTGAAGAAGGCCT
TCGGGTTGTAAAGCTCTTTTAGTGGGGAAGATAATGACGGTACCCACAGAAAAAGCCCCGGCTAACTTCGTGCCAGCAGC
CGCGGTAATACGAAGGGGGCTAGCGTTACTCGGAATTATTGGGCGTAAAGCGTGCGTAGGCTGCTTAGTAAGTCAAAAGT
GAAAGCCTTGGGCTCAACCTAAGACTTGCTTTTGAAACTGCTGAGCTTGAGTACTGTAGGGGATAGCGGAATTCCTAGTG
TAGGGGTGAAATTCGTAGATATTAGGAGGAACACCGGAGGCGAAAGCGGTTATCTGGACAGTCACTGACGCTGTTGCACG
AAAGCGTGGGGAGCAAACAGGATTAGATACCCGTGTAGTC
>144
CCTACGGGCGGCTGCAGTGGGGAATATTGGACAATGGGCGCAAGCCTGATCCAGCGACGCCGCGTGAGTGAAGAAGGCCT
TCGGGTTGTAAAGCTCTTTTAGTGGGGAAGATAATGACGGTACCCACAGAAAAAGCCCCGGCTAACTTCGTGCCAGCAGC
CGCGGTAATACGAAGGGGGCTAGCGTTACTCGGAATTATTGGGCGTAAAGCGTGCGTAGGCTGCTTAGTAAGTCAAAAGT
GAAAGCCTTGGGCTCAACCTAAGAATTGCTTTTGAAACTGCTGAGCTTGAGTACTGTAGGGGATAGCGGAATTCCTAGTG
TAGGGGTGAAATTCGTAGATATTAGGAGGAACACCGGAGGCGAAAGCGGTTATCTGGACAGTCACTGACGCTGTTGCACG
AAAGCGTGGGGAGCAAACAGGATTAGATACCCGAGTAGTC
>145
CCTACGGGGCGCTGCAGTGGGGAATATTGGACAATGGGCGCAAGCCTGATCCAGCGACGCCGCGTGAGTGAAGAAGGCCT
TCGGGTTGTAAAGCTCTTTTAGTGGGGAAGATAATGACGGTACCCACAGAAAAAGCCCCGGCTAACTTCGTGCCAGCAGC
CGCGGTAATACGAAGGTGGCTAGCGTTACCGGGAATTATTGGGCGTAAAGCGTGCGTAGGCTGCTTAGTAAGTCAAAAGT
GAAAGCCTTGGGCTCAACCTAAGAATTGCGTTTGAAACTGCTGAGCTTGAGTACTGTAGGGGATAGCGGAATTCCTAGTG
TAGGGGTGAAATTCGTAGATATTAGGGGGCACACCGGAGGCGAAAGCGGTTATCTGGACAGTCACTGACGCTGTTGCACG
AAAGCGTGGGGAGCAAACAGGATTAGATACCCGGGTAGTC
>146
CCTACGGGGGGCAGCAGCAAGGAATTTTCCGCAATGGGCGAAAGCCTGACGGAGCAACGCCGCGTGTGGGATGACGCTTT
TCGGAGTGTAAACCACTGTTCATGGGGACGAAGCACTGACGGTACCCATGGAGGAAGGCCCGGCTAACTACGTGCCAGCA
GCCGCGGTAATACGTAGGGGTCGAGCGTTGTCCGGAGTTACTGGGCGTACAGGGCATGCAGGCGGCTCATTACGCATGGC
GTGAAAGCCCCCGGCTTAACCGGGGCGGGGCGTCGGGAACGGGTGAGCTTGAGGATATCAGGGTCTGGTAGAATTCCCGG
TGTAGTGGTGAAATGCGTAGAGATCGGGAGGAATACCTGTGGCGAAGGCGGCCAGCTGGAATATACCTGACGCTGAGATG
CGAAGGCGTGGGGAGCGAACGGGATTAGATACCCTGGTAGTC
>147
CCTACGGGCGGCTGCAGTGGGGAATATTGGACAATGGGCGCAAGCCTGATCCAGCGACGCCGCGTGAGTGAAGAAGGCCT
TCGGGTTGTAAAGCTCTTTTAGTGGGGAAGATAATGACGGTACCCACAGAAAAAGCCCCGGCTAACTTCGTGCCAGCAGC
CGCGGTAATACGAAGGGGGCTAGCGTTACTCGGAATTATTGGGCGTAAAGCGTGCGTAGGCTGCTTAGTAAGTCAAAAGT
GAAAGCCTTGGGCTCAACCTAAGAATTGCTTTTGAAACTGCTGAGCTTGAGTACTGTAGGGGATAGCGGAATTCCTAGTG
TAGGGGTGAAATTCGTAGATATTAGGAGGAACACCGGAGGCGAAAGCGGTTATCTGGACAGTCACTGACGCTGTTGCACG
AAAGCGTGGGGAGCAAACAGGATTAGATACCCTGGTAGTC
>148
CCTACGGGTGGCAGCAGTGGGGAATATTGGACAATGGGCGCAAGCCTGATCCAGCGACGCCGCGTGAGTGAGGAAGGCCT
TCGGGTTGTAAAGCTCTTTTAGTGGGGAAGATAATGACGGTACCCACAGAAAAAGCCCCGGCTAACTTCGTGCCAGCAGC
CGCGGTAATACGAAGGGGGCTAGCGTTACTCGGAATTATTGGGCGTAAAGCGTGCGTAGGCTGCTTAGTAAGTCAAAAGT
GAAAGCCTTGGGCTCAACCTAAGAATTGCTTTTGAAACTGCTGAGCTTGAGTACTGTAGGGGATAGCGGAATTCCTAGTG
TAGGGGTGAAATTCGTAGATATTAGGAGGAACACCGGAGGCGAAAGCGGTTACCTGGACAGTCACTGACGCTGTTGCACG
AAAGCGTGGGGAGCAAACAGGATTAGATACCCTTGTAGTC
>149
CCTACGGGCGGCTGCAGTGGGGAATATTGGACAATGGGCGCAAGCCTGATCCAGCGACGCCGCGTGAGTGAAGAAGGCCT
TCGGGTTGTAAAGCTCTTTTAGTGGGGAAGATAATGACGGTACCCACAGAAAAAGCCCCGGCTAACTTCGTGCCAGCAGC
CGCGGTAATACGAAGGGGGCCAGCGTTACTCGGAATTAGTGGGCGTAAGGCGTGCGTAGGCTGCTTAGTAAGTCAAGAGT
GAAAGCCTTGGGCTCAACCTAAGAATTGCTTTTGAAACTGCTGAGCTTGAGTACTGTAGGGGATAGCGGAATTCCTAGTG
TAGGGGTGAAATTCGTAGATATTAGGAGGAACACCGGAGGCGAAAGCGGTTATCTGGACAGTCACTGACGCTGTTGCACG
AAAGCGTGGGGAGCAAACAGGATTAGATACCCGGGTAGTC
>150
CCTACGGGTGGCTGCAGTGGGGAATATTGGACAATGGGCGCAAGCCTGATCCAGCGATGCCGCGTGAGTGAAGAAGGCCT
TCGGGTTGTAAACCTCTTTTAGTGGGGAAGATAATGACGGTCACCATAGAAAAAGCGCCTGCGAAATTCCTGCCAGCACC
CGCGGGATTACGAAGGGGGCTAGAGCTATTCGGAATTAGTTGGGGTAAAACGTGTGTAGGCGGGTTTGTAAGTCAAAAGT
GAAAGCCTTGGGCTCAACCTAAGAATTGCTTTTGAAACTGCTGAGCTTGAGTACTGGAGGGGATAGCGGAATTCCTAGTG
TAGGGGGGAAATTCGTAGATATTAGGAGGAAAACCGGAGGGGAAAGAGGTTATCTGGACAGTGACTGACGCTGTTGCACG
AAAGCGTGGGGAGCAAACAGGATAAGATACCCGAGTATTC
>151
CCTACGGGCGGCTGCAGTGGGGAATATTGGACAATGGGCGCAAGCCTGATCCAGCGACGCCGCGTGAGTGAAGAAGGCCT
TCGGGTTGTAAAGCTCTTTTAGTGGGGAAGATAATGACGGTACCCACAGAAAAAGCCCCGGCTAACTTCGTGCCAGCAGC
CGCGGTTATACGAAGGGGGCTAGCGTTACTCGGAATTATTGGGCGTAAAGCGTGCGTAGGCTGCTTGGTACGTCAAAAGT
GAAAGCCTTGGGCTCAACCTAAGAATTGCTTTTGAAACTGCTGAGCTTGAGTACTGTAGGGGATAGCGGAATTCCTAGTG
TAGGGGTGAAATTCGTAGATATTAGGAGGAACACCGGAGGCGAAAGCGGTTATCTGGACAGTCACTGACGCTGTTGCACG
AAAGCGTGGGGAGCAAACAGGATTAGATACCCCGGTAGTC
>152
CCTACGGGTGGCTGCAGTGGGGAATATTGGACAATGGGCGCAAGCCTGATCCAGCGACGCCGCGTGAGTGATGAAGGCCT
TCGGGTTGTAAAGCTCTTTTAGTGGGGAAGATAATGACGGTACCCACAGAAAAAGCCCCGGCTAACTTCGTGCCAGCAGC
CGCGGTAATACGAAGGGGGCTAGCGTTACTCGGAATTATTGGGCGTAAAGCGTGCGTAGGCTGCTTAGTAAGTCAAAAGT
GAAAGACTTGGGCTCAACCTAAGAATTGCTTTTGAAACTGCTGATCTTGAGTACTGGAGGGGATAGCGGAATTCCTAGTG
TAGGGGTGAAATTCGTAGATATTAGGAGGAACACCGGGGGCGAAAGCGGTTATCTGGACAGTCACTGACGCTGTTGCACG
AAAGCGTGGGGAGCAAACAGGATTAGATACCCGAGTAGTC
>153
CCTACGGGCGGCTGCAGTGGGGAATATTGGACAATGGGCGCAAGCCTGATCCAGCGACGCCGCGTGAGTGAAGAAGGCCT
TCGGGTTGTAAAGCTCTTTTAGTGGGGAAGATAATGACGGTACCCACAGAAAAAGCCCCGGCTAACTTCGTGCCAGCAGC
CGCGGTAATACGAAGGGGGCTAGCGTTACTCGGAATTATTGGGCGTAAAGCGTGCGTAGGCTGCGTAGTAAGTCAAAAGT
GAAAGCCTTGGGCTCAACCTAAGAATTGCTTTTGAAACTGCTGAGCTTGAGTACTGTAGGGGATAGCGGAATTCCTAGTG
TAGGGGTGAAATTCGTAGATATTAGGAGGAACACCGGAGGCGAAAGCGGTTATCTGGACAGTCACTGACGCTGTTGCACG
AAAGCGTGGGGAGCAAACAGGATTAGATACCCCTGTAGTC
>154
CCTACGGGCGGCTGCAGTGGGGAATATTGGACAATGGGCGCAAGCCTGATCCAGCGACGCCGCGTGAGTGAAGAAGGCCT
TCGGGTTGTAAAGCTCTTTTAGTGGGGAAGATAATGACGGTACCCACAGAAAAAGCCCCGGCTAACTTCGTGCCAGCAGC
CGCGGTTATACGAAGGGGGCTAGCGTTAATCGGAATTATTGGGCGTAAAGCGTGCGTAGGCTGCTTAGTAAGTCAAAAGT
GAAAGCCTTGGGCTCAACCTAAGAATTGCTTTTGAAACTGCTGGGCTTGAGTACTGTAGGGGATAGCGGAATTCCTAGTG
TAGGGGTGAAATTCGTAGATATTAGGAGGAACACCGGAGGCGAAAGCGGTTATCTGGACAGTCACTGACGCTGTTGCACG
AAAGCGTGGGGAGCAAACAGGATTAGATACCCCGGTAGTC
>155
CCTACGGGCGGCTGCAGTGGGGAATATTGGACAATGGGCGCAAGCCTGATCCAGCGACGCCGCGTGAGTGAAGAAGGCCT
TCGGGTTGTAAAGCTCTTTTAGTGGGGAAGATAATGACGGTACCCACAGAAAAAGCCCCGGCTAACTGCGTGCCAGCAGC
CGCGGTAATACGAAGGGGGCTAGCGTTACTCGGAATTATTGGGCGTAAAGCGGGCGTAGGCTGCTGAGTAAGTCAAAAGT
GAAAGCCTTGGGCTCAACCTAAGAATTGCTTTTGAAACTGCTGAGCTTGAGTACTGTAGGGGATAGCGGAATTCCTAGTG
TAGGGGTGAAATTCGTAGATATTAGGAGGAACACCGGAGGCGAAAGCGGTTATCTGGACAGTCACTGACGCTGTTGCACG
AAAGCGTGGGGAGCAAACAGGATTAGATACCCGAGTAGTC
>156
CCTACGGGTGGCTGCAGTGGGGAATATTGGACAATGGGCGCAAGCCTGATCCAGCTACGCCGCGTGAGTGAAGAAGGCCT
TCGGGGTGTAAAGCTCTTTTAGTGGGGAAGATAATGACTGTACCCACAGAAAAAGCCCCGGCTAACTTCGTGCCAGCAGT
AGCGCTACTGCGAAGGTGGCTAGCGTTACTCGGAATTATTGGGCGTAAAGCGTGAGTAGGCTGCTTTATAAGTCAAAAGT
GAAAGCCTTGGGCTCAACCTAAGAATTGCTTTTGATACTGCTTGGCTTGATTACTGTAGGAGATAGCGGAATTCCTAGTG
TAGGGGTGAAATTCGTAGATATTAGGAGGAACACCGGAGGCGAAAGCGGTTATCTGGACAGTCACTGACGCTGTTGCACG
AAAGCGTGGGGAGCAAACAGGATTAGATACCCGAGTAGTC
>157
CTACGGGAGGCTGCAGTGGGGAATATTGCACAATGGGCGAAAGCCTGATGCAGCGACGCCGCGTGAGGGATGACGGCCTT
CGGGTTGTAAACCTCTTTCAGCAGGGAAGAAGCGAGAGTGACGGTACCTGCAGAAGAAGCGCCGGCTAACTACGTGCCAG
CAGCCGCGGTAATACGTAGGGCGCAAGCGTTGTCCGGAATTATTGGGCGTAAAGAGCTCGTAGGCGGCTTGTCGGGTCGG
ATGTGAAAGCCCGGGGCTTAACCCCGGGGCTGCATTCGATACGGGCAGGCTAGAGTTCGGTAGGGGAGATCGGAATTCCT
GGTGTAGCGGTGAAATGCGCAGATATCAGGAGGAACACCGGTGGCGAAGGCGGATCTCTGGGCCGATACTGACGCTGAGG
AGCGAAAGCGTGGGGAGCGAACAGGATTAGATACCCCAGTAGTC
>158
CCTACGGGTGGCTGCAGGGGGGAATATTGGACAATGGGCGCAAGCCTGATCCAGCGACGCCGCGTGAGTGAAGAAGGCCT
TCGGGTTGTAAAGCTCTTTTAGTGGGGAAGATAATGACGGTACCCACAGAAAAAGCCCCGGATAACTGCGTGCCAGCAGC
CGCGGTAATACGAAGGGGGCTAGCGTTACTCGGAATCATTGGGCGTAAAGCGTGCGTAGGCGGCTTAGTAAGTCAAAAGT
GAAAGCCTTGGGCTAAACCTAAGAATTGCTTTTGAAACTGCTAGGCTTGAGTACTGTAGGGGATAGCGGAATTCCTAGTG
TAGGGGTGAAATTCGTAGATATTAGGAGGAACACCGGAGGCGAAAGCGGGTATCTGGACATTCACTGACGCTGTTGCACG
AAAGCGTGGGGAGCAAACAGGATTAGATACCCCGGTAGTC
>159
CCTACGGGCGGCTGCAGTGGGGAATATTGGACAATGGGCGCAAGCCTGATCCAGCGAAGCCGCGTGAGTGAAGAAGGCCT
TCGGGTTGTAAAGCTCTTTTAGTGGGGAAGATAATGACGGTACCCACAGAAAAAGCCCCGGCTAACTTCGTGCCAGCAGC
CGCGGTAGTACGAAGGGGGCTAGCGTTACTCGGAATTATTGGGCGTAATGCGTGAGGTGGCTGCTTAGTAAGTCAAATGT
GAACGCCTTCGGCTCAACCTAAGAATTGCTTTTGAAACTGCTGAGATTGAGTACTGTAGGGGATAGCGGAATTCCTAGTG
TAGGGGTGAAATTCGTAGATATTAGGAGGAACACCGGAGGCGAAAGCGGTTATCTGGACAGTCACTGACGCTGTTGCACG
AAAGCGTGGGGAGCAAACAGGATTAGATACCCCAGTAGTC
>160
CCTACGGGCGGCTGCAGTGGGGAATATTGGACAATGGGCGCAAGCCTGATCCAGCGACGCCGCGTGAGTGAAGAAGGCCT
TCGGGTTGTAAAGCTCTTTTAGTGGGGAAGATAGTGTTGGTATCCACAGAAAAAGCCCCGGCCAACTTCGTGCGAGCAGC
CGCGGTATTACGAAGGGGGCGCGCGTTACGCGGAATGATTGGGCGTAAAGCGTGCGTAGGCTGCTTGGTAAGTCGAAAGT
GAAAGCGGTGGGCTCAACCTAAGAATTGCTGCTGAAACTGTGGGGCTTGAGGACTGTAGGGGAGAGCGGAATTCCTAGTG
TAGGGGTGAAATTCGTAGAGATTAGGAGGAAAACCGGAGGCGAAAGCGGTTATCTGGACAGTCACTGACGCTGTTGCACG
AAAGCGTGGGGAGCAAACAGGATTAGATACCCGAGTAGTC
>161
CCTACGGGCGGCTGCAGTGGGGAATATTGGACAATGGGCGCAAGCCTGAGCCAGCGACGCCGCGTGAGTGAAGAAGGCCT
TCGGGTTGTAAAGCTCTTTTAGTGGGGAAGATAATGACGGTACCCACAGAAAAAGCCCCGGCTAACTTCGTGCCAGCAGC
CGCGGTAATACGAAGGGGGCTGGCGTTACTCGGAAGTATTGGGAGTAAAGCGTGCGGAGGCTGCTTAGTAAGTCAAAAGT
GAAAGCCTTGGGCTCAACCTAAGAATTGCTTTTGAAACTGCTGAGCTTGAGTACTGTAGGGGATAGCGGAATTCCTAGTG
TAGGGGTGAAATTCGTAGATATTAGGAGGAACACCGGAGGCGAAAGCGGTTATCTGGACAGTCACTGACGCTGTTGCACG
AAAGCGTGGGGAGCAAACAGGATTAGATACCCCGGTAGTC
>162
CCTACGGGGAGCAGCAGTGGGGAATATTGCACAATGGGCGAAAGCCTGATGCAGCGACGCCGCGTGAGGGATGACTGCCT
TCGGGTTGTAAACTTCTTTCAGCAGGGAAGAAGCGAGAGTGACGGTAACGTCGAAAGAAGCGCGGGCTAATTACTTGCCA
GCAGCCGCGGTAATAAGTATGGCGAACGCGTTCTCCGGAAGTATTGCGCGGAAAGACCTCGTTAGGGGCGAGTAACGTCG
GGTGTTAAAGCCCGGGGCTTAACCCGGGGTATGTCTTTGATACTGGCTAGCTAGAGTGTAGTAGGGGAGATCGGAATTAC
TGGTGTAGCGGTGAAATGCGCAGATCTCAGGAGGAACACCGGTGGCGAAGGCGGATCTCTGGGCCATTACTGACGCTGAG
GAGCGAAAGCGTGGGGAGCGAACAGGATTAGATACCCCTGTAGTC
>163
CCTACGGGCGGCTGCAGTGGGGAATATTGCACAATGGGCGCAAGCCTGATGCAGCGACGCCGCGTGAGGGATGACGGCCT
TCGGGTTGTAAACCTCTTTCAGCAGGGAAGAAGCGAAAGTGACGGTACCTGCAGAAGAAGCACCGGCTAACTACGTGCCA
GCAGCCGCGGGAATACGTAGGGTGCGAGCGTTGTCCGGAATTATTGGGCGGGACGAGCTGGTCGGCGGGTTGTCGCGTCT
GCTGTGAAAAACCGGGGCTCAACCCCGGACTTGCAGGGGGTACGGGCAGACTAGAGTGTGGTAGGGGGGACTGGAATTCC
TGGTGTAGCGGTGAAATGCGCAGATATCAGGAGGAACACCGATGGCGAAGGCGGGTCTCTGGGCCACTACTGACGCTGAG
AAGCGAAAGCATGGGGGGCGAACAGGATTAGATACCCGGGTAGTC
>164
CCTACGGGCGGCTGCAGTGGGGAATATTGGACAATGGGCGCAAGCCTGATCCAGCGATGCCGCGTGAGTGAAGAAGGCTT
TCGGGTTGTAAAGCTCTTTTAGTGGGGAAGATAATGACGGTACCCGCAGAAAAAGCCCCGGCTAGCTTCGTGCCAGCAGC
CGCGGTAATACGAAGGGGGCTAGCGTTACTCGGGATTACTGGGCGTAAAGCGTGCGTAGGCGGCTTAGTAGGTCAAAAGT
GAAAGCCTTGGGTGCAACCTAAGAATTGCATTTGAAACTGAGGAGCTTGAGTACTGTAGAGGATAGCGGAAGTCCTAGTG
TAGGGGTGAAATGCGTAGATATTAGGAGGAACACCGGAGGCGAAGGCGGTTATCTGGACCGTCACTGACGCTGTTGCACG
AAAGCGTGGGGAGCAAACAGGATTAGATACCCCTGTAGTC
>165
CCTACGGGAGGCTGCAGTGGGGAATATTGGTCAATGGGCGCAAGCCTGAACCAGCGACGCCGCGTGAGTGAAGAAGGCCT
TCGGGTTGTAAAGCTCTTTTAGTGGGGAAGATAATGTCGGACCTCAGAGAAAAAGCCACGGCTAACTGCGTGCGAGCAGC
CGCGGTCATTCGAAGGGGGCTAGCGTTACCCGGATTTATTGGGGTTAAAGCGTGCGTAGGGTGCTTAGTAAGGCAAAAGT
GAAAGCCTTGGGCTCAACCTAAGAATTGCTGTTGAAACTGCTGAGCTTGAGTACTGTTGGGGATAGCGGAATGCCTAGTG
TAGGGGTGAAATTCGTAGATATTAGGCGGAACACCGGATGCGAAAGCAGTTAACGAGACAGTCACTGACGCTGTTGCACG
AAAGCGTGGGGATCAAACAGGATTAGATACCCCAGTAGTC
>166
CCTACGGGCGGCTGCAGTGGGGAATATTGGACAATGGGCGCAAGCCTGATCCAGCGACGCCGCGTGAGTGAAGAAGGCCT
TCGGGTTGTAAAGCTCTGTTAGTGGGGAAGATAATGACGGTACCCACAGAAAAAGCCCCGGCTAACTTCGTGCCAGCAGC
CGCGGTAATACGAAGGGGCCTAGGGTTACGCGGAATGATTGGGCGTAAAGCGTGCGTAGGCTGCTTAGTAGGTCAAGAGT
GAAAGCCTTGGGCTCAACCTAGGTATTGCTTTTGAAACTGCTGGACTTGAGTACTGTAGGGGATAGCGGAATTCCTAGTG
TAGGGGTGAAATTCGTAGATATTAGGAGGAACACCGGAGGCGAAAGCGGTTATCTGGACAGTCACTGACGCTGTTGCACG
AAAGCGTGGGGAGCAAACAGGATTAGATACCCTGGTAGTC
>167
CCTACGGGCGGCAGCAGTGGGGAATATTGGACAATGGGCGCAAGCCTGATCCAGCGACGCCGCGTGAGTGAAGAAGGCCT
TCGGGTTGTAAAGCTCTTTTAGTGGGGAAGATAATGACGGTACCCACAGAAAAAGCCCCGGCTAACTTCGTGCCAGCAGC
CGCGGTAATACGAAGGGGGCTAGCGTTACGCGGAATTATTGGGCGTAAAGCGTGCGTAGGCTGCTGAGTAAGTCAAAAGT
GAAAGCCTTGGGCTCAACCTAAGAACTGCTTTTGAAACTGCTGAGCTTGAGTACTGTAGGGGATGGCGGAATGCCTAGTG
TAGGGGTGAAATGCGTAGATATTAGGAGGAACACCGGAGGCGAAAGCGGTTATCTGGACAGTCACTGACGCTGTTGCACG
AAAGCGTGGGGAGCAAACAGGATTAGATACCCCAGTAGTC
>168
CCTACGGGCGGCAGCAGTGGGGAATATTGGACAATGGGCGCAAGCCTGATCCAGCGACGCCGCGTGAGTGAAGAAGGCCT
TCGGGTTGTAAAGCTCTTTTAGTGGGGAAGATAATGACGGTACCCACAGAAAAAGCCCCGGCTAACTTCGTGCCAGCAGC
CGCGGTAATACGAAGGGGGCTAGCGTTACTCGGAATTATTGGGCGTAAAGCGTGCGTAGGCTGCTTAGTAAGTCAAAAGG
GAAAGCCTTGGTGTCAGCCTAAGAATTGCTTTTGAAACTGCTGGGCTTGAGTACTGTAGAGGATAGCGGAATTCCTAGTG
TAGGGGTGAAATTCGTAGATATTAGGAGGAACACCGGAGGCGAAAGCGGTGATCTGGACAGTCACTGACGCTGTTGCACG
AAAGCGGGGGGAGCAAACAGGATTAGATACCCTGGTAGTC
>169
CCTACGGGCGGCTGCAGTGGGGAATATTGGACAATGGGCGCAAGCCTGATCCAGCGACGCCGCGTGAGTGAAGAAGGCCT
TCGGGTTGTAAAGCTCTTTTAGTGGGGAAGATAATGACGGTACCCACAGAAAAAGCCCCGGCTAGCTTCGTGCCAGCAGC
CGCGGTAATACGAAGGGGGCTAGCGTTACTCGGAATTATTGGGCGTAAAGCGGTCGTAGGCTGCTTAGTAAGTCAAAAGT
GAAAGCCTTGGGCTCAACCTAAGAATTGCTTTTGAAACTGCTGAGCTTGAGTACTGTAGGGGATAGCGGAATTCCTAGTG
TAGGGGTGAAATTCGTAGATATTAGGAGGAACACCGGAGGCGAAAGCGGTTATCTGGACAGTCACTGACGCTGTTGCACG
AAAGCGTGGGGAGCAAACAGGATTAGATACCCCTGTAGTC
>170
CCTACGGGAGGCTGCAGTGGGGAATATTGGACAATGGGCGAAAGCCTGATCCAGCAACGCCGCGTGAGGGATGACGGCCT
TCGGGTTGTAAACCTCTTTCAGCAGGGACGAAGCGCAAGTGACGGTACCTGCAGAAGAAGCACCGGCCAACTACGTGCCA
GCAGCCGCGGTAATACGTAGGCTGCGAGCGTTGTCCGGGATTATGGGGCGTAAAGGGCTCGGAGGCGGTTGGTCGCGTCA
GTGGTGAAAACTCGGGGCTTAACTCCGAGCCTGCTTCGGATACGGGCAGACTAGAGGTATGCAGGGGGGAACGGAATTCC
TGGTGTAGCGGTGAAATGCGCAGATATCAGGAGGAACACCGGTGGCGAAGGCGGTTCTCTGGGCATTACCTGACGCTGAG
GAGCGAAAGTGTGGGGAGCGAACAGGATTAGATACCCCGGTAGTC
>171
CCTACGGGCGGCTGCAGTGGGGAATATTGGACAATGGGCGCAAGCCTGATCCAGCGACGCCGCGTGAGTGAAGAAGGCCT
TCGGGTTGTAAAGCTCTGTTAGTGGGGAAGATAATGACGGTACCCACAGAAAAAGCCCCGGCTAACTTCGTGCCAGCAGC
CGCGGTAATACGAAGGGGGCTAGCGTTACTCGGAATTATTGTGCGTAAAGCGTGCGTAGGCTGCTTAGTAAGTCAAAAGT
GAAAGCCTTGGGCTCAACCGAAGGATTGCTTTTGAAACTGCTGAGCTTGAGTACTGTAGTGGATAGCGGAATTCCTAGTG
TAGGGGTGAAATTCGTAGATATTAGGAGGACCACCGGAGGCGAAAGCGGTTTTCTGGACAGTCACTGACGCTGTTGAACG
AAAGCGTGGGGAGCAAACAGGATTAGCTACCCGAGTCGTC
>172
CCTACGGGTGGCAGCAGTGGGGAATATTGGACAATGGGCGAAAGCCTGATCCAGCAACGCCGCGTGAGGGATGACGGCCT
TCGGGTTGTAAACCTCTTTCAGCAGGGTCGAAGCGCAAGTGACGGTACCTGCAGAGGAAGCACCGGCCAACTAGGGGCCA
GCAGCCGCGGTAATACGTAGGGTGCGGGCGTTGTCCGGAATGATTGGGCGTAAATGGCACGTAGGGGGGTTGTTGGGCCG
GGAGGGAAAAGTCCGGGCTTAACCCGGGGCCTGCTTCCGATACGGGCAGACTAGAGGTATGAAGGGGAGAGCGGAATTCC
TGGTGTAGCGGTGAAATGCGCAGATATCAGGAGGAACACCGGTGGCGAAGGCGGTTCTCTGGGCATTACCTGACGCTGAG
GAGCGAAAGTGTGGGGAGCGAACAGGATTAGATACCCCGGTAGTC
>173
CCTACGGGCGGCAGCAGTGGGGAATATTGGACAATGGGCGGAAGCCTGATCCAGCAACGCCGCGTGAGGGATGACGGCCT
TCGGGTTGTAAACCCCTTTCAGTACCGACGAAGCGCAAGTGACGGTAGGTACAGAAGAAGGACCGGCCAACTACGTGCCA
GCAGCCGCGGTAATACGTAGGGTCCGAGCGTTGTCCGGTATTATGGGGCGTAAAGGGCTCGTAGGCGGTGTGTCGCGTCG
GGAGTGAAAACCTGCAGCTTAACCGTGGGCTTGCGTCCGATACGGGCAGACTAGAGGTATGCAGGGGAGAATGGAATTCC
TGGTGTAGCGGTGAAATGCGCAGATATCAGGAGGAACACCGGCGGCGAAGGCGGTTCTCTGGGCATTACCTGACGCTGAG
GAGCGAAAGTGTGGGGAGCGAACAGGATTAGATACCCCAGTAGTC
>174
CCTACGGGTGGCTGCAGCAAGGAATTTTCCCCAATGGGCGCAAGCCTGAGGGAGCAACGCCGCGTGGAGGATGACGGCCT
TCGGGTTGTAAACTCCTTTTCGGTGGGACGACAACGACGGTACCACCGGAATAAGCCCCGGCTAACTCTGTGCCAGCAGC
CGCGGTAAGACAGAGGGGGCAAGCGGTGTCCGGATTTACTGGGCGTAAAGGGTCCGCAGGTGGTGACTCAAGTCGCTGAT
GAAAGGTGGCAGCTTAACTGCCACAGGCTTGGCGATACTGGGCCGCTAGAGCCGCGCAGAGGTCAGTGGAATTGCCGGTG
TAGTAGTGAAATGCGTAGATACCGGCAGGAACGCCAATGGTGAAGACAGCTGACTGGGCGCGTGCTGACACTCAGGGACG
ATAGCGTGGGGAGCGAACCGGATTAGATACCCGAGTAGTC
>175
CCTACGGGGTGCTGCAGTGGGGAATATTGGACAATGGGCGCAAGCCTGATCCAGCGACGCCGCGTGAGTGAAGAAGGCCT
TCGGGTTGTAAAGCTCTTTTAGTGGGGAAGATAATGACGGTACCCACAGAAAAAGCCCCGGCTAACTTCGTGCCAGCAGC
CGCGGTAATACGAAGGGGGCTAGCGTTACTCGGAATTATTGGGCGTAAAGCGTGCGTAGGCTGCTTAGTAAGTCAAAAGT
GAAAGCCTTGGGCTCAACCTAAGAATTGCTTTTGAAACTGCTGAGCTTGAGTACTGTAGGGGATAGCGGAATTCCTAGTG
TAGGGGTGAAATTCGTAGATATTAGGAGGAACACCGGAGGCGAAAGCGGTTATCTGGACAGTCACTGACGCTGTTGCACG
AAAGCGTGGGGAGCAAACAGGATTAGATACCCCGGTAGTC
>176
CCTACGGGTGGCTGCAGTGGGGAATATTGGACAATGGGCGCAAGCCTGATCCAGCGACGCCGCGTGAGTGAAGAAGGCCT
TCGGGTTGTAAAGCTCTTTTAGTGGGGAAGATAATGACGGTACCCACAGAAAAAGCCCCGGCTAACTTCGTGCCAGCCGC
CGCGGTAATACGAAGGGGGCTAGCGTTACTCGGAATTATTGGGCGTCAAGCGTGCGTAGGCTGCGTAGTAAGTCAAAAGT
GAAAGCCTTGGGCTCAACCTAAGAATTGCTTTTGAAACTGCTGAGCTTGAGTACTGTAGGGGATAGCGGAATTCCTAGTG
TAGGGGTGAAATTCGTAGATATTAGGAGGAACACCGGAGGCGAAAGCGGTTATCTGGACAGTCACTGACGCTGTTGCACG
AAAGCGTGGGGAGCAAACAGGATTAGATACCCCAGTAGTC
>177
CCTACGGGCGGCTGCAGTGGGGAATATTGGACAATGGGCGCAAGCCTGATCCAGCGACGCCGCGTGAGTGAAGAAGGCCT
TCGGGTTGTAAAGCTCTTTTAGTGGGGAAGATAATGACGGTACCCACAGAAAAAGCCCCGGCTAACTTCGTGCCAGCAGC
CGCGGTAATACGAAGGGGGCTAGCGTTACTCGGAATTATTGGGCGTAAAGCGTGCGTAGGCTGCTTAGTAAGTCAAAAGT
GAAAGCCTTGGGCTCAACCTAAGAATTGCTTTTGAAACTGCTGAGCTTGAGTACTGTAGGGGATAGCGGAATTCCTAGTG
TAGGGGTGAAATTCGTAGATATTAGGAGGAACACCGGAGGCGAAAGCGGTTATCTGGACAGTCACTGACGCTGTTGCACG
AAAGCGTGGGGAGCAAACAGGATTAGATACCCCGGTAGTC
>178
CCTACGGGGGGCAGCAGTGGGGAATATTGGGCAATGGGCGCAAGCCTGAACCAGCGACGCCGCGTCAGTGAAGAAGGCCT
TCGGGTTGTAAAGCTCTTTTAGTGGGGAAGATAATGACGGTACCCACAGAAAAAGCCCCGGCTAACTTCGTTCCAGCAGC
CGCGGTAATACGACGGGGGCTAGCGTTACTCGGAATAATTGGGCGTAAACCGTGCGTAGGCTGCTTAGTAAGTCAAAAGT
GAATGCCGTGGGTTCAACCGAAGGATTGCTTTTGAAACTGCTGAGCTTGAGTACTGTAGGGGATAGCGGAATTCGTAGTG
TAGGGGTGAAATTCGTAGATATTAGGAGGAACACCGGAGGCGAAAGCGGCTATCTGGACAGTCACTGACGCTGATGCACG
AAAGCGTGGGGAGCAAACAGGATTAGATACCCCAGTAGTC
>179
CCTACGGGGGGCAGCAGTGGGGAATATTGCACAATGGGCGCAAGCCTGATCCAGCGACGCCGCGTCCGTGATGACGGCCT
TCGGGTTGTAAAGCGCCTTTGACTGGGAACATGCTCACGGTGGCCACAGTAACAGCCCAGGATAACTCGGTGACCGCCGC
CCCGGCAACAGCGGGGGGGCTAGGGTTACACGCAATTATTGGGCGTAATGCGTGCGAAGGGTGCTTGGTGAGTCCAAAGT
GAAAGCCTTGGGCTCAACCTAAGAATGGCTTTTGAAACTGCTGGGCTTGAGTACTGTAGGGGATAGCGGAATTCCTAGTG
TAGGGGTGAAATTCGTAGATATTAGGAGGAACACCGGAGGCGAAGGCGGTTATCTGGACAGTCACTGACGCTGATGCACG
AAAGCGTGGGGAGCAAACAGGATTAGATACCCCAGTAGTC
>180
CCTACGGGGTGCTGCAGTGGGGAATATTGGACAATGGGCGCAAGCCTGATCCAGCGACGCCGCGTGAGTGAAGAAGGCCT
TCGGGTTGTAAAGCTCTTTTAGTGGGGAAGATAATGACGGTACCCACAGAAAAAGCCCCGGCTAACTTCGTGCCAGCAGC
CGCGGTAATACGAAGGGGGCTAGCGTTACTCGGAATTATTGGGCGTAAAGCGTGCGTAGGCTGCTTAGTAAGTCAAAAGT
GAAAGCCTTGGGCTCAACCTAAGAATTGCTTTTGAAACTGCTGAGCTTGAGTACTGTAGGGGATGGCGGAATTCCTAGTG
TAGGGGTGAAATTCGTAGATATTAGGAGGAACACCGGAGGCGAAAGCGGTTATCTGGACAGTCACTGACGCTGTTGCACG
AAAGCGTGGGGAGCAAACAGGATTAGATACCCCGGTAGTC
>181
CCTACGGGCGGCTGCAGTGGGGAATATTGGACAATGGGCGCAAGCCTGATCCAGCGACGCCGCGTGAGTGAAGAAGGCCT
TCGGGTTGTAAAGCTCTTTTAGTGGGGAAGATAATGACGGTACCCACAGAAAAAGCCCCGGCTAACTTCGTGCCAGCAGC
CGCGGTAATACGAAGGGGGCTAGCGTTACTCGGAATTATTGGGCGTAAAGCGTGCGGAGGCTGCTTAGTAAGTCAAAAGT
GAAAGCCTTGGGCTCAACCTAAGAATTGCTTTTGAAACTGGTGAGCTTGAGTACTGTAGGGGATAGCGGAATTCCTAGTG
TAGGGGTGAAATTCGTAGATATTAGGAGGAACACCGGAGGCGAAAGCGGTTATCTGGACAGTCACTGACGCTGTTGCACG
AAAGCGTGGGGAGCAAACAGGATTAGATACCCGGGTAGTC
>182
CCTACGGGCGGCTGCAGCAAGGAATTTTCCGCAATGGGCGAAAGCCTGACGGAGCAACGCCGCGTGCGGGATGACGCGTT
TCGGCGTGTAAACCGCTGTTCGTGGGGACGAAGCACTGACGGTACCCACGGAGGAAGGCCCGGCTAACTACGTGCCAGCA
GCCGCGGTAATACGGAGGGGTCGAGCGTTGTCCGGTGTTAATGGGCGGAAAGCGTGCGCAGGGGGCACATTGCGCCCGGC
GTGAAAGCCCCGGGCTCAACCGGGGGGGGGCGTCGGAGACGGGTGAGCTTGAGGGTATGAGAGGTTGGTGGAATTCCCGG
TGTAGCGGTGAAATGCGTAGAGATCGGGAGGAACACCCGTGGCGAAGGCGGCCAACTGGGATACACCTGACGCTGAGGCA
CGAAGGCGTGGGGAGCGAACGGGATTAGATACCCCTGTAGTC
>183
CCTACGGGTGGCAGCAGTGGGGAATATTGGACAATGGGCGCAAGCCTGATCCAGCGACGCCGCGTGAGTGAAGGAGGCCT
TCGGGTTGTAAAGCTCTTTTAGTGGGGAAGATAATGACGGTACCCACAGAAAAAGCCCCGGCTAACTTCGTGCCAGCAGC
CGCGGTAATACGAAGGGGGCTAGCGTTACTCGGAATTATTGGGCGTAAAGCGTGCGTTGGCTGCTTAGTAAGTCAAAAGT
GAAAGACTTGGGCTAAACCGAAGAATTGCTTTTGAAACTGCTGAGCTTGAGTACGGTAGGGGATAGCGGAATTCCTAGTG
TAGGGGTGAAATTCGTAGATATTAGGAGGAACACCGGAGGCGAAAGCGGTTATCTGGACAGTCACTGAGGCCGTTGCACG
AAAGCGTGGGGAGCAAACAGGATTAGATACCCGTGTAGTC
>184
CCTACGGGGGGCAGCAGTGGGGAATATTGGACAATGGGCGCAAGCCTGATCCAGCGACGCCGCGTGAGTGAAGAAGGCCT
TCGGGTTGTAAAGCTCTTTTAGTGGGGAAGATAATGACGGTACCCACAGAAAAAGCCCCGGCTAACTTCGTGCCAGCAGC
CGCGGTAATACGAAGGGGGCTAGCGTTACCCGGAATTCTTGGGCGTAAAGCGTGCGTAGGCTGCTTAGTAAGTCAAAAGG
GAAAGCCTTGGGCTCAACCTAAGAATTGCTTTTGAAACTGCTGAGCTTGAGTACTGTAGGGGATAGCGGAATTCCTAGTG
TAGGGGTGAAATGCGTAGATATTAGGAGGAACACCGGAGGCGAAAGCGGTTATCTGGACAGTCACTGACGCTGTTGCACG
AAAGCGTGGGGAGCAAACAGGATTAGATACCCCAGTAGTC
>185
CCTACGGGGGGCAGCAGTGGGGAATATTGGACAATGGGCGCAAGCCTGATCCAGCGACGCCGCGTGAGTGAAGAAGGCCT
TCGGGTTGTAAAGCTCTTTTAGTGGGGAAGATAATGACGGTACCCACAGAAAAAGCCCCGGCTAACTTCGTGCCAGCAGC
CGCGGTAATACGAAGGGGGCTAGCGTTACTCGGAATTAGTGGGCGGAAAGCGTGCGTAGGCTGCTTAGTAAGTCAAAAGT
GAAAGCCTTGGGCTCAACCTACGAATGGCTTTTGAAACTGCTGAGCTTGAGAACTGTAGGGGTTGGCGGAATTCCTGGTG
TAGGGGTAAAATTCGTAGATATTAGGAGGAACACCGGAGGCGAAAGCGGTTATCTGGACAGTCACTGACGCTGTTGCACG
AAAGCGTGGGGAGCAAACAGGATTAGATACCCCAGTAGTC
>186
CCTACGGGCGGCTGCAGTGGGGAATATTGGACAATGGGCGCAAGCCTGATCCAGCGACGCCGCGTGAGTGAAGAAGGCCT
TCGGGTTGTAAAGCTCTTTTAGTGGGGAAGATAATGACGGTACCCACAGAAAAAGCCCCGGCTAACTTCGTGCCAGCAGC
CGCGGTAATACGAAGGGCGCTAGCGTTCCTCGGAATGATTGGGCGTAAAGCGTGCGTAGGCTGCTTGGTAAGTCAAGAGT
GAAAGCCTTGGGCTCAACCGGAGAATTGCTGTGGAAACTGGTGAGCTTGAGTACTGGAGGGGATAGCGGAATTCCGAGTG
TGGGGGTGAAATTCGTAGATATTAGGAGGAACACCGGAGGCGAAGGCGGTTATCTGGACAGTCACTGACGCTGTTGCACG
AAAGCGTGGGGAGCAAACAGGATTAGATACCCGGGTAGTC
>187
CCTACGGGGGGCAGCAGTGGGGAATATTGGACAATGGGCGCAAGCCTGATCCAGCGACGCCGCGTGAGTGAAGAAGGCCT
TCGGGTTGTAAAGCTCTTTTAGTGGGGAAGATAATGACGGTACCCACAGAAAAAGCCCCGGCTAACTTCATGCCAGCAGC
CGCGGTAATACGAAGGGGGCTAGCGTTACCCGGAATTATTGGGCGTAAAGCGGGCGTAGGCTGCTTAGTAAGTCAAAAGT
GAAAGCCTTGGTCTCAACCTAAGAATTGCTTTTGAAACTGCTGAGCTTGAGTACTGTAGGGGATAGCGGAATTCCTAGTG
TAGGGGTGAAATTCGTAGTTATTAGGAGGAACACCGGAGGCGAAAGCGGTTATCTGGACAGTCACTGACGCTGTTGCACG
AAAGCGTGGGGAGCAAACAGGATTAGATACCCCAGTAGTC
>188
CCTACGGGCGGCAGCAGTCGGGAATTTTGCCCAATGAGCGAAAGCTTGAGGCAGCAACTCCGCGTGAAGGACGAAGGCCC
CCGGGTCGTAAACTTCTTTTCTCAGGGAAGATACAAGACGGTACCTGAGGAATAAGCCACGGCTAACTACGTGCCAGCAG
CCGCGGTAATACGTAGGTGGCAAGCGCTGTCCGGCTGTACTGGGCGGAAACGTCGAGCAGGCGGCGGGTCAAGTACGGTG
TGAAAGCTTCCGGCTCAACCGGGAAGGGGAGTCGGAGACTGGTCGGCTTGAAGGTGGGAGAGGATAGTGGAATTCCCGGT
GTAGTGGTGAAATGCGTAGATATCGGGAGGAACACCAGTGGCGAAGGCGAGTACCTGGCCCACTCTTGACGCTGAGGCGC
GAAAGCTAGGGGAGCAAACGGGATTAGATACCCCAGTAGTC
>189
CCTACGGGGCGCAGCAGTGGGGAATATTGGACAATGGGCGCGAGCCTGATCCAGCGAAGCCGCGTGAGTGAAGAAGGCCT
TAGGGTTGTAAAGCTCCTTTAGTGGGGAAGATAATGGCGGTACGCACAGAAAAAGCCACGGCCAACTTCGTGCACGCAGC
CGCGGTAATACGACGGGGGCTAGCGTTACTCGGAATAATTGGGCGTAAAGCGTGCGTAGGCGGCATAGTAAGTTAAAAGT
GAAGGGCTTGGGCTCAATCTAAGAAGTGCATTTGAAACTGCTGAGCTTGAGTACGGTAGGGGGGAGCGGAATTCCTAGTG
TAGGGGTGAAATGCGTAGATATTAGGAGGAACACCGGAGGCGAAAGCCGTTATCTGGGCAGTCCCTGACGCTGTTGCACG
AAAGCGTGGGGAGCATACAGGATTAGATACCCTAGTAGTC
>190
CCTACGGGGGGCAGCAGTGGGGAATATTGGACAATGGGCGCAAGCCTGATCCAGCGACGCCGCGTGAGTGAAGAAGGCCT
TCGGGTTGTAAAGCTCTTTTAGTGGGGAAGATAATGACGGTACCCACAGAAAAAGCCGCGGCTAACTTCGTGCCAGCAGC
CGCGGTAATACGAAGGGGGCTAGCGTTACTCGGAATTATTGGGCGTAAAGCGTGCGTAGGATGATTATTAAGTGAAAAGT
GAAATCCTTGGGCTCAACCTAAGGATTGCTTTTGAAACTGCTGAGCTTGAGTGCTGTAGTGGATAGCGGAATTCCTAGTG
TAGGGGTGAAATTCGTAGATATTAGGAGGAACACCGGAGGCGAAAGCGGTTATCTGGACAGTAACTGACGCTGTTGCACG
AAAGCGTGGGGAGCAAACAGGATTAGATACCCGAGTAGTC
>191
CCTACGGGGGGCAGCAGTGGGGAATATTGGACAATGGGCGCAAGCCTGATCCAGCGACGCCGCGTGAGTGAAGAAGGCCT
TCGGGTTGTAAAGCTCTTTTATTGGGGAAGATAATGACGGTACTAACAGAAAAAGCCCCGGCTAACTTCATGCCAGCAGC
CGCTGTAATAAGAAGGGGGCTAGCGTTACTCGGAATTATTGGGCGTAAAGCGTGCGTAGGCTGCTTAGTAAGTCAAAAGT
GACATCCTTGGGCTCAACCTGGGTGTTGCTTTTGAAACTGCTGAGCTTGAGTACTGTAGGGGATAGCGGAATTCCTAGTG
TAGGGGTGAAATTCGTAGATATTAGGAGGACAACCGGAGGCGAAAGCGGTTCTCTGGACAGTCACTGACGCTGTTGCACG
AAAGCGTGGGGAGCAAACAGGATTAGATACCCCAGTAGTC
>192
CCTACGGGTGGCTGCAGTGGGGAATATTGCACAATGGGCGCAAGCCTGATGCAGCAACGCCGCGTGAGGGATGACGGCCT
TCGGGTTGTAAACCTCTTTTAGTAGGGAAGAAGCGAAAGTGACGGTACCTGCAGAAAAAGCACCGGCTAACTACGTGCCA
GCAGCCGCGGTAATACGTAGGGTGCAAGCGTTGTCCGGAATTATTGGGCGTAAAGAGCTCGTAGGCGGCTTGTCGCGTCT
GCTGTGAAATCCCGGGGCTCAACCCCGGGCCGGCAGGGGGTACGGGCAAGCTAGAGTGCGGTGGGGGAGATTGGAATTCC
TGGTGTAGCGGTGGAATGCGCAGATATCAGGAGGAACACCGATGGCGAAGGCAGATCTCTGGGCCGCTACTGACGCTGAG
GAGCGAAAGCATGGGGAGCGAACAGGATTAGATACCCTGGTAGTC
>193
CCTACGGGCGGCTGCAGTGGGGAATATTGGACAATGGGCGCAAGCCTGATCCAGCGACGCCGCGTGAGTGAAGAAGGCCT
TCGGGTTGTAAAGCTCTTTTAGTGGGGAAGATAATGACGGTACCCACAGAAAAAGCCCCGGCTAACTTCGTGCCAGCAGC
CGCGGTAATACGAAGGGGGCTAGCGGTACTCGGAACTATTGGGCGTAAAGCTGGCGTAGGCTGCTTAGTAAGTCAAAAGT
GAATGCCATGGGCTCAAACTAAGAATTGCTTTTGAAACTGCTGGGCTTGAGTACTGTAGGGGATAGCGGAATTCCTAGTG
TAGGGGTGAAATTCGTAGATATTAGGAGGAACACCGGAGGCGAAGGCGGTTATCTGGACAGTCACTGACGCTGTTGCACG
AAAGCGTGGGGAGCAAACAGGATTAGATACCCGTGTAGTC
>194
CCTACGGGCGGCTGCAGTGGGGAATATTGGACAATGGGCGCAAGCCTGATCCAGCGACGCCGCGTGAGTGAAGAAGGCCT
TCGGGTTGTAAAGCTCTTTTAGTGGGGAAGATAATGACGGTACCCACAGAAAAAGCCCCGGCTAACTTCGTGCCAGCAGC
CGCGGTAATACGAAGGGGGCTAGCGTTACTCGGAATTATTGGGCGTAAAGCGTGCGTAGGCTGCTTAGTAAGTCAAAAGT
GAAAGCCTTGGGCTCAACCTAAGAATTGCTTTTGAAACTGCTGAGCTTGAGTACTGTAGGGGATAGCGGAATTCCTAGTG
TAGGGGTGAAATTCGTAGATATTAGGAGGAACACCGGAGGCGAAAGCGGTTATCTGGACAGTCACTGACGCTGTTGCACG
AAAGCGTGGGGAGCAAACAGGATTAGATACCCGTGTAGTC
>195
CCTACGGGAGGCAGCAGTGGGGAATATTGGACAATGGGCGCAAGCCTGATCCAGCGACGCCGCGTGAGTGAAGAAGGCCT
TCGGGTCGTAAAGCTCTTTTAGTGGGGAAGATAATGACGGTACCCACAGAAAAAGCCCCGGCTAACTTCGTGCCAGCAGC
CGCGGTAATACGAAGGGGGCTAGCGTTACTCGGAATTAGTGGGCGTAAAGCGTGCGTAGGCTGCTTAGTAAGTCAAAAGT
GAAAGCCTTGGGCTCAACCTAAGAATTGCTTTTGAAACTGCTGAGCTTGAGTACTGTAGAGGATAGCGAAATTCCTAGTG
TAGGGGTGAAATTCGTAGATATTAGGAGGAACACCGGAGGCGAAAGCGGTTATCTGGACAGTCACTGACGCTGTTGCACG
AAAGCGTGGGGAGCAAACAGGATTAGATACCCCGGTAGTC
>196
CCTACGGGGGGCTGCAGTGGGGAATATTGGACAATGGGCGCAAGCCTGATCCAGCAATGCCGCGTGAGTGATGAAGGCCT
TCGGGTTGTAAAGCTCTTTCGCACGCGACGATGATGACGGTAGCGTGAGAAGAAGCCCCGGCTAACTTCGTGCCAGCAGC
CGCGGTAATACGAAGGGGGCTAGGGTTGTTCGGAATTACTGGGCGTAAAGGGCGCGTAGGCGGTGTGTCAAGTCAGGCGT
GAAAGCCCCGGGCTCAACCTGGAAACCGCGCTTGAGACTGGCACGCTCGAGTTCGGGAGGGGATGGTGGAATTCCCAGTG
TAGAGGTGAAATTCGTAGATATTGGGAAGAACACCGATGGCGAAGGCAGCCATCTGGACCGACACTGACGCTGAGGCGCG
AAAGCGTGGGGAGCAAACAGGATTAGATACCCTTGTAGTC
>197
CCTACGGGAGGCTGCAGTGGGGAATATTGGACAATGGGCGCAAGCCTGATCCAGCGACGCCGCGTGAGTGAAGAAGGCCT
TCGGGTTGTAAAGCTCTTTTAGTGGGGAAGATAATGACGGTACCCACAGAAAAAGCCCCGGCTAACTTCGTGCCAGCAGC
CGCGGTAATACGAAGGGGGCTAGCGTTACTCGGAATTATTGGGCGTAAAGCGTGCGTAGGCTGCTTAGTAAGTCAAAAGT
GAAAGCCTTGGGCTCAACCTAAGAATTGCTTTTGAAACTGCTGAGCTTGAGTACTGTAGGGGATAGCGGAATTCCTAGTG
TAGGGGTGAAATTCGTAGATATTAGGAGGAACACCGGAGGCGAAAGCGGTTATCTGGACAGTCACTGACGCTGTTGCACG
AAAGCGTGGGGAGCAAACAGGATTAGATACCCGTGTAGTC
>198
CCTACGGGAGGCTGCAGTGGGGAATATTGGACAATGGGGGCAACCCTGATCCAGCGACGCCGCGTGAGTGAAGAAGGCCT
TCGGGTTGTAAAGCTCTTTTATCGGGGAAGATAATGACGGTACCCGGAGAAAAAGCTCCGGCTAACTCCGTGCCAGCAGC
CGCGGTAATACGAAGGGGGCTAGCGTTACTCGGAATTACTTGGCGTAAAGCGTGCGGAGGCTGCTAAGCAAGTACAAAGT
GAAAGCCCTGGGCTCAACCCAGGAATTGCCTTTGAAACTGGGGGGCTGGAGTACTGGAGGGGCGAGCGGAATTCCGAGTG
TAGGGGTGAAATTCGTAGATATTAGGAAGAACACCAGAGGCGAAGGCGATTATCTGGACAGTTACTGACGCTGTTGCACG
AAAGCGTGGGGAGCAAACAGGATTAGATACCCGAGTAGTC
>199
CCTACGGGAGGCTGCAGTGGGGAATATTGGACAATGGGCGCAAGCCTGATCCAGCGACGCCGCGTGAGTGAAGAAGGCCT
TCGGGTTGTAAAGCTCTTTTAGTGGGGAAGATAATGACGGTACCCACAGAAAAAGCCCCGGCTAACTTCGTGCCAGCAGC
CGCGGTAATACGAAGGGGGCTAGCGTTACTCGGAATTAGTGGGCGTAAAGCGTGCGTAGGCTGCTTAGTAAGTCAAAAGT
GAAAGCCTTGGGCTCAAACTAAGAATTGCTTTTGAAACTGCTGAGCTTGAGTACTGTAGGGGGTAGCGGAATTCCTGGTG
TAGGGGTGAAATTCGTAGATATTAGGAGGAACACCGGAGGCGAAGGCGGTTATCTGGACAGTCACTGACGCTGTTGCACG
AAAGCGTGGGGAGCAAACAGGATTAGATACCCTAGTAGTC
>200
CCTACGGGCGGCTGCAGTGGGGAATATTGGACAATGGGCGCAAGCCTAATCCAGCGACGCCGCGTGAGTGAAGAAGGCCT
TCGGGTTGTAAAGCTCTTTTAGTGGGGAAGATAATGACGGTACCCACAGAAAAAGCCCCGGCTAACTTCGTGCCAGCAGC
CGCGGTAATACGAAGGGGGCTAGCGTTACTCGGCATTATTGGGCGTAAAGCGTGCGTAGGCTGGTTAGTAGGTCAACAGT
GAAAGCCTTGGGCTCAACCTACAAATTGCTTTTGAAACTGCTGAGCTTGAGTACTGTAGGGGAGAGCGGAATTCCTAGTG
TAGGGGTGAAATTCGTAGATATTAGGAGGAACACCGGAGGCGAAAGCGGTTATCTGGACAGTCACTGACGCTGTTGCACG
AAAGCGTGGGGAGCAAACAGGATTAGATACCCCTGTAGTC
>201
CCTAACGGGTGGCTGCAGTGGGGAATATTGGACAATGGGCGCAAGCCTGATCCAGCGACGCCGCGTGAGTGAAGAAGGCC
TTCGGGTTGTAAAGCTCTTTTAGTGGGGAAGATAATGACGGTACCCACAGAAAAAGCCCCGGCTAACTTCGTGCCAGCAG
CCGCGGTAATACGAAGGGGGCTAGCGTTACTCGGAATTATGGGGCGTAAAGCGTGCGTAGGCTGCTTAGTAAGTCAAAAG
TGAAAGCCTTGGGCTCAACCTAAGAATTGCTTTTGAAACTGCTGAGCTTGAGTACTGTAGGGGATAGCGGAATTCCTAGT
GTAGGGGTGAAATTCGTAGATATTAGGAGGAACACCGGAGGCGAAAGCGGTTATCTGGACAGTCACTGACGCTGTTGCAC
GAAAGCGTGGGGAGCAAACAGGATTAGATACCCTTGTAGTC
>202
CCTACGGGGGGCAGCAGTGGGGAATATTGCACAATGGGCGAAAGCCTGATGCAGCGACGCCGCGTGAGGGATGACGGCCT
TCGGGTTGTAAACCTCTTTCAGCTCTGAAGAAGCGAAAGTGACGGTAGGAGCAGAAGAAGCACCGGCTAACTACGTGCCA
GCAGCCGCGGTAATACGTAGGGTGCGAGCGTTTTCCGGAAGTATTGGGCGTAAAGAGATTGTAGGCGGTCGGTCGCGTCT
GCTGTGAAAATCCGGGGCTCAACCCCGGACCTGCAGGGGGGACGGGCAGACTAGAGTGTGGTAGGGGAGACTGGAATTCC
TGGTGTAGCGGTGGAATGCGCAGATATCAGGAGGAACACCGATGGCGAAGGCAGGTCTCTGGGCCATTACTGACGCTGAG
AAGCGAAAGCATGGGGAGCGAACAGGATTAGATACCCCTGTAGTC
>203
CCTACGGGCGGCAGCAGTGGGGAATATTGGACAATGGGCGGAAGCCTGACCCAGCAACGCCGCGTGAGGGATGACGGCCT
TCGGGTGGTAAACCTCTTTTACCTATGACGAAGAGAAAGTGACGGGAATAGGTGAAGAAGGACCGGCCAACTACGTGCCA
GCAGCCTCGGTGACACGTAGGGTTCGAGCGTTGTCCGGAAGTATTTGGCTTAAAGGTAACGTAGGCGGTTTGTCGAGTGG
GGGGTGAAAACAGCGGGCTTAACTCGTTGCTTGCTTCCGATACGGGCAGACTAGAGGTATGCAGGGGAGAATGGAATGCC
TGGTGTAGCGGTGAAATGCGCAGATATCAGGAGGAACACCGGTGGCGAAGGCAGTTCTCTGGGCATTACCTGACGCTGAG
GCACGAAAGTGTGGGGAGCGAACAGGATTAGATACCCCGGTAGTC
>204
CCTACGGGCGGCAGCAGTGGGGAATATTGCACAATGGGCGAAAGCCTGATGCAGCGACGCCGCGTGAGGGATGACGGCCT
TCGGGTTGTAAACCTCTTTCAGCTCTGAAGAAGCGAAAGTGACGGTAGGAGCAGAAGAAGCACCGGCTAACTACGTGCCA
GCAGCCGCGGTAATACGTAGGGGGCGAGCGTTGTCCGGAATTATTGGGCGTAAAGAGCTTGTAGGCGGTCTGGCGCGTCG
GCTGGGAAAATCCGGGGAGCAACCCCGGACCTGCAGTGGGTACGGGCAGACTAGAGTGTGGTAGGGGAGACTGGAATTCC
TGGTGTAGCGGTGGAATGCGCAGATATCAGGAGGAACACCGATGGCGAAGGCAGGTCTCTGGGCCATTACTGACGCTGAG
AAGCGAAAGCATGGGGAGCGAACAGGATTAGATACCCCTGTAGTC
>205
CCTACGGGGCGCAGCAGTGGGGAATATTGGACAATGGGCGCAAGCCTGATCCAGCGACGCCGCGTGAGTGAAGAAGGCCT
TCGGGTTGTAAAGCTCTGTTAGTGGGGAAGATAATGACGGTACCCACAGAAAAAGCCCCGGCTAACTGCTTGCCAGCAGC
CGCGGTAATACGAAGGGGGCTAGCGTTATCAGGAGTTATTGGGCGTAAAGCGTGCGTAGGCTGATTAGTACGTCAAAAGT
GAAAGCCTTGGGATCACCCTAAGAATGCGTTTGGAAACGCAGGAGCTTGAGTACGGTAGGGGATAGAGAAATTCCTAGTG
TAGGGGTGAAGTTCGTAGATATTAGGAGGAACACCGGAGGCGAAGGCGGTTATCTGGACAGTCACTGACGCTGTTGCACG
AAAGCGTGGGGAGCAAACAGGATTAGATACCCGGGTAGTC
>206
CCTACGGGGGGCAGCAGTGGGGAATATTGGACAATGGGCGCAAGCCTGATCCAGCGACGCCGCGTGAGTGAAGAAGGCCT
TCGGGTTGTAAAGCCCTTTTAGTGGGGAAGATAATGACGGTACCCACAGAAAAAGCCCCGGCTAACTTCGTGCCAGCAGC
CGCGGTAATACGAAGGGGGCTAGCGTTACTCGGAAATATTGGGCGTAAAGCGTGAGTAGGCTGCTTGGTAAGTCAAAAGT
GAAAGCCGTGGGCTCAACCTAAGGATTGCGTTTGAAACTGCTGAGCTTGAGTACTGTAGGGGATAGCGTAATTCCTAGTG
TAGGGGTGAAATTCGTAGATATTAGGAGGAACACCGGAGGCGAAAGCGGTTTTCTGGACAGTCACTGACGCTGTTGCACG
AAAGCGTGGGGAGCAAACAGGATTAGATACCCTAGTAGTC
>207
CCTACGGGCGGCAGCAGTGGGGAATATGGGACAATGGGCGGAAGCCTGACCCAGCAACGCCGCGTGAGGGATGACGGCCT
TCGGGTTGTAAACCTCTTTCACCTATGACGAAGCGCAAGTGACGGTAATAGGAGAAGAAGGACCGGCCAACTACGTGCCA
GCAGCCGCGGTAATCCGTAGGGTCCGAGCGTTGTCCGGAATTATTGGGCGTAAAGGGCTGGTAGGCGGTTTGCCGCGTCG
GGGGTGAAATCAGCGGGCTTAACTCGTTGCTTGCTTCCGCTACGGGCAGACTAGAGGTATGCAGGGGAGAATGGAATTCC
TGGTGTAGCGGTGAAATGCGCAGATATCAGGAGGAACACCGGTGGCGAAGGCGGTTCTCTGGGCATTACCTGACGCTGAG
GAGCGAAAGTGTGGGGAGCGAACAGGATTAGATACCCCGGTAGTC
>208
CCTACGGGCGGCTGCAGTGGGGAATATTGGACAATGGGCGCAAGCCTGATCCAGCGACGCCGCGTGAGTGAAGAAGGCCT
TCGGGTTGTAAAGCTCTTTTAGTGGGGAAGATAATGACGGTACCCACAGAAAAAGCCCCGGCTAACTTCGTGCCAGCAGC
CGCGGTAATACGAAGGGGGCTAGCGTTACTCGGAATTATTGGGCGTAAAGCGTGCGTAGGCTGCTTAGTAAGTCAAAAGT
GAAAGCCTTGGGCTCAACCTAAGAATTGCTTTTGAAACTGCTGAGCTTGAGTACTGTAGGGGATAGCGGAATTCCTAGTG
TAGGGGTGAAATTCGTAGATATTAGGAGGAACACCGGAGGCGAAAGCGGTTATCTGGACAGTCACTGACGCTGTTGCACG
AAAGCGTGGGGAGCAAACAGGATTAGATACCCGGGTAGTC
>209
CCTACGGGCGGCAGCAGTGGGGAATATTGGACAATGGGCGCAAGCCTGATCCAGCGACGCCGCGTGAGTGAAGAAGGCCT
TCGGGTTGTAAAGCTCTTTTAGTGGGGAAGATAATGACGGTACCCACAGAAAAAGCCCCGGCTAACTTCGTGCCAGCAGC
CGCGGTAATACGAAGGGGGCTAGCGTTACTCGGAATTATTGGGCGTAAAGCGTGCGTAGGCTGCTTAGTAAGTCAAAAGT
GAAAGCCTTGGCCTCAACCTAAGAATTGCTTTTGAAACTGCTGAGCTTGAGTACTGTAGGGGATAGCGGAATTCCTAGTG
TAGGGGTGAAATTCGTAGATATTAGGAGGAACACCGGAGGCGAAAGCGGTTATCTGGACAGTCACTGACGCTGTTGCACG
AAAGCGTGGGGAGCAAACAGGATTAGATACCCCTGTAGTC
>210
CCTACGGGCGGCTGCAGTGGGGAATATTGGACAATGGGCGCAAGCCTGATCCAGCGACGCCGCGTGAGTGAAGAAGGCCT
TCGGGTTGTAAAGCTCTTTTAGTGGGGAAGATAATGACGGTACCCACAGAAAAAGCCCCGGCTAACTTCGTGCCAGCAGC
CGCGGTAATACGAAGGGGGCTAGCGTTACTCGGAATTATTGGGCGTAAAGCGTGCGTAGGCTGCTTAGTAAGTCAAAAGT
GAAAGCCTTGGGCTCAACCTAAGAATTGCTTTTGAAACTGCTGAGCTTGAGTACTGTAGGGGATAGCGGAATTCCTAGTG
TAGGGGTGAAATTCGTAGATATTAGGAGGAACACCGGAGGCGAAAGCGGTTATCTGGACAGTCACTGACGCTGTTGCACG
AAAGCGTGGGGAGCAAACAGGATTAGATACCCCGGTAGTC
>211
CCTACGGGGGGCAGCAGCAAGGAATTTTCCGCAATGGGCGCAAGCCTGACGGAGCAACGCCGCGTGCGGGAGGACGCCTT
TCGGGGTGTAAACCGCTGTTCGTGGGGACGAAGCACTGACGGTACCCACGGAGGAAGGCCCGGCTAACTACGTGCCAGCA
GCCGGGGTAATACCTAGGGGCCGGGCGGTGTCCGGAGGTACGGGGCGTAAAGCGTGCGCAGCGGGGGGGTTCGGTTCGGC
GTGGAAGCCCCGGGCTCAACCGGGGAACGTCGTCGGGGACGGGCGGGCTTGAGGGCGGCAGGGGCTGGTGGAATTCCCGG
TGTAGTGGTGAAATGCGTAGAGATCGGGAGGAACACCTGTGGCGAAGGCGGCCAGCTGGGCCGACCCTGACGCTGAGGCA
CGAAGGCGTGGGGAGCGAACGGGATTAGATACCCCTGTAGTC
>212
CCTACGGGGCGGCAGCAGTGGGGAATATTGGACAATGGGCGCAAGCCTGATCCAGCGACGCCGCGTGAGTGAAGAAGGCC
TTCGGGTTGTAAAGCTCTTTTAGTGGGGAAGATAATGACGGTACCCACAGAAAAAGCCCCGGCTAACTTCGTGCCAGCAG
CCGCGGTAATACGAAGGGGGCTAGCGTTACTCGGAATTATTGGGCGTAAAGCGTGCGTAGGCTGCGTAGTAAGTCAAAAG
TGAAAGCCTTGGGCTCAACCTAAGAATTGCTTTTGAAACTGCTGAGCTTGAGTACTGTAGGGGATAGCGGAATTCCTAGT
GTAGGGGTGAAATTCGTAGATATTAGGAGGAACACCGGAGGCGAAAGCGGTTATCTGGACAGTCACTGACGCTGTTGCAC
GAAAGCGTGGGGAGCAAACAGGATTAGATACCCGTGTAGTC
>213
CCTACGGGCGGCAGCAGTGGGGAATATTGGACAATGGGCGCAAGCCTGATCCAGCGACGCCGCGTGAGTGAAGAAGGCCT
TCGGGTTGGAAAGCTCTTTTAGTGGGGAAGATAATGACGGTACCCACAAAAAAAGCACGGGATCGCTTCGTGCCCGCAGC
CGCGGTAATACTACGGGCGAGCGGGTTACTCTGAATTATCCGGCTTAAAGCGTGTGTAGGCGGCTTAGTAAGTCAAGAGT
GAAAGACATGGGCTCAACCTAAGAAGTCCCTTGGAAACGGATGGGCTTGAGTACTGTAGGGGGTAGCGGAATTCCTAGTG
TAGGGGTGAAATTCGTAGATATTAGGAGGAACACCGGAGGCGAAAGCGGTTATCTGGACAGTCACTGACGCTGTTGCACG
AAAGCGTGGGGAGCAAACAGGATTAGATACCCCAGTAGTC
>214
CCTACGGGGGGCTGCAGTGGGGAATATTGCGCAATGGGCGGAAGCCTGACGCAGCGACGCCGCGTGGGGGATGACGGCCT
TCGGGTTGTAAACCTCTTTCAGCAGGGACGAAGCCGTGAGGTGACGGTACCTGCAGAAGAAGCACCGGCCAACTACGTGC
CAGCAGCCGCGGTAATACGTAGGGTGCAAGCGTTGGCCGGAATTATTGGGCGTAAAGAGCTGGGAGGCGGTTTTTCGGGT
CGGCTGTGAAAACCCGGGGCTCAACTCCGGGCCCGCGGTGGATACTGGCAGAATTGAGTGTTGGAGGGGAGACTGGAATT
CCTGGTGTAGCGGTGAAATGCGCAGATATCAGGAGGAACACCGGTGGCGAAGGCGGGTCTCTGGGCAACAACTGACGCTG
AGGAGCGAAAGCGTGGGGAGCGAACAGGATTAGATACCCCGGTAGTC
>215
CCTACGGGCGGCTGCAGTGGGGAATATTGGACAATGGGCGCAAGCCTGATCCAGCGACGCCGCGTGAGTGAAGAAGGCCT
TCGGGTTGTAAAGCTCTTTTAGTGGGGAAGATAATAACGGTACCCACAGAAAAAGCCCCGGCCAGCTTCGTGCCAGCAGG
CCCGGTAATATGCAGGGGGCTGGCGTTACTCGGAATTATTGGGCGTAAAGCGTACGTAGGCTGCTTAGTAAGTCAGAAGT
GAAAGCCTTGGGCTCAACCTAAGAATTGCTTTGGAAACTGCTGAGCTTGAGTACTGTAGGGGATGGCGGAATTCCTAGTG
TAGGGGTGAAATTCGTAGATATTAGGAGGAACACCGGAGGCGAAAGCGGTTATCTGGACAGTCACTGACGCTGTTGCACG
AAAGCGTGGGGAGCAAACAGGATTAGATACCCCGGTAGTC
>216
CCTACGGGAGGCTGCAGTGGGGAATATTGGACAATGGGCGCAAGCCTGATCCAGCGACGCCGCGTGAGTGAAGAAGGCCT
TCGGGTTGTAAAGCTCTTTTAGTGGGGAAGATAATGACGGTACCCACAGAAAAAGCCCCGGCTAACTTCGTGCCAGCGGC
CGCGGTAATACGAAGGGGGCTAGCGTTGCTCGGAATTATTGGGCGTAAAGCGTGCGTAGGCTGCTTAGTAAGTCCAAGAT
GAAGGCCTTGGGCTCAACCTAGGAATTGCTTTTGAAACTGATGAGCTTGAATACTGTAGGGGATAGCGGAATTCCTAGTG
TAGGGGTGAAATTCGTAGATATTAGGAGGAACACCGGAGGCGAAAGCGGTTCTCTGGACAGTCACTGACGCTGTTGCACG
AAAGCGTGGGGAGCAAACAGGATTAGATACCCTAGTAGTC
>217
CCTACGGGGCGCAGCAGTGGGGAATATTGGACAATGGGCGCAAGCCTGATCCAGCGACGCCGCGTGAGTGAAGAAGGCCT
TCGGGTTGTAAAGCTCTTTTAGTGGGGAAGATAATGACGGTACCCACAGAAAAAGCCCCGGCTAACTTCGTGCCAGCAGC
CGCGGTAATACGAAGGGGGCTAGCGTTACTCGGAATTATTGGGCGTAAAGCGTGCGTAGGCTGCTTAGTAGGTCAAAAGT
GAAAGCCTTGGGCTCAACCTAAGAATTGCTTTTGAAACTGCTGAGCTTGAGTACTGTAGGGGATAGCGGAATTCCTAGTG
TAGGGGTGAAATTCGTAGATATTAGGAGGAACACCGGAGGCGAAAGCGGTTATCTGGACAGTCACTGACGCTGTTGCACG
AAAGCGTGGGGAGCAAACAGGATTAGATACCCGTGTAGTC
>218
CCTACGGGGTGCAGCAGTGGGGAATATTGGACAATGGGCGCAAGCCTGATCCAGCGACGCCGCGTGAGTGAAGAAGGCCT
TCGGGTTGTAAAGCTCTTTTAGTGGGGAAGATAATGACGGTACCCACAGAAAAAGCCCCGGCTAACTTCGTGCCAGCAGC
CGCGGTAATACGAAGGGGGCTAGCGTTACTCGGAATGATTGGGCGTAAAGCGTGCGTAGGCTGCTTAGTAAGTCAAAAGT
GAAAGCCTTGGGCTCAACCTAAGAATTGCTTTTGAAACTGCTGGGCTTGAGTACTGTAGGGGATAGCGGAATTCCTAGTG
TAGGGGTGAAATTCGTAGATATTAGGAGGAACACCGGAGGCGAAAGCGGTTATCTGGACAGTCACTGACGCTGTTGCACG
AAAGCGTGGGGAGCAAACAGGATTAGATACCCGGGTAGTC
>219
CCTACGGGAGGCTGCAGTGGGGAATATTGGACAATGGGCGCAAGCCTGATCCAGCGACGCCGCGTGAGTGAAGAAGGCCT
TCGGGTTGTAAAGCTCTTTTAGTGGGGAAGATAATGACGGTACCCACAGAAAAAGCCCCGGCTAACTTCGTGCCAGCAGC
CGCGGTAATACGAAGGGGGCTAGCGTTACTCGGAATTATTGGGCGTAAAGCGTGCGTAGGCTGCTTAGTAAGTCAAAAGT
GAAAGCCTTGGGCTCAACCTAAGAATTGCTTTTGAAACTGCTGGGCTTGAGTACTGTAGGGGATAGCGGAATTCCTAGTG
TAGGGGTGAAATTCGTAGATATTAGGAGGAACACCGGAGGCGAAAGCGGTTATCTGGACAGTCACTGACGCTGTTGCACG
AAAGCGTGGGGAGCAAACAGGATTAGATACCCGAGTAGTC
>220
CCTACGGGTGGCAGCAGTGAGGAATATTGCCCAATGGGGGAAACCCTGAGGCAGCAACGCCGCGTGGAGGACGACGTCCT
TCGGGATGTAAACTCCTTTTCAGGGGGGGCAGCAAGGAGCGTACCCCTGGAAGAAGTCACGGCTAACTACGTGCCAGCAG
CCGCGGTAACACGTAGGTGACAAGCGTTCTCCGGATTTACTGGGCGTAAAGGGTCCGTAGGTGGTCTGGGAGGTCTGGTG
TGAAATCCCCCGGCTCAACTGGGGGGAGCCCCTGGAAACCGGCAGACTGGAGTCACAGAGAGGTCACTGGAATTCCCGGT
GTAGTGGTGGAATGCGTAGAGATCGGGAGGAAGACCAGAGGCGCAAGCGGGTGACTGGGTGCTGACTGACACTGAGGGAC
GAAAGCGTGGGGAGCGAACAGGATTAGATACCCGAGTAGTC
>221
CCTACGGGCGGCAGCAGTGGGGAATATTGGACAATGGGCGCAAGCCTGATCCAGCGACGCCGCGTGAGTGAAGAAGGCCT
TCGGGTTGTAAAGCTCTTTTAGTGGGGAAGATAATGACGGTACCCACAGAAAAAGCCCCGGCTAACTTCGTGCCAGCGGC
CGCGGTAAAACGAAGGGGGCGAGCGTTATCGGGAAGTATTTGGCGGAAAGCGTGCGGAGGCTGCGTAGTAAGTCAAAAGT
GAAAGCCTTGGGCTCAACCTAAGAATTGATTTTGAAACTGCTGGGCTTGAGTACTGTAGGGGATAGCGGAATTCCTAGTG
TAGGGGTGAAATTCGTAGATATTAGGAGGAACACCGGAGGCGAAAGCGGTTATCTGGACAGTCACTGACGCTGTTGCACG
AAAGCGTGGGGAGCAAACAGGATTAGATACCCTGGTAGTC
>222
CCTACGGGCGGCAGCAGTGGGGAATATTGGACAATGGGCGCAAGCCTGATCCAGCGACGCCGCGTGAGTGAAGAAGGCCT
TCGGGTTGTAAAGCTCTTTTAGTGGGGAAGATAATGACGGTACCCACAGAAAAAGCCCCGGCTAACTTCGTGCCAGCAGC
CGCGGTAATACGAAGGGGGCTAGCGTTACTCGGAATTATTGGGCGTAAAGCGTGCGTAGGCTGCTTAGTAAGTCAAAAGT
GAAAGCCTTGGGCTCAACCTAAGAATTGCTTTTGAAACTGCTGAGCTTGAGTACTGTAGGGGATAGCGGAATTCCTAGTG
TAGGGGTGAAATTCGTAGATATTAGGAGGAACACCGGAGGCGAAAGCGGTTATCTGGACAGTCACTGACGCTGTTGCACG
AAAGCGTGGGGAGCAAACAGGATTAGATACCCTGGTAGTC
>223
CCTACGGGCGGCTGCAGTGGGGAATATTGCACAATGGGCGAAAGCCTGATGCAGCGACGCCGCGTGAGGGATGACGGCCT
TCGGGTTGTAAACCTCTTTCAGCTCTGAAGAAGCGAAAGTGACGGTAGGAGCAGAAGAAGCACCGGCTAACTACGTGCCA
GCAGCCGCGGTAATACGTAGGGTGCGAGCGTTGTCCGGAATTATTGGGCGTAAAGAGCTTGTAGGCGGTCTGTCGCGTCT
GCTGTGAAAATCCGGGGCCCAACCCCGGACCTGCAGGGGGTACGGGCAGACTAGAGTGTGGTAGGGGGGACTGGAATTCC
TGGTGTAGCGGTGGAATGCGCAGATATCAGGAGGAACACCGATGGCGAAGGCAGGTCTCTGGGCCATTACTGACGCTGAG
AAGCGAAAGCATGGGGAGCGAACAGGATTAGATACCCCTGTAGTC
>224
CCTACGGGGGGCTGCAGTGGGGAATATTGCACAATGGGGGAAACCCTGATGCAGCAACGCCGCGTGAGTGATGACGGTCT
TCGGATTGTAAAGCTCTGTCTTTAGGGACGATAATGACGGTACCTAAGGATGAAGCCACGGCTAACTACGTGCCAGCAGC
CGCGGTAATACGTAGGTGGCAAGCGTTGTCCTGAATTACTGGGCGTAAAGGGGGCGTAGGTGGATATTTAAGTGGGATGT
GAAATACTCGGGCTTAACCTGGGTGCTGCATTCCAAACTGAATATCTAGAGTGCAGGAGAGGAAAGGGGAATTCCTAGTG
TAGCGGTGAAATGCGTAGAGATTAGGAAGAATACCAGTGGCGAAGGCGCCTTTCTGGACTGTAACTGACACTGAGGCTCG
AAAGCGTGGGGAGCAAACAGGATTAGATACCCGAGTAGTC
>225
CCTACGGGCGGCAGCAGTGGGGAATATTGGACAATGGGCGCAAGCCTGATCCAGCGACGCCGCGTGAGGGAATAAGGCCT
TCGGGTTTGAAAGCTTCTTTAGTTGGGAAGATAACGACTGTTCTCTAAGAAAGATCACCGGCTATCATCGTGACGCACGC
GCTGACAACACGAAGGGGGCTAGCGTTACTCGGATGTAGTGGGCGTAAAGCGGAGGTAGGCTGCTTAGTAAGTCAAAGGT
GAAAGCCTTGGGCTAAACCTGAGAATTGCTTTTGAAACTGGTGGGCTTGAGTAATGTAGGGGATAGCGGAATTTCTAGTG
TAGGGGTGAAATGCGTAGATATTAGATGGAACACCGGAGGCGAAGGCGGTTATCTGGACAGTCACTGACGCTGTTGCACG
AAAGCGTGGGGAGCAAACAGGATTAGATACCCTGGTAGTC
>226
CCTACGGGTGGCAGCAGTGGGGAATATTGGACAATGGGCGCAAGCCTGATCCAGCGACGCCGCGTGAGTGAAGAAGGCCT
TCGGGCTGTAAAGCTCTTTTAGTGGGGAAGATAATGACGGTACCCACAGAAAAAGCCCCGGCTAACTTCGTGCCAGCAGC
CGCGGTAATACGAAGGGGGCTAGCGTTACTCGGAATTATGGGGCGTAAAGCGTGCGTAGGCTGCTTAGTAAGTCAAAAGT
GAAAGCCTTGGGCTCAACCTAAGAATTGCTTTTGAAACTGCTGAGCTCGAGTACTGTAGGGGATAGCGGAATTCCTAGTG
TAGGGGTGAAATTCGTAGATATTAGGAGGAACACCGGAGGCGAAAGCTGTTATCTGGACAGTCACTGACGCTGTTGCACG
AAAGCGTGGGGAGCAAACAGGATTAGATACCCGTGTAGTC
>227
CCTACGGGTGGCAGCAGTGGGGAATATTGGACAATGGGCGCAAGCCTGATCCAGCGACGCCGCGTGAGTGAAGAAGGCCT
TCGGGCTGTAAAGCTCTTTTAGCGGGGAAGATAATGACGGTACCCACAGAAAAAGCCCCGGCTAACTTCGTGCCAGCAGC
CGCGGTAATACGAAGGGGGCTAGCGTTACTCGGATTTATTGGGGGTCAAGCGGGCGTAGGCTGCTTAGTAAGTCTAAAGT
GAAGGCCTTGGGCTAAAGCTAAGCATTGCTTTTGAAAATGCTGGGCTAGAGTGCAGTATGGGATAGCGGAATTCCTAGTG
TAGGGGTGAAATTCGTAGATATTAGGAGGAACACCGGAGGCGAAAGCTGTTATCTGGACAGTCACTGACGCTGTTGCACG
AAAGCGTGGGGAGCAAACAGGATTAGATACCCGTGTAGTC
>228
CCTACGGGCGGCTGCAGTGGGGAATATTGGACAATGGGCGCAAGCCTGATCCAGCCATGCCGCGTGAGTGAAGAAGGCCT
TAGGGTTGTAAAGCTCTTTCAGCGGGGACGAGAATGACGGTACCCGCAGAAGAAGCCCCGGCTAACTTCGTGCCAGCAGC
CGCGGGAATACGAAGGGGGCTAGCGTTGTTCGGAGTTACTGGGCGTAAAGCGCGCGTAGGCGGATATTGAAGTCAGGGGT
GAAATCCCAGGGCTCAGCCCTGGAACTGCCTTTGATACTGGGTATCTGGAGGTCGGGAGAGGGGAGTGGAATTCCGAGTG
TAGAGGTGAAATTCGTAGATATTCGGAGGAACACCAGAAGCGAAGGCGGCTCACTGGCCCGATACTGACGCTGGGGCGCG
AAAGCGTGGGGGGCAAACAGGATTAGATACCCTGGTAGTC
>229
CCTACGGGTGGCAGCAGTGGGGAATATTGGACAATGGGCGCAAGCCTGATCCAGCGACGCCGCGTGAGTGAAGAAGGCCT
TCGGGCTGTAAAGCTCTTTTAGTGGGGAAGATAATGACGGTACCCACAGAAAAAGCCCCGGCTAACTTCGTGCCAGCAGC
CGCGGTAATACGAAGGGGGCTAGCGTTACTCGGAGTTATTGGGCGTAAAGGGTGCGTAGGCTGCTTAGTAAGTCAAAAGT
GAAAGCCTTGGGCTCAACCTAAGTATTGCTTTTGAAACTGCTGAGCTCGAGTACTGTAGGGGATAGCGGAATTCCTAGTG
TAGGGGTGAAATTCGTAGATATTAGGAGGAACACCGGAGGCGAAAGCTGTTATCTGGACAGTCACTGACGCTGTTGCACG
AAAGCGTGGGGAGCAAACAGGATTAGATACCCGTGTAGTC
>230
CCTACGGGCGGCAGCAGTGGGGAATATTGGACAATGGGCGCAAGCCTGATCCAGCGACGCCGCGTGAGTGAAGAAGGCCT
TCGGGTTGTAAAGCTCTTTTAGTGGGGAAGATAATGACGGGACCCACAGAAAAAGCCCCTGCCAATATCGTGCCAGCAGC
CGCGGTATTACGAAGGGGGCTAGCGTTCCTCGGAATGATTGGGCGTAAAGCGGGGGTAGGCTGCTTAGTAAGACAGAAGG
GAAATCCTTGGGCTCAACCTAAGAATTGCTTTTGAAACTGCAGGGCTTGAGTACTGTAGGGGATAGCGGAATTCCTAGTG
TAGGGGTGAAATTCGTAGATATTAGGAGGAACACCAGAGGCGAAGGCGGTTATCTGGACAGTCACTGACGCTGTTGCACG
AAAGCGTGGGGAGCAAACAGGATTAGATACCCGTGTAGTC
>231
CCTACGGGGGGCTGCAGTGGGGAATATTGGACAATGGGCGGAAGCCTGATCCAGCAACGCCGCGTGAGGGATGACGGCCT
TCGGGTTGTAAACCTCTTTCGGTACCGACGAAGCGAAAGTGACGGTAGGTACTAAAGAAGCACCGGCCAACTACGTGCCA
GCAGCCGCGGTAATACGTAGGGTGCGAGCGTTGTCCGGAATTATGGGGCGTAAAGGGCTCGTAGGCGGTTTGTCGCGTCG
GGAGTGAAAACATCGGGCTTAACTCGGTGCTTGCTTTCGATACGGGCAGACTTGAGGCATGCAGGGGAGAACGGAATTCC
TGGTGTAGCGGTGAAATGCGCAGATATCAGGAGGAACACCGGTGGCGAAGGCGGTTCTCTGGGCATGTTCTGACGCTGAG
GAGCGAAAGTGTGGGGAGCGAACAGAATTAGATACCCTAGTAGTC
>232
CCTACGGGTGGCAGCAGTGGGGAATATTGGACAATGGGCGCAAGCCTGATCCAGCGACGCCGCGTGAGTGAAGAAGGCCT
TCGGGTTGTAAAGCTCTTTTAGTGGGGAAGATAATGACGGTACCCACAGAAAAAGCCCCGGCTAACTTCGTGCCAGCAGC
CGCGGTAATACGAAGGGGGCTAGCGTTACTCGGAATGATTGTGCGTAAAGCGTGCGTAGGCTGCTTAGTAAGTCAAAAGT
GAAAGCCTTGGGCTCAAACTAAGAATTGCTTTTGAAACTGCTGGGCTTGAGTACTGTAGGGGATAGCGGAATTCCTAGTG
TAGGGGTGAAATTCGTAGATATTAGGAGGAACACCGGAGGCGAAAGCGGTTATCTGGACAGTCACTGACGCTGTTGCACG
AAAGCGTGGGGAGCAAACAGGATTAGATACCCGTGTAGTC
>233
CCTACGGGGGGCAGCAGTGGGGAATATTGGACAATGGGCGCAAGCCTGATCCAGCGACGCCGCGTGAGTGAAGAAGGCCT
TCGGGTTGTAAAGCTCTTTTAGTGGGGAAGATAATGACGGTACCCACAGAAAAAGCCCCGGCTAACTTCGTGCCAGCAGC
CGCGGTAATACGAAGGGGGCTAGCGTTACTCGGCATTATTGGGCGTAAAGCGTGCGTAGGCTGCTTAGTAAGTCAAGAGT
GAAAGCCTTGGGCTCAACCTAAGAATTGCTTTTGGAACTGCTGAGCTTGAGTACTGTAGGGGATAGCGGAATTCCTAGTG
TAGGGGTGAAATTCGTAGATATTAGGAGGAACACCGGAGGCGAAAGCGGTTATCTGGACAGTCACTGACGCTGTTGCACG
AAAGCGTGGGGAGCAAACAGGATTAGATACCCGAGTAGTC
>234
CCTACGGGTGGCAGCAGTGGGGAATATTGGACAATGGGCGCAAGCCTGATCCAGCGACGCCGCGTGAGTGAAGAAGGCCT
TCGGGTTGTAAAGCTCTTTTAGTGGGGAAGATAATGACGGTACCCACAGAAAAAGCCCCGGCTAACTTCGTGCCAGCAGC
CGCGGTAATACGAAGGGGGCTAGCGTTACTCGGAATTATTGGGCGTAAAGCGTGCGTAGGCTGCTTAGTAAGTCAAAAGT
GAAAGCCTTGGGCTCAACCTAAGAATTGCTTTTGAAACTGCTGAGCTTGAGTACTGTAGGGGATAGCGGAATTCCTAGTG
TAGGGGTGAAATTCGTAGATATTAGGAGGAACACCGGAGGCGAAAGCGGTTATCTGGACAGTCACTGACGCTGTTGCACG
AAAGCGTGGGGAGCAAACAGGATTAGATACCCGTGTAGTC
>235
CCTACGGGGGGCAGCAGTGGGGAATATTGGACAATGGGCGCAAGCCTGATCCAGCGACGCCGCGTGAGTGAAGAAGGCCT
TCGGGTTGTAAAGCTCTTTTAGTGGGGAAGATAATGACGGTACCCACAGAAAAAGCCCCGGCTAACTTCGTGCCAGCAGC
CGCGGTAATACGAAGGGGGCTAGCGTTACTCGGAATTATTGGGCGTAAAGCGTGCGTAGGCTGCTTAGTAAGTCAAAAGT
GAAAGCCTTGGGCTCAACCTAAGAATTGCTTTTGAAACTGCTGAGCTTGAGTACTGTAGGGGATAGCGGAATTCCTAGTG
TAGGGGTGAAATTCGTAGATATTAGGAGGAACACCGGAGGCGAAAGCGGTTATCTGGACAGTCACTGACGCTGTTGCACG
AAAGCGTGGGGAGCAAACAGGATTAGATACCCTGGTAGTC
>236
CCTACGGGCGGCTGCAGTGGGGAATATTGGACAATGGGCGCAAGCCTGATCCAGCGACGCCGCGTGAGTGAAGAAGGCCT
TCGGGTTGTAAAGCTCTTTTAGTGGGGAAGATAATGACGGTACCCACAGAAAAAGCCCCGGCTAGCTTCGTGACAGAAGC
CGCGGTAATACGACGGGGGCTAGCGTTACTCGGAGTTATTGGGCGTAAAGCGTGCGTAGGCTGCTTAGTAAGTTACATGT
GAAATGCGTGGGCTCAACCGAGGAAGTGCCTTTGAAACTGCCGAGCTTGAGTACTGTAGGGGAGGGCGGAATTCCTAGTG
TAGGGGTGAAATGCGTAGATATTAGGCGGAACACCGGATGCGAAAGCAGTTCACTGGACAGTCATTGACGCTGATGCACG
AAAGCGTGGGGAGCAAACAGGATTAGATACCCGGGTAGTC
>237
CCTACGGGCGGCAGCAGTGGGGAATATTGGACAATGGGCGCAAGCCTGATCCAGCGACGCCGCGTGAGTGAAGAAGGCCT
TCGGGTTGTAAAGCTCTTTTAGTGGGGAAGATAATGACGGTACCCACAGAAAAAGCCCTGGCTAACTTCGTGCCAGCAGC
CGCGGTAATACGCAGGGGGCTAGCGTTACTCGGAATTATTGGGCGTAAAGCGTGCGTAGGCTGCTTAGTAAGTCCAAAGT
GAAAGCCTTGGGCTCAACCTAAGAAGTGCTTTTGAAACTGCTGAGCTTGAGTACTGTAGGGGATAGCGGAATTCCTAGTG
TAGGGGTGAAAGTCGTAGATATTAGGAGGAACACCGGAGGCGAAAGCGGTTATCTGGACAGTCACTGACGCTGTTGCACG
AAAGCGTGGGGAGCAAACAGGATTAGATACCCGGGTAGTC
>238
CCTACGGGTGGCAGCAGTGGGGAATATTGGACAATGGGCGCAAGCCTGATCCAGCGACGCCGCGTGAGTGAAGAAGGCCT
TCGGGTTGTAAAGCTCTTTTAGTGGGGAAGATAATGACGGTACCCACAGAAAAAGCCCCGGCTAACTTCGTGCCAGCAGC
CGCGGGAATACGAAGGGGGCTAGCGTTACTCGGAATTATTGGGCGTAAAGCGTGCGTAGGCTGCTTAGTAAGTCAAAAGT
GAAAGCCTTGGGCTCAACCTAAGAATTGCTTTTGAAACTGCTGAGCTTGAGTACTGTAGGGGATAGCGGAATTCCTAGTG
TAGGGGTGAAATTCGTAGATATTAGGAGGAACACCGGAGGCGAAAGCGGTTATCTGGACAGTCACTGACGCTGTTGCACG
AAAGCGTGGGGAGCAAACAGGATTAGATACCCTGGTAGTC
>239
CCTACGGGTGGCAGCAGTGGGGAATATTGCACAATGGGCGAAAGCCTGATGCAGCGACGCCGCGTGAGGGATGACGGCCT
TCGGGTTGTAAACCTCTTTCGACTCCGACGAAGCGGAAGTGACGGTAGGAGTATAAGAAGCACCGGCCAACTACGTGCCA
GCAGCCGCGGTAATACGTAGGGTGCGGGAGTTGTCCGGAAGTCCTGGGCGTAAAGAGCTTGTAGGCGGCTTGTCGGGTCG
ATCCTGAAAACTCGGGGCTCAACCCCGGGCTGGCGGTCGATACGGGCAGGCTTGAGTACTTCAGGGGAGACTGTAATTCC
TGGTGTAGCGGTGAAATGCGCAGATATCAGGAGGAACACCGGTGGCGAAGGCGGGTCTCTGGGACGTAACTGACGCTGAG
AAGCGAAAGCGTGGGTAGCGAACAGGATTAGATACCCCTGTAGTC
>240
CCTACGGGCGGCAGCAGTGGGGAATATTGGACAATGGGCGAAAGCCTGATCCAGCAACGCCGCGTGAGGGATGACGGCCT
TCGGGTTGTAAACCTCTTTCAGCAGGGACGAAGCGCAAGTGACGGTACCTGCAGAAGAAGCACCGGCCAACTACGTGCCA
GCAGCCGCGGTAATACGCAGGGTGCAAGCGGTGTCCGGAATTATTGGGCGTAAAGGGCTCGGAGGCGGTCTGTCGCGTCG
GGGGTGAAAACTCAGGGCTTAACCCTGGGCCTGCTTCCGATACGGGCAGACTAGAGGTATGCAGGGGAGAATGGAATTCC
TGGTGTAGCGGTGAAATGCGCAGATATCAAGAGGAACACCGGTGGCGAAGGCGGTTCTCTGGGCATTACCTGACGCTGAG
GAGCGAAAGTGTGGGGAGCGAACAGGATTAGATACCCTAGTAGTC
>241
CCTACGGGTGGCAGCAGTGGGGAATATTGGACAATGGGCGGAAGCCTGATCCAGCAACGCCGCGTGAGGGATGACGGCCT
TCGGGTTGTAAACCTCTTTCAGTACCGACGAAGCGCATGTGACTGTAGGTACGGAGGAAGGACCGGACAGTTACGTGCAA
GCAGCCGCGGTTACGCGCAGGCACCGGCCGTGATCCGTAATTATTGGGCGTAAAGGGCTAGTAGGCGGTTTGGCGCGTCG
GGAGTGAAAACAACGGGCTTAACGCGGGGCTTGCTGTCGAGACGGGCAGACTAGAGGTATGCAGAGGAGAATGGAATTCC
TGGTGTAGCGGTGAAATGCGCAGATATCAGGAGGAACACCGGTGGCGAAGGCGGTTCTCTGGGCATTACCTGACGCTGAG
GAGCGAAAGTGTGGGGAGCGAACAGGATTAGATACCCCGGTAGTC
>242
CCTACGGGCGGCAGCAGTGGGGAATATTGGACAATGGGCGGAAGCCTGATCCAGCAACGCCGCGTGAGGGATGACGGCCT
TCGGGTTGTAAACCTCTTTCGGTGGGGACGAAGCGCAAGTGACGGTACCCACTAAAGAAGCACCGGCCAACTACGTGCCA
GCAGCCGCGGTAATACGCAGGGTGCGAGCGTTGTCCGGAATTATTGGGCGTAAAGGGATCGTAGGCGGTTTGTCGCGGCG
GGGGTGAAAACCAGGTGCTTAACACCGGGCTTGCTTTCGAGACGGGCAGGCTAGAGGTATGCAGGGGAGAACGGAATTCC
TGGGGTAGCGGTGAAATGCGTAGATATCAGGAGGAACACCGGTGGCGAAGGCGGTTCTCTGGGAATGACCTGACGCTGAG
GAGCGAAAGTGTGGGGAGCGAACAGGATTAGATACCCGGGTAGTC
>243
CCTACGGGCGGCTGCAGTGGGGAATATTGGACAATGGGCGGAAGCCTGATCCAGCAACGCCGCGTGAGGGATGACGGCCT
TCGGGTTGTAAACCTCTTTCAGTACCGACGAAGCGAAAGTGACGGTAGGTACAGAAGAAGGACCGGCCAACTACGTGCCA
GCAGCCGCGGTAATACGTAGGGTCCGAGCGTGGTCCGGAGTTGTTGGGCGTCAAGGGCACGGAGGCGGTTTGTCGGGTCG
GGAGTGAAAACACCGGGCTTAACGCGGTGCTTGCTTTCGATACGGGCAGACTAGAGGTATGCAGGGGAGAATGGAATTCC
TGGTGTAGCGGTGAAATGCGCAGATATCAGGAGGAACACCGGTGGCGAAGGCGGTTCTCTGGGCATTACCTGACGCTGAG
GAGCGAAAGTGTGGGGAGCGAACAGGATTAGATACCCCAGTAGTC
>244
CCTACGGGGCGCAGCAGCAAGGAATTTTCCGCAATGGGCGAAAGCCTGACGGAGCAACGCCGCGTGCGGGATGACGCGTT
TCGGCGTGTAAACCGCTGTTCGTGGGGACGAAGCACTGACGGTACCCACGGAGGAAGGCCCGGCTAACTACGTGCCAGCA
GCCGCGGTAATACGTAGGGTTCGAGCGTTGTCCGGAGTTCGTGGGCGTCAAGCGTCGGCAGGCGGCTCGTGTCGCCCGGC
GTGACAGCCCCCGGCTCAGCCGGGGAGGGTCGTCGGGGACGGGGGAGCTTGAGGGTAGCAGGGGTTGGTGGAATTCCCGG
TGTAGCGGTGAAATGCGTAGAGATCGGGAGGAACACCCGTGGCGAAGGCGGCCAACTGGGATACACCTGACGCTGAGGCA
CGAAGGCGTGGGGAGCGAACGAGATTAGATACCCGAGTAGTC
>245
CCTACGGGCGGCAGCAGTGGGGAATATTGGACAATGGGCGCAAGCCTGATCCAGCGACGCCGCGTGAGTGAAGAAGGCCT
TCGGGTTGTAAAGCTCTTTTAGTGGGGAAGATAATGACGGTACCCACAGAAAAAGCCCCGGCTAACTTCGTGCCAGCAGC
CGCGGTAATACGAAGGGGGCTAGCGTTACTCGGAATTATTGGGCGTAAAGCGAGCGTAGGCTGCTTAGTAAGTCAAAAGT
GAAAGCCTTGGGCTCAAACTAAGAATTGCTTTTGAAACTGCTGGGCTTGAGTACTGTAGGGGATAGCGGAATTCCTAGTG
TAGGGGTGAAATTCGTAGATATTAGGAGGAACACCGGAGGCGAAAGCGGTTATCTGGACAGTCACTGACGCTGTTGCACG
AAAGCGTGGGGAGCAAACAGGATTAGATACCCCTGTAGTC
>246
CCTACGGGTGGCAGCAGTGGGGAATATTGGACAATGGGCGCAAGCCTGATCCAGCGACGCCGCGTGAGTGAAGAAGGCCT
TCGGGTTGTAAAGCTCTTTTAGTGGGGAAGATAATGACGGTACCCACAGAAAAAGCCCGGCTCACTTCGTGCCAGCAGCC
GCGGTAATACGAAGGGGGCTAGCGTTACTCGGAATTATTGGGCGTAAAGCGTGCGTAGGCTGCTTAGTAAGTCAAAAGTG
AAAGCCTTGGGCTCAACCTAAGAATTGCTTTTGAAACTGCTGAGCTTGAGTACTGTAGGGGATAGCGGAATTCCTAGTGT
AGGGGTGAAATTCGTAGATATTAGGAGGAACACCGGAGGCGAAAGCGGTTATCTGGACAGTCACTGACGCTGTTGCACGA
AAGCGTGGGGAGCAAACAGGATTAGATACCCCGGTAGTC
>247
CCTACGGGGGGCAGCAGCAAGGAATTTTCCGCAATGGGCGAAAGCCTGACGGAGCAACGCCGCGTGCGGGATGACGCGTT
TCGGCGTGTAAACCGCTGTTCGTGGGGACGAAGCACTGACGGTACCCACGGAGGAAGGCCCGGCTAACTACGTGCCAGCA
GCCGCGGTAATACGTAGGGGTCGAGCGTTGTCCGGAGTTACGGGGCGGAAAGCGTGCGCAGGCGGCTCATTGCGCCCGGC
GTGAAAGCCCCCGGCTCAACCGGGGGGGGTCGTCGGGGACGGGTGGGCTTGAGGGTATCAGGGGTTGGTGGAATTCCCGG
TGTAGTGGTGAAATGCGTAGAGATCGGGAGGAACACCCGTGGCGAAGGCGGCCAACTGGGATACACCTGACGCTGAGGCA
CGAAGGCGTGGGGAGCGAACGAGATTAGATACCCGAGTAGTC
>248
CCTACGGGTGGCAGCAGTGGGGAATATTGGACAATGGGCGCAAGCCTGATCCAGCGACGCCGCGTGAGTGAAGAAGGCCT
TCGGGTTGTAAAGCTCTTTTAGTGGGGAAGATAATGACGGTACCCACAGAAAAAGCCCCGGCTAACTTCGTGCCAGCAGC
CGCGGTAATACGAAGGGGGCGAGCGTTACTCGGAATTATTGGGCGTAAAGCGTGCGTAGGCTGCGTAGTAAGTCAAAAGT
GAAAGCCTTGGGATCAACCTAAGAATTGCTTTTGAAACTGCTGAGCTTGAGTACTGTAGGGGAGAGCGGAATTCCTAGTG
TAGGGGTGAAATTCGTAGATATTTGGAGGAACACCGGAGGCGAAAGCGGTTATCTGGACAGTCACTGACGCTGTTGCACG
AAAGCGTGGGGAGCAAACAGGATTAGATACCCGAGTAGTC
>249
CCTACGGGTGGCAGCAGTGGGGAATATTGGACAATGGGCGCAAGCCTGATCCAGCGACGCCGCGTGAGTGAAGAAGGCCT
TCGGGTTGTAAAGCTCTTTTAGTGGGGAAGATAATGACGGTACCCACAGAAAAAGCCCGGCTAACTTCGTGCCAGCAGCC
GCGGTAATACGAAGGGGGCTAGCGTTACTCGGAATTAATTGGCGTAAAGCGGGCGTAGGCTGCTTAGTAAGTCAAAAGTG
AAAGCCTTGGGCTAAACCTAAGAATTGCTTTTGAAACTGCTGAGCTTGAGTACTGTAGGGGATAGCGGAATTCCTAGTGT
AGGGGTGAAATTCGTAGATATTAGGAGGAACACCGGAGGCGAAAGCGGTTATCTGGACAGTCACTGACGCTGTTGCACGA
AAGCGTGGGGAGCAAACAGGATTAGATACCCCGGTAGTC
>250
CCTACGGGTGGCTGCAGTGGGGAATATTGGACAATGGGCGCAAGCCTGATCCAGCGACGCCGCGTGAGTGAAGAAGGCCT
TCGGGTTGGAAAGCTCTTTTAGTGGGGAAGATAATGACGGTACGCACAGAAGAAGCCCCGGCTAATTTCGTGCCAGCAGC
CTCGGCTATACGAAGGGGGCTAGCGTTACTCGGAATTATTGGGCGTAAAGCGTGCGTAGGCTTCTTAGTAAGTCAATAGC
GAAAGCCTTGGGCTCAACCTAAGAATTGCTGTTGATACTGCGGAGCTTGAGTACTGTAGAGGTTAGCGGAATTTCTAGTG
TAGGGGTGAAATGCTTAGATATTACGAGGAACACCGGAGGCGAAAGCAGTTTTCTGGACAGTAACTGACGCTGATGCACG
AAAGCGTGGGGAGCAAACAGGATTAGATACCCTAGTAGTC
>251
CCTACGGGCGGCTGCAGTGGGGAATATTGCACAATGGGCGAAAGCCTGATGCAGCGACGCCGCGTGAGGGATGACGGCCT
TCGGGTTGTAAACCTCTTTCAGCTCTGAAGAAGCCAAAGTTACGGTAGGAGCAGAAGAAGCACCGGCTAACTACGTGCCA
GCAGCCGCGGTGATACGTACGGTGCGAGCGTTGTCGGGAATTATTGGGCGTAAAGAGCTTGTAGGCGGTCTGGCGCGTCT
GCTGTGAAAATCCGGGGCTCAACCCCGGACCTGCAGGGGGTACGGGCAGACTAGAGTGTGGTAGGGGAGACTGGAATGCC
TGGTGTAGCGGTGGAATGCGCAGATATCAGGAGGAACACCGATGGCGAAGGCAGGTCTCTGGGCCATTACTGACGCTGAG
AAGCGAAAGCATGGGGAGCGAACAGGATTAGATACCCGGGTAGTC
>252
CCTACGGGGGGCTGCAGTGGGGAATATTGCACAATGGGCGAAAGCCTGATGCAGCGACGCCGCGTGAGGGATGACGGCCT
TCGGGTTGTAAACCTCTTTCAGCAGGGAAGAAGCGAAAGTGACGGTACCTGCAGAAGAAGCGCCGGCTAACTACGTGCCA
GCAGCCGCGGTAATACGTAGGGCGCAAGCGTTGTCCGGAATTATTGGGCGTAAAGTGCTCGTAGGCGGCCAGTCGCGTCG
GGTGTGAAAGACCGGGGCTTAACCCCGGTTCTGCATTAGATACGGGCTGGCTAGAGTGTGGTAGGGGAGATCGGAATTCC
TGGTGTAGCGGTGAAATGCGCAGATATCAGGAGGAACACCGGTGGCGAAGGCGGATCTCTGGGCCATTACTGACGCTGAG
GAGCGAAAGCGTGGGGAGCGAACAGGATTAGATACCCCTGTAGTC
>253
CCTACGGGTGGCAGCAGTGGGGAATATTGGACAATGGGCGCAAGCCTGATCCAGCGACGCCGCGTGAGTGAAGAAGGCCT
TCGGGTTGTAAAGCTCTTTTAGTGGGGAAGATAATGACGGTACCCACAGAAAAAGCCCCGGCTAACTTCGTGCCAGCAGC
CGCGGTAATACGAAGGGGGCTAGCGTTACTCGGAATTATTGGGCGTAAAGCGTGCGTAGGCTGCTTAGTAAGTCAAAAGT
GAAAGCCTTGGGCTCAACCTAAGAATTGCGTTTGAAACTGCTGAGCTTGAGTACTGTAGGGGATAGCGGAATTCCTAGTG
TAGGGGTGAAATTCGTAGATATTAGGAGGAACACCGGAGGCGAAGGCGGTTATCTGGACAGTCACTGACGCTGTTGCACG
AAAGCGTGGGGAGCAAACAGGATTAGATACCCTTGTAGTC
>254
CCTACGGGCGGCAGCAGTGGGGAATATTGGACAATGGGCGCAAGCCTGATCCAGCGACGCCGCGTGAGTGAAGAAGGCCT
TCGGGTTGTAAAGCTCTTTTAGTGGGGAAGATAATGACGGTACCCACAGAAAAAGCCCCGGCGAACTTCGTGCCAGCAGC
CGCGGTAATACGAAGGGGGCTAGCGTTACTCGGAATTAGTGGGCGTAAAGCGTGCGTAGGCTGCTTAGTAAGGCAAAAGT
GAAAGCCTTGGGCTCAACCTAAGAACTGCTTTTGAAACTGCTGGGCTTGAGTACTGTAGGGGATAGCGGAATTCCTAGTG
TAGGGGTGAAATTCGTAGATATTAGGAGGAACACCGGAGGCGAAAGCGGTTATCTGGACAGTCACTGACGCTGTTGCACG
AAAGCGTGGGGAGCAAACAGGATTAGATACCCGGGTAGTC
>255
CCTACGGGGGGCAGCAGTGGGGAATATTGGACAATGGGCGCAAGCCTGATCCAGCGACGCCGCGTGAGTGAAGAAGGCCT
TCGGGTTGTAAAGCTCTTTTAGTGGGGAAGATAATGACGGTACCCACAGAAAAAGCCCCGGCTAACTTCGTGCCAGCAGC
CGCGGTAATCCGAAGGGGGCGAGCGTTACCCGGAATTATTGGGCGTAAAGCGTGCGTAGGCTGCTTAGTAAGTCAAAAGT
GAAAGCCTTGGGCTCAACCTAAGAATTGCTTTTGAAACTGCTGAGCTTGAGTACTGTAGGGGATAGCGGAATTCCTAGTG
TAGGGGTGAAATTCGTAGATATTAGGAGGAACACCGGAGGCGAAAGCGGTTATCTGGACAGTCACTGACGCTGTTGCACG
AAAGCGTGGGGAGCAAACAGGATTAGATACCCGAGTAGTC
>256
CCTACGGGCGGCAGCAGTGGGGAATATTGGACAATGGGCGCAAGCCTGATCCAGCGACGCCGCGTGAGTGAAGAAGGCCT
TCGGGTTGTAAAGCTCTTTTAGTGGGGAAGATAATGACGGTACCCACAGAAAAAGCCCCGGCTAACTTCGTGCCAGCAGC
CGCGGTCATACGAAGGGGGCTAGCGTTACTCGGAATTATTGGGCGTAAAGCGTGCGTAGGCGGCTTAGTAAGTCAAAAGT
GAAAGCCTTGGGCTAAACCTAAGAATGGCTTTTGAAACTGGTGAGCTGGGTTACTGTAGGGGATAGCGGAATTCCTAGTG
TAGGGGTGAAATTCGTAGATATTAGGAGGAACACCGGAGGCGAAAGCGGTTATCTGGACAGTCACTGACGCTGTTGCACG
AAAGCGTGGGGAGCAAACAGGATTAGATACCCGGGTAGTC
>257
CCTACGGGGGGCAGCAGTGGGGAATATTGCGCAATGGGCGGAAGCCTGACGCAGCGACGCCGCGTGGGGGATGACGGCCT
TCGGGTTGTAAACCTCTTTCAGCAGGGACGAAGCGGAAGTGACGGTACCTGCAGAAGAAGCACCGGCCAACTACGTGCCA
GCAGCCGCGGTAATACGTAGGGTGCAAGCGTTGTCCGGAATTATTGGGCGTAAAGAGCTCGTAGGCGGTTTGTCGCGTCG
GCTGTGAAAACCTGAGGCTCAACCTCAGGCCTGCAGTCGATACGGGCAGACTCGAGTATTGCAGGGGAGACTGGAATTCC
TGGTGTAGCGGTGAAATGCGCAGATATCAGGAGGAACACCGGTGGCGAAGGCGGGTCTCTGGGCAATAACTGACGCTGAG
GAGCGAAAGCGTGGGGAGCGAACAGGATTAGATACCCCTGTAGTC
>258
CCTACGGGTGGCAGCAGTGGGGAATATTGGACAATGGGCGCAAGCCTGATCCAGCGACGCCGCGTGAGTGAAGAAGGCCT
TCGGGTTGTAAAGCTCTTTTAGTGGGGAAGATAATGACGGTACCCACAGAAAAAGCCCCGGCTAACTTCGTGCCAGCAGC
CGCGGTAATACGAAGGGGGCTAGCGTTACTCGGAATTATTGGGCGTAAAGCGTGCGTAGGCTGCTTAGTAAGTCAAAAGT
GAAAGCCTTGGGCTCAACCTAAGAATTGCTTTTGAAACTGCTGAGCTTGAGTACTGTAGGGGATAGCGGAATTCCTAGTG
TAGGGGTGAAATTCGTAGATATTAGGAGGAACACCGGAGGCGAAAGCGGTTATCTGGACAGTCACTGACGCTGTTGCACG
AAAGCGTGGGGAGCAAACAGGATTAGATACCCCGGTAGTC
>259
CCTACGGGAGGCAGCAGCAAGGAATTTTCCGCAATGGGCGCAAGCCTGACGGAGCAACGCCGCGTGCGGGAGGACGCCTT
TCGGGGTGTAAACCGCTGTTCGTGGGGACGAAGCACTGACGGTACCCACGGAGGAAGGCCCGGCTAACTACGTGCCAGCA
GGCGCGGTAATACGTAGGGGCCGGGCGGTGTCCGGAGTTACTGGGCGGAAGGCGTGCGCAGGCGGCGCGTTCGGCCGGGG
GTGGAAGCCCCCGGCTCACCCGGGGAACGTCGTCGGGGACGGGCGCGCTTGAGTGCGGCAGGGGCTGGTGGAATTCCCGG
TGTCGTGGTGAAATGCGTAGAGCTCGGGAGGAACACCTGTGGCGAAGGCGGCCAGCTGGGCCGACCCTGACGCTGAGGCA
CGAAGGCGTGGGGAGCGAACGGGATTAGATACCCGAGTAGTC
>260
CCTACGGGCGGCAGCAGTGGGGAATATTGGACAATGGGCGCAAGCCTGATCCAGCGACGCCGCGTGAGTGAAGAAGGCCT
TCGGGTTGTAAAGCTCTTTTAGTGGGGAAGATAATGACGGTACCCACAGAAAAAGCCCCGGCTAACTTCGTGCCAGCAGC
CGCGGTAATACGAAGGGGGCTAGCGTTACTCGGAATTATTGGGCGTAAAGCGTGCGTAGGCTGCTTAGTAAGTCAAAAGT
GAAAGCCTTGGGCTCAACCTAAGCATTGCTTTTGAAACTGCTGAGCTTGAGTACTGTAGGGGATAGCGGAATTCCTAGTG
TAGGGGTGAAATTCGTAGATATTAGGAGGAACACCGGAGGCGAAAGCGGTTATCTGGACAGTCACTGACGCTGTTGCACG
AAAGCGTGGGGAGCAAACAGGATTAGATACCCTAGTAGTC
>261
CCTACGGGCGGCAGCAGTGGGGAATATTGGACAATGGGCGCAAGCCTGATCCAGCGACGCCGCGTGAGTGAAGAAGGCCT
TCGGGTTGTAAAGCTCTTTTAGTGGGGAAGATAATGACGGTACTCACAGAAAAAGCCCCGGCTAACTTCGTGCCAGCAGC
CGCGGTAATACGAAGGGGGCTAGCGTTCCCCGGAATTATTGGGGGTAAAGCGGGAGTAGGCTGCCTAGTAAGTCAAAAGT
GAAAGCCTTGGGCTTAACCTAAGAATTGCTTTTGAAACTGCTGGGCTTGAGTACTGTAGGGGATAGCGGAATTCCTAGTG
TAGGGGTGAAATTCGTAGATATTAGGAGGAACACCGGAGGCGAAAGCGGTTATCTGGACAGTCACTGACGCTGTTGCACG
AAAGCGTGGGGAGCAAACAGGATTAGATACCCGAGTAGTC
>262
CCTACGGGCGGCTGCAGTGGGGAATATTGGACAATGGGCGCAAGCCTGATCCAGCGACGCCGCGTGAGTGAAGAAGGCCT
TCGGGTTGTAAAGCTCTTTTAGTGGGGAAGATAATGACGGTACCCACAGAAAAAGCCCCGGCTAACTTCGTGCCAGCAGC
CGCGGTAATACGAAGGGGGCTAGCGTTACCCGGAATTATTGGGCGTAAAGCGGGCGTAGGCTGCTTAGTAAGTCAAAAGT
GAAAGCCTTGGGCTCAACCTAAGAATTGCTTTTGAAACTGCTGAGCTTGAGTACTGTAGGGGGTGGCGGAATTCCTAGTG
TAGGGGTGAAATTCGTAGATATTAGGAGGAACACCGGAGGCGAAAGCGGTTATCTGGACAGTCACTGACGCTGTTGCACG
AAAGCGTGGGGAGCAAACAGGATTAGATACCCTGGTAGTC
>263
CCTACGGGCGGCTGCAGTGGGGAATATTGGACAATGGGCGCAAGCCTGACCCAGCGACGCCGCGTGAGTGAAGAAGGCCT
TCGGGTTGTAAAGCTCTTTTAGTGGGGAAGATAATGACGGTATCCACAGAAAAAGCCCCGGCTAAACTCGTGCAAGCAGC
CGCGGCAATATGACGGGGGCCAGCGTTACTCGGAATTATTGGGCGTTAAGCGTGCGTAGGCGGCTGAGTAAGTCAAAAGT
GAAAGCCTAGGGCTCAACCTAAGAATTGCTTTTGAAACTGCTGGGCTTGAGTATTGTAGAGGATAGCGGAATTCTTAGTG
TAGCGGTGAAATGCGTAGATATGAGGAGGAACACCGGTGGCGAAAGCAGTTATCTGGACAGTCACTGACGCTGATGCACG
AAAGCGTGGGGAGCAAACAGGATTAGATACCCTAGTAGTC
>264
CCTACGGGCGGCTGCAGTGGGGAATATTGGACAATGGGCGCAAGCCTGATCCAGCGACGCCGCGTGAGTGAAGAATGCCT
TCGGGTTTGAAAGCTCTTTTAGTGGGGAAGATAATAACGGTACGCGCAGAAAAAGGACCGGCTAACTTCGTTCAAGCAGC
CGCGGTAATATGAAGGCGGCCAGCGTTACTCGGAATTATTGGGCGTAAAGCGTGCGTAGGCTGCTTAGTAAGTCAAAAGT
GAAAGCCTTCGGCTTAACCTAGAAATTGCTTTTGAAACTGCTGAGCTTGAGTACTGTAGGGGATAGCGGAATTCTTAGTG
TAGGGGTGAAATTCGTAGATATTAGGAGGAACACCGGAGGCGAAAGCGGTTATCTGGACAGTCACTGACGCTGTGGCACG
AAAGCGTGGGGAGCAAACAGGATTAGATACCCTAGTAGTC
>265
CCTACGGGCGGCTGCAGTGGGGAATATTGGACAATGGGCGGAAGCCTGATCCAGCAACGCCGCGTGAGGGATGACGGCCT
TCGGGTTGTAAACCTCTTTCAGTACCGACGAAGCTAACGTGACGGTAGGTACAGAAGAAGCACCGGCCAACTACGTGCCA
GCAGCCGCGGTAATACGCAGGGTGCGAGCGTTGTCCGGAATTATTGGGCGTAAAGGGCTCGTAGGCGGGTTGGCGCGTCG
GGAGTGAAAACACCGGGCTTAAAGCGGGGCCTGCTTTGGATACGGGCAGACTAGAGGCATGGAGAGGAGAACGGAAGTCC
TGGTGTAGCGGTGAAATGCGCAGATAGCAGGAGGAACACCGGTGGCGAAGGCGGTTCTCTGGGCATGTCCCGACGCTGAG
GAGCGAAAGTGTGGGGAGCGAACAGGATTAGATACCCGTGTAGTC
>266
CCTACGGGCGGCTGCAGTGGGGAATATTGGACAATGGGCGCAAGCCTGATCCAGCGACGCCGCGTGAGTGAGGAAGGCCT
TCGGGTTGTAAAGCTCTTTTAGTGGGGAAGATAATGACGGTACCCACAGAAAAAGCCCCGGCTAACTTCGTGCCAGCAGC
CGCGGTAATACGAAGGGGGCTAGCGTTACTCGGAATTATTGGGCGTAAAGCGTGCGTAGGCTGCTTAGTAAGTCAAAAGT
GAAAGCCTTGGGCTCAACCTAAGAATTGCTTTTGAAACTGCTGAGCTTGAGTACTGTAGGGGATAGCGGAATTCCTAGTG
TAGGGGTGAAATTCGTAGATATTAGGAGGAACACCGGAGGCGAAAGCGGTTATCTGGACAGTCACTGACGCTGTTGCACG
AAAGCGTGGGGAGCAAACAGGATTAGATACCCGGGTAGTC
>267
CCTACGGGGGGCAGCAGTGGGGAATATTGGACAATGGGCGCAAGCCTGATCCAGCGACGCCGCGTGAGTGAAGAAGGCCT
TCGGGTTGTAAAGCTCTTTTAGTGGGGAAGATAATGACGGTACCCACAGAAAAAGCCCCGGCTAACTTCGTGCCAGCAGC
CGCGGTAATACGAAGGGGGCTAGCGTTACGCGGAATTATTGGGCGTAAAGCGTGCGTAGGCTGCTTAGTAAGTCAAGAGT
GAACGCCTTGGGCTAAACCTAAGAATTGCTTTTGAAACTGCTGAGCTTGAGTACTGTAGGGGATAGCGGAATTCCTAGTG
TAGGGGTGAAATTCGTAGATATGAGGAGGAACACCGGAGGCGAAAGCGGTTATCTGGACAGTCACTGACGCTGATGCACG
AAAGCGTGGGGAGCAAACAGGATTAGATACCCCGGTAGTC
>268
CCTACGGGGGGCTGCAGTGGGGAATATTGCACAATGGGCGCAAGCCTGATGCAGCGACGCCGCGTGAGGGATGACGGCCT
TCGGGTTGTAAACCTCTTTCAGCAGGGACGAAGCGAAAGTGACGGTACCTGCAGAATAAGCCCCGGCTAACTACGTGCCA
GCAGCCGCGGTAATCCGTGGGGTGAGGTGGTTTCCCGGAGTTGTTGGGCTTGAGGAGCGTGTAGGCGGTTTGTCGCGTCA
GCTGGGAAAATCCGGGCATACACCCCGGACTGGCAGGGGGTACGGGCGGACTAGCGTGGGGTAGGGGAGACTGGAATTCC
TGGGGTAGCGGTGAAAGGCGCAGATATCAGGAGGAACCCCGATGGCGAAGGCAGGTCTCTGGGCCACTACTGAAGCTGAG
AAGCGAAAGCATGGGGAGCGAACAGGATTAGATACCCGAGTAGTC
>269
CCTAGGGCGGCTGCAGTGGGGAATATTGGACAATGGGCGCAAGCCTGATCCAGCGACGCCGCGTGAGTGAAGAAGGCCTT
CGGGTTGTAAAGCTCTTTTAGTGGGGAAGATAATGACGGTACCCACAGAAAAAGCCCCGGCTAACTTCGTGCCAGCAGCC
GCGGTAATACGAAGGGGGCTAGCGTTACTCGGAATTATTGGGCGTAAAGCGTGCGTAGGCTGCTTAGTAAGTCAAAAGTG
AAAGCCTTGGGCTAAACCTAAGAATTGCTTTTGAAACTGCTGAGCTTGAGTACTGTAGGGGATAGCGGAATTCCTAGTGT
AGGGGTGAAATTCGTAGATATTAGGAGGAACACCGGGGGCGAAAGCGGTTATCTGGACAGTCACTGACGCTGTTGCACGA
AAGCGTGGGGAGCAAACAGGATTAGATACCCTGGTAGTC
>270
CCTACGGGGGGCTGCAGTGGGGAATATTGCACAATGGGCGCAAGCCTGATGCAGCGACGCCGCGTGAGGGATGACGGCCT
TCGGGTTGTAAACCTCTTTCAGCAGGGAAGAAGCGCAAGTGACGGTACCTGCAGAAGAAGCACCGGCGAACTACGTGCCA
GCAGCCGCGGTAATACGTAGGGTGCGAGCGTTGTCCGGAATTATTGGGCGTAGAGGGCTGGTAGGCGGCTTGTCGGGTCT
GCTGTGAAAAGCCGGGGCTCAACCCCGGACTTGCAGTGGGTACGGGCAGACTAGAGTGTGGTAGGGGGGACTGGAATTCC
TGGTGTAGCGGTGAAATGCGCAGATATCAGGAGGAACACCGATGGCGAAGGCAGGTCTCTGGGCCACTACTGACGCTGAG
AAGCGAAAGCATGGGGAGCGAACAGGATTAGATACCCGAGTAGTC
>271
CCTACGGGCGGCTGCAGTGGGGAATATTGGACAATGGGCGCAAGCCTGATCCAGCGACGCCGCGTGAGTGAAGAAGGCCT
TCGGGTTGTAAAGCTCTTTTAGTGGGGAAGATAATGACGGTACCCACAGAAAAAGCCCCGGCTAACTTCGTGCCAGCAGC
CGCGGTAATACGAAGGGGGCTAGCGTTACTCGGAATTATTGGGCGTAAAGCGTGCGTAGGCTGCTTAGTAAGTCAAAAGT
GAAAGCCTTGGGCTCAACCTAAGAATTGCTTTTGAAACTGCTGAGCTTGAGTACTGTAGGGGATAGCGGAATTCCTAGTG
TAGGGGTGAAATTCGTAGATATTAGGAGGAACACCGGAGGCGAAAGCGGTTATCTGGACAGTCACTGACGCTGTTGCACG
AAAGCGTGGGGAGCAAACAGGATTAGATACCCGTGTAGTC
>272
CCTACGGGCGGCTGCAGCAAGGAATTTTCCGCAATGGGCGCAAGCCTGACGGAGCAACGCCGCGTGCGGGAGGACGCCTT
TCGGGGTGTAAACCGCTGTTCGTGGGGACGAAGCACTGACGGTACCCACGGAGGAAGGCCCGGCTAACTACGTGCCAGCA
GCCGCGGTAATACGTAGGGGCCGAGCGTTGTCCGGAGTTACTGGGCGTAAAGCGTGCGCAGGCGGCGCGTTCGGCCCGGC
GTGAAGGCCCCCGGCTCAACCGGGGGGGGTCGTCGGGGACGGGCGCGCTTGAGGGCGGCAGGGGCTGGTGGAATTCCCGG
TGTAGTGGTGAAATGCGTAGAGATCGGGAGGAACACCTGTGGCGAAGGCGGCCAGCTGGGCCGACCCTGACGCTGAGGCA
CGAAGGCGTGGGGAGCGAACGGGATTAGATACCCGTGTAGTC
>273
CCTACGGGCGGCTGCAGTGGGGAATATTGCGCAATGGGCGAAAGCCTGACGCAGCGACGCCGCGTGGGGGATGACGGCCT
TCGGGTTGTAAACCTCTTTCAGCAGGGACGAAGCCGGAAGGTGACGGTACCTGCAGAAGAAGCACCGGCCAACTACGTGC
CAGCAGCCGCGGTAATACGGAGGGTGCAAGCGTTGTCCGGAATGATTGGGCGTAAAGAGCTCGTAGGCGGTCTGTCGCGG
CGGCTGTGAAATCCCGGGGATCAACCTCGGGTCTGCAGTCGATACGGGCAAACTGGAGTATTGCAGGGGAGACTGGAATT
CCTGGTGTAGCGGTGAAATGCGCAGATATCAGGAGGAACACCGGTGGCGAAGGCGGGTCTCTGGGCAATAACTGACGCTG
AGGAGCGAAAGCGTGGGGAGCGAACAGGATTAGATACCCCTGTAGTC
>274
CCTACGGGCGGCTGCAGCAAGGAATTTTCCGCAATGGGCGCAAGCCTGACGGAGCAACGCCGCGTGCGGGAGGACGCCTT
TCGGGGTGTAAACCGCTGTTCGTGGGGACGAAGCACTGACGGTACCCACGGAGGAAGGCCCGGCTAACTACGTGCCAGCA
GCCGCGGTAATACGTAGGGGCCGGGCGTGGTCCGGAGTTACCGGGCGGAAAGCGTGCGCAGGCGGCGCGTTCTGCCCGGC
GTGAAAGCCCCCGGCTCAACCGGGGAGGGTCGTCGGGGACGGGCGCGCTTGAGGGCGGCAGGGGCTGGTGAAATTCCCGG
TGTAGTGGTGAAATGCGTAGAGATCGGGAGGAACACCTGTGGCGAAGGCGGCCAGCTGGGCCGACCCTGCCGCTGAGGCA
CGAAGGCGTGGGGAGCGAACGGGATTAGATACCCGTGTAGTC
>275
CCTACGGGCGGCAGCAGTGGGGAATATTGGACAATGGGCGCAAGCCTGATCCAGCGACGCCGCGTGAGTGAAGAAGGCCT
TCGGGTTGTAAAGCTCTTTTAGTGGGGAAGATAATGACGGTACCCACAGAAAAAGCCCCGGCTAACTTCGTGCCAGCAGC
CGCGGTAATACGAAGGGGGCTAGCGTTACTCGGAATTATTGGGCGTAAAGCGTGCGTAGGCTGCTTAGTAAGTCAAAAGT
GAAAGCCTTGGGCTCAACCTAAGAATGGCTTTTGAAACTGCTGAGCTTGAGTACTGTAGGGGATAGCGGAATGCCTAGTG
TAGGGGTGAAATTCGTAGATATTAGGAGGAACACCGGAGGCGAAAGCGGTTATCTGGACAGTCACTGACGCTGTTGCACG
AAAGCGTGGGGAGCAAACAGGATTAGATACCCGAGTAGTC
>276
CCTACGGGAGGCTGCAGTGGGGAATATTGCACAATGGGCGAAAGCCTGATGCAGCGACGCCGCGTGAGGGATGACGGCCT
TCGGGTTGTAAACCTCTTTCAGCTCTGAAGAAGCGAAAGTGACGGTAGGAGCAGAAGAAGCACCGGCTAACTACGTGCCA
GCAGCCGCGGTAATACGTAGGGGGCGAGCGTTGTCCGGAATTATTGGGCGTAAAGAGCTTGTGGGCGGTCGGTCGCGTCT
GCTTGGAAAATCCGGGGCCCAACCCCGGACCTGCAGTGGGTACGGGCAGACTAGAGTGTGGTAGGGGAGACTGGAATTCC
TGGTGTAGCGGTGGAATGCGCAGATATCAGGAGGAACACCGATGGCGAAGGCAGGTCTCTGGGCCATTACTGACGCTGAG
AAGCGAAAGCATGGGGAGCGAACAGGATTAGATACCCCGTAGTC
>277
CCTACGGGAGGCAGCAGTGGGGAATATTGGACAATGGGCGCAAGCCTGATCCAGCGACGCCGCGTGAGTGAAGAAGGCCT
TCGGGTTGTAAAGCTCTTTTAGTGGGGAAGATAATGACTGTACCCACAGAAAAAGCCCCGGCTAACTTCGTGCCAGCAGC
CGCGGTAATACGAAGGGGGCTAGCGTTACTCGGAATTAGTGGGCGTAAAGCGTGCGTAGGCTGTTTAGTAAGTCAAAAGT
GAAAGCCCTGGGCTCAACCTAAGAATTGCTTTTGAAACTGCTGAGCTTGAGTACTGTAGGGGATAGAGGAATTCCTAGTG
TAGGGGTGAAATTCGTAGATATTAGGAGGAACACCGGAGGCGAAAGCGGTTATCTGGACAGTCACTGACGCTGTTGCACG
AAAGCGTGGGGAGCGAACAGGATTAGATACCCCTGTAGTC
>278
CCTACGGGCGGCTGCAGTGGGGAATATTGGACAATGGGCGCAAGCCTGATCCAGCGACGCCGCGTGAGTGAAGAAGGCCT
TCGGGTTGTAAAGCTCTTTTAGTGGGGAAGATAATGACGGTACCCACAGAAAAAGCCCCGGCTAACTTCGTGCCAGCAGC
CGCGGTAATACGCAGGGGGCTAGCGTTACTCGGAATTATTGGGCGTAAAGCGTGCGTAGGCTGCTTAGTAAGTCAAAAGT
GAAAGCCTTGGGCTCAACCTAAGAATTGCTTTTGAAACTGCTGGGCTTGAGTACTGTAGGGGATAGCGGAATTCCTAGTG
TAGGGGTGAAATTCGTAGATATTAGGAGGAACACCGGAGGCGAAAGCGGTTATCTGGACAGTCACTGACGCTGTTGCACG
AAAGCGTGGGGAGCAAACAGGATTAGATACCCCTGTAGTC
>279
CCTACGGGCGGCTGCAGTGGGGAATATTGCACAATGGGCGAAAGCCTGATGCAGCGACGCCGCGTGAGGGATGACGGCCT
TCGGGTTGTAAACCTCTTTCAGCAGGGAAGAAGCTTTTGTGACGGTACCTGCAGAAGAAGCACCGGCTAACTACGTGCCA
GCAGCCGCGGTAATACGTAGGGTGCGAGCGGTGTCCGGAATTATTGGGCGTAAAGAGCTGGTAGGCGGTTTGGCGCGTCT
GCTGTGAAAATCTAGTGCTTAACCCTGGACGGGCAGGGGGTACGGGCAGACTAGAGTGTGGGAGGGGAGACTGGAATTCC
TGGTGTAGCGGTGGAATGCGCAGATATCAGGAGGAACACCGATGGCGAAGGCAGGTCTCTGGGCCATTACTGACGCTGAG
AAGCGAAAGCATGGGGAGCGAACAGGATTAGATACCCGGGTAGTC
>280
CCTACGGGCGGCTGCAGTGGGGAATATTGGACAATGGGCGAAAGCCTGATCCAGCAACGCCGCGTGAGGGATGACGGCCT
TCGGGTTGTAAACCTCTTTCAGCAGGGACGAAGCGAAAGTGACGGTACCTGCAGAAGAAGCACCGGCCAACTACGTGCCA
GCAGCCGCGGTAATACGTAGGGTGCGAGCGTTGTCCGGAATTATTGGGCGTAAAGGGCTCGTAGGCGGTTTGTCGCGTCG
GGAGTGAAAACTCAGGGCTTAACCCTGAGCCTGCGTCCGATACGGGCAGACTAGAGGTATGCAGGGGAGAATGGAATTCC
TGGTGTAGCGGTGAAATGCGCAGATATCAGGAGGAACACCGGTGGCGAAGGCGGTTCTCTGGGCATTACCTGACGCTGAG
GAGCGAAAGTGTGGGGAGCGAACAGGATTAGATACCCGTGTAGTC
>281
CCTACGGGCGGCTGCAGTGGGGAATATTGGACAATGGGCGCAAGCCTGATCCAGCGACGCCGCGTGAGTGAAGAAGGCCT
TCGGGTTGTAAAGCTCTTTTAGTGGGGAAGATAATGACGGTACCCACCGAAAAAGCCCCGGCTAACTTCGTGCCAGCAGC
CGCGGTAATACGAAGGGGGCTAGCGTTACTCGGAATTATTGGGCGTAAAGCGTGCGTAGGCTGCTTAGTAAGTCAGAAGT
GAAAGCCTTGGGCTCAACCTAAGAATTGCTTTTGAAACTGCTGAGCTTGAGTACTGTAGGGGATAGCGGAATTCCTAGTG
TAGGGGTGAAATGCGTAGATATTAGGAGGAACACCGGAGGCGAAAGCGGTTATCTGGACAGTCACTGACGCTGTTGCACG
AAAGCGTGGGGAGCAAACAGGATTAGATACCCTAGTAGTC
>282
CCTACGGGGGGCAGCAGTGGGGAATATTGGACAATGGGCGGAAGCCTGATCCAGCAACGCCGCGTGAGGGATGACGGCCT
TCGGGTTGTAAACCTCTTTCAGTACCGACGAAGCTAACGTGACGGTAGGGACAGAGGAAGCACGGGCGAACTACGTTCCG
GCCGCCGCGGTAACACGTAGGGTGCGAGCGTGGCCCGGAATTGTTGGGCGTAAAGGGCACGTAGGCGGGTTGGCGGGTCG
GGAGTGGAAGAACCGTGCTTAACACGGAGCTTGCTTTGGGTACGGGCGGACTAGAGGCATGCAGGGGAGAACGGAATTCC
TGGTGTAGCGGTGAAATGCGTAGATATCAGGAGGAACACCGGTGGCGAAGGCGGTTTTCTGGGCATGTACTGACGCTGAG
GAGCGAAAGTGTGGGGAGCGAACAGGATTAGATACCCCAGTAGTC
>283
CCTACGGGCGGCAGCAGTGGGGAATATTGGACAATGGGCGAAAGCCTGATCCAGCAACGCCGCGTGAGGGATGACTGCCT
TCGGGTTGTAAACCTCTGTCAGCTACGACGAAGCGCAAGTGTCGGTAGTAGCAGAAGAAGCACCGGCCACCTACGTGCCA
GCAGCCGCGGTAATACGTAGGGTGCGAGCGTTGTCCGGAGTTATTGGGTGTAAAGGGCTCGTAGGGGGTTGGTCACGTCG
GGGGGGAAACCCAGGTGCTCAACACATGACCTGCTTCCGAGACGGGCAGACTAGAGGTCTGCAGAGGCAAGCGGAATTCC
TGGTGTAGCGGTGAAATGCGCAGATATCAGGAGGAACACCGGTGGCGAAGGCGGTTCTCTGGGCATTACCTGACGCTGAG
GAGCGAAAGTGTGGGGAGCGAACAGGATTAGATACCCCTGTAGTC
>284
CCTACGGGCGGCTGCAGTGGGGAATATTGGACAATGGGCGAAAGCCTGATCCAGCAACGCCGCGTGAGGGATGACGGCCT
TCGGGTTGTAAACCTCTTTCAGCAGGGACGAAGCGAAAGTGACGGTACCTGCAGAAGAAGCACCGGCCAACTACGTGCCA
GCAGCCGCGGTAACACGTAGGGTGCGAGTGTGGGCCGGAAGTATTGGGCGTAAAGGGCTCGGAGGCGGTTTGTCGCGTCG
GGAGTGAAAACTCAGGGCTTAACCCTGAGCCGGCTTCCGATACGGGCAGACTAGAGGGATGCAGGGGAGAATGGAATTCC
TGGTGTAGCGGTGAAATGCGCAGATATCAGGAGGAACACCGGTGGCGAAGGCGGTTCTCTGGGCATTACCTGACGCTGAG
GCGCGAAAGTGTGGGGAGCGAACAGGATTAGATACCCGTGTAGTC
>285
CCTACGGGCGGCAGCAGTGGGGAATATTGGACAATGGGCGCAAGCCTGATCCAGCGACGCCGCGTGAGTGAAGAAGGATT
TCGGGATGTAAAGCTCTTTCAGCAGGGAAGATAATGACGGTACCCAACGAAAAAGCACCGGCTAACTTCGTGCCAGCAGC
CGCGGTAATACGTAGGGGGCAAGCGTTATCCGGATTTACTGGGTGGAAAGGGTGCGTAGGCGGATTGGTATGTCAGCAGT
GAAAGCCTGGGGCTCAACCCAGGTATTGCATTGGAAACTGCCGTGCTAGAGTACTGGAGGGGTTAGCGGAATTCCTAGTG
TAGGGGTGAACTTCGTAGATATTAGGAGGAACACCGGAGGCGAAGGCGGTTTACTGGACGGTCACTGACGCTGAGGCTCG
AAAGCGTGGGGAGCAAACAGGATTAGATACCCCTGTAGTC
>286
CCTACGGGTGGCAGCAGTGGGGAATATTGGACAATGGGCGCAAGCCTGATCCAGCGACGCCGCGTGAGTGAAGAAGGCCT
TCGGGTTGTAAAGCTCTTTCAGCGGGGAAGATAATGACGGTACTCACAGAAAAAGCCACGGCTAACTTCGTGCGAGCAGC
CGCGGTAATACGCAGGGGCAGAGCGTTACGCCGAATGATTGGGCGTAAAGCGTGCGTAGGCTGCTTAGTAGGACACAAGT
GAAAGCCTTGGCCGCACCTTGAGAATGGCTTTGGAAACGGCTGAGATTGAGTACGGTAGGGGATAGCGGATTGCAGGGTG
TAAGGTTAAAATTCGTGAGTATTAGAGGGAACCCCGGAGGGAAAGGGGGTCACCTGGACAGTAACGAACGTTGGTGCACG
AAGCCGTGGGGAGCAACCAGGATTAGATCCCCCGTAAGTC
>287
CCTACGGGGGGCAGCAGTGGGGAATATTGGACAATGGGCGCAAGCCTGATCCAGCGACGCCGCGTGAGTGAAGAAGGCCT
TCGGGTTGTAAAGCTCTTTTAGTGGGGAAGATAATGACGGTACCCACAGAAAAAGCCCCGGCTAACTTCGTGCCAGCAGC
CGCGGTAATACGAAGGGGGCTAGCGTTACTCGGAATTATTGGGCGTAAAGCGGGCGTAGGCTGCTTAGTAAGTCAAAAGT
GAAAGCCTTGGGCTCAACCTAAGAATTGCTTTTGAAACTGCTGGGCTTGAGTACTGTAGGGGATAGCGGAATTCCTAGTG
TAGGGGTGAAATTCGTAGATATTAGGAGGAACACCGGAGGCGAAAGCGGTTATCTGGACAGTCACTGACGCTGTTGCACG
AAAGCGCGGGGAGCAAACAGGATTAGATACCCTAGTAGTC
>288
CCTACGGGCGGCAGCAGTGGGGAATATTGGACAATGGGCGCAAGCCTGATCCAGCGACGCCGCGTGAGTGAAGAAGGCCT
TCGGGTTGTAAAGCTCTTTTAGTGGGGAAGATAATGACGGTACCCACAGAAAAAGCCCCGGCTAACTTCGTGCCAGCAGC
CGCGGTAATACGAAGGGGGCTAGCGTTACTCGGAATTATGGGGCGTAAAGCGTGCGTAGGCTGCTTAGTAAGTAAAAAGT
GAAAGCCTTGGGCTCAACCTAAGAATGGCTTTTTAAACTGCTGAGCTTGAGTACTGTAGGGGATAGCGGAATTCCTAGTG
TAGGGGTGAAATTCGTAGATATTAGGAGGAACACCGGTGGCGAAAGCGGTTATCTGGACAGTCACTGACGCTGTTGCACG
AAAGCGTGGGGAGCAAACAGGATTAGATACCCGTGTAGTC
>289
CCTACGGGGGGCTGCAGTGGGGAATATTGGACAATGGGCGCAAGCCTGATCCAGCGACGCCGCGTGAGTGAAGAAGGCCT
TCGGGTTGTAAAGCTCTTTTAGTGGGGAAGATAATGACGGTACCCACAGAAAAAGCCCCGGCTAACTTCGTGCCAGCAGC
CGCGGTAATACGAAGGGGGCTAGCGTTACTCGGAATTATTGGGCGTAAAGCGTGCGTAGGCTGCTTAGTAAGTCAAAAGT
GAAAGCCTTGGGCGCAAACTAAGAATTGCTTTTGAAACTGCTGAGCTTGAGTACTGTAGGGGATGGCGGAATTCCTAGTG
TAGGGGTGAAATTCGTAGATATTAGGAGGAACACCGGAGGCGAAAGCGGTTATCTGGACAGTCACTGACGCTGTGGCACG
AAAGCGTGGGGAGCAAACAGGATTAGATACCCGGGTAGTC
>290
CCTACGGGAGGCTGCAGTGGGGAATATTGGACAATGGGCGCAAGCCTGATCCAGCGACGCCGCGTGAGTGAAGAAGGCCT
TCGGGTTGTAAAGCTCTTTTAGTGGGGAAGATAATGACGGTACCCACAGAAAAAGCCCCGGCTAACTTCGTGCCAGCAGC
CGCGGTAATACGAAGGGGGCTAGCGTTACTCGGAATTATTGGGCGTACAGCGTGCGTAGGCTACTTAGTAAGTCAAAAGT
GAAAGCCTTGGGCTCAACCTAAGAATTGCTTTTGAAAATGCTGAGCTTGAGTACTGTAGGGGATAGCGGAATTCCTAGTG
TAGGGGTGAAATTCGTAGATATTAGGAGGAACACCGGAGGCGAAAGCGGTTATCTGGACAGTCACTGACGCTGTTGCACG
AAAGCGTGGGGAGCAAACAGGATTAGATACCCGAGTAGTC
>291
CCTACGGGCGGCAGCAGTGGGGAATATTGCACAATGGGGGAAACCCTGATGCAGCAACGCCGCGTGAGTGATGACGGTCT
TCGGATTGTAAAGCTCTGTCTTTAGGGACGATAATGACGGTACCTAAGGATGAAGCCACGGCTAACTACGTGCCAGCAGC
CGCGGTAAGACGTAGGGGGCAAGCGGTGTCCGGATTTACTGGGCGTAAAGGGAGTGTAGGTGGATATTTAAGTGGGATGT
GAAAGACTCGGGCTTAACCTGGGTGCTGCATTCCAAACTGGAGATCTAGAGTGCAGGAGAGGAAAGGAGAATTCCTAGTG
TAGCGGTGAAATGCGTAGAGATTAGGAAGAATACCAGTGGCGAAGGCGCCTTTCTGGACTGTAACTGACACTGAGGCTCG
AAAGCGTGGGGAGCAAACAGGATTAGATACCCTAGTAGTC
>292
CCTATGGGGGGCAGCAGTGGGGAATATTGGACAATGGGCGCAAGCCTGATCCAGCGACGCCGCGTGAGTGAAGAAGGCCT
TCGGGTTGTAAAGCTCTTTTAGTGGGGAAGATAATGACGGTACCCACAGAAAAAGCCCCGGCTAACTTCGTGCCAGCAGC
CGCGGTAATACGAAGGGGGCTAGCGTTACTCGGAATGATTGGGAGTAAAGCGTGCGTAGGCTGCTTAGTAAGTCAAAAGT
GAAAGCCTTGGGCTCAACCTAAGAATTGCTTTTGAAACTGCTGAGCTTGAGTACTGTAGGGGATAGCGGAATTCCTAGTG
TAGGGGTGAAATTCGTAGATATTAGGAGGAACACCGGAGGCGAAAGCGGTTATCTGGACAGTCACTGACGCTGTTGCACG
AAAGCGTGGGGAGCAAACAGGATTAGATACCCCAGTAGTC
>293
CCTACGGGGGGCAGCAGTGGGGAATATTGGACAATGGGCGCAAGCCTGATCCAGCGACGCCGCGTGAGTGAAGAAGGCCT
TCGGGTTGTAAAGCTCTTTTAGTGGGGAAGATAATGACGGTACCCACAGAAAAAGCCCCGGCTAACTTCGTGCCAGCAGC
CGCGGTAATACGAAGGGGGCTAGCGTTACTCGGAATTATTGGGCGTAAAGCGTTCGTAGGCTGCTTAGTAAGTCAAAAGT
GAAAGCCTTGGGCTCAACCTAAGAAGTGCTTTTGAAACTGCTGGGCTTGAGTACTGTAGGGGAGAGCGGAATTCCTAGTG
TAGGGGTGAAATTCGTAGATATTAGGAGGAACACCGGAGGCGAAAGCGGTTATCTGGACAGTCACTGACGCTGTTGCACG
AAAGCGTGGGGAGCAAACAGGATTAGATACCCTGGTAGTC
>294
CCTACGGGGGGCTGCAGTGGGGAATATTGGACAATGGGCGCAAGCCTGATCCAGCGACGCCGCGTGAGTGAAGAAGGCCT
TCGGGTTGTAAAGCTCTTTTAGTGGGGAAGATAATGACGGTACCCAAAGAAAAAGCCCCGGCTAACTTCGTGCCAGCCGC
CGCGGTAATACGAAGGGGGCCAGCGTTACTCGGAATTATTGGGCGTAAAGCGTTCGTAGGCTGCTTATTAAGTCAAAAGT
GAAAGCCTGGGGCTCAACCTAGGAATGGCTTTTGAAACTGCTGAGCTTGAGTACTGTAGGGGTGAGCGGAATTCCTAGTG
TAGGGGTGAAATTCGTAGATATTAGGAGGAACACCGGAGGCGAAGGCGGTTAACTGGACAGTCACTGACGCTGTTGCACG
AAAGCGTGGGGAGCAAACAGGATTAGATACCCCAGTAGTC
>295
CCTACGGGCGGCAGCAGTGGGGAATATTGCACAATGGGCGAAAGCCTGATGCAGCGACGCCGCGTGAGGGATGACGGCCT
TCGGGTTGTAAACCTCTTTCAGTAGGGAAGAAGCGAAAGTGACGGTACCTGCAGAAGAAGCGCCGGCTAACTACGTGCCA
GCAGCCGCGGTAATACGTAGGGCGCAAGCGTTGTCCGGAATTATTGGGCGTAAAGAGCTTGTAGGTGGCTTGTCGCGTCT
GCCGTGAAAAACCAGGGCTTAACTCTGGACGTGCGGTGGGTACGGGCAGGCTAGAGTGTGGTAGGGGAGACTGGAACTCC
TGGTGTAGCGGTGAAATGCGCAGATATCAGGAAGAACACCGATGGCGAAGGCAGGTCTCTGGGCCATTACTGACACTGAG
AAGCGAAAGCATGGGGAGCGAACAGGATTAGATGCCCCGGTAGTC
>296
CCTACGGGCGGCAGCAGTGGGGAATATTGGACAATGGGCGGAAGCCTGATCCAGCAACGCCGCGTGAGGGATGACGGCCT
TCGGGTTGTAAACCTCTTTCAGTACCGACGAAGCTAACGTGACGGTAGGTTCAGTAGAAGCACCGGCCAACTACGGGCCA
GGAGCCGCGGTAAGACGGAGGGTGCGAGCGTGGTCCGGAATTGTTGGGCGTAAAGGGCTCGGAGGCGGTTTGTGGCGTCG
GGGGTGAAAACGCCGTGCTTAAAACGGGCCTCGCTTTCGAACTGGGCAGAAGAGAGGCATGCAGGGGAGGACGGGATTCC
TGGTGTAGCGGTGAAATGCGTAGATATCAGGAGGAACACCGGTGGCGAAGGCGGTTCTCTGGGCATGTCCTGACGCTGAG
GCGCGAAAGTGTGGGGAGCGAACAGGATTAGATACCCGAGTAGTC
>297
CCTACGGGGGGCTGCAGTGGGGAATATTGCACAATGGGCGAAAGCCTGATGCAGCGACGCCGCGTGAGGGATGACGGCCT
TCGGGTTGTAAACCTCTTTCAGCTCTGAAGAAGCGTGAGTGACGGTAGGAGCAGAAGAAGCACCGGCTAACTACGTGCCA
GCAGCCGCGGTAATACGTAGGGTGCGAGCGTTGTCCGGAATTATTGGGCGTAAAGAGCTTGTAGGCGGTCTGTCGCGTTC
GCTGTGAAAATCCGGGGCTCAACCCCGGACCGTCAGTGGGTACGGGCAGACTAGAGTGTGGTAGGGGAGACTGGAATTCC
TGGTGTAGCGGTGGAATGCGCAGATATCAGGAGGAACACCGATGGCGAAGGCAGGTCTCTGGGCCATTACTGACGCTGAG
AAGCGAAAGCATGGGGAGCGAACAGGATTAGATACCCCGGCAGTC
>298
CCTACGGGCGGCTGCAGTGGGGAATATTGGACAATGGGCGCAAGCCTGATGCAGCGACGCCGCGTGAGTGAAGAAGGCCT
TCGGGTTGTAAAGCTCTTTTAGCGGGGAAGAAAATGACGGTACCCCCAGAAAAAGCCCCGGCCAACTTCGTTCCAGCAGG
CGCGGGAAAACGGAGGGGGCTAGCGTTACTCGGAATTAATGGGCGTAAAGCGTGCGTAGGCAGGTTTGTAAGTCAAAAGT
GAAAGTCTTGGGCTGAACCTATGAACTGCTTTTGAAACTGCTGTGCTTGAGTGCAGTAGGGGATAGCGGAATTCCTAGTG
TAGGGGTGAAATTCGTAGATATTAGGAGGAACACCGGTGGCGAAAGCGGTTAACTGGACAGTCACTGACGCTGTTGCACG
AAAGCGTGGGGAGCAAACAGGATTAGATACCCGTGTAGTC
>299
CCTACGGGCGGCAGCAGTGGGGAATATTGGACAATGGGCGCAAGCCTGATCCAGCGACGCCGCGTGAGTGAAGAAGGCCT
TCGGGTTGTAAAGCTCTTTTAGTGGGGAAGATAATGACGGTACCCACAGAAAAAGCCCCGGCTAACTTCGTGCCAGCAGC
CGCGGTAATACGAAGGGGGCTAGCGTTACTCGGAATTATTGGGCGTAAAGCGTGCGGAGGCTGCTTAGTAAGTCGAAAGT
GAAAGCCTTGGGCTCAACCTAGGAATTGCGTTTGAAACTGCTGAGCTTGAGTACTGTAGGGGTAAGCGGAATTCCTAGTG
TAGGGGTGAAATTCGTAGATATTAGGAGGAACACCGGAGGCGAAAGCGGTTATCTGGACAGTCACTGACGCTGTTGCACG
AAAGCGTGGGGAGCAAACAGGATTAGATACCCCGGTAGTC
>300
CCTACGGGCGGCAGCAGTGGGGAATATTGGACAATGGGCGCAAGCCTGATCCAGCGACGCCGCGTGAGTGAAGAAGGCCT
TCGGGCTGTAAAGCTCTTTTAGGTGGGAAGATAATGACGGTACCCACAGGAAAAGCCCCGCCGAACTTCGTGCAAGCATC
CTCGGTAATACGAAGGGGGCTAGCGTTACTCGGACTCATTGGGCGTAAAGCGTGCGTAGGCTTCTTAGTAAGTCAAAAGT
GAGAGCCTTGTGCTCAACCTAAGCATTGCTTTTGAAACTGTTGAGCTTGGGTACTGTAGAGGATAGCGGAATTCGTAGTG
TAGGGGTGAAATTCGTAGATATTAGGAGGAACACCGGAGGCGAAAGCGGTTATCTGGACAGTCACTGACGCTGTTGCACG
AAAGCGTGGGGAGCAAACAGGATTAGATGCCCTGGTAGTC
>301
CCTACGGGCGGCTGCAGTGGGGAATATTGGGCAATGGGCGCAAGCCTGATCCAGCGACGCCGCGTGAGTGAAGAAGGCCT
TCGGGTTGTAAAGCTCTTTTATCGGGGAAGATAATGACGGTACCCACAGAAAAAGCCACGGCTAACTACGTGCCAGCAGC
CGCGGTAATACGAAGGTGGCTAGCGTTATTCGGAATTATTGGGCGTAAAGCGTGCGTAGGCTGCGTTGTAAGTCAAAGGT
GAAAGCCTTGGGATAAACCTTGGAATTGCTTTTGAAACTGGTGGGCTTGAGTACTGTAGGGGGTAGCGGAATTCCGAGTG
TAGGGGTGAAATTCGTAGATATTAGGAGGAACACCGGAGGCGAAGGCGGTTATCTGGACAGTAACTGACGCTGTTGCACG
AAAGCGTGGGGAGCAAACAGGATTAGATACCCTGGTAGTC
>302
CCTACGGGTGGCTGCAGTGGGGAATATTGGACAATGGGCGCAAGCCTGATCCAGCGACGCCGCGTGAGTGAAGAAGGCCT
TCGGGTTGTAAAGCTCTTTTAGTGGGGAAGATAATGACGGTACCCACAGAAAAATCCCCGGCTAACTTCGTGCCAGCAGC
CGCGGTAATACGAAGGGGGCTAGCGTTACTCGGAATTATTGGGCGTAAAGCGTGCGTTGGCTGCTTAGTAAGTCAAAAGT
GAAAGCCTTGGGCTCAACCTAAGAATTGCTTTTGAAACTGCTGAGCTTGAGTACTGTAGGGGATAGCGGAATTCCTAGTG
TAGGGGTGAAATTCGTAGATATTAGGAGGAACACCGGAGGCGAAAGCGGTTATCTGGACAGTCACTGACGCTGTTGCACG
AAAGCGTGGGGAGCAAACAGGATTAGATACCCCAGTAGTC
>303
CCTACGGGGGGCTGCAGTGGGGAATATTGGACAATGGGCGCAAGCCTGATCCAGCGACGCCGCGTGAGTGAAGAAGGCCT
TCGGGTTGTAAAGCTCTTTTAGTGGGGAAGATAATGACGGTACCCACAGAAAAAGCCCCGGCTAACTTCGTGCCAGCAGC
CGCGGTAATACGAAGGGGGCTAGCGTTACTCGGAATTATTGGGCGTAAAGCGTGCGTAGGCTGCTTAGTAAGTCAAAAGT
GAAAGCCTTGGGCTCAACCTAAGAATTGCTTTTGAAACTGCTGAGCTTGAGTGCTGTAGGGGATAGCGGAATTCCTAGTG
TAGGGGTGAAATTCGTAGATATTAGGAGGAACACCGGAGGCGAAAGCGGTTATCTGGACAGTCACTGACGCTGTTGCACG
AAAGCGTGGGGAGCAAACAGGATTAGATACCCGTGTAGTC
>304
CCTACGGGCGGCAGCAGTGGGGAATATTGCACAATGGGCGAAAGCCTGATGCAGCGACGCCGCGTGAGGGATGACGGCCT
TCGGGTTGTAAACCTCTTTCAGCTCTGAAGAAGCGAAAGAGACGGTAGGCACAGAAGAAGAACCGGGCAACTACGGGCCA
GCAGCCGCGGTCAAACGTAGGGTGCGCGCGTTGTCCGGAATTATTGGGCGTAAAGAGTTTGGGGGCGGTCTGTGGCGTGT
GCTGGTAAAATCCGGGGCACAACCGCGGAACTGCAGTGGGTACGGGAAGGCTAGAGTGTGGTAGGGGAGACTGGAATTCC
TGGTGTAGCGGTGGAATGCGCAGATATCAGGAGGAACACCGATGGCGAAGGCAGGTCTCTGGGCCATTACTGACGCTGAG
AAGCGAAAGCATGGGGAGCGAACAGGATTAGATACCCGGGTAGTC
>305
CCTACGGGTGGCTGCAGCAAGGAATATTCCGCAATGGGGGCAACCCTGACGGAGCAACGCCGCGTGGGGGATGACGTCCT
TCGGGGTGTAAACCCCTTTTCTGCGGGAAGAAGGGCTTAGGCCTTGACGGTACCGCAGGGAGAAGGACCGGCTAACTACG
TGCCAGCAGCCGCGGGAATACGTAGGGTCCAAGCGTTGTCCGGTGGTACTGGGGGTAACGCGGGCGGAGGGGGCGGGGGG
AGCCCGGCGGGAAAGCCCCGGTCTCAACCGGTGAGGGGCGTCGGGGGCCGGACCGCGTGAGGGCGGTAGGGGCTGGTGGA
ATTCCGGGTGTAGGGGTGAAATGCGTAGAGATCAGGCGGAACACCGGTGGCGAAGGCGGCCAGCTGGGCCGTCCCTGACG
CTGAGGCGCGAAGGCGTGGGGAGCGAACAGGATTAGATACCCCTGTAGTC
>306
CCTACGGGCGGCTGCAGTGGGGAATATTGGACAATGGGCGCAAGCCTGATCCAGCGACGCCGCGTGAGTGAAGAAGGCCT
TCGGGTTGTAAAGCTCTTTTAGTGGGGAAGATAATGACGGTACCCACAGAAAAAGCCCCGGCTAACTTCGTGCCAGCAGC
CGCGGTAATACGAAGGGGGCTAGCGTTACTCGGAATTATTGGGCGTAAAGCGTGCGTAGGCGGCTTAGTAAGTCAAAAGT
GAAAGCCTTGGGCTCCACCTAAGAGTTGCTTTTGAAACTGCCAGGCTTGAGTACGGTAGGGGATAGCGGAATTCCTAGTG
TAGGGGTGAAATTCGTAGATATTAGGAGGAACACCGGAGGCGAAGGCGGTTATCTGGACAGTCACTGACGCTGTTGCACG
AAAGCGTGGGGAGCAAACAGGATTAGATACCCTGGTAGTC
>307
CCTACGGGCGGCAGCAGTGGGGAATATTGCACAATGGGCGAAAGTCTGAACCAGCGAAGCCGCGTGAGGGAAGACGGCCT
TCGGGGTGGTAACCTGTTTTAGCAGGGAAATAGCGTAAGTGACGGGACACTCAGTAGAAGCACCGGCTAACTACGTGCCA
GCCACTTCGGTGACAGGAGCGGCGGTGGCACTGTACGGAGTTGTGGGGGGTAGAGGGCTTGTAGGCGGGTGGTGGGGGGT
GTTGTGAAAAACAGGGGCTCAACCCCGGACTGGCAGTGGGAACGGGCAGACTAGAGTGCGAAAGGGGAGACTGGAATTCC
TGGTGTAGCGGTGAAATGCGCAGATATCAGGAGGAACACCGATGGCGAAGGCAGGTCGCTGGGCCGCTACTGACGCTGAG
AAGCGAAAGCATGGGGAGCGAACAGGATTAGATACCCCTGTAGTC
>308
CCTACGGTGGCAGCAGTGGGGAATATTGGACAATGGGCGAAAGCCTGATCCAGCAACGCCGCGGGAGGGATGACGGCCTT
CGGGTTGTAAACCTCTTTCAGCTCTGACGAAGCGAAAGTGACGGTAGGAGCAGAAGAAGCACCGGCCAACTACGTGCCAG
CAGCCGCGGTAATACGTAGGTGGCGATCGTTGTCCGGCATTATTGGGCGTAAAGGGCTCGGAGGCGGTTAGGCACGTCGG
GCTTGAAAACTCGGGGCTTAACCACGCGCACGCTTCCGTAAGGGGCTGATTGGAGGTATGCGGGGGAGAACGGAATTCCT
GGTGTAGCGGTGAAATGCGCAGATATCAGGAGGAACACCGGTGGCGAAGGCGGTTCTCTGGGCATTACCTGACGCTGAGG
AGCGAAAGTGTGGGGAGCGAACAGGATTAGATACCCTAGTAGTCC
>309
CCTACGGGAGGCTGCAGTGGGGAATATTGGACAATGGGCGCAAGCCTGATCCAGCGACGCCGCGTGAGTGAAGAAGGCCT
TCGGGTTGTAAAGCTCTTTTAGTGGGGAAGATAATGACGGTACCCACAGAAAAAGCCCCGGCTAACTTCGTGCCAGCAGC
CGCGGTAATACGAAGGGGGCTAGCGTTACTCGGAATTATTGGGCGTAAAGCGTGCGTAGGCTGCTTAGTAAGTCAAAAGT
GAAAGCCTTGGGCTCAACCTAAGAATTGCTTTTGAAACTGCTGAGCTTGAGTACTGTAGGGGATAGCGGAATTCCTAGTG
TAGGGGTGAAATTCGTAGATATTAGGAGGAGCACCGGAGGCGAAAGCGGTTATCTGGACAGTCACTGACGCTGTTGCACG
AAAGCGTGGGGAGCAAACAGGATTAGATACCCCAGTAGTC
>310
CCTACGGGCGGCTGCAGTGGGGAATATTGGACAATGGGCGCAAGCCTGATCCAGCGACGCCGCGTGAGTGAAGAAGGCCT
TCGGGTTGTAAAGCTCTTTTAGTGGGGAAGATAATGACGGTACCCACAGAAAAAGCCCCGGCTAACTTCGTGCCAGCAGC
CGCGGTAATACGACGGGGGATAGCGTTACTCGGAATTATTGGGCGTAAAGCGTGCGTAGGCTGCTTAGTAAGTCAAAAGT
GAAAGCCTTGGGCTCAACCTAAGAATTGCTTTTGAAACTGCTGAGCTTGAGTACTGTAGGGGATAGCGGAATTCCTAGTG
TAGGGGTGAAATTCGTAGATATTAGGAGGAACACCGGAGGCGAAAGCGGTTATCTGGACAGTCACTGACGCTGTTGCACG
AAAGCGTGGGGAGCAAACAGGATTAGATACCCCTGTAGTC
>311
CCTACGGGCGGCAGCAGTGGGGAATATTGCACAATGGGCGCAAGCCTGATGCAGCGACGCCGCGTGAGGGAAGACGGCCT
TCGGGGTGTAAACCTCTTTCAGCAGGGAAGAAGCGCGAGTGACGGTACCTGCAGAGGAAGCACCGGCTGACTACGTGCCA
GCAGCCGCGGTAATACGTAGGGCGCGGGCGTTGTCCGGATTTATGTGGCGTAAAGAGCTTGGAGGCGGTTGGTGGGGTTG
GCTGTGAAAAGCCGGGGCTCAACCCCGGACCTGCAGTGGGAACTGGCAGACTAGAGTGTGATAGAGGGGACTGGAATTCC
TGGTGTAGCGGTGAAATGCGCAGATATCAGGAGGAACACCGATGGCGAAGGCAGGTCTCTGGGCCGCTACTGACGCTGAG
AAGCGAAAGCATGGGGAGCGAACAGGATTAGATACCCCTGTAGTC
>312
CCTACGGCGGCTGCAGTGGGGAATATTGGACAATGGGCGCAAGCCTGATCCAGCGACGCCGCGTGAGTGAAGAAGGCCTT
CGGGTTGTAAAGCTCTTTTAGTGGGGAAGATAATGACGGTACCCACAGAAAAAGCCCCGGCTAACTTCGTGCCAGCAGCC
GCGGTAATCCGAAGGGGGCTAGCGTTACTCGGAAGTATTGGGCGTAAAGCGTGCTGAGGCTGCTTAGTAAGTCACAAGTG
AAAGCCATGGGCTCACCCTAAGGATTGCTTTTGAAACTGCTGAGCTTGAGTACTGTAGGTGATAGCGGAATTCCTAGTGT
AGGGGTGAAATGCGTAGATATTAGGAGGAACACCGGAGGCGAAAGCGGTTATCTGGACAGTCACTGACGCTGTTGCACGA
AAGCGTGGGGAGCAAACAGGATTAGATACCCCGGTAGTC
>313
CCTACGGGGTGCAGCAGTGGGGAATATTGGACAATGGGCGCAAGCCTGATCCAGCGACGCCGCGTGAGTGAAGAAGGCCT
TCGGGTTGTAAAGCTCTTTTAGTGGGGAAGATAATGACGGTACCCACAGAAAAAGCCCCGGCTAACTTCGTGCCAGCAGC
CGCGGTAATACGAAGGGGGCTAGCGTTACCCGGAGTTATTGGGCGTAAAGCTTGCGTAGGCTGCTTAGTAAGTCAAAAGT
GAAAGCCTTGGGCTCAACCTAAGAATTGCTTTTGAAACTGCTGGGCTTGAGTACTGTAGGGGATAGCGGAATGCCTAGTG
TAGGGGTGAAATTCGTAGATATTAGGAGGAACACCGGAGGCGAAAGCGGTTATCTGGACAGTCACTGACGCTGTTGCACG
AAAGCGTGGGGAGCAAACAGGATTAGATACCCTGGTAGTC
>314
CCTACGGGAGGCTGCAGTGGGGAATATTGGACAATGGGCGCAAGCCTGATCCAGCGACGCCGCGTGAGTGAAGAAGGACT
TCGGGTTGTAAAGCTCTTTTAGTGGGGAAGATAATGACGGTACCCACAGAAAAAGCCCCGGCTAACTTCGTGCCAGCAGC
CGCGGTAATACGAAGGGGGCTAGCGTTACTCGGAATTATTGGGCGTAAAGCGTGCGTAGGCTGCTTAGTAAGTCAAAAGT
GAAAGCCTTGGGCTCAACCTAAGAATTGCTTTTGAAACTGCTGAGCTTGAGTAATGTAGGGGATAGCGGAATTCCTAGTG
TAGGGGTGAAATTCGTAGATATTAGGAGGAACACCGGAGGCGAAAGCGGTTATCTGGACAGTCACTGACGCTGTTGCACG
AAAGCGTGGGGAGCAAACAGGATTAGATACCCCAGTAGTC
>315
CCTACGGGGGGCAGCAGTGGGGAATATTGGACAATGGGCGCAAGCCTGATCCAGCGACGCCGCGTGAGTGAAGAAGGCCT
TCGGGTTGTAAAGCTCTTTTAGTGGGGAAGATAATGACGGTACCCACAGAAAAAGCCCCGGCTAACTTCGTGCCAGCAGC
CGCGGTAATACGAAGGGGGCTAGCGTTACCCGGAATTATTGGGCGTAAAGCGTGCGTAGGCTGCTTAGTAAGCCAAAAGT
GAAAGCCTTGGGCTCAACCTAAGAATTGCTTTTGAAACTGCTGAGCTTGAGTACTGTAGGGGATAGCGGAATTCCTAGTG
TAGGGGTGAAATTCGTAGATATTAGGAGGAACACCGGAGGCGAAAGCGGTTATCTGGACAGTCACTGACGCTGTTGCACG
AAAGCGTGGGGAGCAAACAGGATTAGATACCCTGGTAGTC
>316
CCTACGGGAGGCAGCAGTGGGGAATATTGGACAATGGGCGGAAGCCTGATCCAGCAACGCCGCGTGAGGGATGACGGCCT
TCGGGTTGTAAACCTCTTTCGGTACCGACGAAGCGAAAGTGACGGTAGGTACTAAAGAAGCACCGGTCAACTACGTGCCA
GCAGCCGCGGTAATACGTAGGGTGCGAGCGTTGTCCGGAATTATTGGGCGTAAAGGGCTCGTAGGCGGTTTGTGGCGTCG
GGAGTGAAAACGTCGGGCTTAACTCGGTGCTTGCTTTCGATACGGGCAGACTTGAGGCATGCAGGGGGGAACGGAATTCC
TGGTGTAGCGGTGAAATGCGCAGATATCAGGAGGAACACCGGTGGCGAAGGCGGTTCTCTGGGCATGTTCTGACGCTGAG
GAGCGAAAGTGTGGGGAGCGAACAGGATTAGATACCCGGGTAGTC
>317
CCTACGGGAGGCAGCAGTGGGGAATATTGGACAATGGGCGCAAGCCTGATCCAGCGACGCCGCGTGAGTGAAGAAGGCCT
TCGGGTTGTAAAGCTCTTTTAGTGGGGAAGATAATGACGGTACCCACAGAAAAAGCCCCGGCTAACTTCGTGCCAGCAGC
CGCGGTAATACGAAGGGGGCTAGCGTTACTCGGAATTATTGGGCGTAAAGCGTGCGTAGGCTGCTTAGTAAGTCAAAAGT
GAAAGCCTTGGGCTCAACCTAAGAATTTCTTTTGAAACTGCTGAGCTTGAGTACTGTAGGGGATAGCGGAATTCCTAGTG
TAGGGGTGAAATTCGTAGATATTAGGAGGAACACCGGAGGCGAAAGCGGTTATCTGGACAGTCACTGACGCTGTTGCACG
AAAGCGTGGGGAGCAAACAGGATTAGATACCCCAGTAGTC
>318
CCTACGGGCGGCTGCAGTGGGGAATATTGGACAATGGGCGCAAGCCTGATCCAGCGACGCCGCGTGAGTGAAGAAGGCCT
TCGGGTTGTAAAGCTCTTTTAGTGGGGAAGATAATGACGGTACCCACAGAAAAAGCCCCGGCTAACTTCGTGCCAGCAGC
CGCGGTAATACGAAGGGGGCTAGCGTTACTCGGAATTGTTGGGCGTAAAGCGTGCGTAGGCTGCTTAGTAAGTCAAAGTT
GAAAGCCTTGGGCTAAACCTAAGACTTGCTTTTGAAACTGCTGAGCTTGAGTACTGTAGGGGATAGCGGAATTCCTAGTG
TAGGGGTGAAATTCGTAGATATTAGGAGGAACACCGGAGGCGAAAGCGGTTATCTGGACAGTCACTGACGCTGTTGCACG
AAAGCGTGGGGAGCAAACAGGATTAGATACCCCGGTAGTC
>319
CCTACGGGAGGCAGCAGTGGGGAATATTGGACAATGGGCGCAAGCCTGATCCAGCGACGCCGCGTGAGTGAAGAAGGCCT
TCGGGTTGTAAAGCTCTTTTAGTGGGGAAGATAATGACGGTACCCACAGAAAAAGCCCCGGCTAACTTCGTGCCAGCAGC
CGCGGTAATACGAAGGGGGCTAGCGTTACTCGGAATTATTGGGCGTAAAGCGTGCGTAGGCTGCTTAGTAAGTCAAAAGT
GAAAGCCTGGGGCTCAACCTAAGAATTGCTTTTGAAACTGCTGAGCTTGAGTACTGTAGGAGATGGCGGAATGCCTAGTG
TAGGGGTGAAATTCGTAGATATTAGGAGGAACACCGGAGGCGAAAGAGGTTCTCTGGACAGTCACTGACGCTGTTGCACG
AAAGCGTGGGGAGCAAACAGGATTAGATACCCCAGTAGTC
>320
CCTACGGGACGCAGCAGTGGGGAATATCGGAAAATGGGCGCAAGCCCGAACCAGCGACGCCGCCTGAGTGAAGAAGGCCT
TCGGGTTGTAAAGCTCTTTTAGTGGGGAAGATAATGACGGTACCCACAGAAAAAGCCCCGGATAACTTCGTGCCAGAAGC
CGCGGTAATACGAAGGGGGCTAGAGTTACTCGGAATTATGCGGCGTACAGCGTTCGTAGGCTGCTTAGTAAGTCACAAGG
TAAAGCCTTGGGCTCAACCTAACGAATGCTTTTGAAACTGCTGAGATTGAGGACTGTAGGTGATAGCGGAATGCCTAGTG
TTTGGGTGAAATTCGTCAATATTAGGAGGAACACCGGAGGCGAAAGCGGTTATCTGGACAGTCACTGACGCTGTTGCACG
AAAGCGTGGGGAGCAAACAGGATTAGATACCCGGGTGGTC
>321
CCTACGGGCGGCAGCAGTGGGGAATATTGGACAATGGGCGCAAGCCTGATCCAGCGACGCCGCGTGAGTGAAGAAGGCCT
TCGGGTTGTAAAGCTCTTTTATTGGGGAAGATAATGATGGTACCCACAGAAAAAGCCCCGGCTAACTTCGTGCCAGCAGC
CGCGGTAATACGAAGGGGGCTAGCGTTACTAGGAATTATTGGGCGTAAAGCGTGCGTAGGCTGCTTAGTAAGTCAAAAGT
GAAAGCCTTGGACTCAACCTAAGAATTGCTTTTGAAACTGCGGGGCTTGAGTACTGTAGGGGATAGCGGAATTCCTAGTG
TAGGGGTGAAATTCGTAGATATTAGGAGGAACACCGGAGGCGAAAGCGGTTATCTGGACAGTCACTGACGCTGTTGCACG
AAAGCGTGGGGAGCAAACAGGATTAGATACCCTGTAGTC
>322
CTACGGGGGGCAGCAGTGGGGAATATTGGACAATGGGCGCAAGCCTGATCCAGCGACGCCGCGTGAGTGAAGAAGGCCTT
CGGGTTGTAAAGCTCTTTTAGTGGGGAAGATAATGACGGTACCCACAGAAAAAGCCCCGGCTAACTTCGTGCCAGCAGCC
GCGGTAATACGAAGGGGGCTAGCGTTACTCGGAATTATTGGGCGTAAAGCGTGCGTAGGCTGCTTAGTAAGTCAAAAGGG
AAAGCCTTGGGCTCAAACTAAGTATTGCTTTTGAAACTGCTGAGCTTGAGTACTGTAGGGGATAGCGGAATTCCTAGTGT
AGGGGTGAAATTCGTAGATATTAGGAGGAACACCGGAGGCGAAAGCGGTTATCTGGACAGTCACTGACGCTGTTGCACGA
AAGCGTGGGGAGCAAACAGGATTAGATACCCTTGTAGTC
>323
CCTACGGGCGGCTGCAGTGGGGAATATTGGGCAATGGACGAAAGCCTGATCCAGCAACGCCGCGTGAGGGATGACGGCCT
TCGGGTTGTAAACTTCTTTCAGCAGGGACGAAGCGCAATTGAAGGGACCGACAGAACAAGCACCGGCCAACTACGGACAA
GCAGCAGCAGGAACACGCAGGGTGCGAGCGATATCGGGACTTATTGGGCGTAAAGGGCGAGTAGGCGGTCTGTTGCGTCG
GGAGTGAAAACTCAGGGCTCAACCGTGGGCCTGCTTCCGAAACGGGCAGACTGGAGGTATGCAGAGGAGAGCGGAATTCC
TGGTGTAGTGGTGAAATGCGCAGATATCAGGAGGAACACCGGTGGCGAAGGCGGTTCTCTGGGCATTACCTGACGCTGAG
GCGCGAAAGTGTGGGGAGCGAACAGGATTAGATACCCTGGTAGTC
>324
CCTACGGGCGGCAGCAGTGGGGAATATTGGACAATGGGCGCAAGCCTGATCCAGCGACGCCGCGTGAGTGAAGAAGGCCT
TCGGGTTGTAAAGCTCTTTTAGTGGGGAAGATAATGACGGTACCCACAGAAAAAGCCCCGGCTAACTTCGTGCCAGCAGC
CGCGGTAACACGAAGGGGGCTAGCGTTACTCGGAATTATTGGTCGTAAAGCGTGCGTAGGCTGCTTAGTAAGTCCAAAGG
GAAAGCCTTGGGATCAACCTCAGAATTGCTTTTGAAACTGCTGAGCTTGGGTAATGTAGGGGATGGCGGAATTCCTAGTG
TAGGGGTGAAATTCGTAGATAGTAGGAGGAACACCGGAGGCGAAAGCGGTTATCTGGACAGTCACTGACGCTGTTGCACG
AAAGCGTGGGGAGCAAACAGGATTAGATACCCTGTAGTC
>325
CCTACGGGCGGCAGCAGTGGGGAATATTGGACAATGGGCGGAAGCCTGATCCAGCAACGCCGCGTGAGGGATGACGGCCT
TCGGGTTGTAAACCTCTTTCAGTACCGACGAAGCGTGAGTGACGGTAGGTACAGAAGAAGCACCGGCCACCTACGTGCCA
GCAGCCGCGGTAATACGTAGGGTGCGAGCGTTGTCCGGAATTATTGGGCGTAAAGGGCTCGTAGGCGGTTTGTCGCGGCG
GGAGTGAAAACACCGGGCTTAACTCGGTGCTTGCTTTCGATACGGGCAGACTAGAGGTATGCAGGGGAGAACGGAATTCC
TAGTGTAGCGGTGAAATGCGCAGATATCAGGAGGAACACCGGTGGCGAAGGCGGTTCTCTGGGCATGACCTGACGCTGAG
GAGCGAAAGTGTGGGGAGCGAACAGGATTAGATACCCCGGTAGTC
>326
CCTACGGGCGGCTGCAGTGGGGAATATTGGACAATGGGCGCAAGCCTGATCCAGCGACGCCGCGTGAGTGAAGAAGGCCT
TCGGGTTGTAAAGCTCTTTTAGTGGGGAAGATAATGACGGTACCCACAGAAAAAGCCCCGGCTAACTTCGTGCCAGCAGC
CGCGGTAATACGAAGGGGGCTAGCGTTACTCGGAATTATTGGGCGTAAAGCGTTCGTAGGATGCTTAGTAAGTCAAAAGT
GAAAGCCTTGGGCTCAACCTAAGAATTGCTTTTGAAACTGCTGAGCTTGAGTACTGTAGGGGATAGCGGAATTCCTAGTG
TAGGGGTGAAATTCGTAGATATTAGGAGGAACACCGGAGGCGAAAGCGGTTATCTGGACAGTCACTGACGCTGTTGCACG
AAAGCGTGGGGAGCAAACAGGATTAGATACCCGTGTAGTC
>327
CCTACGGGGGGCTGCAGTGGGGAATATTGGACAATGGGCGCAAGCCTGATCCAGCGACGCCGCGTGAGTGAAGAAGGCCT
TCGGGTTGTAAAGCTCTTTTAGTGGGGAAGATAATGACGGTACCCACAGAAAAAGCCCCGGCTAACTTCGTGCCAGCAGC
CGCGGTAATACGAAGGGGGCTAGCGTTACTCGGAATTATTGGGCGTAAAGCGTGCGTAGGCTGCTTAGTAAGTCAAAAGT
GAAAGCCTTGGGCTCAACCTAAGAAGTGCTTTTGAAACTGCTGAGCTTGAGTACTGTAGGGGATAGCGGAATTCCTAGTG
TAGGGGTGAAATTCGTAGATATTAGGAGGAACACCGGAGGCGAAAGCGGTTATCTGGACAGTCACTGACGCTGTTGCACG
AAAGCGTGGGGAGCAAACAGGATTAGATACCCTGGTAGTC
>328
CTACGGGTGGCTGCAGTGGGGAATATTGGACAATGGGCGCAAGCCTGACCCAGCGACGCCGCGTGAGTGAAGAAGGCCTT
CGGGTTGTAAAGCTCTTTTAGTGGGGAAGATAATGACGGTACCCACAGAAAAAGCCCCGGCTAACTTCGTGCCAGCAGCC
GCGGTAATACGAAGGGGGCTAGCGTTACTCGGAATTATTGGGCGTAAAGCGTGCGTAGGCTGCTTAGTAAGTCAAAAGTG
AAAGCCTTGGGCTCAACCTAAGAATTGCTTTTGAAACTGCGGGGCTTGAGTACTGTAGGGGATAGCGGAATTCCTAGTGT
AGGGGTGAAATTCGTAGATATTAGGAGGAACACCGGAGGCGAAAGCGGTTATCTGGACAGTCACTGACGCTGTTGCACGA
AAGCGTGGGGAGCAAACAGGATTAGATACCCCAGTAGTC
>329
CCTACGGGGGGCAGCAGTGGGGAATATTGGACAATGGGCGCAAGCCTGATCCAGCGACGCCGCGTGAGTGAAGAAGGCCT
TCGGGTTGTAAAGCTCTTTTAGTGGGGAAGATAATGACGGTACCCACAGAAAAAGCCCCGGCTAACTGCGTGCTAGAAGC
CGCGGTAAAATGAAGGAGGCTAGCGTTACTAGGAAGTATTGGGCGTAAAGCGTGCGTAGGCTGCTTAGTAAGTCAAGAGT
GAAAGCCTTGGGCTCAACCTAAGAATTGCTGTTGAAACTGCGGAGATTGAGTACTGTAGGGGATAGCGGAATTCCTAGTG
TAGGGGTGAAATTCGTAGATATTAGGAGGAACACCGGAGGCGAAAGCGGTTATCTGGACAGTCACTGACGCTGTTGCACG
AAAGCGTGGGGAGCAAACAGGATTAGATACCCGAGTAGTC
>330
CCTACGGGCGGCTGCAGTGGGGAATATTGGACAATGGGCGCAAGCCTGATCCAGCGACGCCGCGTGAGTGAAGAAGGCCT
TCGGGTTGTAAAGCTCTTTTAGTGGGGAAGATAATGACGGTACCCACAGAAAAAGCCCCGGCTAACTTCGTGCCAGCAGC
CGCGGTAATACGAAGGGGGCTAGCGTTACTCGGAATTATTGGGCGTAAAGCGTGCGTAGGCTGCTTAGTAAGTCAAAAGT
GAAGGCCTTGGGCTCAACCTAAGTATTGCTTTTGAAACTGCTGAGCTTGAGTACTGTAGGGGATAGCGGAATTCCTAGTG
TAGGGGTGAAATTCGTAGATATTAGGAGGAACACCGGAGGCGAAAGCGGTTATCTGGACAGTCACTGACGCTGTTGCACG
AAAGCGTGGGGAGCAAACAGGATTAGATACCCCGGTAGTC
>331
CCTACGGGAGGCTGCAGTGGGGAATATTGGACAATGGGCGGAAGCCTGATCCAGCAACGCCGCGTGAGGGATGACGGCCT
TCGGGTTGTAAACCTCTTTCACCTATGACGAAGCGCAAGTGACGGTAATAGGAGAAGAAGGACCGGCCAACTACGTGCCA
GCAGCCGCGGTAATAGGTAGGGTCCGAGCGTTGTCCGGAATTTTTGGGTGTAAAGGGCTCGTAGGTGGGTTGTCGCGTCG
GGATTGAAAACGACGGGGTTAATCCGTTGCTTGCTTCCGGTACGGGGTGACTAGAGGTATGCAGGGGAGAAGGGAATTCC
TGGTGTAGCGGTGAAATGCGCAGGTATCAGGAGGAAAACCGGTGGCGAAGGCGGTTCTCTGGGCATTACCTGACGCTGAG
GAGCGAAAGTGTGGGGAGCGAACAGGATTAGATACCCGAGTAGTCC
>332
CCTACGGGTGGCTGCAGTGGGGAATATTGGACAATGGGCGCAAGCCTGATCCAGCGACGCCGCGTGAGTGAAGAAGGCCT
TCGGGTTGTAAAGCTCTGTTAGTGGGGAAGATAATGGCGGTACCCACAGAAAAAGCCCCGGCTAACTTCGTGCCAGCAGC
CGCGGTAATACGAAGGGGGCTAGCGTTACTCGGAATTAGTGGGCGTAAAGCGTGCGTAGGCTTCTTAGTAAGTCAAAAGT
GAAAGCCTTGGGCTCAACCTAAGAATTGCTTTTGAAACTGCTGAGCTTGAGTACTGTAGGGGATAGCGGAATTCCTAGTG
TAGGGGTGAAATTCGTAGATATTAGGAGGAACACCGGAGGCGAAGGCGGTTATCTGGACAGTCACTGACGCTGTTGCACG
AAAGCGTGGGGAGCAAACAGGATTAGATACCCGAGTAGTC
>333
CCTACGGGGGGCAGCAGTGGGGAATATTGCACAATGGGCGAAAGCCTGACGCAGCGACGCCGCGTGAGGGATGACGGCCT
TCGGGTTGTAAACCTCTTTCAGCATGGAAGAAGCGTTTGTGACGGTACCTGCAGAAGAAGCACCGGCCAACTACGTGCCA
GCGGCCGCGGTGATCCGTAGGGTGCGGGCGTTGGCCGGAATGATTGGGCGTAAAGAGCTAGTGGGCGGTGGGGCGCGGCT
GATGTGAAAACTCAGGGCTTAACCCTGGACGTGGCGTGGTTACGGGCAGACTTGAGTGTGGTAGGGGTGACTGGAATTCC
TGGTGTAGCGGTGGAATGCGCAGATATGAGGAGGAACACCGATGGCGAAGGCGGGTCTCTGGGCCATTACTGACGCTGAT
AAGCGAAAGCATGGGGAGCGAACAGGATTAGATACCCCTGTAGTC
>334
CCTACGGGCGGCTGCAGTGGGGAATATTGGACAATGGGCGCAAGCCTGATCCAGCGACGCCGCGTGAGTGAAGAAGGCCT
TCGGGTTGTAAAGCTCTTTTAGTGGGGAAGATAATGACGGTACCCACAGAAAAAGCCCCGGCTAACTTCGTGCCAGCAGC
CGCGGTAATACGAAGGGGGCTAGCGTTACTCGGAATTATTGGGCGTAAAGCGTGCGTAGGCTGCTTAGTAAGTCAAAAGT
GAAAGCCTTGGGCTCAACCTAAGAATTGCTTTTGAAACTGCTGAGCTTGAGTACTGTAGGGGATAGCGGAATTCCTAGTG
TAGGGGTGAAATTCGTAGATATTAGGAGGAACACCGGAGGCGAAAGCGGTTATCTGGACAGTCACTGACGCTGTTGCACG
AAAGCGTGGGGAGCAAACAGGATTAGATACCCTTGTAGTC
>335
CCTAGGGCGGCTGCAGTGGGGAATATTGGACAATGGGCGCAAGCCTGATCCAGCGACGCCGCGTGAGTGAAGAAGGCCTT
CGGGTTGTAAAGCTCTTTTAGTGGGGAAGATAATGACGGTACCCACAGAAAAAGCCCCGGCTAACTTCGTGCCAGCAGCC
GCGGTAATACGAAGGGGGCTAGCGTTACTCGGAATTATTGGGCGTAAAGCGTGCGTGGGCTGCTTAGTAAGTCAAGAGTG
AAAGCCTTGGGCTCAACCTAAGAATTGCTTTTGAAACTGCTGAGCTTGGGTGCTGTAGGGGATGGCGGAATTCCTGGTGT
AGGGGGGAAAGTCGTAGATATTAGGAGGAAAACCGGAGGCGAAAGCGGTTATCTGGACAGTCACTGACGCTGTTGCACAA
AAGCGTGGGGAGCAAACAGGATAGATACCCCTGTAGTC
>336
CCTACGGGAGGCTGCAGTGGGGAATATTGGACAATGGGCGCAAGCCTGATCCAGCGACGCCGCGTGAGTGAAGAAGGCCT
TCGGGTTGTAAAGCTCTTTTAGCGGGGAAGATAATGACGGTACCCACAGAAAAAGCCCCGGCTAACTTCGTGCCAGCAGC
CGCGGTAATACGAAGGGGGCTAGCGTTACTCGGAATGATTGGGCGTAAAGCGTGCGTAGGCTGCTTAGTAAGTCAAAAGT
GAAAGCCTTGTGCTCAGCCTAAGAATTGCTTTTGAAACTGCTGAGCTTGAGTTCTGTAGAGGATAGCGGAATTCCTAGTG
TAGGGGTGAAATTCGTAGATATTAGGAGGAACACCGGAGGCGAAAGCGGTTATCTGGACAGTCACTGACGCTGTTGCACG
AAAGCGTGGGGAGCAAACAGGATTAGATACCCCTGTAGTC
>337
CCTACGGGGGGCTGCAGTGGGGAATATTGGACAATGGGCGCAAGCCTGATCCAGCGACGCCGCGTGAGTGAAGAAGGCCT
TCGGGTTGTAAAGCTCTTTTAGTGGGGAAGATAATGACGGTACCCACAGAAAAAGCCCCGGCTAACTTCGTGCCAGCAGC
AGCGGTAATACGAGGGGGGCTAGCGTTACTCGGAATTATTGGGCGTAAAGCGTGCGTAGGCTGCGTAGTAAGTTCAAAGG
GAAAGCCGTGGGCTTAACGTAAGAATTGCTTTTGAAACTGCTGGCGTTGATTACTGGAGGGGATAGCGGAATTCCTAGTG
TAGGGGTGAAATTCGTAGATATTAGGAGGAACACCGGAGACGAAGGCGGTTATCTGGACAGTCACTGACGCTGTTGCACG
AAAGCGTGGGGAGCAAACAGGATTAGATACCCCGGTAGTC
>338
CCTACGGGAGGCTGCAGTGGGGAATATTGGACAATGGGCGCAAGCCTGATCCAGCGACGCCGCGTGAGTGAAGAAGGCCT
TCGGGTTGTAAAGCTCTTTTAGTGGGGAAGATAATGACGGTACCCACAGAAAAAGCCCCGGCTAACTTCGTGCCAGCAGC
CGCGGTAATACGAAGGGGGCTAGCGTTACTCGGAATTATTGGGCGTAAAGCGTGCGTAGGCTGCTTAGTAAGTCAAAAGT
GAAAGCCTTGGGCTCAACCTAAGAATTGCTTTTGAAACTGCTGAGCTTGAGTACTGTAGGGGATAGCGGAATTCCTAGTG
TAGGGGTGAAATTCGTAGATATTAGGAGGAACACCGGAGGCGAAAGCGGTTATCTGGACAGTCACTGACGCTGTTGCACG
AAAGCGTGGGGAGCAAACAGGATTAGATACCCCTGTAGTC
>339
CCTACGGGGGGCAGCAGTGGGGAATATTGGACAATGGGCGCAAGCCTGATCCAGCGACGCCGCGTGAGTGAAGAAGGCCT
TCGGGTTGTAAAGCTCTTTTAGTGGGGAAGATAATGACGGTACCCACAGAAAAAGCCCCGGCTAACTTCGTGCCAGCAGC
CGCGGTAATACGAAGGGGGCTAGCGTTACTCGGAATTGTTGGGCGTAAAGCGTGCGTAGGCTGCTTAGTAAGTCAAAAGT
GAAAGCCTTGGGCTAAACCTGAGTATTGCTTTTGAAACTGCTGGGCTTGAGTACTGTAGGGGATAGCGGAATTCCTAGTG
TAGGGGTGAAATTCGTAGATATTAGGAGGAACACCGGAGGCGAAAGCGGTTATCTGGACAGTCACTGACGCTGTTGCACG
AAAGCGTGGGGAGCAAACAGGATTAGATACCCCAGTAGTC
>340
CCTACGGGCCGCTGCAGTGGGGAATATTGGGCAATGGGCGCAAGCCTGATCCAGCGACGCCGCGTTAGTGAAGAAGGCCT
TCGGGTTTGAAAGCTTTTTTAGTGGGGGAGATAATGACGGTACCCCCAGAAAAAGCCATGGCTAACTTCGTGCCAGCAGC
CGCGGGAATACGGAGGGGGCTAGGGTTACTCGGAAGTAGTGGGCGTAAAGCGTGCGTAGGCTGCTTAGTAAGTCAAAAGT
TAAAGCCTTGGGCTCAACCTCAGAATTGCTTTTGAAACTGCTGAGCTTGAGTACTGTAGGGGATAGCGGAATTCCTAGTG
TAGGGGTGAAATGCGTAGATATTAGGAGGAACACCGGAGGCGAAGGCGGTTATCTGGACCGTCACTGACGCTGTTGCACG
AAAGCGTGGGGAGCAAACAGGATTAGATACCCGGGTAGTC
>341
CCTACGGGCGGCAGCAGTGGGGAATATTGGACAATGGGCGCAAGCCTGATCCAGCGACGCCGCGTGAGTGAAGAAGGCCT
TCGGGTTGTAAAGCTCTTTTAGTGGGGAAGATAATGACGGTACCCACAGAAAAAGCCCCGGCTAACTTCGTGCCAGCAGC
CGCGGTAATACGAAGGGGGATAGCGTTACTCGGCATTATTCGGCGTAAAGCGTGCGTAGGCTGCTTAGTAAGTCAAAAGT
GAAAGCCTGGGGCTAAACCTAAGAATTGGTTTTGAAACTGCTGAGCTTGAGTACTGTAGGGGATAGCGGAATTCCTAGTG
TAGGGGTGAAATTCGTAGATATTAGGAGGAACACCGGAGGCGAAAGCGGTTATCTGGACAGTCACTGACGCTGTTGCACG
AAAGCGTGGGGAGCAAACAGGATTAGATACCCCTGTAGTC
>342
CCTACGGGAGGCAGCAGTGGGGAATATTGGACAATGGGCGCAAGCCTGATCCAGCGACGCCGCGTGAGTGAAGAAGGCCT
TCGGGTTGTAAAGCTCTTTCAGTGGGGAAGATAATGACGGTACCCACAGAAAAAGCCCCGGCTAACATCGTGCCAGCAGC
CGCGGTAATACGAAGGGGGCTAGCGTTACTCGGAATTATTGGGCGTAAAGCGTGCGTAGGCTGCTTAGTAAGTCAAAAGT
GAAAGCCTTGGGCTCAACCTAAGAATTGCTTTTGAAACTGATGGGCTTGAGTACTGTAGGGGGTAGCGGAATTCCTAGTG
TAGGGGTGAAATTCGTAGATATTAGGAGGAACACCGGAGGCGAAGGCGGTTATCTGGACAGTCACTGACGCTGTTGCACG
AAAGCGTGGGGAGCAAACAGGATTAGATACCCCAGTAGTC
>343
CCTACGGGTGGCTGCAGTGGGGAATATTGCACAATGGGGGAAACCCTGATGCAGCAACGCCGCGTGAGTGATGACGGTCT
TCGGATTGTAAAGCTCTGTCTTTAGGGACGATAATGACGGTACCTAAGGAGGAAGCCACGGATAACTACGTGCCAGCAGC
CGCGGTAATACGGAGGGGGCAAGCGTTGTCCGGATTTACTTGGCGTAAAGGGAGCGTAGGTGGATATTTAAGTGGGTTGT
TAAATACTCGGGCTTAACCTGAGTGCTGCATTCCAAACTGGATATCTAGAGTGCAGGAGAGGAAAGGAGAATTCCTAGTG
TAGCGGTGAAATGCGTAGAGATTAGGAAGAATACCAGTGGCGAAGGCGCCTTTCTGGACTGTAACTGACACTGAGGCTCG
AAAGCGTGGGGAGCAAACAGGATTAGATACCCGAGTAGTC
>344
CCTACGGGCGGCAGCAGTGGGGAATATTGGACAATGGGCGCAAGCCTGATCCAGCGACGCCGCGTGAGTGAAGAAGGCCT
TCGGGTTGTAAAGCTCTTTTAGCGGGGAAGAAAATGACGTTACCCACAGAAAAAGCACCGGCTAACTACGAGCCGGCAGC
CGCGGTAGTAAGAAGGGGGCTACCGTAGCTCGCAGTTATGGGGCGTAAAGGGTGTGTAGGCTGCTTAGTAAGTCAAAAGT
GAAAGCCTTGGGCTCAACCGAAGGATTGCTTTTGAAACTGCTGAGCTTTAGTAGTGTCGGGGATAGTGGACTTCCTAGTG
TAAGGGTGAAATTCGTGGATATTAGGAGGAACACCGGAGGCGAGAGCGGTTATCTGGACAGTAACTGACGCTGTTGCACG
AAAGCGTGGGGAGCAAACAGGATTAGATACCCCTGGAGTC
>345
CCTACGGGCGGCTGCAGTGGGGAATATTGCACAATGGGCGAAAGCCTGATGCAGCGACGCCGCGTGAGGGATGACGGCCT
TCGGGTTGTAAACCTCTTTCAGCTCTGACGAAGCTTTTTGTGACGGTAGGAGCAGAAGAAGCACCGGCTAACTACGTGCC
AGCAGCCGCGGTAATACGTAGGGTGCGAGCGTTGTCCGGCCTTATTGGGCGTAAAGGGCTTGTTGGCGGTTTGTCGCGTC
TGCTGTGAAGACCTAGGGCGTAACCCTGGGCGTGCAGTGGGTACGGGCTGACTAGAGTGTGGTAGGGGGGAATGGAATTC
CTGGTGTAGCGGTGGAATGCGCAGATATCAGGAGGAACACCGATGGCGAAGGCAGGTCTCTGGGCCATTACTGACGCTGA
GAAGCGAGAGCGTGGGGAGCGAACAGGATTAGATACCCCAGTAGTC
>346
CCTACGGGTGGCAGCAGTGGGGAATATTGGACAATGGGCGCAAGCCTGATCCAGCGACGCCGCGTGAGTGAAGAAGGCCT
TCGGGTTGTAAAGCTCTTTTAGTGGGGAAGATAATGACGGTACCCACAGAAAAAGCCCCGGCTAACTTCGTGCCAGCAGC
CGCGGTAATACGAAGGGGGCTAGCGTTACTCGGAATTATTGGGCGTAAAGCGTGCGTAGGCTGCTTAGTAAGTCAAAAGT
GAAGGCCTTGGGCTCAACCTAAGAACTGCTTTGTAAACTGCTGAGCTTGAGTACTGTAGGGGATAGCGGAATTCCTGGTG
TAGGGGTGAAATTCGTAGATATTAGGAGGAACACCGGAGGCGAAAGCGGTTATCTGGACAGTCACTGACGCTGTTGCACG
AAAGCGTGGGGAGCAAACAGGATTAGATACCCCAGTAGTC
>347
CCTACGGGGGGCTGCAGTGGGGAATATTGGACAATGGGCGCAAGCCTGATCCAGCGACGCCGCGTGAGTGAAGAAGGCCT
TCGGGTTGTAAAGCTCTTTTAGTGGGGAAGATAATGACGGTACCCACAGAAAAAGCCCCGGCTAACTTCGTGCCAGCAGC
CGCGGTAATACGAAGGGGGCTAGCGTTACTCGGAATTATTGGGCGTAAAGCGGGCGTAGGCTGCTTAGTAAGTCAAAAGT
GAAAGCCTTGGGCTCAACCTAAGAATTGCTTTTGAAACTGCTGAGCTTGAGTACTGTAGGGGATAGCGGAATTCCTAGTG
TAGGGGTGAAATTCGTAGATATTAGGAGGAACACCGGAGGCGAAAGCGGTTATCTGGACAGTCACTGACGCTGTTGCACG
AAAGCGTGGGGAGCAAACAGGATTAGATACCCCGGTAGTC
>348
CCTACGGGAGGCAGCAGTGGGGAATATTGGACAATGGGCGCAAGCCTGATCCAGCGACGCCGCGTGAGTGAAGAAGGCCT
TCGGGTTGTAAAGCTCTTTTAGTGGGGAAGATAATGACGGTACCCACAGAAAAAGCCCCGGCTAACTTCGTGCCAGCAGC
CGCGGTAATACGAAGGGGGCTAGCGTTACTCGGAATTATTGGGCGTAAAGCGTGCGTAGGCTGCTTAGTAAGTCAAAAGT
GAAAGCCTTGGGCTCAACCTAAGAATTGCTTTTGAAACTGCTGAGCTTGAGTACTGTAGGGGATAGCGGAATTCCTAGTG
TAGGGGTGAAATTCGTAGATATTAGGAGGAACACCGGAGGCGAAAGCGGTTATCTGGACAGTCACTGACGCTGTTGCACG
AAAGCGTGGGGAGCAAACAGGATTAGATACCCGTGTAGTC
>349
CCACGGGCGGCAGCAGTGGGGAATATTGGACAATGGGCGCAAGCCTGATCCAGCGACGCCGCGTGAGTGAAGAAGGCCTT
CGGGTTGTAAAGCTCTTTTAGTGGGGAAGATAATGACGGTACCCACAGAAAAAGCCCCGGCTAACTTCGTGCCAGCAGCC
GCGGTAATACGAAGGGGGCTAGCGTTACTCGGAATTATTGGGCGTAAAGCGGGCGTAGGCTGCTTAGTAAGTCAAAAGTG
AAAGCCTTGGGCTCAACCTAAGAATTGCTTTTGAAACTGCTGAGCTTGAGTACTGTAGGGGATAGCGGAATTCCTAGTGT
AGGGGTGAAATTCGTAGATATTAGGAGGAACACCGGAGGCGAAAGCGGTTATCTGGACAGTCACTGACGCTGTTGCACGA
AAGCGTGGGGAGCAAACAGGATTAGATACCCTGGTAGTC
>350
CCTCGGGGGCAGCAGTGGGGAATATTGCACAATGGGCGAAAGCCTGATGCAGCGACGCCGCGTGAGGGATGACGGCCTTC
GGGTTGTAAACCTCTTTCAGCTCTGAAGAAGCGAAAGTGACGGTAGGAGCAGAAGAAGCACCGGCTAACTACGTGCCAGC
AGCCGCGGTAATACGTAGGGTGCGAGCGTTGTCCGGAATTATTGGGCGTAAGGAGCTTGTAGGCGGTCTGTCGCGTCTGC
TGTGAAAAGCCGGGGCTCAACCCCGGACCTGCAGTGGGTACGGGCAGACTAGAGTGTGGTAGGGGAGACTGGAATTCCTG
GTGTAGCGGTGGAATGCGCAGATATCAGGAGGAACACCGATGGCGAAGGCAGGTCTCTGGGCCATTACTGACGCTGAGAA
GCGAAAGCATGGGGAGCGAACAGGATTAGATACCCTGGTAGTC
>351
CTACGGGGGGCAGCAGTGGGGAATATTGGACAATGGGCGCAAGCCTGATCCAGCGACGCCGCGTGAGTGAAGAAGGCCTT
CGGGTTGTAAAGCTCTTTTAGTGGGGAAGATAATGACGGTACCCACAGAAAAAGCCCCGGCTAACTTCGTGCCAGCAGCC
GCGGTAATACGAAGGGGGCTAGCGTTACTCGGAATTATTGGGCGTAAAGCGTGCGTAGGCTGCTTAGTAAGTCAAAAGTG
AAAGCCTTGGGCTCAACCTAAGAATTGCTTTTGAAACTGCTGAGCTTGAGTACTGTAGGGGATAGCGGAATTCCTAGTGT
AGGGGTGAAATTCGTAGATATTAGGAGGAACACCGGAGGCGAAAGCGGTTATCTGGACAGTCACTGACGCTGTTGCACGA
AAGCGTGGGGAGCAAACAGGATTAGATACCCGGGTAGTC
>352
CCTACGGGAGGCAGCAGCAAGGAATTTTCCGCAATGGGCGAAAGCCTGACGGAGCAACGCCGCGTGTGGGATGACGCTTT
TCGGAGTGTAAACCACTGTTCATGGGGACGAAGCACTGACGGTACCCATGGAGGAAGGCCCGGCTAACTACGTGCCAGCA
GCCGCGGTAATACGTAGGGGTCGAGCGTTGTCCGGAGTTACGGGGCGGAAAGGGCATGCAGGCGGCTCATTACGCAGGTC
GTGAAAGCCCCCGGCTTAACCGGGGAGGGTCGTCGTGAACGGGTGAGCTTGAGGATATCAGGGGCTGGTAGAATTCCCGG
TGTAGTGGTGAAATGCGTAGAGATCGGGAGGAATACCTGTGGCGAAGGCGGCCAGCTGGGATATACCTGACGCTGAGATG
CGAAGGCGTGGGGAGCGAACGGGATTAGATACCCCTGTAGTC
>353
CCTACGGGGGGCTGCAGTGGGGAATATTGGACAATGGGCGCAAGCCTGATCCAGCGACGCCGCGTGAGTGAAGAAGGCCT
TCGGGTTGTAAAGCTCTTTTAGTGGGGAAGATAATGACGGTACCCACAGAAAAAGCCCCGGCTAACTTCGTGCCAGCAGC
CGCGGTAATACGAAGGGGGCTAGCGTTACTCGGAATTATTGGGCGTAAAGCGTGCGTAGGCTGCTTAGTAAGTCAAAAGT
GAAAGCCTTGGGCTCAACCTAAGAATTGCTTTTGAAACTGCTGAGCTTGAGTACTGTAGGGGATAGCGGAATTCCTAGTG
TAGGGGTGAAATTCGTAGATATTAGGAGGAACACCGGAGGCGAAAGCGGTTATCTGGACAGTCACTGACGCTGTTGCACG
AAAGCGTGGGGAGCAAACAGGATTAGATACCCTGGTAGTC
>354
CTACGGGCGGCTGCAGTGGGGAATATTGCACAATGGGCGAAAGCCTGATGCAGCGACGCCGCGTGAGGGATGACGGCCTT
CGGGTTGTAACCCTCTTTCAGTAGGGAAGAAGCTTTTGTGACGGTACCTACAGAAGAAGCACCGGCTAACTACGTGCCAG
CAGCCGCGGTAATACGTAGGGTGCGAGCGTTGTCCGGAATTATTGGGCGTAAAGAGCTTGTAGGCGGTTTGTCGCGTTTG
CTGTGAAAGCCCGGGGCTTACCGCCGGGTCTGCAGTGGGTACGGGCAGACTAGAGTATGGTAGGGGGGACTGGAATTCCT
GGTGTAGCGGTGGAATGCGCAGATATCAGGAGGAACACCGATGGCGAAGGCAGGTCTCTGGGCCATAACTGACGCTGAGA
AGCGAAAGCATGGGTAGCGAACAGGATTAGATACCCCGGTAGTC
>355
CCTACGGGGGGCTGCAGTGGGGAATATTGCACAATGGGCGAAAGCCTGATGCAGCGACGCCGCGTGAGGGATGACGGCCT
TCGGGTTGTAAACCTCTTTCAGCCGGGAAGAAGCGAAAGCGACGGTACCTGCAGAAGAAGCACCGGCTAACTACGTTCCA
GCAGCCGCGGTAATACGTAGGGTGCGAGCGTCGTCCGGAATTATTGGGCGTAAAGAGCTTGTAGGCGGTTTGTCGCGTCT
GCTGTGGAATTTCGGGGCTCCACACCGAACTTGGAGGGGGAACGGGGAGACTAGAGTGTGGTAGGGGAGGCTGGAATTCC
TGGTGTAGCGGTGAAATGCGAAGATATCAGGAGGAACACCGATGGCGAAGGCGGGTCTCTGGGCCAATACTGACGCTGAG
AAGCGAAAGCATGGGGAGCGAACAGGATTAGATACCCGTGTAGTC
>356
CCTACGGGAGGCAGCAGTGGGGAATATTGGACAATGGGCGCAAGCCTGATCCAGCGACGCCGCGTGAGTGAAGAAGGCCT
TCGGGTTGTAAAGCTCTTTTAGTGGGGAAGATAATGACGGTACCCACAGAAAAAGCCCCGGCTAACTTCGTGCCAGCAGC
CGCGGTAATACGAAGGGGGCTAGCGTTACTGGGAATTATTGGGGGTAAAGCGTGCGTAGGCTGGTTAGTAAGTCGAAAGT
GAAAGCCTTGGGCTCACCCTAAGCATTGCTTTTGAAACTGCTGAGCTTGAGTACTGTAGGGGATAGCGGAATTCCTAGTG
TAGGGGTGAAATGCGGAGATATTAGGAGGAGCACCGGAGGCGAAAGCGGTTATCTGGACAGTCACTGACGCTGTTGCACG
AAAGCGTGGGGAGCAAACAGGATTAGATACCCTTGTAGTC
>357
CCTACGGGGGGCTGCAGTGGGGAATATTGCACAATGGGCGAAAGCCTGATGCAGCGACGCCGCGTGAGGGATGACGGCCT
TCGGGTTGTAAACCTCTTTCAGCAGGGAAGAAGCGCAAGTGACGGTACCTGCAGAAGAAGCACCGGCTAACTACGTGCCA
GCAGCCGCGGTAATACGTCGGGTGCGAGCGTTGTCCGGGATTATGGGGCGTAAAGAGCTCGTAGGCGGCCTGTCGCGTCG
GATGTGAAAGCCCGGGGCTTAACCCCGGGTCTGCATTCGATACGGGCAGGCTAGAGTTCGGTAGGGGAGATCGGAATTCC
TGGTGTAGCGGTGAAATGCGCAGATATCAGGAGGAACACCGGTGGCGAAGGCGGATCTCTGGGCCGATACTGACGCTGAG
GAGCGAAAGCATGGGGAGCGAACAGGATTAGATACCCCGGTAGTC
>358
CCTACGGGCGGCTGCAGTGGGGAATATTGCGCAATGGGCGGAAGCCTGACGCAGCGACGCCGCGTGGGGGATGACGGCCT
TCGGGTTGTAAACCTCTTTCGCCAGGGACGAAGCTTTTTGTGACGGTACCTGGATAAGAAGCACCGGCCAACTACGTTCC
GGCAGCCGCGGTAACACGTAGGGTGCGAGAGTTGTCCGGATTTATTGGGCGTGAGGAGCTCGTGGGGGGGGTGCCGCGTT
GGCCGTGGAAACTTGGGGCTGAACTCTGAGCGTGCGGTCGAGACGGGCATCACTTGAGTTCGGCATGGGAGACTGGAATT
CCTGGTGTAGCGGTGAAATGCGCAGATATCAGGAGGAACACCGGTGGCGAAGGCGGGTCTCTGGGCCGATACTGACGCTG
AGGAGCGAAAGCGTGGGGAGCGAACAGGATTAGATACCCTGGTAGTCC
>359
CCTACGGGAGGCTGCAGCAAGGAATTTTCCGCAATGGGCGAAAGCCTGACGGAGCAACGCCGCGTGCGGGATGACGCGTT
TCGGCGTGTAAACCGCTGTTCGTGGGGACGAAGCACTGACGGTACCCACGGAGGAAGGCCCGGCTAACTACCTGCCAGCA
GCCGCGGTAATACGGAGGGGTCGAACGTTGTCCGGCGTTGCTGGCCGGAAAGCCTGCGCAGGCGGCTCAGTGCGCCCGGG
GTGAAAGCCCCCGGCTGAACCGGGGGGGGTCGTGGGGGAAGGGTGAGCTTGAGGGTATCAGGGGTTGGTGGAATTCCCGG
TGTAGTGGTGAAATGCGTAGAGATCGGGAGGAACACCAGTGGCGAAGGCGGCCAACTGGGATACACCTGACGCTGAGGCA
CGAAGGCGTGGGGAGCGAACGGGATTAGATACCCGGGTAGTC
>360
CCTACGGGCGGCAGCAGTGGGGAATATTGGACAATGGGCGCAAGCCTGATCCAGCGACGCCGCGTGAGTGAAGAAGGCCT
TCGGGTTGTAAAGCTCTTTTAGTGGGGAAGATAAGGACGGTACCCACAGAAAAAGCCCCGGCTAACTTGGTGCCAGCAGC
CCCGGTAATACGACGGGGGCCAGCGTTACACGGATTTATTGGGCGTAAAGCGGGCGTAGGCGGCTTAGTAAGTCAAAAGG
GAAAGCCGTGGGCTTAACCCAAGAATTGCTTTTGAAACTGCTGAGCTGGAGTACTGTAGGGGAGAGCGGAATTCCTAGTG
TAGGGGTGAAATGCGTAGATATTAGGAGGAACACCGGAGGCGAAAGCGGTTCTCTGGACAGTGACTGACGCTGTTGCACG
AAAGCGTGGGGAGCAAACAGGATTAGATACCCTGGTAGTC
>361
CCTACGGGCGGCTGCAGTGGGGAATATTGGACAATGGGCGCAAGCCTGATCCAGCGACGCCGCGTGAGTGAAGAAGGCCT
TCGGGGTGTAAAGCTCTTTTAGTGGGGAAGATAATGACGGTACCCACAGAAAAAGCCCCGGCCAACTTCGTGCCAGCAGC
CGCGGTAATACGAAGGGGGCTAGCGTTACGCGGATTGATTGGGCGTAAAGCGTGCGTAGGCTGCTTAGTAAGTCAAAGGT
GAAAGCCTGGGGCTCAACCGTAGAATTGACTTTGAAACTGGTGGTCTTGATTACTGTAGGGGATAGCGGAATTCCTGGTG
TAGGGGTGAAATGCGTAGATATTAGGAGGAACACCGATGGCGAAGGCGGTTATCTGGGCAGTCACTGACGCTGATGCACG
AAAGCGTGGGGATCAAACAGGATTAGATACCCGGGTAGTC
>362
CCTACGGGAGGCTGCAGTGGGGAATATTGCGCAATGGGCGGAAGCCTGACGCAGCGACGCCGCGTGGGGGATGACGGCCT
TCGGGTTGTAAACCTCTTTCAGCAGGGACGAAGCCTTCGGGTGACGGTACCTGCAGAAGAAGCACCGGCCAACTACGTGC
CAGCAGCCGCGGTAATACGTAGGGTGCAAGCGTTGTCCGGAATTATTGGGCGTAAAGAGCTCGTAGGCGGTTGTGCGCGT
CGGCTGTGAAAACCCGGAGCTCAACTCCGGGCCTGCCGGCGATACGGGCGAACTTGAGTTCGGCAGGGGAGACTGGGATT
CCTGGTGTAGCGGTGAAATGCGCAGATATCAGGAGGAACACCGGTGGCGAAGGCGGGTCTCTGGGCCGATACTGACGCTG
AGGAGCGAAAGCGTGGGGAGCGAACAGGATTAGATACCCTAGTAGTC
>363
CCTACGGGCGGCTGCAGTGGGGAATATTGGACAATGGGCGCAAGCCTGATCCAGCGACGCCGCGTGAGTGAAGAAGGCCT
TCGGGTTGTAAAGCTCTTTTAGTGGGGAAGATAATGACGGTACCCACAGAAAAAGCCCCGGCTAACTTCGTGCCAGCAGC
CGCGGTAATACGAAGGGGGCTAGCGTTACTCGGAATTATTGGGCGTAAAGCGTGCGTAGGCTGCTTAGTAAGTCAAAAGT
GAAAGCCTTGGGCTCAACCTAAGAATTGCTTTTGAAACTGCTGAGCTTGAGTACTGTAGGGGATAGCGGAATTCCTAGTG
TAGGGGTGAAATTCGTAGATATTAGGAGGAACACCGGAGGCGAAAGCGGTTATCTGGGCAGTCACTGACGCTGTTGCACG
AAAGCGTGGGGAGCAAACAGGATTAGATACCCCTGTAGTC
>364
CCTACGGGAGGCTGCAGCAAGGAATTTTCCGCAATGGGCGAAAGCCTGACGGAGCAACGCCGCGTGCGGGATGACGCGTT
TCGGCGTGTAAACCGCTGTTCGTGGGGACGAAGCACTGACGGTACCCACGGAGGAAGGCCCGGCTAACTACGTGCCAGCA
GCCGCGGTAATACGTAGGGGTCGAACGTGGTCCGGAGTTACTGGGCTGAAAGCGTTGGCAGGGGGCTGAGTGCGGCCGGC
GTGAAAGCCCGCGGCTCGAGCGGGGGGGGTCGGCGGGGGCGGGTGGGCTTGAGGGTAGCAGGGGTTGGTGGAATTCCCGG
TGTAGTGGTGAAATGCGTAGAGATCGGGAGGAACACCCGTGGCGAAGGCGGCCAACTGGGATACACCTGACGCTGAGGCA
CGAAGGCGTGGGGAGCGAACGGGATTAGATACCCGGGTAGTC
>365
CCTACGGGCGGCTGCAGTGGGGAATATTGGACAATGGGCGCAAGCCTGATCCAGCGACGCCGCGTGAGTGAAGAAGGCCT
TCGGGTTGTAAAGCTCTTTTAGTGGGGAAGATAATGACGGTACCAACAGAAAAAGACCCGGCTCACTTCTTGCCAGCAGC
CGCGGTAATACGAAGGGGGCGCGCGTTACTCGGAAGTATTGGTCGTAAAGCGTGCGTAGGATGCTTAGTAAGTCAAAAGT
GAAAGCCTTGGGCTCAACCTAAGAATTGCTTTTGAAACTGCTGAGCTTGCGTACTGTAGGGGATAGCGGAATTCCTAGTG
TAGGGGTGAAGTTCGTAGATATTAGGAGGAACACCGGAGGCGAAAGCGGTTATCTGGGCAGTCACTGACGCTGTTGCACG
AAAGCGTGGGGAGCAAACAGGATTAGATACCCCTGTAGTC
>366
CCTACGGGCGGCAGCAGTGGGGAATATTGGACAATGGGCGCAAGCCTGATCCAGCGACGCCGCGGGAGTGAAGAAGGCCT
TCGGGTTGTAAAGCTCTTTTAGTGGGGAAGATAATGACGGTACCCACAGAAAAAGCCCCGGCTAACTTCGTGCCAGCAGC
CGCGGTAATACGAAGGGGGCTAGCGTTACTCGGAATTATGGGGCGTAAAGCGTGCGTAGGCTGCGTAGTGAGTCAAAAGT
GAAAGCCTTGGGCTCAACCTAAGAAGTGCTTTTGAAACTGCTGAGCTTGAGTACTGTAGGGGATAGCGGAATTCCGAGTG
TAGGGGTGAAATTCGTAGATATTAGGAGGAACACCGGAGGCGAAAGCGGTTATCTGGACAGTCACTGACGCTGTTGCACG
AAAGCGTGGGGAGCAAACAGGATTAGATACCCCAGTAGTC
>367
CCTACGGGCGGCTGCAGTGGGGAATATTGGACAATGGGCGCAAGCCTGATCCAGCGACGCCGCGTGAGTGAAGAAGGCCT
TCGGGTTGTAAAGCTCTTTTAGTGGGGAAGATAATGACGGTACCCACAGAAAAAGCCTCGGCTAACTTCGTGCCAGCAGC
CTCGGTAATACGAAGGGGGCTAGCGTTACTCGGAATTATTGGGCGTAAAGCGTGCGTAGGCTGCTTAGTAAGTCAAAAGT
GAAAGCCTTGGGCTCAACCTAAGAATTGCTTTTGAAACTGCTGAGCTTGAGTACTGTAGGGGATAGCGGAATTCCTAGTG
TAGGGGTGAAATTCGTAGATATTAGGAGGAACACCGGAGGCGAAAGCGGTTATCTGGACAGTCACTGACGCTGTTGCACG
AAAGCGTGGGGAGCAAACAGGATTAGATACCCCGGTAGTC
>368
CCTACGGGGGGCAGCAGTGGGGAATATTGGACAATGGGCGCAAGCCTGATCCAGCGACGCCGCGTGAGTGAAGAAGGCCT
TCGGGTTGTAAAGCTCTTTTAGTGGGGAAGATAATGACGGTACCCCCAGAAACAGCCCCGGCCAACTTCGTGCCAGCAGC
CGCGGTAATACGAAGGGGGCTCGCGTTACTCGGAATTATTGGGCGTAAAGCGTTCGTAGGCTGCTTAGGAAGTCCAAAGT
GAAAGCCTTGGGCTCAACCTAAGAATTGCTTTTGAAACTGCTGAGCTTGAGTACTGTAGGGGGTAGCGGAATTCCTAGTG
TAGGGGTGAAATTCGTAGATATTAGGAGGAACACCGGAGGCGAAAGCGGTTATCTGGACAGTCACTGACGCTGTTGCACG
AAAGCGTGGGGAGCAAACAGGATTAGATACCCTAGTAGTC
>369
CCTACGGGAGGCAGCAGTGGGGAATATTGGACAATGGGCGCAAGCCTGATCCAGCGACGCCGCGTGAGTGATGAAGGCCT
TCGGGTTGTAAAGCTCTTTTAGTGGGGAAGATAATGACGGTACCCACCGAAAAAGCCCCGGCTCACTTCGTGCAAGCAGC
CGCGGTAAGACGAAGGGGGCTAGCGTTACTCGGAATGGTTGGGCGTAAAGCGTGCGTAGGCTGCTTAGTAAGTCAAAAGT
GAAAGCCTTGGGCTCAACCCAGGAATTGCTTTTGAAACTGCTGAGCTTGAGTACTGTAGGGGATAGCGGAATTCCTAGTG
TAGGGGTGAAATTCGTAGATATTAGGAGGAACACCGGTGGCGAAAGCGGTTATCTGGACAGTCACTGACGCTGTTGCACG
AAAGCGTGGGGAGCGAACAGGATTAGATACCCCAGTAGTC
>370
CCTACGGGAGGCTGCAGTGGGGAATATTGGACAATGGGCGCAAGCCTGATCCAGCGACGCCGCGTGAGTGAAGAAGGCCT
TCGGGTTGTAAAGCTCTTTTAGTGGGGAAGATAATGACGGTACCCACAGAAAAAGCCCCGGCTAACTTCGTGCCAGCAGC
CGCGGTAATACGAAGGGGGCTAGCGTTACTCGGAATTATTGGGCGTAAAGCGTGCGTAGGCTGCTTAGTAAGTCAAAAGT
GAAAGCCTTGGGCTCAACCTAAGAATTGCTTTTGAAACTGCTGAGCTTGAGTACTGTAGGGGATAGCGGAATTCCTAGTG
TAGGGGTGAAATTCGTAGATATTAGGAGGAACACCGGAGGCGAAAGCGGTTATCTGGACAGTCACTGACGCTGTTGCACG
AAAGCGTGGGGAGCAAACAGGATTAGATACCCGAGTAGTCC
>371
CCTACGGGCGGCAGCGGTGGGGAATATTGGACAATGGGCGCAAGCCTGATCCAGCGACGCCGCGTGAGTGAAGAAGGCCT
TCGGGTTGTAAAGCTCTTTTAGTGGGGAAGATAATGACGGTACCCACAGAAAAAGCCCCGGCTAACTTCGTGCCAGCAGC
CGCGGTAATACGAAGGGGGCTAGCGTTACTCGGAATTATTGGGCGTAAAGCGTGCGTAGGCTGCTTATTAAGTCAAAAGT
GAAAGCCTTGGGCTCAACCTAAGAATTGCTTTTGAAACTGCTGAGCTTGAGTACTGTAGGGGATAGCGGAATTCCTAGTG
TAGGGGTGAAATTCGTAGATATTAGGAGGAACACCGGAGGCGAAAGCGGTTATCTGGACAGTCACTGACGCTGTTGCACG
AAAGCGTGGGGAGCAAACAGGATTAGATACCCGTGTAGTC
>372
CCTACGGGGGGCAGCAGTGGGGAATATTGGACAATGGGCGCAAGCCTGATCCAGCGACGCCGCGTGAGTGAAGAAGGCCT
TCGGTTTGTAAAGCTCTTTTAGTGGGGAAGATAATGACGGTACCCACAGAAAAAGCCCCGGCTAACTTCGTGCCAGCAGC
CGCGGTAAAACGAAGGGGGCCAGCGTTACTCGGAATTAGTGGGCGTAAAGCGTGCGTAGGCTGCTTAGTAAGTGAAAAGT
GAAAGCCTTGGGCACAACCTAAGAATGGCTTTTGAAACTGCTGGGCTTGAGTACTGTAGGGGATAGCGGAATTCCTGGTG
TAGGGGTGAAATTCGTAGATATTAGGAGGAACACCGGGGGCGAAAGCGGTTATCTGGACAGTCACTGACGCTGTTGCACG
AAAGCGTGGGGAGCAAACAGGATTAGATACCCTAGTAGTC
>373
CCTACGGGGGGCTGCAGTGGGGAATATTGGACAATGGGCGCAAGCCTGATCCAGCGACGCCGCGTGAGTGAAGAAGGCCT
TCGGGTTGTAAAGCTCTTTTAGTTGGGAAGATAATGACGGGACCCACAGAAAAAGCCCCGGCTAACTTCGGGCCAGCAGC
CGCGGTAATACGAAGGGGGCTAGCGTTACTAGGAAGTATTGGGCGTAAAGCGTGGGTAGGCTGCTTAGTAAGTCAAAAGT
GAAAGCCTTGGGCTTAACTTGTGGTTTGCTTTTGAAACTGCTGGGCTTGAGTACTGTAGGGGATAGCGGAATTCCTAGTG
TAGGGGTGAAATTCGTAGATATTAGGAGGAACACCGGAGGCGAAAGCGGTTATCTGGACAGTCACTGACGCTGTTGCACG
AAAGCGTGGGGAGCAAACAGGATTAGATACCCCGGTAGT
>374
CCTACGGGCGGCTGCAGTGGGGAATATTGGACAATGGGCGCAAGCCTGATCCAGCGACGCCGCGTGAGTGAAGAAGGCCT
TCGGGTTGTAAAGCTCTTTTAGGGGGGAAGATAATGACGGTACCCACAGAAAAAGCCCCGGCGAACTTCGTGCCAGCAGC
CGCGTTAATACGTAGGGGGCTAGCGTTACTCGGGTGTATTGGGCGTAAAGCTTGCGTAGGCTGCTTGGTAAGTCAAAAGT
GAAAGCCTTGGGCTCAACCTAAGGAGTGCTTTTGAAACTGCTGTGCTTGAGTACTGTAGGGGATAGCGGAATTCCTGGTG
TAGGGGTGAAATTCGTAGATATTAGGAGGAACACCGGAGGCGAAAGCGGTTATCTGGATAGTCACTGACGCTGATGCACG
AAAGCGTGGGGAGCAAACAGGATTAGATACCCCGGTAGTC
>375
CCTACGGGGGGCTGCAGTGGGGAATATTGGACAATGGGCGGAAGCCTGATCCAGCAACGCCGCGTGAGGGATGACGGCCT
TCGGGTTGTAAACCTCTTTCAGTACCGACGAAGCGCAAGTGACGGTAGGTACAGACGAAGGACCGGCCAACTACGTGCCA
GCAGCCGCGGTAATACGTAGGGTCCGACCGTTGTCCGGAATTATTGGGCGTAAAGGGCGCGTAGGCGGTTTGTCGCGTCG
GGAGTGAAAACCTACAGCTTAACTGTGGGCTTGCTTCCGATACGGGCAGACTAGAGGTATGGAGGGGAGAATGGAATTCC
TGGTGTAGCGGTGAAATGCGCGGATATCAGGAGGAACACCGGTGGCGAAGGCGGTTCTCTGGGCATTACCTGACGCTGAG
GAGCGAAAGTGTGGGGAGCGAACAGGATTAGATACCCCAGTAGTC
>376
CCTACGGGTGGCTGCAGTGGGGAATATTGCGCAATGGGCGGAAGCCTGACGGAGCGACGCCGCGTGGGGGATGACGGCCT
TCGGGTTGTAAACCTCTTTCAGCAGGGACGAAGCGCAAGTGACGGAACCTGCTGAAGAAGCACCGGGCAACAGCGTGACA
GCCGCCGCGGTAATACGCAGGGTGCAAGGGTATGCCGGAATGATTGGGCGTAAAGGGCACGTAGGCGGTTCGTGGCGTCG
GCGGTGAAAACCGGGTGTTCAACTCCGGGGCTGCAGGGGAGACTGGCGGACTTGAGTGTTGCAGGGGAGACTGGAATTCC
TGGTGTAGCGGTGAAATGCGTAGATATCAGGAGGGGCACCAGTGGCGAAGGCGGGTCTCTGGGCAACTACTGACGCTGAG
GCGCGAAAGCGTGGGGAGCGAACAGGATTAGATACCCCTGTAGTC
>377
CCTACGGGGGGCAGCAGTGGGGAATATTGCACAATGGGCGAAAGCCTGATGCAGCGACGCCGCGTGAGGGATGACGGCCT
TCGGGTTGTAAACCTCTTTCAGCTCTGAAGAAGCGAAAGTGACGGTAGGAGCAGAAGAAGCACCGGCTAACTACGTGCCA
GCAGCCGCGGTAATACGTAGGGTGCGAGCGTTGTCCGGAATTGTTGGGCGTAAAGAGCGTGTAGGCGGTCTGTCGCGTTT
GCTGTGAAAATCCGGGGCTGAACCCCGAACCTGCAGTGGGTACGGGCAGACTGGAGTGTGGTAGGGGAGACTGGAATTCC
TGGTGTAGCGGTGGAATGCGCAGATATCAGGAGGAACAACGATGGCGAAGGCAGGTCTCTGGGCCATTACTGACGCTGAG
AAGCGAAAGCATGGGGAGCGAACAGGATTAGATACCCGAGTAGTC
>378
CCTACGGGTGGCAGCAGTGGGGAATCTTGCGCAATGGGCGAAAGCCTGACGCAGCAACGCCGCGTGGGGGATGACGGCCT
TCGGGTTGTAAACCTCTTTCGACAGGGACGAAGCTTTCGGGTGACGGTACCTGTAGAAGAAGCACCGGCTAACTACGGGC
CAGCCGCCGCGGTAAAACGTAGGGTGCGTGCGTGGACCGGCTTGATTGGGCGCAAAGAGCGCGTAGGCGGGTTGTCGGGT
CGGACGTGAAAACCTGAGGCTTAACTGTGGGCGGGCGGTCGATACGGGCGGGCTTGAGTTCGGGAGTGGAGACTGGAATT
CCTGGTGTAGCGGTGAAATGCGCAGATATCAGGAGGAACACCGGTGGCGAAGGCGGGTCTCTGGGCAGATACTGACGCTG
AGGAGCGAAAGCATGGGGAGCGAACAGGATTAGATACCCTGGTAGTC
>379
CCTACGGGAGGCAGCAGTGGGGAATATTGGACAATGGGCGCAAGCCTGATCCAGCGACGCCGCGTGAGTGAAGAAGGCCT
TCGGGTTGTAAAGCTCTTTTAGTGGGGAAGATAATGACGGTACCCACAGAAAAAGCCCCGGCTAACTCCGTGCCAGCAGC
CGCGGTAATACGAAGGGGGCTAGCGTTACTCGGAATTATTGGGCGTAAAGCGTGCGTAGGCTGCTTGGTAAGTCAGAAGT
GAAAGCCTTGGGCTCAACCTAAGAATTGCTTTTGAAACTGCTGAGCTTGAGTACTGTAGGGGATAGCGGAATTCCTAGTG
TAGGGGTGAAATTCGTAGATATTAGGAGGAACACCGGAGGCGAAAGCGGTTATCTGGACAGTCACTGACGCTGTTGCACG
AAAGCGTGGGGAGCAAACAGGATTAGATACCCCGGTAGTC
>380
CCTACGGGAGGCTGCAGTGGGGAATATTGGACAATGGGCGCAAGCCTGATCCAGCGACGCCGCGTGAGTGAAGAAGGCCT
TCGGGTTGTAAAGCTCTTTTAGTGGGGAAGATAATGACGGTACCCACAGAAAAAGCCCCGGCTAACTTCGTGCCAGCAGC
CGCGGTAATACGAAGGGGGCTAGCGTTACTCGGAATTATTGGGCGTAAAGCGTGCGTAGGCGGCTTAGTAAGTCAAAAGT
GAAAGCCTTGGGCTCAACCTAAGAATTGCTTTTGAAACTGCTGAGCTTGAGTACTGTAGGGGATAGCGGAATTCCTAGTG
TAGGGGTGAAATTCGTAGATATTAGGAGGAACACCGGAGGCGAAAGCGGTTATCTGGACAGTCACTGACGCTGTTGCACG
AAAGCGTGGGGAGCAAACAGGATTAGATACCCGAGTAGTC
>381
CCTACGGGCGGCAGCAGTGGGGAATATTGGACAATGGGCGGAAGCCTGATCCAGCAACGCCGCGTGAGGGATGACGGCCT
TCGGGTTGTAAACCTCTTTCAACAGGGACGAAGCGGAAGTGACGGTACCTGTAGAAGAAGCACCGGCCAACTACGTGCCA
GCAGCCGCGGTAATACATAGGGTGCGAGCGTTGTCCGGAATTATTGGGCGTAAAGGGCTCGTAGGCGGTTTGTCGCGTCG
GGAGTGAAAACATCGGGCTTAACTCGGTGCTTGTTTTCGATACGGGCAGACTTGAGGCATGCAGGGGAGAACGGAATTCC
TGGTGTAGCGGTGAAATGCGCAGATATCAGGAGGAACACCGGTGGCGAAGGCGGTTCTCTGGGCATGTTCTGACGCTGAG
GAGCGAAAGTGTGGGGAGCGAACAGGATTAGATACCCCGGTAGTC
>382
CCTACGGGTGGCAGCAGTGGGGAATATTGGACAATGGGCGCAAGCCTGATCCAGCGACGCCGCGTGAGTGAAGAAGGCCT
TCGGGTTGTAAAGCTCTTTTAGTGGGGAAGATAATGACGGTACCCACAGAAAAAGCCCCGGCTAACTTCGTGCCAGCAGC
CGCGGTAATACGAAGGGGGCTAGCGTTACTCGGAATTATTGGGCGTAAAGCGTGCGTAGGCTGCTTAGTAAGTCAAAAGT
GAAAGCCTTGGGCTCAACCTAAGAATTGCTTTTGAAACTGCTGAGCTTGAGTACTGTAGGGGATAGCGGAATTCCTAGTG
TAGGGGTGAAATTCGTAGATATTAGGAGGAACACCGGAGGCGAAAGCGGTTATCTGGACAGTCACTGACGCTGTTGCACG
AAAGCGTGGGGAGCAAACAGGATTAGATACCCGTGTAGTC
>383
CCTACGGGGGGCTGCAGTGGGGAATATTGGACAATGGGCGCAAGCCTGATCCAGCGACGCCGCGTGAGTGAAGAAGGCCT
TCGGGTTGTAAAGCTCTTTTAGTGGGGAAGATAATGACGGTACCCACAGAAAAAGCCAAGGCTCACTTCGTGCCAGCTGA
CGCGGTAATACGTAGGGGGCTAGAGTTACTCGTAATTATTGGGGGTCAAGCGTGCGACGGTTGCTTAGTAAGTCAAATGT
GAAAGCCTAGGGCTCAACCTAAGAATTGCTTGTGAAACTGGTGAGCTTGAGTACGGTAGGGGATAGCGGAATTCCTAGTG
TAGGGGTGAAATTCGTAGAGATTAGGAGGAACACCGGAGGCGAAAGCGGTTATCTGGACCGTCACTGACGCTGATGCACG
AAAGCGTGGGGAGCAAACAGGATTAGATACCCGAGTAGTC
>384
CCTACGGGTGGCAGCAGTGGGGAATATTGGACAATGGGCGCAAGTCTGATCCAGCGACGCCGCGTGAGTGAAGAAGGCCT
TCGGGTTGTAAACCTCTTTTATTGGGGACGATAATGACGGTAGCCACAGAAAAAGCCACTGCTAACTTCGTGCCAGCAGC
CGCGGTAATACGAAGGGGGCGAGCGTTACTCGGCTTTATTGGGCGGAAAGCGTGCGTAGACTGCTTGGTAAGTTAAAAGT
GAAAGCCTTGGGCTCAACGTAAGAATTACTTTTGAAACTGCTGAGCTTGAGTATTGTAGCGGATAGCGGAATTCCTAGTG
TAGGGGTGAAATTCGTAGATATTAGGAGGAACACCGGAGGCGAAGGCGGTTATCTGGACAGCCACTGACGCTGTTGCCCG
AAAGCGTGGGGAGCAAACAGGATTAGATACCCGTGTAGTC
>385
CCTACGGGGGGCTGCAGTGGGGAATATTGGACAATGGGCGCAAGCCTGATCCAGCGACGCCGCGTGAGTGAAGAAGGCCT
TCGGGTTGTAAAGCTCTTTTAGTGGGGAAGATAATGACGGTACCCACAGAAAAAGCCCCGGCTAACTTCGTGCCAGCAGC
CGCGGTAATACGAAGGGGGCTAGCGTTACTCGGAATTATTGGGCGTAAAGCGTGCGTAGGCTGCTTAGTAAGTCCAAAGT
GAAAGCCTTGGGCTCAACCTAAGGATTGCTTTTGAAACTGCTGAGCTTGAGTACTGTAGGGGATAGCGGAATTCCTAGTG
TAGGGGTGAAATTCGTAGATATTAGGAGGAACACCGGAGGCGAAAGCGGTTATCTGGACAGTCACTGACGCTGTTGCACG
AAAGCGTGGGGAGCAAACAGGATTAGATACCCCAGTAGTC
>386
CCTACGGGCGGCAGCAGTGGGGAATATTGGACAATGGGCGCAAGCCTGATCCAGCGACGCCGCGTGAGTGAAGAAGGCCT
TCGGGTTGTAAAGCTCTTTTAGTGGGGAAGATAATGACGGTACCCACAGAAAAAGCCCCGGCTAACTTCGTGCCAGCAGC
CGCGGTAATACGAAGGGGGCTAGCGTTACTCGGAATTATTGGGCGTAAAGCGTGCGTAGGCTGCTTAGTAAGTCAAAAGT
GAAAGCCTTGGGCTCAACCTAAGAATTGCTTTTGAAACGGCTGAGCTTGAGTACTGTAGGGGAGAGCGGAATTCCTAGTG
TAGGGGTGAAATTCGTAGATATTAGGAGGAACACCGGAGGCGAAAGCGGTTATCTGGACAGTCACTGACGCTGTTGCACG
AAAGCGTGGGGAGCAAACAGGATTAGATACCCCTGTAGTC
>387
CCTACGGGGTGCTGCAGTGGGGAATATTGGACAATGGGCGCAAGCCTGATCCAGCGACGCCGCGTGAGTGAAGAAGGCCT
TCGGGTTGTAAAGCTCTTTTAGTGGGGAAGATAATGACGGTACCCACAGAAAAAGCCCCGGCTAACTTCGTGCCAGCAGC
CGCGGTAATACGAAGGGGGCTAGCGTTACTCGGAATTATTGGGCGTAAAGCGTGCGTAGGCTGCTTAGTAAGTCAAAAGT
GAAAGCCTTGGGATCAACCTAAGAATTGCTTTTGAAACTGCTGAGCTTGAGTACTGTAGGGGATAGCGGAATTCCTAGTG
TAGGGGTGAAATTCGTAGATATTAGGAGGAACACCGGAGGCGAAAGCGGTTATCTGGACAGTCACTGACGCTGTTGCACG
AAAGCGTGGGGAGCAAACAGGATTAGATACCCCAGTAGTC
>388
CCTACGGGCGGCTGCAGTGGGGAATATTGGACAATGGGCGCAAGCCTGATCCAGCGACTCCGCGTGAGTGAAGAAGGCCT
TCGGGTTGTAAAGCTCTTTTAGTGGGGAAGATAATGACGGTACCCACAGAAAGAGCACCGGCTAACTTCGTGCCAGCAGC
CGCGGTAATAAGAAGGGGGCTAGCGTTACTCGGCAGTATTGGGCGTAAAGCGTGCGTAGGCTGGTTAGTAAGTCAAAAGT
GAAAGACTTGGGGTCAACCTAAGAATTGCGTTTGAAACTGCTGAGCTAGAGTACTGTAGGGGATAGCGGAATTACTAGTG
TAGGGGTGAAATTCGTAGATATTAGGAGGAACACCGGAGGCGAAAGCGGTTATCTGGACAGTCACTGACGCTGTTGCACG
AAAGCGTGGGGAGCAAACAGGATTAGATACCCCAGTAGTC
>389
CCTACGGGGGGCAGCAGTGGGGAATATTGGACAACGGGCGCAAGCCTGATCCAGCGACGCCGCGTGAGTGAAGAAGGCCT
TCGGGTTGTAAAGCTCTTTTAGTGGGGAAGATAATGACGGTACCCACAGAAAAAGCCCCGGCTAACTTCGTGCCAGCAGC
CGCGGTAATACGAAGGGGGCTAGCGTTACTCGGAATCATTTGGCGTAAAGCGTGCGTAGGCTGCTTAGTAAGTCAAAAGT
GAAAGCCTTGGGCTCAACCTAAGAATTGCTTTTGAAACTGCTGAGCTTGAGTAATGTAGGGGAGAGCGGAATTCCTAGTG
TAGGGGTGAAATTCGTAGATATTAGGAGGAACACCGGAGGCGAAGGCGGTTATCTGGACAGTCACTGACGCTGTTGCACG
AAAGCGTGGGGAGCAAACAGGATTAGATACCCGTGTAGTC
>390
CCTACGGGCGGCTGCAGTGGGGAATATTGGACAATGGGCGCAAGCCTGATCCAGCGACGCCGCGTGAGCGAAGAAGGCCT
TCGGGTTGTAAAGCTCTTTTAGTGGGGAAGATAATGACGGTACCCACTGAAAAAGACCCGGCTAACATAGTGCCAGCAGC
CGCGGTAATACGAAGGGGGGTACAGTCACTCGGAATTATTGGGGGTAAGGGGTGCGGAGGCTGCTGTGATAGTCAGAAGT
GTAATCCTTGGGCTGAACCTACGAATTGCATTTGAAACTGCTGGGCTTGAGTGATGTAGAGGATAGTGGAATTCCTAGTG
TAGGGGTGAAATTCGTAGATATTAGGAGGAACACCGGAGGCGAAAGCGGTTATCTGGACAGTAACTGACGCCGTTGCACG
AAAGCGTGGGGAGCAAACAGGATTAGATACCCCGGTAGTC
>391
CCTACGGGAGGCAGCAGTGGGGAATATTGGACAATGGGCGCAAGCCTGATCCAGCGACGCCGCGTGAGTGAAGAAGGCCT
TCGGGTTGTAAAGCTCTTTTAGTGGGGAAGATAATGACGGTACCCACAGAAAAAGCCCCGGCTAACTTCGTGCCAGCAGC
CGCGGTAATACGAAGGGGGCTAGCGTTACTCGGAATTAGTGGGCGTAAAGCGTGCGTAGGCTGCTTAATAAGTCAAAAGT
GAAAGCCTTGGGCTCAACCTAAGAATTGCTTTTGAAACTGCTGAGCTTGAGTACTGTAGGGGATAGCGGAATTCCTAGTG
TAGGGGTGAAATTCGTAGATATTAGGAGGAACACCGGAGGCGAAAGCGGTTATCTGGACAGTCACTGACGCTGTTGCACG
AAAGCGTGGGGAGCAAACAGGATTAGATACCCGGGTAGTC
>392
CCTACGGGCGGCTGCAGTGGGGAATCTTGCGCAATGGGCGAAAGCCTGACGCAGCAACGCCGCGTGGGGGATGACGGCCT
TCGGGTTGTAAACCTCTTTCGACAGGGACGAAGCTTTCGGGTGACGGTACCTGTAGAAGAAGCACCGGCTAACTACGTGC
CAGCAGCCGCGGTAATACGTAGGGTGCGAGCGTTGTCCGGATTTATTGGGCGTAAAGAGCTCGTAGGCGGTTTGTCGCGT
CGGCCGTGAAAACCTGCAGCTTACCGGTGGGGGTGCGGTCGATACGGGCAGACTTGAGTTCGGCAGGGGAGACTGGAATT
CCTGGTGTAGCGGTGAAATGCGCAGATATCAGGAGGAACACCGGTGGCGAAGGCGGGTCTCTGGGCCGATACTGACGCTG
AGGAGCGAAAGCATGGGGAGCGAACAGGATTAGATACCCGGGTAGTC
>393
CCTACGGGTGGCTGCAGTGGGGAATATTGCACAATGGGCGAAAGCCTGATGCAGCGACGCCGCGTGAGGGATGACGGCCT
TCGGGTTGTAAACCTCTTTCAGCAGGGAAGAAGCGAAAGTTACGGTACCTGCAGAAGAAGCACCGGCTAACTACGGGCCA
GCAGCCTCGGTAATAGGTAGGGGGCGAGCGTTGACCGGAATTATTTGGCGTAAAGAGCTCGTAGGCGGTTTGTCGCGTCT
GCAGTGAAAATCCGGGGCTCAACCCCGGAATTGCGGTGGATACGGGCAGGCTAGAGTAGGGTAGGGGAGACTGGAATTCC
TGGTGTAGCGGTGAAATGCGTAGATATCAGGAGGAACACCGATGGCGAAGGCAGGTCTCTGGGCCACTACTGACGCTGAG
GCGCGAAAGCATGGGGAGCGAACAGGATTAGATACCCCAGTAGTC
>394
CCTACGGGGGGCAGCAGTGGGGAATATTGGACAATGGGCGCAAGCCTGATCCAGCGACGCCGCGTGAGTGAAGAAGGCCT
TCGGGTGGTAAAGCTCTTTTAGTGGGGAAGCTAATGACGGTACCCGCAGAAAAAGCCGCGGCTAACTTCGTGCCAGCAGC
CGCAGTAATGCGAGGGGGGCTAGCGTTACTCGGAATTAGTGGGCGTAAAGCGTGCGTAGGCTGTTTAGTAGGTCAAAAGT
GGAAGCCTTGAGCTCAACCTAAGAATTGCTTTTGAAACTGCTGAGCTAGAATACTGTAGGTGAGAGCGGAATTCCTAGTG
TAGGGGTGAAATTCGTAGAGATTAGGCGGAACACCGGATGCGAAAGCGGTTATCTGGACATTCACTGACGCTGTTGCACG
AAAGCGTGGGGAGCGAACAGGATTAGATACCCTAGTAGTC
>395
CCTACGGGTGGCAGCAGTGGGGAATATTGGACAATGGGCGCAAGCCTGATCCAGCGACGCCGCGTGAGTGAAGAAGGCCT
TCGGGTTGTAAAGCTCTTTTAGTGGGGAAGATAATGACGGTACCCACAGAAAAAGCCCCGGCTAACTTCGTGCCAGCAGC
CGCGGTAATACGAAGGGGGCTAGCGTTACTCGGAATTATTGGGCGTAAAGCGTGCGTAGGCTGCTTAGTAAGTCAAAAGT
GAAAGCCTTGGGCTCAACCTAAGAATTGCTTTTGAAACTGCTGAGCTTGAGTACTGTAGGGGATAGCGGAATTCCTAGTG
TAGGGGTGAAATTCGTAGATATTAGGAGGAACACCGGAGGCGAAAGCGGTTATCTGGACAGTCACTGACGCTGTTGCACG
AAAGCGTGGGGAGCAAACAGGATTAGATACCCGAGTAGTC
>396
CCTACGGGCGGCAGCAGTGGGGAATATTGGACAATGGGCGCAAGCCTGATCCAGCGACGCCGCGTGAGTGAAGAAGGCCT
TCGGGTTGTAAAGCTCTTTTAGTGGGGAAGATAATGACGGTACCCACAGAAAAAGCCCCGGCTAACTTCGTGCCAGCAGC
CGCGGTAATACGAAGGGGGCTAGCGTTACTCGGAATTATTGGGCGTAAAGCGTGCGTAGGCTGCTTAGTAAGTCAAAAGT
GAAAGCCTTGGGCTCAACCTAAGAATTGCTTTTGAAACTGCTGAGCTTGAGTACTGTAGGGGATAGCGGAATTCCTAGTG
TAGGGGTGAAATTCGTAGATATTAGGAGGAACACCGGAGGCGAAAGCGGTTATCTGGACAGTCACTGACGCTGTTGCACG
AAAGCGTGGGGAGCAAACAGGATTAGATACCCTGGTAGTC
>397
CCTACGGGCGGCAGCAGTGGGGAATATTGCACAATGGGCGAAAGCCTGATGCAGCGACGCCGCGTGAGGGATGACGGCCT
TCGGGTTGTAAACCTCTTTCAGCAGGGAAGAAGCGCAAGTGACGGTACCTGCAGAAGAAGCACCGGCTAACTACGTGCCA
GCAGCCGCGGTAATACGTAGGGTGCAAGCGTTGTCCGGAATTATTGGGCGTAAAGAGCTCGTAGGCGGCTTGTCGGGTGG
ATTGTGAAAGCCCGGGGCTTAACCCTGGGTCTGCAGTCGATACGGGCAGGCTAGAGTTCGGCAGGGGAGACTGGAATTCC
TGGTGTAGCGGTGAAATGCGCAGATATCAGGAGGAACACCGGTGGCGAAGGCGGGTCTCTGGGCCGATACTGACGCTGAG
GAGCGAAAGCGTGGGGAGCGAACAGGATTAGATACCCGAGTAGTC
>398
CCTACGGGCGGCTGCAGTGGGGAATATTGGACAATGGGCGCAAGCCTGATCCAGCGACGCCGCGTGAGTGAAGAAGGCCT
TCGGGTTGTAAAGCTCTTTTAGTGGGGAAGATAATGACGGTACCCACAGAAAAAGCCCCGGCTAACTTCGTGCCAGCAGC
CGCGGTAATACGAAGGGGGCTAGCGTTACTCGGAATTATTGGGCGTAAAGCGTGCGTAGGCTGCTTAGTAAGTCAAAAGT
GGAAGCCTTGGGCTCAACCTAAGAATTGCTTTTGAAACTGCTGAACTTGAGTACTGTAGGGGATAGCGGAATTCCTAGTG
TAGGGGTGAAATTCGTAGATATTAGGAGGAACACCGGAGGCGAAAGCGGTTATCTGGACAGTCACTGACGCTGTTGCACG
AAAGCGTGGGGAGCAAACAGGATTAGATACCCTGGTAGTC
>399
CCTACGGGCGGCTGCAGTGGGGAATATTGCGCAATGGGCGGAAGCCTGACGCAGCGACGCCGCGTGGGGGATGACGGCCT
TCGGGTTGTAAACCTCTTTCAGCAGGGACGAAGCCGTGAGGTGACGGTACCTGCAGAAGAAGCCCCGGCCAACTACGTGC
CAGCAGCCGCGGGAATACGTCGGGTGCAAGCGTTGTGCGGAATTATTGGGGGGAAAGAGCTCGGAGGCGGGTGGTCGCGT
CGGCTGTGAAATCCCGGAGCTAAACTCCGGGTCTGCAGTCGATCCGGGCCGACTTGAGTGTTGCAGGGGAGACTGGAATT
CCTGGTGTAGCGGTGAAACGCGCAGATATCGGGAGGAACACCGGTGGCGAAGGCGGGTCTCTGGGCAACAACTGACGCTG
AGGAGCGAAAGCGTGGGGAGCGAACAGGATTAGATACCCCAGTAGTC
>400
CCTACGGGGGGCAGCAGTGGGGAATATTGGACAATGGGCGCAAGCCTGATCCAGCGACGCCGCGTGAGTGAAGAAGGCCT
TCGGGTTGTAAAGCTCTTTTAGTGGGGAAGATAATGACGGTACCTACAGAAAAAGCCCCGGCTAACTTCGTGCCAGCAGC
CGCGGTAATACGAAGGGGGCTAGCGTTACTCGGAATTATTGGGCGTAAAGCGTGCGTAGGCTGCTTAGTAAGTCAAAAGT
GAAAGCCTTGGGCTAAACCTAAGAATTGCTTTTGAAACTGCTGGGCTTGAGTACTGTAGGGGATAGCGGAATTCCTAGTG
TAGGGGTGAAATTCGTAGATATTAGGAGGAACACCGGAGGCGAAAGCGGTTATCTGGACAGTCACTGACGCTGTTGCACG
AAAGCGTGGGGAGCAAACAGGATTAGATACCCGAGTAGTC
>401
CCTACGGGCGGCTGCAGTGGGGAATATTGGACAATGGGCGCAAGCCTGATCCAGCGACGCCGCGTGAGTGAAGAAGGCCT
TCGGGTTGTAAAGCTCTTTTAGTGGGGAAGATAATGACGGTACCCACAGAAAAAGCCCCGGCTAACTTCGTGCCAGCAGC
CGCGGTAATACGAAGGGGGCTAGCGGTACTCGGCATTATTGGGCGTAAAGCGTGCGGAGGCTGCTTAGTAAGTCAAAAGT
GAAAGCCTTGGGTCCAACCTAAGAATTGCTTTTGAAACTGCTGAGCTTGCGTACTGTAGGGGATAGCGGAATTCCTAGTG
TAGGGGTGAAATTCGTAGATATTAGGAGGAACACCGGAGGCGAAAGCGGTTATCTGGACAGTCACTGACGCTGTTGCACG
AAAGCGTGGGGAGCAAACAGGATTAGATACCCGGGTAGTC
>402
CCTACGGGGGGCAGCAGTGGGGAATATTGGACAATGGGCGCAAGCCTGATCCAGCGACGCCGCGTGAGTGAAGAAGGCCT
TCGGGTTGTAAAGCTCTTTTAGTGGGGAAGATAATGACGGTACCCACAGAAAAAGCCCCGGCTAACTTCGTGCCAGCAGC
CGCGGTAATACGAAGGGGGCTAGCGTTACTCGGAATTATTGGGCGTAAAGCGTGCGTAGGCTGCTTAGTAAGTCAAAAGT
GAAAGCCTTGGGCTCAACCTAAGAATTGCTTTTGAAACTGCTGAGCTTGAGTACTGTAGGGGATAGCGGAATTCCTAGTG
TAGGGGTGAAATTCGTAGATATTAGGAGGAACACCGAAGGCGAAAGCGGTTATCTGGACAGTCACTGACGCTGTTGCACG
AAAGCGTGGGGAGCAAACAGGATTAGATACCCCTGTAGTC
>403
CCTACGGGCGGCTGCAGTGGGGAATATTGGACAATGGGCGCAAGCCTGATCCAGCGACGCCGCGTGAGTGAAGAAGGCCT
TCGGGTTGTAAAGCTCTTTTAGTGGGGAAGATAATGACGGTACCCACAGAAAAAGCCCCGGCTAACTTCGTGCCAGCAGC
CGCGGTAATACGAAGGGGGCTAGCGTTACTCGGAATTATTGGGCGTAAAGCGTGCGTAGGCTGCTTAGTAAGTCAAAAGT
GAAAGCCTTGGGCTCAACCTAGGAATTGCTTTTGAAACTGCTGAGCTTGAGTACTGTAGGGGATAGCGGAATTCCTAGTG
TAGGGGTGAAATTCGTAGATATTAGGAGGAACACCGGAGGCGAAAGCGGTTATCTGGACAGTCACTGACGCTGTTGCACG
AAAGCGTGGGGAGCAAACAGGATTAGATACCCGGGTAGTC
>404
CCACGGGCGGCTGCAGTGGGGAATATTGCGCAATGGGCGGAAGCCTGACGCAGCGACGCCGCGTGGGGGATGACGGCCTT
CGGGTTGTAAACCTCTTTCAGCAGGGACGAAGCGCAAGTGACGGTACCTGCAGAAGAAGCACCGGCCAACTACGTGCCAG
CAGCCGCGGTAATACGTAGGGGGCAAGCGTTGTCCGGAATTATTGGGCGTAAAGAGCTCGTAGGCGGTTTGTTGCGTCGG
CTGTGAAAACCTGGGGCTCAACCTCAGGCCTGCAGTCGATACGAGCAAACTAGAGTGTTGCAGGGGAGACTGGAATTCCT
GGTGTAGCGGTGAAATGCGCAGATATCAGGAGGAACACCGGCGGCGAAGGCGGGTCTCTGGGCAACAACTGACGCTGAGG
AGCGAAAGCGTGGGGAGCGAACAGGATTAGATACCCGAGTAGTC
>405
CCTACGGGGGGCTGCAGTGGGGAATATTGGACAATGGGCGCAAGCCTGATCCAGCGACGCCGCGTGAGTGAAGAAGGCCT
TCGGGTTGTAAAGCTCTTTTAGTGGGGAAGATAATGACGGTACCCACAGAAAAAGCCCCGGCTAACTTCGTGCCAGCAGC
CGCGGTAATACGAAGGGGGCTAGCGTTACGCGGAATTATTGGGCGTAAAGCGTGCGTAGGCTGCTGAGTAAGTACAAAGG
GAAAGCCTTGGGCTCAACCTAGGAATTGCGTTTGAAACTGCTGAGCTTGAGTCGTGTAGGGGATAGCGGAATTCCTAGTG
TAGGGGTAAAAGTCGTAGATATTAGGAGGAACACCGGAGGCGAAAGCGGTTATCTGGACAGTCACTGACGCTGTTGCACG
AAAGCGTGGGGAGCAAACAGGATTAGATACCCCTGGAGTC
>406
CCTACGGGTGGCAGCAGTGGGGAATATTGGACAATGGGCGCAAGCCTGATCCAGCGACGCCGCGTGAGTGAAGAAGGCCT
TCGGGTTGTAAAGCTCTTTTAGTGGGGAAGATAATGACGGTACCCACAGAAAAAGCCCCGGCTAACTTCGTGCCAGCAGC
CGCGGTAATACGAAGGGGGCTAGCGTTACTCGGAATTATTGGGCGTAAAGCGTGCGTAGGCTGCTTAGTAAGTCAAAAGT
GAAAGCCTTGGGCTCAACCTAAGAATTGCTTTTGAAACTGCTGAGCTTGAGTACTGTAGGGGATAGCGGAATTCCTAGTG
TAGGGGTGAAATTCGTAGATATTAGGAGGAACACCGGAGGCGAAAGCGGTTATCTGGACAGTCACTGACGCTGTTGCACG
AAAGCGTGGGGAGCAAACAGGATTAGATACCCTAGTAGTC
>407
CCTACGGGCGGCTGCAGTGGGGAATATTGGACAATGGGCGGAAGCCTGATCCAGCAACGCCGCGTGAGGGATGACGGCCT
TCGGGTTGTAAACCTCTTTCAGTTCCGACGAAGCTAACGTGACGGTAGGTACAGAAGAAGCACCGGCCAACTACGTGCCA
GCAGCCGCGGTAATACGTAGGGTGCGAGCGTTGTCCGGAATTATGGGGCGTAAAGGGCTCGTAGGCGGTTTGTCGCGTCG
GGAGTGAAAACACCGTGCTTAACACGGTGCTTGCTTTCGATACGGGCAGACTAGAGGCATGCAGGGGAGAACGGAATTCC
TGGTGTAGCGGTGAAATGCGCAGATATCAGGAGGAACACCGGTGGCGAAGGCGGTTCTCTGGGCATGTCCTGACGCTGAG
GAGCGAAAGTGTGGGGAGCGAACAGGATTAGATACCCTAGTAGCC
>408
CCTACGGGCGGCAGCAGTGGGGAATATTGCACAATGGGGGAAACCCTGATGCAGCCACGTCGCGTGAGTGATGACGGTCT
TCGGGTTGTAAAGCTCTGTCTTTAGGGACAATAATGACGCTACCTAAGGTGGAAGCCATGGCTAACTTCGTTCAAGCTGC
CGCGGTAATACGTAGGTGGCAAGCGTTTTCCGGATTTAGTGGGTGTAAAGGGAGCGTAGGTGGTTTTTTAAGTGGGATGT
GAAATAATCTGGCTTAGCCTGGGAGCTGCATTCCAATCTGGGTATCGAGAGTGCTGGAGAGGAAAGGGGAATTCCTGGTA
TAGCGGTGAAATGCGTAGAGATTAGGAAGAATTCCAATGGCGAAGGCGCCTTTCTGGACTGTAACTGACACTGAGGCTCG
AAAGCGTGGGGAGCAAACAGGATTAGATACCCTTGTAGTC
>409
CCTACGGGGGGCTGCAGTGGGGAATATTGGACAATGGGCGCAAGCCTGATCCAGCGACGCCGCGTGAGTGAAGAAGGCCT
TCGGGTTGTAAAGCTCTTTTAGTGGGGAAGATAATGACGGTACCCGCAGAAAAAGCCCCGGCTAACTTCGTGCCAGAAGC
GGCGGTAATACGAAGGGGGCTAGCGTTACTCGGATTTATTGGGCGTAAAGCGGGCGTAGGCTGCTTAGTAAGTCAAAAGT
GAAAGACTTGGGCTCAACCTAAGAAGTGCTTTTGAAACTGCTGAGCGTGAGTACTGTAGGGGATAGCGGAATTCCTAGTG
TAGGGGTGAAATGCGTAGATATTAGGAGGAACACCGGAGGCGAAAGCGGTTATCTGGACAGTCACTGACGCTGTTGCACG
AAAGCGTGGGGAGCAAACAGGATTAGATACCCGGGTAGTC
>410
CCTACGGGAGGCAGCAGTGGGGAATATTGGACAATGGGCGCAAGCCTGATCCAGCGACGCCGCGTGAGTGAAGAAGGCCT
TCGGGTTGTAAAGCTCTTTTAGTGGGGAAGATAATGACGGTACCCACAGAAAAAGCCCCGGCTAACTTCGTGCCAGCAGC
CGCGGTAATACGAAGGGGGCTAGCGTTACTCGGAATTATTGGGCGTAAAGCGTGCGGAGGCTGCTTAGTAAGTCCAAAGT
GAAAGCCTTGGGCTCAACCTAAGAATTGCTTTTGAAACTGCTGAGCTTGAGTACTGTAGGGGATAGCGGAATTCCTAGTG
TAGGGGTGAAATTCGTAGATATTAGGAGGAACACCGGAGGCGAAAGCGGTTATCTGGACAGTCACTGACGCTGTTGCACG
AAAGCGTGGGGAGCAAACAGGATTAGATACCCTTGTAGTC
>411
CCTACGGGTGGCTGCAGTGGGGAATATTGGACAATGGGCGCAAGCCTGATCCAGCGACGCCGCGTGAGTGAAGAAGGCCT
TCGGGTTGTAAAGCTCTTTTAGTGGGGAAGATAATGACGGTACCCACAGAAAAAGCCCCGGCTAACTTCGTGCCAGCAGC
CGCGGTAATACGAAGGGGGCTAGCGTTACTCGGAATTATTGGGCGTAAAGCGTGCGTAGGCTGCTTAGTAAGTCAAAAGT
GAAAGCCTTGGGCTCAACCTAAGAATTGCTTTTGAAACTGCTGGGCTTGAGTACTGTAGGGGATAGCGGAATTCCTAGTG
TAGGGGTGAAATTCGTAGATATTAGGAGGAACACCGGAGGCGAAAGCGGTTATCTGGACAGTCACTGACGCTGTTGCACG
AAAGCGTGGGGAGCAAACAGGATTAGATACCCCGGTAGTC
>412
CCTACGGGCGGCTGCAGTGGGGAATATTGGACAATGGGCGCAAGCCTGATCCAGCGACGCCGCGTGAGTGAAGAAGGCCC
TCGGGTTGTAAAGCTCTTTTAGTGGGGAAGATAATGACGGTACCCACAGAAAAAGCCCCGGCTAACTTCGTGCCAGCGGC
GGCGGGAATACGAAGGGGGCTAGCGTTACGCGGAATTATTGGGCGTAAAGCGTGCGTAGGCTGCTTAGTAAGTCAAAAGT
GAAATCCTTGGGCTCAACCTAAGAATTGCTTTTGAAACTGCTGAGCTTGAGTACTTTAGGGGATAGCGGAATTCCTAGTG
TAGGGGTGAAATGCGTAGATATTAGGAGGAACACCGGAGGCGAAAGCGGTTATCTGGACAGTAACTGACGCTGTTGCACG
AAAGCGTGGGGAGCAAACAGGATTAGATACCCCAGTAGTC
>413
CCTACGGGCGGCTGCAGTGGGGAATATTGGACAATGGGCGCAAGCCTGATCCAGCGACGCCGCGTGAGTGAAGAAGGCCT
TCGGGTTGTAAAGCTCTTTTAGGGGGGAAGATAATGGCGGTACCCACAGAAAAAGCCCCGGCTAACTTCGTGCCGGCAGC
CGCGGTAATACGCAGGGGGCTAGCGGTACTCGGAATTATTGGGCGTAAAGCGGGCGTAGGCGGCTTAGTAAGTGAAAAGT
GAAAGCCTTGGGCTCAACCTAAGGATTGCCTTTGAAACTGATGAGCTTGAGTACTGTAGGGGATAGCGGAATTCCTAGTG
TAGGGGTGAAATTCGTAGATATTAGGAGGAACACCGGAGGCGAAAGCGGTTATCTGGACAGTCACTGACGCTGTTGCACG
AAAGCGTGGGGAGCAAACAGGATTAGATACCCGTGTAGTC
>414
CCTACGGGGGGCTGCAGTGGGGAATATTGGACAATGGGCGCAAGCCTGATCCAGCGACGCCGCGTGAGTGAAGAAGGCCT
TCGGGTTGTAAAGCTCTTTCAGCGGGGAAGATAATGACGGTACCCACAGAAAAAGCCCCGGCTAACTCCGTGCCAGCAGC
CGCGGTAATACGAAGGGGGCTAGCGTTACTCGGAATTATTGGGCGTGAGGCGTGCGTAGTCGGCTTAGTAAGTCAAAAGG
GAAAGCCTTGGGCGCAACCTAAGAAGTGCTTTTGAAAATGCTGAGCTTGAGTACTGTAGGGGAGAGCGGAATTCCTAGTG
TAGGGGTGAAATGCGTAGATATTAGGAGGAACACCGGAGGCGAAGGCGGTTATCTGGACAGTCACTGACGCTGTTGCACG
AAAGCGTGGGGAGCAAACAGGATTAGATACCCGGGTAGTC
>415
CCTACGGGAGGCTGCAGTGGGGAATATTGGACAATGGGCGCAAGCCTGATCCAGCGACGCCGCGTGAGTGAAGAAGGCCT
TCGGGTTGTAAAGCTCTTTTAGTGGGGAAGATAATGACGGTACCCACAGAAAAAGCCCCGGCTAACTTCGTGCCAGCAGC
CGCGGTAATACGAAGGGGGCGAGCGTTACTCGGAATTATTGGGCGTAAAGCGTGCGTAGGCTGCTTAGTAAGTCAAAAGT
GAAAGCCTTGGGCTCAACCTAAGAATTGCTTTTGAAACTGGTGAGCTTGAGTACTGTAGGGGATAGCGGAATTCCTAGTG
TAGGGGTGAAATTCGTAGATATTAGGAGGAACACCGGAGGCGAAAGCGGTTATCTGGACAGTCACTGACGCTGTTGCACG
AAAGCGTGGGGAGCAAACAGGATTAGATACCCGTGTAGTC
>416
CCTACGGGTGGCAGCAGTGGGGAATATTGGTCAATGGGCGCAAGCCTGAACCAGCGACGCCGCGTGAGTGAAGAAGGCCT
TCGGGTTGTAAAGCTTTTTTTGTAGGGGAGATAATGAGAGTACCCACCGAAACAGCTACGGCTAACTTCGTTCAGGAACG
CGCGGCAATATGACAGGGGCCAGCGTTACGCGGAGTTATGGGGCGTAAGGCGTGCGTAGGCTGCTATATAAGTCAAGAGT
GAAAGCGTGTGGCGCAACCAAAGAATTGCTTTTGAAACTGCGTAGCTTGAGTACTGTTGGGGATAGCGGAATGCCTAGTG
TAGGGGTGAAATGCGTAGATATTAGGCGGAACACCGATGGCGAAGGCGGTTATCTGGACAGTAACTGACGCTGATGCACG
AAAGCGTGGGGAGCAAACAGGATTAGATACCCTAGTAGTC
>417
CCTACGGGAGGCTGCAGTGGGGAATATTGGACAATGGGCGGAAGCCTGATCCAGCAACGCCGCGTGAGGGATGACGGCCT
TCGGGTTGTAAACCTCTTTCAGTACCGACGAAGCTAACGTGACGGTAGGTACAGAAGAAGCACCGGCCAACTACGTGCCA
GCAGCCGCGGTAATACGTAGGGTGCGAGCGTTGTCCGGAATTATTGGGCGTAAAGGGCTCGTAGGCGGTTTGTCGCGTCG
GGAGTGAAAACACCGTGCTTAACACGGTGCTTGCTTTCGATACGGGCAGACTAGAGGCATGCAGGGGAGAACGGAATTCC
TGGTGTAGCGGTGAAATGCGCAGATATCAGGAGGAACACCGGTGGCGAAGGCGGTTCTCTGGGCATGTCCTGACGCTGAG
GAGCGAAAGTGTGGGGAGCGAACAGGATTAGATACCCGGGTAGTC
>418
CCTACGGGTGGCAGCAGTGGGGAATATTGGACAATGGGCGCAAGCCTGATCCAGCGACGCCGCGTGAGTGAAGAAGGCCT
TCGGGTTGTAAAGCTCTTTTAGTGGGGAAGATAATGACGGTACCCACAGAAAAAGCCCCGGCTAACTTCGTGCCAGCAGC
CGCGGTAATACGAAGGGGGCTAGCGTTACTCGGAATTATTGGGCGTAAAGCGTGCGTAGGCTGCTTAGTAAGTCAAAAGT
GAAAGCCTTGGGCTCAACCTAAGAATTGCTTTTGAAACTGCTGAGCTTGAGTACTGTAGGGGATAGCGGAATTCCTAGTG
TAGGGGTGAAATTCGTAGATATTAGGAGGAACACCGGAGGCGAAAGCGGTTATCTGGACAGTCACTGACGCTGTTGCACG
AAAGCGTGGGGAGCAAACAGGATTAGATACCCTAGTAGTC
>419
CCTACGGTGGGCTGCAGTAGGGAATCTTGCGCAATGGGCGAAAGCCTGACGCAGCAACGCCGCGTGCGGGATGAAGGCCT
TCGGGTTGTAAACCGCTTTCAGCAGGGACGAAACTGACGGTACCTGCAGAAGAAGCCCCGGCCAACTACGTTCCAGCAGC
CGCGGTAACACGTAGGGGGCGAGCGTGGTCCGGATGTTTTGGGCGTAAAGAGCTCGGAGGCGGTTTCGTAAGTCGGGTTT
GAAAACTCCAGGCTCAACATGGGGAGACCACCCGAGACGGCGATGACTAGAGTCCGGTAGGGGAGTGTGTAATTCCTGGT
GTAGCGGTGAAATGCGCAGATATCAGGAGGAACACCAACGGCGAAGGCAGCACTCTGGGCCGGAACTGACGCTGAGGAGC
GAAAGCGTGGGTAGCGAACAGGATTAGATACCCTGGTAGTC
>420
CTTACGGGCGGCTGCAGTGGGGAATATTGGACAATGGGCGCAAGCCTGATCCAGCGACGCCGCGTGAGTGAAGAAGGCCT
TCGGGTTGTAAAGCTCTTTTAGTGGGGAAGATAATGACGGTACCCACAGAAAAAGCCCCGGCTAACTTCGTGCCAGCAGC
CGCGGTAATACGAAGGGGGCTAGCGTTCATCGGAATTATTGTGCGTAAAGCGTGAGTAGGCTGCTTAGTAAGTCAAAAGT
GGAAGCCTTGGGGTCAACCTAAGAATTGCTTTTGAAACTGCTGAGCTTGAGTACTGTAGGGGATAGCGGAATTCCTAGTG
TAGGGGTGAAATGCGTAGATATTAGGAGGAACACCGGAGGCGAAAGCGGTTATCTGGACAGTCACTGACGCTGTTGCACG
AAAGCGTGGGGAGCAAACAGGATTAGATACCCTGGTAGTC
>421
CCTACGGGCGGCAGCAGTGGGGAATATTGGACAATGGGCGCAAGCCTGATCCAGCGACGCCGCGTGAGTGAAGAAGGCCT
TCGGGTTGTAAAGCTCTTTTAGTGGGGAAGATAATGACGGTACCCACAGAAAAAGCCCCGGCTAACTTCGTGCCAGCAGC
CGCGGTAATACGAAGGGGGCTAGCGTTACTCGGAATTATTGGGCGTAAAGCGTGCGTAGGCTGCTTAGTAAGTCAAAAGT
GAAAGCCTTGGGCTCAACCTAAGAATTGCTTTTGAAACTGCTGAGCTTGAGTACTGTAGGGGATAGCGGAATTCCTAGTG
TAGGGGTGAAATTCGTAGATATTAGGAGGAACACCGGAGGCGAAAGCGGTTATCTGGACAGTCACTGACGCTGTTGCACG
AAAGCGTGGGGAGCAAACAGGATTAGATACCCCGGTAGTC
>422
CTTACGGGCGGCTGCAGTGGGGAATATTGGACAATGGGCGCAAGCCTGATCCAGCGACGCCGCGTGAGTGAAGAAGGCCT
TCGGGTTGTAAAGCTCTTTTAGTGGGGAAGATAATGACGGTACCCACAGAAAAAGCCCCGGCTAACTTCGTGCCAGCAGC
CGCGGTAATACGAAGGGGGCTAGCGGTACTCGAAATTATTGGGCGTAAAACGGGCGTAGGCTGCTTTGTAAGGCAAAAGT
GAAAGCCTTGGGTGCAACCTAAGAATTGCTTTTGAAACTGCTGAGATTGAGGACTGTAGTGGAGAGCGGAATTCCTAGTG
TAGGGGGGAAATTCGTAGATATTAGGAGGAACACCGGAGGCGAAAGCGGTTATCTGGACAGTCACTGACGCTGTTGCACG
AAAGCGTGGGGAGCAAACAGGATTAGATACCCTGGTAGTC
>423
CCTACGGGCGGCAGCAGTGGGGAATATTGGACAATGGGCGCAAGCCTGATCCAGCGACGCCGCGTGAGTGAAGAAGGCCT
TCGGGTTGTAAAGCTCTTTTAGTGGGGAAGATAATGACGGTACCCACAGAAAAAGCCCCGGCCAACTTCGTGCCAGCAGC
CGCGGTAATACGAAGGGGGCTAGCGTTACTCGGAAGTATTGGGCGTAAAGCGTGCGTAGGCTGCTTAGTAAGTCAAAAGT
GAAAGCCTTGGGCTCAACCTAAGAATTGCTTTTGAAACTGCTGGGCTTGAGTACTGTAGGGGATAGCGGAATTCCTAGTG
TAGGGGTGAAATTCGTAGATATTAGGAGGAACACCGGAGGCGAAAGCGGTTATCTGGACAGTCACTGACGCTGTTGCACG
AAAGCGTGGGGAGCAAACAGGATTAGATACCCGAGTAGTC
>424
CCTACGGGCGGCTGCAGTGGGGAATATTGGACAATGGGCGCGAGCCTGATCCAGCGACGCCGCGTGAATGAAGACGGCCT
TCGGGTTGTAAAGCTCTTTTAGTGGGGAAGATAATGACGGTACCCACAGAAGAAGCCCCGGCTAACTTCGTGCCAGCAGC
CGCGGTAATACGAAGGGGGCCAGCGTTACTCGGAATTATTGGGCGTAAAGCGGGCGTAGGCTGCTTAGTAAGTCAAAAGT
GAAAGCCTTGGGCTCAACCTAAGAATTGCTTTTGAAACTGCTGAGCTTGAGTACTGTAGAGGATAGCGGAATTCCTAGTG
TAGGGGTGAAATTCGTAGATATTAGGAGGAACACCGGAGGCGAAAGCGGTTATCTGGACAGTCACTGACGCTGTTGCACG
AAAGCGTGGGTAGCAAACAGGATTAGATACCCCGGTAGTC
>425
CCTACGGGTGGCTGCAGTGGGGAATATTGCACAATGGGCGCAAGCCTGATCCAGCGACGCCGCGTGAGTGAAGAAGGCCT
TCGGGTTGTAAAGCTCTATCAGCGGGGAAGATAATGACGGTACCCAAATAAAAAGCCCCGGCTAACTACGTGCCAGCAGC
CGCGGTAATACGAAGGGGGCAAGCGTTAACCGGAATTACTGGGCGTAAAGGGGGCGTAGGCGGCTGGGTAAGTCAAATGT
GAAAGCATGGGGCTAAACCGAAGAATTGCTTTTGAAACTGCTGGGCTTGAGTACTGTAGGGGATGGCGGAATTCCTAGTG
TAGGGGTGAAATGCGTAGATATTAGGAGGAACACCGGAGGCGAAGGCGGTTATCTGGACAGTAACTGACGCTGTTGCTCG
AAAGCGTGGGGAGCAAACAGGATTAGATACCCGGGTAGTC
>426
CCTACGGGGTGCTGCAGTGGGGAATATTGCACAATGGGCGAAAGCCTGATGCAGCGACGCCGCGTGAGGGATGACGGCCT
TCGGGTTGTAAACCTCTTTCAGCAGGGAAGAAGCGAAAGTGACGGTACCTGCAGAAGAAGCACCGGCTAACTACGTGCCA
GCAGCCGCGGTAATACGTAGGGTGCGAGCGTTGTCCGGAATTTTTGGGGGTAAAGGGCTTGTAGGCGGTTTGTCGGGTCT
GCCGTGAAACTGCGGGGCTCAACCCCGGACTTGCGGTGGGTACGGGCAGACTAGAGTGTGGTAGGGGAGACTGGAATTCC
TGGTGTAGCGGTGAAATGCGCAGATATCAGGAGGAACACCGATGGCGAAGGCAGGTCTCTGGGCCACTACTGACGCTGGG
AAGCGAAAGCATGGGGAGCGAACAGGATTAGATACCCGAGTAGTC
>427
CCTACGGGCGGCTGCAGTGGGGAATATTGGACAATGGGCGCAAGCCTGATCCAGCGACGCCGCGTGAGTGAAGAAGGCCT
TCGGGTTGTAAAGCTCTTTTAGTGGGGAAGATAATGACGGTACCCACAGAAAAAGCCCCGGCTAACTTCGTGCCAGCAGC
CGCGGTAATACGAAGGGGGCTAGCGTTACTCGGAATTATTGGGCGTAAAGCGTGCGTAGGCTGCTTAGTAAGTCAAAAGT
GAAAGCCTTGGGCTCAACCTAAGAATTGCTTTTGAAACTGCTGAGCTTGAGTACTGTAGGGGAGAGCGGAATTCCTAGTG
TAGGGGTGAAATTCGTAGATATTAGGAGGAACACCGGAGGCGAAAGCGGTTATCTGGACAGTCACTGACGCTGTTGCACG
AAAGCGTGGGGAGCAAACAGGATTAGATACCCGAGTAGTC
>428
CCTACGGGCGGCTGCAGTGGGGAATATTGGACAATGGGCGCAAGCCTGATCCAGCGACGCCGCGTGAGTGAAGAAGGCCT
TCGGGTTGTAAAGCTCTTTTAGTGGGGAAGATAATGACGGTACCCACAGAAAAAGCCCCGGCTAACTTCGTGCCAGCAGC
CGCGGTAATACGAAGGGGGCTAGCGTTACTCGGAATTATTGGGCGTAAAGCGTGCGTAGGCTGCTTAGTAAGTCAAAAGT
GAAAGCCTTGGGCTCAACCTAAGAATTGCTTTTGAAACTGCTGAGCTTGAGTACTGTAGGGGATAGCGGAATTCCTAGTG
TAGGGGTGAAATTCGTAGATATTAGGAGGAACACCGGAGGCGAAAGCGGTTATCTGGACAGTCACTGACGCTGTTGCACG
AAAGCGTGGGGAGCAAACAGGATTAGATACCCCGGTAGTC
>429
CCTACGGGCGGCTGCAGTGGGGAATATTGCACAATGGGCGAAAGCCTGATGCAGCGACGCCGCGTGAGGGATGACGGCCT
TCGGGTTGTAAACCTCTTTCAGCAGGGAAGAAGCGAAAGTGACGGTACCTGCAGAAGAAGCTCCGGCTAACTACGTGCCA
GCAGCCGCGGTAATACGTAGGGCGCAAGCGTTGTCCGGAATGATTGGGCGTAAAGAGCTCGTAGGCGGCTTGTCACGTCG
GATGTGAAAGCCCGGGGCTTAACCCCGGGTCTGCATTCGATACGGGCTAGCTAGAGTGTGGTAGGGGGGATCGGAATTCC
TGGTGTAGCGGTGAAATGCGCAGATATCAGGAGGAACACCGGTGGCGAAGGCGGATCTCTGGGCCATTACTGACGCTGAG
GAGCGAAAGCGTGGGGAGCGAACAGGATTAGATACCCGAGTAGTC
>430
CCTACGGGGCGCTGCAGTGGGGAATATTGGACAATGGGCGAAAGCCGGATCCAGCAACGCCGCGTGAGGGATGACTGCCT
TCGGGTTGTAAACCTCTTTCAGCTACGACGAAGGGCAAGTGACGGTAGTAGCAGCAGAAGCACCGGCAAACGACGTGCCA
GCCGCCGCGGTAATGCGGAGGGTGCGAGCGTTGGCCGAAATTATTGGGCGTAAAGGGAGCGTGGGCGGTTTGTCACGTCG
GGGGGGAAAACCAGGTGATTAACCCCTGGCCTGCTTCCGCTACTGGCAGACTAGAGGTATGCAGGGGAGAACGGAATTCC
TGGTGTAGCGGTGAAATGCGCAGATATCAGGAGGAACACCGGTGGCGAAGGCGGTTCTCTGGGCATTACCTGACGCTGAG
GAGCGAAAGTGTGGGGAGCGAACAGGATTAGATACCCCGGTAGTC
>431
CCTACGGGGCGCTGCAGTGGGGAATATTGGACAATGGGCGAAAGCCTGATCCAGCAACGCCGCGTGAGGGATGACTGCCT
TCGGGTTGTAAACCTCTTTCAGCTACGACGAAGCGCAAGTGACGGTAGTAGCAGAAGAAGCACCGGCCAACTACGTGCCA
GCAGCCGCGGTAATACGTAGGGTGCGAGCGTTGTCCGGAAATATTGGGCGTAAAGGGCTCGTAGGCGGGTTGTCACGTCG
GGAGTGAAAACCAGGTGCTTAACACCTGGCCTGCTTCCGATACGGGCAGACTAGAGGTATGCAGGGGAGAACGGAATTCC
TGGTGTAGCGGTGAAATGCGCAGATATCAGGAGGAACACCGGTGGCGAAGGCGGTTCTCTGGGCATTACCTGACGCTGAG
GAGCGAAAGTGTGGGGAGCGAACAGGATTAGATACCCCGGTAGTC
>432
CCTACGGGCGGCAGCAGTGGGGAATATTGGACAATGGGCGCAAGCCTGATCCAGCGACGCCGCGTGAGTGAAGAAGGCCT
TCGGGTTGTAAAGCTCTTCTAGTGGGGAAGATAATGACGGTACCCACAGAAAAAGCCCCGGCTAACTTCGTGCCAGCAGC
CGCGGTAATACGAAGGGGGCTAGCGTTACTCGGAATGATTGGGCGTAAAGCGTGCGTAGGCTGCTTAGTAAGTCAAAAGT
GAAAGCCTTGGGCTCAACCTAAGAATTGCTTTTGAAACTGCTGAGCTTGAGTACTGTAGGGGATAGCGGAATTCCTAGTG
TAGGGGTGAAATTCGTAGATATTAGGAGGAACACCGGAGGCGAAAGCGGTTATCTGGACAGTCACTGACGCTGTTGCACG
AAAGCGTGGGGAGCAAACAGGATTAGATACCCTTGTAGTC
>433
CCTACGGGAGGCTGCAGTGGGGAATATTGGACAATGGGCGCAAGCCTGATCCAGCGACGCCGCGTGAGTGAAGAAGGCCT
TCGGGTTGTAAAGCTCTTTTAGTGGGGAAGATAATGACGGTACCCACAGAAAAAGCCCCGGCTAACTTCGTGCCAGCAGC
CGCGGTAATACGAAGGGGGCTAGCGTTACTCGGAATTATTGGGCGTAAAGCGTGCGTAGGCTGCTTAGTAAGTCAAAAGT
GAAAGCCTTGGGCTCAACCTAAGAATTGCTTTTGAAACTGCTGAGATTGAGTACTGTAGGGGATAGCGGAATTCCTAGTG
TAGGGGTGAAATTCGTAGATATTAGGAGGAACACCGGAGGCGAAAGCGGTTATCTGGACAGTCACTGACGCTGTTGCACG
AAAGCGTGGGGAGCAAACAGGATTAGATACCCGGGTAGTC
>434
CCTACGGGAGGCTGCAGTGGGGAATATTGGACAATGGGCGCAAGCCTGATCCAGCGACGCCGCGTGAGTGAAGAAGGCCT
TCGGGTTGTAAAGCTCTTTTAGTGGGGAAGATAATGGCGGTACCCACAGAAAAAGCCCCGGCTAACTTCGTGCCAGCAGC
CGCGGTAATACGGAGGGGGCTAGCGTTACTCGGAATTATGGGGCGTAAAGCGTGCGTAGGCTGCTTAGTAAGTCCAAAGT
GAAAGCCATGGGCTCAACCTAAGGAGTGCTTTTGAAACTGGTGAGCTGGAGTACTGGAGGGGGTAGCGGAATTCCTAGTG
TAGGGGTGAAATTCGTAGATATTAGGAGGAACACCGGAGGCGAAGGCGGTTATCTGGACAGTCACTGACGCTGTTGCACG
AAAGCGTGGGGAGCAAACAGGATTAGATACCCCGGTAGTC
>435
CCTACGGGCGGCTGCAGTGGGGAATATTGGACAATGGGCGCAAGCCTGATCCAGCGACGCCGCGTGAGTAAAGAAGGCCT
TCGGGTTGTAAAGCTCTTTTAGTGGGGAAGATAATGACGGTAACCACAGAAAAAGCCCCGGCTAACTTCGTGCCAGCAGC
CGCGGTAATACGAAGGGGGCTAGCGTTACTCGGAATTATTGGGCGTAAAGCGTGCGTAGGCTGCTTAGTAAGTCAAATGT
GAAAGCCTTGGGCTCAACCTAAGAATTTCTTTTGAAACTGCTGAGCTTGAGTACTGTAGGGGATAGCGGAATTCCTAGTG
TAGGGGTGAAATTCGTAGATATTAGGAGGAACACCGGAGGCGAAAGCGGTTATCTGGACAGTCACTGACGCTGTTGCACG
AAAGCGTGGGGAGCAAACAGGATTAGATACCCGGGTAGTC
>436
CCTACGGGGTGCAGCAGTGGGGAATATTGGACAATGGGCGCAAGCCTGATCCAGCGACGCCGCGTGAGTGAAGAAGGCCT
TCGGGTTGTAAAGCTCTTTTAGTGGGGAAGATAATGACGGTACCCACAGAAAAAGCCCCGGATAACTTCGTGCCAGCACC
CCCGGTAATGCGACAGGGGCTAGCGTTACTCGGCATTATTGGGCGTAAAGCGTGCGTAGGCTGCTTATTAAGTCCAAAGT
GAAAGCCTTGGGCTCAAACTTAGAAGTGCTTTTGAAACTGCTGAGCTTGAGTACTGTAGGGGTAAGCGGAATTCATAGTG
TAGGGGTGAAATGCGTAGATATTAGGAGGAACACCGGAGGCGAAGGCGGTTATCGGGACAGTCACTGACGCTGATGCACG
AAAGCGTGGGGAGCAAACAGGATTAGATACCCTAGTAGTC
>437
CCTACGGGGGGCAGCAGTGGGGAATATTGGACAATGGGCGCAAGCCTGATCCAGCGACGCCGCGTGAGTGAAGAAGGCCT
TCGGGTTGTAAAGCCCTTTTAGTGGGGAAGATAATGACGGTACCCACAGAAAAAGCCCCGGCTAACTTCGTGCCAGCAGC
CGCGGTAATACGAAGGGGGCTAGCGTTACCCGGAATTATTGGGCGTAAAGCGTTCGTAGGCTGCGTAGTAAGGCAAAAGT
GAAAGCCTTGGGCTCAAACTAAGAATTGCTTTTGAAACTGGTGTGCTTGAGTATTGTAGGGGATGGCGGAATTCCTGGTG
TAGGGGTGAAATGCGTAGATATTAGGAGGAACACCGGAGGCGAAAGCGGTTATCTGGACAGTCACTGACGCTGTTGCACG
AAAGCGTGGGGAGCAAACAGGATTAGATACCCGTGTAGTC
>438
CTACGGGGGGCAGCAGTGGGGAATATTGGACAATGGGCGCAAGCCTGATCCAGCGACGCCGCGTGAGTGAAGAAGGCCTT
CGGGTTGTAAAGCTCTTTTAGTGGGGAAGATAATGACGGTACCCACAGAAAAAGCCCCGGCTAACTTCGTGCCAGCAGCC
GCGGTAATACGAAGGGGGCTAGCGTTACTCGGAATGATTGGGCGTAAAGCGTGCGTAGGCTGCTTAGTAAGTCAAAAGTG
AAAGCCTTGGGCTCAACCTAAGAATTGCTTTTGAAACTGCTGAGCTTGAGTACTGTAGGGGATAGCGGAATTCCTAGTGT
AGGGGTGAAATTCGTAGATATTAGGAGGAACACCGGAGGCGAAAGCGGTTATCTGGACAGTCACTGACGCTGTTGCACGA
AAGCGTGGGGAGCAAACAGGATTAGATACCCTGGTAGTC
>439
CCTACGGGCGGCAGCAGTGGGGAATATTGGACAATGGGCGCAAGCCTGATCCAGCGACGCCGCGTGAGTGAAGAAGGCCT
TCGGGTTGTAAAGCTCTTTTAGTGGGGAAGATAATGACGGTACCCACAGAAAAAGCCCCGGCTAACTTCGTGCCAGCAGC
CGCGGTAATACGAAGGGGGCGAGCGTTACTCGGAATTATTGGGCGTAAAGCGTGCGTAGGCTGCGTAGTAAGTCAAAAGT
GAAAGCCTTGGGCTCAACCTAAGAATTGCTTTTGAAACTGCTGAGCTTGAGTACTGTAGGGGATAGCGGAATTCCTAGTG
TAGGGGTGAAATTCGTAGATATTAGGAGGAACACCGGAGGCGAAAGCGGTTATCTGGACAGTCACTGACGCTGTTGCACG
AAAGCGTGGGGAGCAAACAGGATTAGATACCCTAGTAGTC
>440
CCTACGGGCGGCTGCAGTGGGGAATATTGGACAATGGGCGCAAGCCTGATCCAGCGACGCCGCGTGAGTGAAGAAGGCCT
TCGGGTTGTAAAGCTCTTTTAGTGGGGAAGATAATGACGGTACCCACAGAAAAAGCCCCGGCTAACTTCGTGCCAGCAGC
CGCGGTAATACGAAGGGGGCTAGCGTTACTCGGAATTATTGGGCGTAAAGCGTGCGTAGGCTGCTTAGTAAGTCAAAAGT
GAAAGCCTTGGGCTCAACCTAAGAATTGCTTTTGAAAATGCTGAGCTTGAGTACTGTAGGGGATAGCGGAATTCCTAGTG
TAAGGGTGAAATTCGTAGATATTAGGAGGAACACCGGAGGCGAAAGCGGTTATCTGGACAGTCACTGACGCTGTTGCACG
AAAGCGTGGGGAGCAAACAGGATTAGATACCCCGGGTAGTC
>441
TCTACGGGCGGCTGCAGTGGGGAATATTGGACAATGGGCGCAAGCCTGATCCAGCGACGCCGCGTGAGTGAAGAAGGCCT
TCGGGTTGTAAAGCTCTTTTAGTGGGGAAGATAATGACGGTACCCACAGAAAAAGCCCCGGCTAACTTCGTGCCAGCAGC
CGCGGTAATACGAAGGGGGCTAGCGTTACTCGGAATTATTGGGCGTAAAGCGTGCGTAGGCTGCGTAGTAAGTCAAAAGT
GAAAGCCTTGGGCTCAACCTAAGAATTGCTTTTGAAACTGCTGAGCTTGAGTACTGTAGGGGATAGCGGAATTCCTAGTG
TAGGGGTGAAATTCGTAGATATTAGGAGGAACACCGGAGGCGAAAGCGGTTATCTGGACAGTCACTGACGCTGTTGCACG
AAAGCGTGGGGAGCAAACAGGATTAGATACCCTAGTAGTC
>442
TCTACGGGCGGCTGCAGTGGGGAATATTGGACAATGGGCGCAAGCCTGATCCAGCGACGCCGCGTGAGTGAAGAAGGCCT
TCGGGTTGTAAAGCTCTTTTAGTGGGGAAGATAATGACGGTACCAACAGAAAAAGCTCCGGCTAACTTCGTGCCAGCAGC
CGCGGTACTACGAAGGGGGCTAGCGTTACTCGGATTTATTGGGAGTAAAGCGGGCGTAGGCTGCTTAGTAAGTCAAAAGT
GAAAGCCTTAGGCTCAACCTAAGAATTGCTTTTGAAACTGCTGAGCTTGAGTACTGTAGGGGATAGCGGAATGCCTAGTG
TAGGGGTGAAATTCGTAGATATTAGAAGGAACACCGGAGGCGAAAGCGGTTATCTGGACAGTTACTGACGCTGTTGCACG
AAAGCGTGGGGAGCAAACAGGATTAGATACCCTAGTAGTC
>443
CCTACGGGGGGCAGCAGTGGGGAATATTGGACAATGGGCGCAAGCCTGATCCAGCGACGCCGCGTGAGTGAAGAAGGCCT
TCGGGTTGTAAAGCTCTTTTAGTGGGGAAGATAATGACGGTACCCACAGAAAAAGCCCCGGCTAACTTCGTGCCAGCAGC
CGCGGTAATACGAAGGGGGCTAGCGTTACTCGGAATTATTGGGCGTAAAGCGTGCGTAGGCTGCTTAGTAAGTCAAAAGT
GAAAGCCTTGGGCTCAACCTAAGAATTGCTTTTGAAACTGCTGAGCTTGAGTACTGTAGGGGATAGCGGAATTCCTAGTG
TAGGGGTGAAATTCGTAGATATTAGGAGGAACACCGGAGGCGAAAGCGGTTATCTGGACAGTCACTGACGCTGTTGCACG
AAAGCGTGGGGAGCAAACAGGATTAGATACCCCTGTAGTC
>444
CCTACGGGAGGCAGCAGTGGGGAATATTGGACAATGGGCGCAAGCCTGATCCAGCGACGCCGCGTGAGTGAAGAAGGCCT
TCGGGTTGTAAAGCTCTTTTAGTGGGGAAGATAATGACGGTACCCACAGAAAAAGCCCCGGCTAACTTCGTGCCAGCAGC
CGCGGTAATACGAAGGGGGCTAGCGTTACTCGGAATTATTGGGCGTAAAGCGTGCGTAGGCTGCTTAGTAAGTCAAAAAT
GAAAGCCTTGGGCTCAACCGAAGAATTGCTTTTGAAACTGCTGGGCTTGAGTACTGTAGGGGCTAGCGGAATTCCTAGTG
TAGGGGTGAAATTCGTAGATATTAGGCGGAACACCGGAGGCGAAAGCGGTTATCTGGACAGTCACTGACGCTGTTGCACG
AAAGCGTGGGGAGCAAACAGGATTAGATACCCTAGTAGTC
>445
CCTACGGGCGGCTGCAGTGGGGAATATTGGACAATGGGCGCAAGCCTGATCCAGCGACGCCGCGTGAGTGAAGAAGGCCT
TCGGGTTGTAAAGCTCTTTTAGTGGGGAAGATAATGACGGTACCCACAGAAAAAGCCCCGGCTAACTTCGTGCCAGCAGC
CGCGGTAATACGAAGGGGGCTAGCGTTACTCGGAATTATTGGGCGTAAAGCGTGCGTAGGCTGCTTAGTAAGTCAAAAGT
GAAAGCCTTGGGCTCACCCTAAGAATTGCTTTTGAAACTGCTGAGCTTGAGTACTGTAGGGGATAGCGGAATTCCTAGTG
TAGGGGTGAAATTCGTAGATATTAGGAGGAACACCGGAGGCGAAAGCGGTTATCTGGACAGTCACTGACGCTGTTGCACG
AAAGCGTGGGGAGCAAACAGGATTAGATACCCCGGTAGTC
>446
CCTACGGGCGGCTGCAGTGGGGAATATTGGACAATGGGCGGAAGCCTGATCCAGCAACGCCGCGTGAGGGATGACGGCCT
TCGGGTTGTAAACCTCTTTCACCCATGACGAAGCGCAAGTGACGGTAGTGGGAGAAGAAGGACCGGCCAACTACGTGCCA
GCAGCCGCGGTAATACGTAGGGTCCGAGCGTTGTCCGGAATTATTGGGCGGAAAGGGCTCGTAGGCGGTTTGTCGCGTCG
GGAGTGAACGCCGGGTGCTTAACACCTGGCTTGCTTCGGATACGGGCAGACTGGAGGTATGCAGGGGGGACCGGAATTCC
TGGTGTAGCGGGGAAATGCGCAGATATCAGGGGGAACACCGGTGGCGAAGGCGGTTCTCTGGGCATGACCTGACGCTGAG
GAGCGAAAGTGTGGGGAGCGAACAGGATTAGATACCCCAGTAGTC
>447
CCTACGGGCGGCTGCAGTGGGGAATATTGGACAATGGGCGGAAGCCTGATCCAGCAACGCCGCGTGAGGGATGACGGCCT
TCGGGTTGTAAACCTCTTTCACCCATGACGAAGCGCAAGTGACGGTAGTGGGAGAAGAAGGACCGGCCAACTACGTGCCA
GCAGCCGCGGTAATACGTAGGGTCCGAGCGTTGGCCGGAATTATTGGGCGTAAAGGGCTCGTAGGCGGTTTGGCGCGTCG
GGAGTGAAAACCGGGTGCTGAACACCTGGCTTGCTTCTGATACGGGCAGACTGGAGGTATGCAGGGGAGAACGGAATTCC
TGGTGTAGCGGTGAAATGCGCAGATATCAGGAGGAACACCGGTGGCGAAGGCGGTTCTCTGGGCATGACCTGACGCTGAG
GAGCGAAAGTGTGGGGAGCGAACAGGATTAGATACCCCAGTAGTC
>448
CCTACGGGCGGCTGCAGTGGGGAATATTGGACAATGGGCGCAAGCCTGATCCAGCGACGCCGCGTGAGTGAAGAAGGCCT
TCGGGTTGTAAAGCTCTTTTAGTGGGGAAGATAATGACGGTACCCACAGAAAAAGCCCCGGCTAACCTCGTGCCCGCAGC
CGCGGTAATACGAAGGGGGCTAGCGTTACTCGGAATTATGGGGCGGAAAGCGTGCGTAGGCTGCTTAGTAAGTCAAAAGT
GAAAGCCTTGGGCTCAACCTAAGAATTGCTTTTGAAACTGCTGAGCGTGAGTACTGTAGAGGATAGCGGAATTCCTAGTG
TAGGGGTGAAATTCGTAGATATTAGGAGGAACACCGGAGGCGAAAGCGGTTATCTGGACAGTCACTGACGCTGTTGCACG
AAAGCGTGGGGAGCAAACAGGATTAGATACCCCTGTAGTC
>449
CCTACGGGCGGCTGCAGTGGGGAATATTGGACAATGGGCGCAAGCCTGATCCAGCGACGCCGCGTGAGTGAAGAAGGCCT
TCGGGTTGTAAAGCTCTTTTAGTGGGGAAGATAATGACGGTACCCACAGAAAAAGCCCCGGCTAACCTCGTGCCAGCAGC
CGCGGTAATACGAAGGGGGCTAGCGTTACTCGGAATTATTGGGCGTAAAGCGTGCGTAGGCTGCTTAGTAAGTCAAAAGT
GAAAGCCTTGGGCTCAACCTAAGACTTGCTTTTGAAACTGCTGAGCTTGAGGACTGTAGAGGATAGCGGAATTCCTAGTG
TAGGGGTGAAATTCGTAGATATTAGGAGGAACACCGGAGGCGAAAGCGGTTATCTGGACAGTCACTGACGCTGTTGCACG
AAAGCGTGGGGAGCAAACAGGATTAGATACCCCTGTAGTC
>450
CCTACGGGTGGCGCAGTGGGGAATATTGGACTATGGGCGCAAGCATGATCCAGCGACGCCGCGTGAGTGAAGAAGGCCTT
CGGGTTGTAAAGCTCTTTTAGTGGGGAAGATAATGACGGTACCCACAGAAAAAGCCCCGGCTAACTTCGTGCCAGCAGCC
GCGGTAATACGAAGGGGGCTAGCGTTACTCGGAATTATTGGGCGTAAAGCGTGCGTAGGCTGCTTAGTAAGTCAAAAGTG
AAAGCCTTGGGCTCAACCTAAGAATTGCTTTTGAAACTGCTGAGCTTGAGTACTGTAGGGGATAGCGGAATTCCTAGTGT
AGGGGTGAAATTCGTAGATATTAGGAGGAACACCGGAGGCGAAAGCGGTTATCTGGACAGTCACTGACGCTGTTGCACGA
AAGCGTGGGGAGCAAACAGGATTAGATACCCGAGTAGTC
>451
CCTACGGGCGGCAGCAGTGGGGAATATTGGACAATGGGCGCAAGCCTGATCCAGCGACGCCGCGTGAGTGAAGAAGGCCT
TCGGGTTGTAAAGCTCTTTTAGTGGGGAAGATAATGACGGTACCCACAGAAAAAGCCCCGGCTAACTTCGTGCCAGCAGC
CGCGGTAATACGAAGGGGGCTAGCGTTACTCGGAATTATGGGGCGTAAAGCGTGCGTAGGCTGCTTAGTAAGTCAAAAGT
GAAAGCCTTGGGCTCAACCTAAGGATTGCTTTGGAAACTGCTGGGCTTGAGTACTGTAGGGGAGAGCGGAATTCCTAGTG
TAGGGGTGAAATTCGTAGATATTAGGAGGAACACCGGAGGCGAAAGCGGTTATCTGGACAGTCACTGACGCTGTTGCACG
AAAGCGTGGGGAGCAAACAGGATTAGATACCCTTGTAGTC
>452
CCTACGGGGGGCTGCAGTGGGGAATATTGGACAATGGGCGCAAGCCTGATCCAGCGACGCCGCGTGAGTGAAGAAGGCCT
TCGGGTTGTAAAGCTCTTTTAGTGGGGAAGATAATGACGGTACCCACAGAAAAAGCCCCGGCTAACTTCGTGCCAGCAGC
CGCGGTAATACGAAGGGGGCTAGCGTTACTCGGAATTATTGGGCGTAAAGCGTGCGTAGGCTGCTTAGTAAGCCAAAAGT
GAAAGCCTTGGGCTCAACCGAAGAATTGCTTTTGAAACTGCTGAGCTTGAGTACTGTAGGGGATAGCGGAATTCCTAGTG
TAGGGGTGAAATTCGTAGATATTAGGAGGAACACCGGAGGCGAAAGCGGTTATCTGGACAGTCACTGACGCTGTTGCACG
AAAGCGTGGGGAGCAAACAGGATTAGATACCCTAGTAGTC
>453
CCTACGGGCGGCAGCAGTGGGGAATATTGGACAATGGGCGCAAGCCTGATCCAGCGACGCCGCGTGAGTGAAGAAGGCCT
TCGGGTTGTAAAGCTCTGTTAGTGGGGAAGATAATGACGGTACCCACAGAAAAAGCCCCGGCTCACTTCGTGCCAGCAGC
CGCGGTAATACGAAGGGGGCTAGCGTTAATCTGAAGTATTGGGCGTAAACCGTGCGGAGGCTGCTTAGTAGGCAAAAAGT
GAAAGCCTTGTGCTCAACCTAAGAAGTGCTTTTGAAACTGCTGAGCTTGAGTACTGTAGGGGATAGCGGAATTCCTAGTG
TAGGGGTGAAATTCGTAGATATTAGGAGGAACACCGGAGGCGAAAGCGGTTATCTGGACAGTCACTGACGCTGTTGCACG
AAAGCGTGGGGAGCAAACAGGATTAGATACCCTGGTAGTC
>454
CCTACGGGTGGCTGCAGCAAGGAATCTTCCGCAATGGGCGAAAGCCTGACGGAGCAACGCCGCGTGGGGGATGAAGCCCT
TCGGGGTGTAAACCCCTTTTCTCAGGGACGAACACAATGACGGTACCCGAGGAATAAGGACCGGCTAACTACGTGCCAGC
AGCCGCGGTAATACGTAGGGTCCAAGCGTTGTCCGGAGTTACTGGGCGTAAAGCGCGCGCAGGCGGTCGGGTTGGCCGGG
CGTGAAAGCCCCGGGCTCAACCGGGGGGGGTCGTCGGGGACTGGGCGACTTGAGGGCGGCAGGGGCCGGTGGAATGCCCG
GTGTAGTGGTGAAATGCGTAGAGATCGGGCGGAACACCCGTGGCGAAGGCGGCCGGCTGGGCCGTACCTGACGCTGAGGC
GCGAAGGCGTGGGGAGCGAACGGGATTAGATACCCGTGTAGTC
>455
CCTACGGGCGGCTGCAGTGGGGAATATTGGACAATGGACGCGAGCCTGACCCAGCGACGCCGCGTGAGTGAAGAAGGCCT
TCGGGTTGTAAAGCTCTTTTTGTGGGGAAGATAATGACGGTACTCACAGACAAAGCTCCGGCTAACTTCGTGCCAGCAGC
CGCGGGCATACGGAGGGGGCCAGCGTGACTCGGAATTATTGGGCGTAAAGCGTGCGTAGGCGGGTTAGTAAGTCAAAAGT
GAAAGCCTTGGGCTCAACCTGAGAATTGCTTTTGAAACTGCTGAGCTTGAGTACTGTAGAGGGTAGCGGAATTCCTAGTG
TAGCGGTGAAATTCGTAGATATTAGGAGGAACACCAGAGGCGAAAGCGGTTATCTGGACGGTCACTGACACTGTTGCACG
AAAGCGTGGGGAGCAAACAGGATTAGATACCCGGGTAGTC
>456
CCTACGGGCGGCTGCAGTGGGGAATATTGGACAATGGGCGCAAGCCTGATCCAGCGACGCCGCGTGAGTGAAGAAGGCCT
TCGGGTTGTAAAGCTCTTTTAGTGGGGAAGATAATGACGGTACCCACAGAAAAAGCCCCGGCGAACTTCGTGCCAGCAGC
CGCGGTAATACGAAGGGGGCTAGCGTTCCTCGGAATTATTGGGCGTAAAGCGTGCGGAGGCTGCATAGTAAGGCAAAAGT
GAAAGCCTTGGGCTCAACCTGAGAAGTGCTTTTGAAACTGATGGGCTTGAGTACTGTAGGGGATAGCGGAATTCCTAGTG
TAGGGGTGAAATTCGTAGATATTAGGAGGAACACCGGAGGCGAAAGCGGTTATCTGGACAGTCACTGACGCTGTTGCACG
AAAGCGTGGGGAGCAAACAGGATTAGATACCCCAGTAGTC
>457
CCTACGGGGGGCAGCAGTGGGGAATATTGGACAATGGGCGCAAGCCTGATCCAGCGACGCCGCGTGAGTGAAGAAGGCCT
TCGGGTTGTAAAGCTCTTTTAGTGGGGAAGATAATGACGGTACCCACAGAAAAAGCCCCGGCTAACTTCGTGCCAGCAGC
CGCGGTAATACGAAGGGGGCAAGGGTTATTCGGAATGATTGGGCGTAAAGCGTACGTAGGCTGCTGAGTAAATCAAAAGT
GAAAGCCTTGGACTCAACCTAAGAATTGCTTTTGAAGCTGCTGATCTTGAGTACTGTAGGGGTTGGCGGAATTCCTAGTG
TATGGGTGAAATTCGTAGATATTAGGAGGAACACCGGAGGCGAAAGCGGTTATCTGGACAGTCACTGACGCTGTTGCGCG
AAAGCGTGGGGAGCAAACAGGATTAGATACCCGAGTAGTC
>458
CCTACGGGAGGCAGCAGTGGGGAATATTGGACAATGGGCGAAAGCCTGATCCAGCGACGCCGCGTGAGTGATGACGGCCT
TCGGGTTGTAAAGCTCTGTTAGAGGGGAAGATAATGACGGTACCAACAGAGAAAGCCTCGGCTAACTTCGTGCCAGCAGC
CGCGGTAATACGAAGGGGGCTAGCGTTCCTCGGAATTATTGGGCGTAAAGCGTGCGTAGGCTGCTTAGTAAGTCAAAAGT
GAAATCCTTTGGATCAACCTATGAATTGCTGTTGAAACTGCTGTGCTTGAGTACTGTAGGGGATAGCGGAATTCCTAGTG
TAGGGGTGAAATGCGTAGATATTAGGAGGAACACCGGAGGCGAAAGCGGTTATCTGGACAGTTACTGACGCTGTTGCACG
AAAGCGTGGGGAGCAAACAGGATTAGATACCCGGGTAGTC
>459
CCTACGGGCGGCTGCAGTGGGGAATATTGGACAATGGGCGCGAGCCTGATCCAGCGACGCCGCGTGAGTGAAGAAGGCCT
TCGGGTTGTAAAGCGCTTTTAGTGGGGAAGATAATGACGGTACCCACAGAAAAAGCCCCGGCTAACTTCGTGCCAGCAGC
CGCGGTAATACGAAGGGGGCTAGCGTTACTCGGAATTATTGGGCGTAAAGCGTGCGTAGGCTGCTTAGTAAGTCCAAAGT
GAAAGCCTTGGGCTCAACCTAGGAATTGCTTTTGAAACTGCTGGGCTTGAGTACTGTAGGGGATAGCGGAATTCCTAGTG
TAGGGGTGAAATTCGTAGATATTAGGAGGAACACCGGAGGCGAAGGCGGTTATCTGGACGGTCACTGACACTGTTGCACG
AAAGCGTGGGGAGCAAACAGGATTAGATACCCGGGTAGTC
>460
CCTACGGGGGGCAGCAGCGAGGAATCTTCTACAATGGGCGCAAGCCCGATAGAGCAACGCCGCGTGGAGGACGACGGCCT
TCGGGTTGTAAACTCCTTTCGGGGGGGATGAGAAGGACAGTACCCCCAGAAGCAGCCCCGGCTTACTCTGGGCCGGCAGC
CGCGGTAAGACAGAGGGGGCAAGCGTTGTCCGGATTTACGGGGCGGACAGCGCGCGCAGGCGGGGCGCGAGGTGCCGGGT
GACAGCCCACCGCGCAACGGGGGGTGGTCCCGGTAGGCACGCGACCTGGAGGAGGGGAGAGGATGGTGGAATACCCGGTG
GAGCGGTGATATGCGTAGAGATCGGGTGGAACACCAGCGGCGAAGGCGGCCATCTGGCCCTGACCTGACGCTGAGGCGCG
AGAGCGTGGGGAGCGAACCGGATTAGATACCCCTGTAGTC
>461
CCTACGGGTGGCAGCAGCAAGGAATTTTCCGCAATGGGCGAAAGCCTGACGGAGCAACGCCGCGTGTGGGATGACGCTTT
TCGGAGTGTAAACCACTGTTCATGGGGACGAAGCACTGACGGTACCCATGGAGGAAGGCCCGGCTAACTACGTGCCAGCA
GCCGCGGTAATACGTAGGGGTCGAGCGTTGTCCGGAGTTACTGGGCGTAAAGCGCATGCAGGCGGCTCATTAGGCATGGG
GTGAAAGCCCCCGGCTTAACCGGGGGGGGTCGTCGTGAACGGGTGAGCTTGAGGATATCAGGGGCTGGTGGAATTCCCGG
TGTAGTGGTGAAATGCGTAGAGATCGGGAGGAACACCTGTGGCGAAGGCGGCCAGCTGGGATATACCTGACGCTGAGATG
CGAAGGCGTGGGGAGCGAACGGGATTAGATACCCGGGTAGTC
>462
CCTACGGGTGGCTGCAGTGGGGAATATTGGACAATGGGCGCAAGCCTGATCCAGCGACGCCGCGTGAGTGAAGAAGGCCT
TCGGGTTGTAAAGCTCTTTTAGTGGGGAAGATAATGACGGTACCCACAGAAAAAGCCCCGGCTAACTTCGTGCCAGCAGC
CGCGGTAATACGAAGGGGGCTATGGTTACTCGTAATTATTGGGCGTAAAGCGTGCGTAGGCTGCTTAGTAAGTCAAAAGT
GAAAGCCTTGGGCTCAACCTAAGAATTGCTTTTGAAACTGCTGAGCTTGAGTACTGTAGGGGATAGCGGAATTCCTAGTG
TAGGGGTGAAATTCGTAGATATTAGGAGGAACACCGGAGGCGAAAGCGGTTATCTGGACAGTCACTGACGCTGTTGCACG
AAAGCGTGGGGAGCAAACAGGATTAGATACCCGAGTAGTC
>463
CCTACGGGCGGCAGCAGTGGGGAATATTGGACAATGGGCGCAAGCCTGATCCAGCGACGCCGCGTGCGGGAAGAAGGCCT
TCGGGTTGTAAAGCTCTTTTAGTGCGGAAGATAATGACGGTACCCACAGCAATAGCCCCGGCTAACTTCGTGCAAGCAGC
CGCTGTAATCAGACGGGGGCCGGCGTTACTCGGAATTATGGGGCGTAAAGCGTGCGGAGGCTGCTTAGTAAGTCGAAAGT
GAAAGCCTTGGGCTAAACCTAAGGATTGCATTTGAAACTGCTGAGCTTGAGTACAGGAGGGGGGAGCGGAATTCCTAGTG
TAGCGGTGAAATGCGTAGATATGAGGAGGAACACCGGTGGCGAAGGCGGCTATCTGGACAGTCACTGACGCTGATGCACG
AAAGCGTGGGGAGCAAACAGGATTAGATACCCTGGTAGTC
>464
CCTACGGGTGGCTGCAGTGGGGAATATTGGACAATGGGCGCAAGCCTGATCCAGCGACGCCGCGTGAGTGAAGAAGGCCT
TCGGGTTGTAAAGCACTTTTAGTGGGGAAGATAATGACGGTACCCACAGACAAAGCCCCGGCCAACTTCGTGCCAGCAGC
CGCGGTAATACGAAGGGGGCTCGCGTTCCTCGGAATTATTGGGCGTAAAGCGTGCGGAGGCTGCTTAGTAAGTCAAAAGT
GAAGGCCTTGGGCTCAACCTAAGAATTGCTTTTGAAACTGCTGAGCTTGAGTACTGTAGGGGATGGCGGAATTCCTAGTG
TAGGGGTGAAATGCGTAGATATTAGGAGGAACACCGGAGGCGAAGGCGGTTATCTGGACAGTCACTGACGCTGTTGCACG
AAAGCGTGGGGAGCAAACAGGATTAGATACCCGAGTAGTC
>465
CCTACGGGTGGCAGCAGTGGGGAATATTGGACAATGGGCGCAAGCCTGATCCAGCGACGCCGCGTGAGTGAAGAAGGCCT
TCGGGTTGTAAAGCTCTTTTAGTTGGGAAGATAATGACGGTACCCACAGAAAAAGCCCCGGCTAACTTCGTGCCAGCAGC
CGCGGTAATACGAAGGGGGCTAGCGTTACTCGGAATTATTGGGCGTAAAGCGGGCGTAGGCTGCTTAGTAAGTCAAAAGT
GAAAGCCTTGGGCTCAACCTAAGAATTGCTTTTGAAACTGCTGAGCTTGAGTACTGTAGGGGATAGCGGAATTCCTAGTG
TAGGGGTGAAATTCGTAGATATTAGGAGGAACACCGGAGGCGAAAGCGGTTATCTGGACAGTCACTGACGCTGTTGCACG
AAAGCGTGGGGAGCAAACAGGATTAGATACCCCGGTAGTC
>466
CCTACGGGCGGCTGCAGTGGGGAATATTGGACAATGGGCGCAAGCCTGATCCAGCGACGCCGCGTGAGTGAAGAAGGCCT
TCTGGTTGTAAAGCTCTTTTAGTGGGGAAGCTAATGACGGTACCCACAGAAAAAGACCCGGCTCACTTCGTTCAAGCAGC
CGCGGTAATACGAAGGGGGCTAGCGTTACTCGGAATTATTTGGCGTAAAGCGTGCGTAGGCTGCTTATTAAGTCAAAAGT
GGAAGCATTGGGCTCAGCCTAAGAATGTCTTTTGAAACGGCGGAGCTTGAGTACTGTAGGGGCTAGCGGAATTCGTAGTG
TAGGGGTGAAATGCGTCGATATTAGGAGGAACACCGGAGGCGAAGGCGGTTGTCTGGACAGTCACTGACGCTGTTGCACG
AAAGCGTGGGGAGCAAACAGGATTAGATACCCCGGTAGTC
>467
CCTACGGGTGGCTGCAGTGGGGAATATTGGACAATGGGCGCAAGCCTGATCCAGCGACGCCGCGTGAGTGAAGAAGGCCT
TCGGGTTGTAAAGCTCTTTTAGTGGGGAAGATAATGACGGTACCCACAGAAAAAGCCCCGGCTAACTTCGTGCCAGCAGC
CGCGGTAATACGAAGGGGGCTAGCGTTACTCGGAATTATTGGGCGTAAAGCGTGCGTAGGCGGCTTAGTAAGTCAAAAGT
GAAAGCCTTGGGCTCAACCTAAGAATTGCTTTTGAAACTGCTGAGCTTGAGTACTGTAGGGGATAGCGGAATTCCTAGTG
TAGGGGTGAAATTCGTAGATATTAGGAGGAACACCGGAGGCGAAAGCGGTTATCTGGACAGTCACTGACGCTGTTGCACG
AAAGCGTGGGGAGCAAACAGGATTAGATACCCGGGTAGTC
>468
CCTACGGGGGGCAGCAGTGGGGAATATTGGACAATGGGCGCAAGCCTGATCCAGCGACGCCGCGTGAGTGAAGAAGGCCT
TCGGGTTGTAAAGCTCTTTTAGTGGGGAAGATAATGACGGTACCCACAGAAAAAGCCCCGGCTAACTTCGTGCCAGCAGC
CGCGGGAATACGAAGGGGGCTAGCGTTACTCGGCATTATTGGGCGTAAAGCGTGCGTAGGCTGCTTAGTAAGTCAAAAGT
GAAAGCCTTGGGCTCAACCTAAGAATTGCTTTTGAAACTGCTGAGCTTGAGTACTGTAGGGGATAGCGGAATTCCTAGTG
TAGGGGTGAAATTCGTAGATATTAGGAGGAACACCGGAGGCGAAAGCGGTTATCTGGACAGTCACTGACGCTGTTGCACG
AAAGCGTGGGGAGCAAACAGGATTAGATACCCTTGTAGTC
>469
CCTACGGGTGGCAGCAGTGGGGAATATTGGACAATGGGCGCAAGCCTGATCCAGCGACGCCGCGTGAGTGAAGAAGGCCT
TCGGGTTGTAAAGCTCTTTTAGTGGGGAAGATAATGACGGTACCCACAGAAAAAGCCCCGGCTAACTTCGTGCCAGCAGC
CGCGGTAATACGAAGGGGGCTAGCGTTACTCGGAATTATTGGGCGTAAAGCGTGCGTAGGCTGCTTAGTAAGTCAAAAGT
GAAAGCCTTGGGCTCAACCTAAGAATTGCTTTTGAAACTGCTGAGCTTGAGTACTGTAGGGGATAGCGGAATTCCTAGTG
TAGGGGTGAAATTCGTAGATATTAGGAGGAACACCGGAGGCGAAAGCGGTTATCTGGACAGTCACTGACGCTGTTGCACG
AAAGCGTGGGGAGCAAACAGGATTAGATACCCCGGTAGTC
>470
CCTACGGGGGGCTGCAGTGGGGAATATTGGACAATGGGCGCAAGCCTGATCCAGCGACGCCGCGTGGGTGAAGAAGGCTC
TCGGGTTGTAAAGCTCTTTTAGTGGGGAAGATAATGACGGTACCCGAATAAAAAGCCCCGGCTAACTTCGTGCCAGCAGC
CGCGGTAATACGAAGGGGGCTAGCGTTACTCGGAATTATTGGGCGTAAAGGGTGCGTAGGCTGCTTTGTAAGTCAAAAGT
GAAAGCCTTGGGCTCAACTTAAGAACTGCTTTGGAAACTGGTGAGCTGGAGTACTGTAGGGGATAGCGGAATTCCTAGTG
TAGGGGTGAAATTCGTAGGTATTAGGAGGAACACCGGAGGCGAAAGCGGTCATCTGGACGGTCACTGACGCTGTTGCACG
AAAGCGTGGGGAGCAAACAGGATTAGATACCCGAGTAGTC
>471
CCTACGGGAGGCAGCAGTGGGGAATATTGGACAATGGGCGCAAGCCTGATCCAGCGACGCCGCGTGAGGGAAGAAGGCCT
TCGGGTTGTAAAGCTCTTTTAGTGGGGAAGATAATGACGGTACCCACAGAAAAAGCCCCGGCTAACTTCGTGCCAGCAGC
CGCGGTAATACGAAGGGGGCGAGCGTGAACCGGAATTACTGGGCGTAAAGCGTGCGTAGGCGGCTTAGTAAGTCAAAAGT
GACAGCCCTGGGCTCAACCTAAGAATTGCTTTTGAAACTGCTGGTCTTGAGTACTGTAGGGGATAGCGGAATTCCTAGTG
TAGGGGTGAAATGCGTAGATATTAGGAGGAACACCGGAGGCGAAGGCGGTTATCTGGACAGTCACTGACGCTGTTGCACG
AAAGCGTGGGGAGCAAACAGGATTAGATACCCCGGTAGTC
>472
CCTACGGGTGGCTGCAGTGGGGAATATTGGACAATGGGCGCAAGCCTGATCCAGCGACGCCGCGTGAGTGAAGAAGGCCT
TCGGGTTGTAAAGCTCTTTTAGTGGGGAAGATAATGACGGTACCCACAGAAAAAGCCCCGGCTAACTTCGTGCCAGCAGC
CGCGGTAATACGAAGGGGGCTAGCGTTACTCGGAATTATTGGGCGTAAAGCGGGCGTAGGCTGCTTGGTAAGTCAAAAGT
GAAAGCCTGGGGCTCAACCTAAGAAGTGCTTTTGAAACTGCTGAGCTTGAGTACTGTAGGGGATAGCGGAATTCCTAGTG
TAGGGGTGAAATTCGTAGATATTAGGAGGAACACCGGAGGCGAAAGCGGTTATCTGGACAGTCACTGACGCTGTTGCACG
AAAGCGTGGGGAGCAAACAAGATTAGATACCCGTGTAGTC
>473
CCTACGGGAGGCTGCAGTGGGGAATATTGCACAATGGGCGGAAGCCTGATGCAGCGACGCCGCGTGAGGGATGACGGCCT
TCGGGTTGTAAACCTCTTTCGACAGGGACGAAGCGCAAGTGACGGTACCTGTAGAAGAAGCACCGGCCAACTACGTGCCA
GCAGCCGCGGTAATACGTAGGGTGCGAGCGTTGTCCGGAATTACTGGGCGTAAAGAGCATGTAGGCGGCTTGTCGCGTCG
ATCGTGAAAACTCACGGCTCAACTGTGGGCTTGCGGTCGATACGGGCAGGCTTGAGTACTGCAGGGGAGACTGGAATTCC
TGGTGTAGCGGTGAAATGCGCAGATATCAGGAGGAACACCGGTGGCGAAGGCGGGTCTCTGGGCAGTAACTGACGCTGAG
AAGCGAAAGCGTGGGTAGCGAACAGGATTAGATACCCCGGTAGTC
>474
CCTACGGGAGGCTGCAGTGGGGAATATTGCACAATGGGCGGAAGCCTGATGCAGCGACGCCGCGTGAGGGATGACGGCCT
TCGGGTTGTAAACCTCTTTCGACAGGGACGAAGCGCAAGTGACGGTACCTGTAGAAGAAGCACCGGCCAACTCCGTGCCA
GCAGCCGCGGTAATACGTAGCGCGCTAGCGGTGTCCGGAATCACTGGGCGTAAAGAGCTTGTAGGCGGCGTGTCGGGTCA
ATGGTGAGAGCCCGAAGCGCGACGGGGGCCGTGCGTTGGATACGGGAGGGCTTGAGTACGTGAGAGGAGGCTGGAATGCC
TGGTGTAGCGGTGAAATGCGCAGATATCAGGAGGAACACCGGTGGCGAAGGCGGGTCTCTGGGCAGTAACTGACGCTGAG
AAGCGAAAGCGTGGGTAGCGAACAGGATTAGATACCCCGGTAGTC
>475
CCTACGGGCGGCTGCAGTCGGGAATTTTGCCCAATGGACGAAAGTCTGAGGCAGCAACTCCGCGTGAGGGACGAAGGCTC
TCGGGTCGTAAACCTCTTTTCTCAGGGAAGATTCAAGACGGTACCTGAGGAATAAGCCACGGCTAACTACGTGCCAGCAG
CCGCGGTAATACGCAGGTGGCAAGCGTTGGCCGGATTTACTGGGCGTACAGAGCGCGCAGGCGGTTGGTCAGGTCTGATG
TGAAAGCTCCAGGCTGAACTGGGAAACGGCATCGGAAACGGATCGGCTTGAAGGTGGGAGAGGGTAGTGGAATTCCCGGT
GTAGTGGTGAAATGCGTAGATATCGGGAGGAACACCAGTGGCGAAGGCGACTACCTGGCCCATGCTTGACGCTGAGGCGC
GAAAGCTAGGGGAGCGAACGGGATTAGATACCCGTGTAGTC
>476
CCTACGGGTGGCTGCAGCAAGGAATTTTCCGCAATGGGCGCAAGCCTGACGGAGCAACGCCGCGTGTGGGATGACGCTTT
TCGGAGTGTAAACCACTGTTCGTGGGGACGAAGCACTGACGGTACCCACGGAGGAAGGCCCGGCTAACTACGTGCCAGCA
GCCGCGGTAATACGTAGGGGTCGAGCGTTGTCCGGAGGTACTGGGCGGAACGCGCATGCAGGCGGGTCATTAGGCATGGG
GTGAAAGCCCCCGGCTCAACCGGGGGGGGTCGTCGTGAACGGGTAAGCTTGAGGGTATCAGGGGCTGGTGGAATTCCCGG
TGTAGTGGTGAAATGCGTAGAGATCGGGAGGAACACCTGTGGCGAAGGCGGCCAGCTGGGATACACCTGACGCTGAGATG
CGAAGGCGTGGGGAGCGAACGGGATTAGATACCCTAGTAGTC
>477
CCTACGGGGGGCTGCAGTGGGGAATATTGGACAATGGGCGCAAGCCTGATCCAGCGACGCCGCGTGAGTGAAGAAGGCCT
TCGGGTTGTAAAGCTCTTTTAGTGGGGAAGATAATGACGGTACCCACAGAAAAAGCCCCGGCTAACTTCGTGCCAGCAGC
CGCGGTAATACGAAGGGGGCTAGCGTTACTCGGAATTATTGGGCGTAAAGCGTGCGTAGGCTGCTTAGTAAGTCAAAAGT
GAAAGCCTTGGGCTCAACCTAAGAATTGCTTTTGAAACTGCTGAGCTTGAGTACTGTAGGGGATAGCGGAATTCCTAGTG
TAGGGGTGAAATTCGTAGATATTAGGAGGAACACCGGAGGCGAAAGCGGTTATCTGGACAGTCACTGACGCTGTTGCACG
AAAGCGTGGGGAGCAAACAGGATTAGATACCCTAGTAGTC
>478
CCTACGGGCGGCTGCAGTGGGGAATATTGCACAATGGGCGCAAGCCTGATGCAGCGACGCCGCGTGAGGGATGACGGCCT
TCGGGTTGTAAACCTCTTTCAGCAGGGAAGAAGCGGAAGTGACGGTACCTTCAGAAGAAGCGCCGGCTAACTACGTGCAA
GCAGCCGCGATCAAACGGACGGTGGGAGCGGTGTTCGGAATTATTTGGCGTAAAGAGCTTGTGGGCGGTTTGTCGCGTCT
GGTGGTAAAAGCCCGGGCTCAACCCCGGACTTGCAGTGGAGACGGGCAGACTTGAGTGTGGGAGGGGAGAGTGGAATTCC
TGGTGTAGCGGTGAAATGCGCAGATATCAGGAGGACCACCGATGGCGAAGGCAGGTCTCTGGGCCACTACTGACGCTGAG
AAGCGAAAGCATGGGGAGCGAACAGGATTAGATACCCGGGTAGTC
>479
CCTACGGGAGGCTGCAGTGGGGAATATTGGACAATGGGCGCAAGCCTGATCCAGCGACGCCGCGTGAGTGAAGAAGGCCT
TCGGGTTGTAAAGCTCTTTTAGTGGGGAAGATAATGACGGTACCCACAGAAAAAGCCACGGCTAACTTCGTGCCAGCAGC
CGCGGTAATACGAAGGGGGCGAGCGTTCCTCGGAATTATTGGGCGTAAAGCGTGCGTAGGCTGCTGAGTAAGTCAAAAGT
GAAAGCCTTGGGCTAAACCTAGGAATTGCTTTTGAAACTGCTGAGCTTGAGTACTGGAGGGGAGAGCGGAATTCCTGGTG
TAGGGGTGAAATTCGTAGATATTAGGAGGAACACCGGAGGCGAAAGCGGTTATCTGGACAGTCACTGACGCTGTTGCACG
AAAGCGTGGGGAGCAAACAGGATTAGATACCCCGGTAGTC
>480
CCTACGGGCGGCTGCAGTGGGGAATATTGGACAATGGGCGCAAGCCTGATCCAGCGACGCCGCGTGAGTGAAGAAGGCCT
TCGGGTTGTAAAGCTCTTTTAGTGGGGAAGATAATGACGGTACCCACAGAAAAAGCCCCGGCTAACTTCGTGCCAGCAGC
CGCGGTAATACGAAGGGGGCGAGCGTTACTCGTAATTATTGGGCGTAAAGCGTGCGTAGGCTGCTTAGTAAGTCAAAAGT
GAAAGCCTTGGGCTCAACCTAAGAATTGCTTTTGAAACTGCTGAGCTTGAGTACTGTAGGGGATAGCGGAATTCCTAGTG
TAGGGGTGAAGTTCGTAGATATTAGGAGGAAAACCGGAGGCGAAAGCGGTTATCTGGACAGTCACTGACGCTGTTGCACG
AAAGCGTGGGGAGCAAACAGGATTAGATACCCCGGTAGTC
>481
CCTACGGGTGGCTGCAGTGGGGAATATTGCAAAAGGGGCGAAAGCCTGATGCAGCGACGCCGCGGGAGGGATGACGGCCT
TCGGGTTGTAAACCTCTTTCAGCAGGGAAGAAGAGAAAGTGACGGAACCTGCAGAAGAAGCACCGGCAAACAACGTGCCA
GCAGCCGAGGTAATACGGAGGGGGGGAGCGGTGGACGGAATTGTTGGGCGGAAAGGGCTGGTGGGTGGTTAGCCGAGTCT
GTGGTGAAATTTCGGGGCTCCACCCCCGACTTGCAGTGGATACGGGCCTACTAGAGTGTGGTAGGGGTGAGTGGAATTTC
TGGTGTAGCGGTGAAATGCGTAGATATCAGGAGGAACACCGATTGCGAAGGCAGGTCTCTGGGCCACTACTGACGCTGAG
AAGCGAAAGCATGGGGAGCGAACAGGATTAGATACCCCTGTAGTC
>482
CCTACGGGAGGCTGCAGTGGGGAATATTGGACAATGGGCGCAAGCCTGATCCAGCGACGCCGCGTGAGTGAAGAAGGCCT
TCGGGTTGTAAAGCCCTTTTAGTGGGGAAGATAATGACGGTACCCACAGAAAAAGCCCCGGCTAACTGCGTGCCAGCAGC
CGCGGTAATACGAAGGTGGCGAGCGTTACTCGGAATTATTGGGCGTAAAGCGGGCGAAGGCTGCTTAGTAAGTCAAAAGT
GAAAGCCTTGGGCTCAACCTAAGAATTGCTTTTGAAACTGTTGAGCTTGAGTACTGTAGGGGATAGCGGAATTCCTAGTG
TAGGGGTGAAATTCGTAGATATTAGGAGGAACACCGGAGGCGAAAGCGGTTATCTGGACAGTCACTGACGCTGTTGCACG
AAAGCGTGGGGAGCAAACAGGATTAGATACCCCGGTAGTC
>483
CCTACGGGCGGCAGCAGTGGGGAATATTGGACAATGGGCGCAAGCCTGATCCAGCGACGCCGCGTGAGTGAAGAAGGCCT
TCGGGTTGTAAAGCTCTTTTAGTGGGGAAGATAATGACGGTACCCACAGAAAAAGCCCCTGCTAACTTCGTGCCAGCAGC
CGCGGTAATACGAAGGGGGCTAGCGTTACTCGGTATTATTGGGCGTAAAGCGTGCGTAGGCTGCTTAGTAAGTCAAAAGT
GAAAGCCTTGGGCTCAACCTAAGAATTGCTTTTGAAACTGCTGAGCTTGAGTACTGTAGGGGATAGCGGAATTCCTAGTG
TAGGGGTGAAATTCGTAGATATTAGGAGGAACACCGGAGGCGAAAGCGGTTATCTGGACAGTCACTGACGCTGTTGCACG
AAAGCGTGGGGAGCAAACAGGATTAGATACCCGAGTAGTC
>484
CCTACGGGCGGCTGCAGTGGGGAATATTGCACAATGGGCGAAAGCCTGATGCAGCGACGCCGCGTGAGGGATGACGGCCT
TCGGGTTGTAAACCTCTTTCAGCAGGGAAGAAGCGAAGGTGACGGTACCTGCAGAAGAAGCACCGGCTAACTACGTGCCA
GCAGCCGCGGTAATACGTAGGGTGCGAGCGTTGTCCGGAATTATTGGGCGTAAAGAGCTTGTAGGCGGGTTGTCGCGTGT
GCTGTGAAAATCCGGGGCTCAACCCCGGACTTGCAGTGGGTACGGGCAGACTAGAGTGTGGTAGGGGAGACTGGAATTCC
TGGTGTAGCGGTGAAATGCGCAGATATCAGGAGGAACACCGATGGCGAAGGCAGGTCTCTGGGCCACTACTGACGCTGAG
AAGCGAAAGCATGGGGAGCGAACAAGATTAGATACCCCGGTAGTC
>485
CCTACGGGAGGCAGCAGTGGGGAATATTGGACAATGGGCGCAAGCCTGATCCAGCGACGCCGCGTGAGTGAAGAAGGCCT
TCGGGTTGTAAAGCTCTTTTAGTGGGGCAGATAATGACGGTACCCACAGAAAAAGCCACGGCTCACTTCGTTCCAGCAGC
CGCAGTAATACGACGGGTGCTGGCGTTCCACGGTATTACTGGGCGTAAACCGTGCGTAGGCGTCTTAGTAAGTCCACAGT
CAGAGCCTTGGGGTAAACCGAAGAAGTGCTGTTGAAACTGCGGGGCTTGAGTGCTGTAGGGGATAGCGGAATTCCTAGTG
TAGGGGTGAAATTCGTAGATATTAGGAGGACCCCCGGAGGCGAAGGCGGTTATCTGGACAGTCACTGACGCTGGTGCGCG
AAAGCGTGGGGAGCAAACAGGATTAGATACCCGGGTAGTC
>486
CCTACGGGAGGCAGCAGTGGGGAATATTGGACAATGGGCGCAAGCCTGATCCAGCGACGCCGCGTGAGTGAAGAATGCCT
TCGGGTTGTAAAGCTCTTTTAGAGGGGAAGATAATGACGGTACCCACAGAAAAAGCCCCGGCTACCTTCGTGCCAGCCGC
CACGGGAATACGACGGGGGCGAGGGTTACTCTGAATTATTGGGCGTAAAGCGTGCGGAGGCTGCTTAGTAAGTCAAAATG
GCAAGCCTTGGGCTCAACCTAAGAATTGCTTTTGAAACTGCTGAGCTTGAGTACTGTAGGGGATAGCGGAATTCCTAGTG
TAGGGGTGAAATTCGTAGATATTAGGAGGAACACCGGAGGCGAACGCGGTTATCTGGACAGTCACTGACGCTGTTGCACG
AAAGCGTGGGGAGCAAACAGGATTAGATACCCGGGTAGTC
>487
CCTACGGGAGGCTGCAGTGGGGAATATTGGACAATGGGCGGAAGCCTGATCCAGCAACGCCGCGTGAGGGATGACGGCCT
TCGGGTTGTAAACCTCTTTCAGTACCGACGAAGCGAAAGTGACGGTAGGTACAGAAGAAGCACCGGCCAACTACGTGCCA
GCAGCCGCGGTAATACGTAGGGTGCGAGCGTTGTCCGGAATTATTGGGCGTAAAGGGCGCGTAGGCGGTTTGTCGCGTCG
GGAGTGAAAACACCGTGCTTAACACGGTGCTTGCTTGCGATACGGGCAGACTAGAGGCATGCAGGGGAGAACGGAATTCC
TGGTGTAGCGGTGAAATGCGCAGATATCAGGAGGAACACCGGTGGCGAAGGCGGTTCTCTGGGCATGTCCTGACGCTGAG
GAGCGAAAGTGTGGGGAGCGAACAGGATTAGATACCCGTGTAGTC
>488
CCTACGGGGGGCTGCAGTGGGGAATATTGGACAATGGGCGCAAGCCTGATCCAGCGACGCCGCGTGAGTGAAGAAGGCCT
TCGGGTTGTAAAGCTCTTTTAGTGGGGAAGATAATGACGGTACCCACAGAATAAGCCCCGGCTAACTTCGTGCCAGCAGC
CGCGGTAATACGAAAGGGGCTAGCGTAAATCGGAATTATTGGGCGTAAAGCGTGCGTAGGCGGCTGAGTAAGTCAAATGT
GAAAGCCTTGGGCTCAACCTAAGAATTGCTTTTGAAACTGGTGAGCTGGAGTACGGTAGGGGATAGCGGAATTCCTGGTG
TAGGGGTGAAATGCGTAGATATTAGGAGGAACACCGGTGGCGAAAGCAGTTATCTGGACAGTCACTGACGCTGATGCACG
AAAGCGTGGGGAGCAAACAGGATTAGATACCCCAGTAGTC
>489
CCTACGGGGGGCAGCAGTGGGGAATATTGGACAATGGGCGCAAGCCTGATCCAGCGACGCCGCGTGAGTGAAGAAGGCCT
TCGGGTTGTAAAGCTCTTTTAGTGGGGAAGATAATGACGGTACCCACAGAAAAAGCCCCGGCTAACTTCGTGCCAGCAGC
CGCGGTAATACGAAGGGGGCTAGCGTTACTCGGAATGATTGGGCGTAAAGCGTGCGTAGGCTGCTTAGTAAGTCAAAAGT
GAAAGCCTTGGGCTCAACCTAAGAATTGCTTTTGAAACTGCTGAGCTTGAGTACTGTAGGGGATAGCGGAATTCCTAGTG
TAGGGGTGAAATTCGTAGATATTAGGAGGAACACCGGAGGCGAAGGCGGTTATCTGGACAGTCACTGACGCTGTTGCACG
AAAGCGTGGGGAGCAAACAGGATTAGATACCCCTGTAGTC
>490
CCACGGGAGGCTGCAGTGGGGAATATTGGACAATGGGCGCAAGCCTGATCCAGCGACGCCGCGTGAGTGAAGAAGGCCTT
CGGGTTGTAAAGCTCTTTTAGTGGGGAAGATAATGACGGTACCCACAGAAAAAGCCCCGGCTAACTTCGTGCCAGCAGCC
GCGGTAATACGAAGGGGGCTAGCGTTACTCGGAATTATTGGGCGTAAAGCGTGCGTAGGCTGCTTAGTAAGTCAAAAGTG
AAAGCCTTGGGCTCAACCTAAGAATTGCTTTTGAAACTGCTGAGCTTGAGTACTGTAGGGGATAGCGGAATTCCTAGTGT
AGGGGTGAAATTCGTAGATATTAGGAGGAACACCGGAGGCGAAAGCGGTTATCTGGACAGTCACTGACGCTGTTGCACGA
AAGCGTGGGGAGCAAACAGGATTAGAGACCCCCAGTAGTC
>491
CCTACGGGGGGCTGCAGTGGGGAATATTGGACAATGGGCGCAAGCCTGATCCAGCGACGCCGCGTGAGTGAAGAAGGCCT
TCGGGTTGTAAAGCTCTTTTAGTGGGGAAGATAATGACGGTACCCACAGAAAAAGCCCCGGCTAACTTCGTGCCAGCAGC
CGCGGTAATACGAAGGGGGCTAGCGTTACTCGGAATTATTGGGCGTGAAGCGTGCGTAGGCTGCTTAGTAAGTCAAAAGT
GAAAGCCTTGGGCTCAACCTAAGAATTGCTTTTGAAACTGCTGAGCTTGAGTACTGTAGGGGATAGCGGAATTCCTAGTG
TAGGGGTGAAATTCGTAGAGATTAGGAGGAACACCGGAGGCGAAAGCGGTTATCTGGACAGTCACTGACGCTGTTGCACG
AAAGCGTGGGGAGCAAACAGGATTAGATACCCCGGTAGTC
>492
CCTACGGGGGGCAGCAGTGGGGAATATTGGACAATGGGCGCAAGCCTGATCCAGCGACGCCGCGTGAGTGAAGAAGGCCT
TCGGGTTGTAAAGCTCTGTTAGTGGGGAAGATAATGACGGTACCCACAGAAAAAGACCCGGCTAACTTCGTGCCAGCAGC
CTCGGTAATACGAAGGGGACGAGCGTTACTCGGAATTATTGGGCGGAAAGCGTGCGTAGGCTGCTTAGTAAGTCAAAAGT
GAAAGCCTTGGGCTCAACCTAAGAATTGCTTTTGAAACTGCTGGGCTTGAGTACTGTAGGGGATAGCGGAATTCCTAGTG
TAGGGGTGAAATTCGTAGATATTAGGAGGAACACCGGAGGCGAAAGCGGTTATCTGGACAGTCACTGACGCTGTTGCACG
AAAGCGTGGGGAGCAAACAGGATTAGATACCCGGGTAGTC
>493
CCTACGGGCGGCTGCAGTGGGGAATATTGGACAATGGGCGCAAGCCTGATCCAGCGACGCCGCGTGAGTGAAGAAGGCCT
TCGGGTTGTAAAGCTCTTTTAGTGGGGAAGATAATGACGGTACCCACAGAAAAAGCCCCGGCTAACTTCGTGCCAGCAGC
CGCGGTAATACGAAGGGGGCTAGCGTTACTCGGAATTATTGGGCGTAAAGCGTGCGTAGGCTGCTTAGTAAGTCAAAAGT
GAAAGCCTTGGGCTCAACCTAAGAATTGCATTTGAAACTGCTGAGCTTGAGTACTGTAGGGGATAGCGGAATTCCTAGTG
TAGGGGTGAAATTCGTAGATATTAGGAGGAACACCGGAGGCGAAAGCGGTTCTCTGGACAGTCACTGACGCTGTTGCACG
AAAGCGTGGGGAGCAAACAGGATTAGATACCCTGGTAGTC
>494
CCTACGGGCGGCAGCAGTGGGGAATATTGGACAATGGGCGCAAGCCTGATCCAGCGACGCCGCGTGAGTGAAGAAGGCCT
TCGGGGTGTAAAGCTCTTTTAGGGGGGAAGATAATGACGGTACCCACAGAAAAAGCCCCGGCTAACTTCGTGCCAGCCGC
CGCGGTAATACGAAGGGGGCTAGCGTTACTCGGAATTATTGGGCGTAAAGCGTGCGTAGGCTGCTTAGTAGGTCAAAAGT
GAAAGCCTTGGGCTCAACCTAAGAATTGCTTTTGAAACTGCTGAGCTTGAGTACTGTAGGGGATAGCGGAATTCCTAGTG
TAGGGGTGAAATTCGTAGATATTAGGAGGAACACCGGAGGCGAAAGCGGTTATCTGGACAGTCACTGACGCTGTTGCACG
AAAGCGTGGGGAGCAAACAGGATTAGATACCCTGGTAGTC
>495
CCTACGGGCGGCTGCAGTGGGGAATATTGCACAATGGGCGAAAGCCTGATGCAGCGACGCCGCGTGAGGGATGAAGGCCT
TCGGGTTGTAAACCTCTTGCAGCAGGGAAGAAGCTTACGGTACGGTACCTGCAGAAGAAGCACCGGCTCACGACAGCCGA
GCAGCCACGGGAATACGTAGTGGCCGAGCGTTGGCCGAGATTATTTGACGTGAAGAGCTTGTAGGCGGTTGGTTGAGTCT
GCTGTGAAAATTCCGGGCTTAACCCTGGAATGGAAGTGGGTCATGGTAGAGTAGAGTGTTGTAGGGGGGAGTAGAATTCC
TGTTGTAGCGGTGGAATGCGCAGGTATGAGGAGGAATACCGGTGGCGAAGGCAGGTCTCTGGGCAATTACTGCCGCTCAG
AAGCGAAAGCATGGGGAGCGAACAGGATTAGATACCCCAGTAGTC
>496
CCTACGGGAGGCAGCAGTGGGGAATATTGGACAATGGGCGCAAGCCTGATCCAGCGACGCCGCGTGAGTGAAGAAGGCCT
TCGGGTTGTAAAGCTCTTTTAGTGGGGAAGATAATGACGGTACCCACAGAAAAAGCCCCGGCTAACACCGTGCCAGCAGC
CGCGGTAATACGAAGGGCGCTAGCGTTACTCGGAATTATTGGGCGTAAAGCGTGTGGAGGCTGCTTAGTAAGTCAAAAGT
GAAAGCCCTGGGCTCAACCTAGGAATTGCTTTTGAAACTGATGAGCTTGAGTACTGTAGGGGGTAGCGGAATTCCTAGTG
TAGGGGTGAAATTCGTAGATATAAGGAGGAACACCGGAGGCGAAGGCGGTTATCTGGACAGACACTGACGCTGTTGCACG
AAAGCGTGGGGAGCAAACAGGATTAGATACCCCGGTAGTC
>497
CCTACGGGGGGCTGCAGTGGGGAATATTGGACAATGGGCGCAAGCCTGATCCAGCGACGCCGCGTGAGTGAAGAAGGCCT
TCGGGTTGTAAAGCTCTTTTAGTGGGGAAGATAATGACGGTACCCACAGAAAAAGCCCCGGCTAACTTCGTGCCAGCAGC
CGCGGTAATACGAAGGGGGCTAGCGTTACTCGGAATTATTGGGCGTAAAGCGTGCGTAGGCTGCTTAGTAAGTCAAAAGT
GAAAGCCTTGGGCTCAACCTAAGAATTGCTTTTGAAACTGCTGAGCTTGAGTACTGTAGGGGATAGCGGAATTCCTAGTG
TAGGGGTGAAATTCGTAGATATTAGGAGGAACACCGGAGGCGAAAGCGGTTATCTGGACAGTCACTGACGCTGTTGCACG
AAAGCGTGGGGAGCAAACAGGATTAGATACCCTTGTAGTC
>498
CCTACGGGCGGCTGCAGTGGGGAATATTGCACAATGGGCGAAAGCCTGATGCAGCGACGCCGCGTGAGGGATGACGGCCT
TCGGGTTGTAAACCTCTTTCAGCAGGGAAGAAGCTTTTGTGACGGTACCTGCAGAAGAAGCACCGGCTAACTACGTGCCA
GCAGCCGCGGTAATACGTAGGGTGCGAGCGTTGTCCGGAATTATTGGGCGTAAAGAGCTTGTGGGCGGTTTGTCGCGTCT
GCTGTGAAAATTCAGGGCTTAACCCTGGACGTGCAGGGGGTACGGGCAGACTAGAGGGTGGTAGGGGAGACTGGAAGTCC
TGGTGTAGCGGTGGAATGCGCAGATATCAGGAGGAACACCGATGGCGAAGGCAGGTCTCTGGGCCATTACTGACGCTGAG
AAGCGAAAGCATGGGGAGCGAACAGGATTAGATACCCCAGTAGTC
>499
CCTACGGGCGGCAGCAGTGGGGAATATTGGACAATGGGCGCAAGCCTGATCCAGCGACGCCGCGTGAGTGAAGAAGGCCT
TCGGGTTGTAAAGCTCTTTTAGTGGGGAAGATAATGACGGTACCCACAGAAAAAGCCCCGGCTAACTTCGTGCCAGCAGC
CGCGGTAATACGAAGGGGGCTAGCGTTACTCGGAATTATTGGGCGTAAAGCGTGCGTAGGCTGCTTAGTAAGTCAAAAGT
GAAAGCCTTGGGCTCAACCTAAGAATTGCTTTTGAAACTGCTGAGCTTGAGTACTGTAGGGGATAGCGGAATTCCTAGTG
TAGGGGTGAAATTCGTAGATATTAGGAGGAACACCGGAGGCGAAAGCGGTTATCTGGACAGTCACTGACGCTGTTGCACG
AAAGCGTGGGGAGCAAACAGGATTAGATACCCTAGCAGTC
>500
CCTACGGGCGGCTGCAGTGGGGAATATTGCGCAATGGGCGGAAGCCTGACGCAGCGACGCCGCGTGGGGATGACGGCCTT
CGGGTTGTAAACCTCTTTCAGCAGGGACGAAACCTCACGGTGACGGTACCAGCAGAAGAAGCACCGTCCAACTACGTGCG
GGCAGCCGCGGTAATGCGGAGAGTGCAAGCGTGGCCCCGATATCTTGGGCGGAAAGAGCTCGGCGGCGTTGTGGCGCGGC
TGCTGTGAAAACCCGGAGCACAACCCGAGGCCGACGAAGGATACGGGCAGGCTCGAGTATTGCAGGAGAGACTGGAATTC
CTAGTGTAGCGGTGAAATGCGAAGATATCAGGAGGAGAACCGGTGGCGAAGGCGGGTCTCTGAGCAAAAACTGACGCTGA
GGCGCGAAAGCGTGGGGAGCAAACAGGATTAGATACCCTGTTAGTC
>501
CCTATGGGTGGCAGCAGCAAGGAATCTTCTACAATGGGCGCAAGCCCGATAGAGCAACGCCGCGTGGAGGACGACGGCCT
TCGGGTTGTAAAGTCCTTTCGGGGGGGATGATGATGACAGTACCCCCAGAAGCAGCCCCGGCTAACTCTGTGCCAGCAGC
CGCGGTAAAACAGAGGGGGCAAGCGTGGTCCGGAATGACTGGGCGAAGAGCGCGCGCAGGCGGCTGGCGACGTGCCGTCT
GACAAGCGGGGGCTCAACCCCGGAGGGTCACCGTAGACGGGGAGGCTGGGGGCAGGGGGAGGGATGTGGAATGCCCGGTG
GAGCGGTGAAATGCGTAGAGATCGGGCGGAACACCAGCGGCGAAGGCGGCATCCTGGCCCTGAACTGACGCTGAGGCGCG
AGAGCGTGGGGAGCAAACCGGATTAGATACCCGGGTAGTC
>502
CCTACGGGAGGCAGCAGTGGGGAATATTGGACAATGGGCGCAAGCCTGATCCAGCCACGCCGCGTGAGTGAAGAAGGCCT
TCGGGTTGTAAAGCTCTTTTAGTGGGGAAGATGAGGACGGAACCCACAGGAAAAGCTCCTGCTATTTCCGTGCGAGCAGC
CGCGGTCATACGAAGGGGCCGAGCGTGCCGAGGAATCATTGGTCGTAGAGCGTGCGTAGGCTGCTTGGTAAGTCAAAAGT
GAAAGCCCTGGGCTCAACCTGAGAATTGCATCTGAAACTGGTGAGCTTGAGTACTGTAGAGGATAGCGGAATTTCTAGTG
TAGCGGTGAAATGCGTAGATATTGGGAGGAACACCAGAGGCGAAGGCGGCTACCTGGACAGTTACTGACGCTGTTGCACG
AAAGCGTGGGGAGCAAACAGGATTAGATACCCCGGTAGTC
>503
CCTACGGGCGGCAGCAGTGGGGAATATTGGACAATGGGCGCAAGCCTGATCCAGCGACGCCGCGTGAGTGAAGAAGGCCT
TCGGCTTGTAAAGCTCTATTCGTGGGGAAGATAATGACGGTAGCCACAGAGAAAGCCCCGGCTAACTTCGTGCCATCAGC
CGCGGTAATACGAATGAGGCTAGCGTTCTCCGTAATTCTTGGGCGTAAAGGGTGCGTAGGCTGCTGAGTAAGTCAGAAGT
GAAAGTCTTGGTCGAAACCTATGAATGGCTTTGGAAACTGCTGGGCTTGAGTACTGTAGGGGATAGCGGAATTCCGAGTG
TAGGGGTGAAATTCGTAGATATTAGGAGGAACACCAGAGGCGAAAGCGGTTATCTGGACAGTCACTGACGCTGATGCACG
AAAGCGTGGGGAGCAAACAGGATTAGATACCCTAGCAGTC
>504
CCTACGGGCGGCTGCAGCAAGGAATTTTCCGCAATGGGCGCAAGCCTGACGGAGCAACGCCGCGTGCGGGAGGACGCCTT
TCGGGGTGTAAACCGCTGTTCGTGGGGACGAAGCACTGACGGTACCCACGGAGGAAGGCCCGGCTAACTACGTGCCAGCA
GCCGCGGTAATACGTAGGGGCCGAGCGTTGTCCGGAGTTACTGGGCGTAAAGCGGGCGCAGGCGGCGCGTTCGGCCCGGC
GTGAAAGCCCCCGGCTCAACCGGGGGGGGTCGTCGGGGACGGGCGCGCTTGAGGGCGGCAGGGGCTGGTGGAATTCCCGG
TGTAGTGGTGAAATGCGTAGAGATCGGGAGGAACACCTGTGGCGAAGGCGGCCAGCTGGGCCGACCCTGACGCTGAGGCA
CGAAGGCGTGGGGAGCGAACGGGATTAGATACCCGGGTAGTC
>505
CCTACGGGGGGCAGCAGTGGGGAATATTGGACAATGGGCGCAAGCCTGATCCAGCGACGCCGCGTGAGTGAAGAAGGCCT
TCTGGTTGTAAAGCTCTTTTAGTGGGGAAGATAATGACGGTACCCACAGAAAAAGCCCCGTCTAACTTCGTGCCAGCAGC
CGCGGTAATACGAAGGGGGCTAGTGTTACTCGGATGTATCGGGCGTAAAGCGTGCGTAGGCTGCTTAGTAAGTCAAAAGT
GAAAGCCTTGGGCTCAACCTAAGAATTGCTTTTGAAACTGCTGAGCTTGAGTACTGTAGGGGATAGCGGAATGCCTAGTG
TAGGGGTGAAATTCGTAGATATTAGGAGGAACACCGGAGGCGAAAGCGGTTATCTGGACAGTCACTGACGCTGTTGCACG
AAAGCGTGGGGAGCAAACAGGATTAGATACCCGAGTAGTC
>506
CCTACGGGTGGCTGCAGTGGGGAATATTGCACAATGGGCGAAAGCCTGATGCAGCGACGCCGCGTGAGGGATGACGGCCT
TCGGGTTGTAAACCTCTTTCAGCAGGGAAGAAGCTTTTGTGACGGTACCTGCAGAAGAAGCACCGTCTAACTACGTGCAA
GACGCCGCGGTGCTACGTAGGGTGCGAGGGTTGTCCGGAATTGAGGGGCGTAAAGAGCTTGTAGTGGGTTTGTCGGGTCT
GCAGGAAAAGTCCTGGGCTTAACCCGGGACGTGCAGTGGGTACGGGCAGACTTGAGGATGGTAGAGGGGAGTGGAATTCC
CGGTGTAGCGGTGGAATGCGCAGATATCAGGAGGAACACCGATGGCGAAGGCGGGTCTCTGGGCCATTACTGACGCTGAG
ACGCGAAAGCATGGGGAGCGAACAGGATTAGATACCCGAGTAGTC
>507
CCTACGGGCGGCTGCAGTGGGGAATATTGCACAATGGGCGAAAGCCTGATGCAGCGACGCCGCGTGAGGGATGACGGCCT
TCGGGTTGTAAACCTCTTTCAGCAGGGAAGAAGCGAAAGTGACGGTACCTGCAGAAGAAGCACCGGCTAACTACGTGCCA
GCAGCCGCGGTAATACGTAGGGTGCGAGCGTTGTCCGGAATTATTGGGCGTAAAGGGCTGGTAGGCGGTTTGTCGCGTCT
GCTGTGAAATTTCGGGGCTCACCCCCGAACTTGCAGTGGGTACGGGCAGACTAGAGGGTGGTAGGGGAGACTGGAATTCC
TGGTGTAGCGGTGAAATGCGCAGATATCAGGAGGAACACCGATGGCGAAGGCAGGTCTCTGGGCCACTACTGACGCTGAG
AAGCGAAAGCATGGGGAGCGAACAGGATTAGATACCCTTGTAGTC
>508
CCTACGGGCGGCTGCAGCAGGGAATCTTGCGCAATGGGCGAAAGCCTGACGCAGCAACGCCGCGTGGGGGATGAAGGCTC
TCGGGTTGTAAACCCCTTTCAGCAGGGACGATTGTGACGGTACCTGCAGAAGAAGCCCCGGCCAACTACGTGCCAGCAGC
CGCGGTAACACGTAGGGGGCGAGCGTTGTCCGGATTGATTGGGCGTAAAGAGCTCGTAGGCGGCTCGGTAAGGCGGGTGT
GAAAACGCGGGGCGCCACCCCGGGATGCCACTCGATACTGCCATGGCTTGAGTCCGGTAGGGGAGCAGGGAATACCTGGT
GTAGCGGTGAAATGCGCAGATATCAGGTGGAACACCGGTGGCGAAGGCGCTGCTCTGGGCCGGTACTGACGCTGAGGAGC
GAAAGCGTGGGGAGCAAACAGGATTAGATACCCTTGTAGTC
>509
CCTACGGGCGGCTGCAGTGGGGAATATTGGACAATGGGCGCAAGCCTGATCCAGCGACGCCGCGTGAGTGAAGAAGGCCT
TCGGGTTGTAAAGCTCTTTTAGTGGGGAAGATAATGACGGTACCCACAGAAAAAGCCCCGGCTAACTTCGTGCCAGCAGC
CGCGGTAATACGAAGCGGGCTAGCGTTACTCGGAATTATTGGGCGTAAAGCGTGTGTAGGTTGTTTAGTAAGTTAAAAGT
GAAAGCCGTGGGCTCAACTTAAGAATTGTTTTTGAAACTGCTGTGCTTGAGTACTGTAGGGGATAGCTGAATTCCTAGTG
TAGAGGTGAAATTCTTAGATATTAGGAGGTACACCGGAGGCGAAAGCGGTTATGTGGACAGTCACTGACGCTGTTGCACG
AAAGCGTGGTGAGGAAACAGGATTAGATACCCGGGTGGTC
>510
CCTACGGGCGGCTGCAGTGGGGAATATTGCACAATGGGCGAAAGCCTGATGCAGCGACGCCGCGTGAGGGATGACGGCCT
TCGGGTTGTAAACCTCTTTCAGCTCTGAAGAAGCGAAAGTGACGGTAGGAGCAGAAGAAGCACCGGCTAACTACGTGCCA
GCAGCCGCGGTAATACGTAGGGTGCGAGCGTTGTCCGGAATTATTGGGCGTAAAGAGCTTGTAGGCGGTCTGTCGCGTCT
GCTGTGAAAATCCGGGGCCCAACCCCGGACCTGCAGTGGGTACGGGCAGACTAGAGTGTGGTAGGGGAGACTGGAATTCC
TGGTGTAGCGGTGGAATGCGCAGATATCAGGAGGAACACCGATGGCGAAGGCAGGTCTCTGGGCCATTACTGACGCTGAG
AAGCGAAAGCATGGGGAGCGAACAGGATTAGATACCCTAGTAGT
>511
CCTACGGGCGGCAGCAGTGGGGAATATTGGACAATGGGCGGAAGCCTGATCCAGCAACGCCGCGTGAGGGATGACGGCCT
TCGGGGTGTAAACCTCTTTCAGTTCCGACGAAGCTAACGGGACGGTAGGATCAGAAGAAGCACCGGCCAACTACGTGCCA
GCATCCGCGGGAATACGGAGGGTGCGAGCGTTGTCCGGAGTTATTGGGCGTAAAGGGCTCGTAGGCGGGTGGTCGCGTCG
GGAGTGAAAAGACCGGTGTTAGCACGGGGCTTGCTTTCGATACGGGCAGCCTAGTGGCATGCAGGGGTGAACGGCATTCC
TGGTGTAGCGGTGAAATGCGCAGATATCAGGAGGAACACCGGTGGCGAAGGCGGTTCTCTGGGCATGTCCTGACGCTGAG
GAGCGAAAGTGTGGGGAGCGAACAGGATTAGATACCCCAGTAGTC
>512
CCTACGGGAGGCTGCAGTGGGGAATATTGGACAATGGGCGCAAGCCTGATCCAGCGACGCCGCGTGAGTGAAGAAGGCCT
TCGGGTGGTAAAGCTCTTTTAGGTGGGAAGATAATGACTGTACCCACAGAAAAAGCCCCTGCTAACTTCGTGCCAGCAGC
CGGTGTAATACGAAGGGGGCTAGCGTTACGCGGAATTATTGGGCGTAAAGCGGGCGTAGGCTGCTTAGTAAGTCAAAAGT
GAACGCCTTGGGCTCAACCTAAGAATTGCTTTTGAAACTGCTGAGCTTGAGTACTGTAGGGGATAGCGGAATTCCTAGTG
TAGGGGTGAAATTCGTAGATATTAGGAGGAACACCGGAGGCGAAAGCGGTTATCTGGACAGTCACTGACGCTGTTGCACG
AAAGCGTGGGGAGCAAACAGGATTAGATACCCGTGTAGTC
>513
CTACGGGGTGCTGCAGTGGGGAATATTGGACAATGGGCGCAAGCCTGATCCAGCGACGCCGCGTGAGTGAAGAAGGCCTT
CGGGTTGTAAAGCTCTTTTAGTGGGGAAGATAATGACGGTACCCACAGAAAAAGCCCCGGCTAACTTCGTGCCAGCAGCC
GCGGTAATACGAAGGGGGCTAGCGTTACTCGGAATTATTGGGCGTAAAGCGGGCGTCGGCTGCTTAGTAAGTCAAAAGTG
AAAGCCTTGGGCTCAACCTAAGAATTGCTTTTGAAACTGCTGAGCTTGAGTACTGTAGGGGATAGCGGAATTCCTAGTGT
AGGGGTGAAATTCGTAGATATTAGGAGGAACACCGGAGGCGAAAGCGGTTATCTGGACAGTCACTGACGCTGTTGCACGA
AAGCGTGGGGAGCAAACAGGATTAGATACCCGGGTAGTC
>514
CCTACGGGCGGCTGCAGTGGGGAATATTGGACAATGGGCGCAAGCCTGATCCAGCGACGCCGCGTGAGTGAAGAAGGCCT
TAGGGTTGTAAAGCTCTTTTAGTGGGGAAGATAATGACGGTACCCACAGAAACAGCCCCGGATAACTTCGTGCCAGCAGC
CGCGGTAATACGACGGGGGCGAGCGTTACTCGGAATGATTGGGCGTAAGGCGTGCGTAGGCTGCTGAGTAAGTTAAAAGT
GAAAGCCTTGGGCTAAACCTAAGAATTGCTTTTGAAACTGGTGAGCTTGAGTCATGTAGGGGATGGCGGAATTCCTAGTG
TAGGGGTGAAATTCGTAGATATTAGGAGGAACACCGGAGGCGAAGGCGGTTATCTGGACAGTCACTGACGCTGTGGCACG
AAAGCGTGGGGAGCAAACAGGATTAGATACCCGAGTAGTC
>515
CTACGGGCGGCAGCAGCAAGGAATTTTCCGCAATGGGCGAAAGCCTGACGGAGCAACGCCGCGTGTGGGATGACGCTTTT
CGGAGTGTAAACCACTGTTCATGGGGACGAAGCACTGACGGTACCCATGGAGGAAGGCCCGGCTAACTACGTGCCAGCAG
CCGCGGTAATACGTAGGGGTCGAGCGTTGTCCGGAGTTACTGGGCGTAAAGCGCATGCAGGCGGCGCATTACGCATGGCG
TGAAAGCCCCCGGCTTAACCGGGGAGGGTCGTCGTGAACGGGTGAGCTTGAGGATATCAGGGGCTGGTGGAATTCCCGGT
GTAGTGGTGAAATGCGTAGAGATCGGGAGGAACACCTGTGGCGAAGGCGGCCAGCTGGGATATACCTGACGCTGAGATGC
GAAGGCGTGGGGAGCGAACGGGATTAGATACCCTGGTAGTC
>516
CCTACGGGAGGCTGCAGTGGGGAATATTGGACAATGGGCGGAAGCCTGATCCAGCAACGCCGCGTGAGGGATGACGGCCT
TCGGGTTGTAAACCTCTTTCAGTACCGACGAAGCTAACGTGACGGTAGGTACAGAAGAAGCACCGGCCAACTACGTGCCA
GCAGCCGCGGTAATACGTAGGGTGCGAGCGTTGTCCGGAATTATTGGGCGTAAAGGGCTGGTAGGCGGTTTGTCGCGTCG
GGAGTGAAAACACCGTGCTTAACACGGTGCTTGCTTTCGATACGGGCAGACTAGAGGCATGCAGGGGAGAACGGAATTCC
TGGTGTAGCGGTGAAATGCGCAGATATCAGGAGGAACACCGGTGGCGAAGGCGGTTCTCTGGGCATGTCCTGACGCTGAG
GAGCGAAAGTGTGGGGAGCGAACAGGATTAGATACCCCAGTAGTC
>517
CTACGGGGGGCTGCAGTGGGGAATATTGGACAATGGGCGCAAGCCTGATCCAGCGACGCCGCGTGAGTGAAGAAGGCCTT
CGGGTTGTAAAGCTCTTTTAGTGGGGAAGATAATGACGGTACCCACAGAAAAAGCCCCGGCTAACTTCGTGCCAGCAGCC
GCGGTAATACGAAGGGGGCTAGCGTTACTCGGAATTATTGGGCGTAAAGCGTGCGTAGGCTGCTTAGTAAGGCAAAAGTG
AAAGCCTTGGGCTCAACCTAAGAATTGCTTTTGAAACTGCTGAGCTTGAGTACTGTAGGGGATAGCGGAATTCCTAGTGT
AGGGGTGAAATTCGTAGATATTAGGAGGAACACCGGAGGCGAAAGCGGTTATCTGGACAGTCACTGACGCTGTTGCACGA
AAGCGTGGGGAGCAAACAGGATTAGATACCCGGGTAGTC
>518
CCTACGGGCGGCTGCAGTGGGGAATATTGGACAATGGGCGCAAGCCTGATCCAGCGACGCCGCGTGAGTGAAGAAGGCCT
TCGGGTTGTAAAGCTCTTTTAGTGGGGAAGATAATGACGGTACCCATAGAAAAAGCCCCGGCTAACTTCGTGCCAGCAGC
CGCGGGAATACGAAGGGGGCTGGCGTTACTCGGAATTATTGGGCGTAAAGCGTGCGTAGGCTGCTTAGTAAGGCAAAAGT
GAAAGCCTTGGGCTAAACCTAAGAATTGCTTTTGAAACTGCTGAGCTTGAGTACTGTAGGGGATAGCGGAATTCCTAGTG
TAGGGGTGAAATTCGTAGATATTAGGAGGAACACCGGAGGCGAAAGCGGTTATCTGGACAGTCACTGACGCTGTTGCACG
AAAGCGTGGGGAGCAAACAGGATTAGATACCCGAGTAGTC
>519
CCTAGGGCGGCAGCAGTGGGGAATATTGGACAATGGGCGCAAGCCTGATCCAGCGACGCCGCGTGAGTGAAGAAGGCCTT
CGGGTTGTAAAGCTCTTTTAGTGGGGAAGATAATGACGGTACCCACAGAAAAAGCCCCGGCTAACTTCGTGCCAGCAGCC
GCGGTAATACGAAGGGGGCTAGCGTTACTCGGAATTATTGGGCGTAAAGCGTGCGTCGGCTGCTTAGTAAGTCAAAAGTG
AAAGCCTTGGGCTCAACCTAAGAATTGCTTTTGAAACTGCTGAGCTTGAGTACTGTAGGGGATAGCGGAATTCCTAGTGT
AGGGGTGAAATTCGTAGATATTAGGAGGAACACCGGAGGCGAAAGCGGTTATCTGGACAGTCACTGACGCTGTTGCACGA
AAGCGTGGGGAGCAAACAGGATTAGATACCCTGGTAGTC
>520
CCTACGGGCGGCTGCAGTGGGGAATATTGGACAATGGGCGCAAGCCTGATCCAGCGACGCCGCGTGAGTGAAGAAGGCCT
TCGGGTTGTAAAGCTCTTTTAGTGGGGAAGCTAATGACGGTACCCACAGAAAAAGCCCCGGCTAACTGCGTGCCAGCAGC
CGCGGTAATACGAAGGGGGCCAGCGTGACTCGGAATTATTCGGCGTAAAGCGTGCGTAGGCTGCTTAGTAAGTCAAAAGT
GAAAGCCTTGGGCTCAACCTAAGAATTGCTTTTGACACTGCTGAGCTTGAGTACTGTAGGGGATAGCGGAATTCCTAGTG
TAGGGGGGAAATTCGTAGATATTAGGAGGAACACCGGAGGCGAAAGCGGTTATCTGGACAGTCACTGACGCTGTTGCACG
AAAGCGTGGGGAGCAAACAGGATTAGATACCCGAGTAGTC
>521
CCTACGGGGGGCTGCAGTGGGGAATATTGGACAATGGGCGCAAGCCTGATCCAGCGACGCCGCGTGAGTGAAGAAGGCCT
TCGGGTTGTAAAGCTCTTTTAGTGGGGAAGATAATGACGGTACCCACAGAAAAAGCCCCGGCTAACTTCGTGCCAGCAGC
CGCGGTAATACGAAGGGGGCTAGCGTTACTCGGAATTATTGGGCGTAAAGCGTGCGTAGGCTGCTTAGTAAGTCAAAAGT
GAAAGCCTTGGGCTCAACCTAAGAATTGCTTTTGAAACTGCTGAGCTTGAGTACTGTAGGGGATAGCGGAATTCCTAGTG
TAGGGGTGAAATTCGTAGATATTAGGAGGAACACCGGAGGCGAAAGCGGTTATCTGGACAGTCACTGACGCTGTTGCACG
AAAGCGTGGGGAGCAAACAGGATTAGATACCCCGGTAGTC
>522
CCTACGGGGGGCAGCAGTGGGGAATATTGGACAATGGGCGCAAGCCTGATCCAGCGACGCCGCGTGAGTGAAGAAGGCCT
TCGGGTTGTAAAGCTCTTTTAGTGGGGAAGATAATGACGGTACCCACAGAAAAAGCCCCGGCTACCTTCGTGCCAGCAGC
CGCGGTAATACGAAGGTGGCTAGCGTTACTCGGAATTATTGGGCGTAAAGCGTGCGTAGGCTGCTTAGTAAGTCAAAAGT
GAAAGCCTTGGGCTCAACCTAAGAATTGCTTTTGAAACTGCTGAGCTTGAGTACTGTAGGGGATAGCGGAATTCCTAGTG
TAGGGGTGAAATTCGTAGATATTAGGAGGAACACCGGAGGCGAAAGCGGTTATCTGGACAGTCACTGACGCTGTTGCACG
AAAGCGTGGGGAGCAAACAGGATTAGATACCCTGGTAGTC
>523
CCTACGGGGGGCAGCAGTGGGGAATATTGGACAATGGGCGCAAGCCTGATCCAGCGACGCCGCGTGAGTGAAGAAGGCCT
TCGGGTTGTAAAGCTCTTTTAGTGGGGAAGATAATGACGGTACCCACAAAAAAAGCCCCGGCTAACTTCGTGCCAGCAGC
CGCGGTAATACGAAGGGGGCTAGCGTTACTCGGAATTATTGGGCGTAAAGCGTGCGTAGGCTGCTTAGTAAGTCAAAAGT
GAAAGCCTTGGGCTCAACCTAAGAATTGCTTTTGAAACTGCTGAGCTTGAGTACTGTAGGGGATAGCGGAATTCCTAGTG
TAGGGGTGAAATTCGTAGATATTAGGAGGAACACCGGAGGCGAAAGCGGTTATCTGGACAGTCACTGACGCTGTTGCACG
AAAGCGTGGGGAGCAAACAGGATTAGATACCCCGGTAGTC
>524
CCTACGGGGGGCAGCAGTGGGGAATATTGGACAATGGGCGCAAGCCTGATCCAGCGACGCCGCGTGAGTGAAGAAGGCCT
TCGGGTTGTAAAGCTCTTTTAGTGGGGAAGATAATGCCGGTACCCACAGAAAAAGCCCCGGCTAACTTCGTGCCAGCAGC
CGCGGTAATACGAAGGGGGCTAGCGTTACTCGGAATTATTGGGCGTAAAGCGTTCGTAGGCTGCTTAGTAAGTCAAAAGT
GAAAGCCTTGGGCTCAAGCTAAGAATTGCTTTTGAAACTGCTGAGCTTGAGTACTGTAGGGGATAGCGGAATTCCTAGTG
TAGGGGTGAAATTCGTAGATATTAGGAGGAACACCGGGGGCGAAAGCGGTTATCTGGACAGTCACTGACGCTGTTGCACG
AAAGCGTGGGGAGCAAACAGGATTAGATACCCCTGTAGTC
>525
CCTACGGGCGGCTGCAGTGGGGAATATTGGACAATGGGCGCAAGCCTGATCCAGCGACGCCGCGTGAGTGAAGAAGGCCT
TCGGGTTGTAAAGCTCTTTTAGTGGGGAAGATAATGACGGTACCCACAGAAAAAGCCCCGGCTAACTTCGTGCCAGCAGC
CGCGGTACTACGAAGGGGGCTAGCGTTACTCGGAATTATTGGGCGTAAAGCGTGCGTAGGCTGCTTAGTACGTCAAAAGT
CAAAGCCTTGGGCTCAACCTAAGAATTGCTTTTGAAACTGCTGAGCTTGAGTACTGTATGGGATAGCGGAATTCCTAGTG
TAGGGGTGAAATTCGTAGATATTAGGAGGAACACCGGAGGCGAAAGCGGTTATCTGGACAGTCACTGACGCTGTTGCACG
AAAGCGTGGGGAGCAAACAGGATTAGATACCCGAGTAGTC
>526
CCTACGGGCGGCTGCAGTGGGGAATATTGGACAATGGGCGAAAGCCTGATCCAGCAATGCCGCGTGAGTGATGAAGGCCT
TAGGGTTGTAAAGCTCTTTTACCCGGGATGATAATGACAGTACCGGGAGAATAAGCCCCGGCTAACTCCGTGCCAGCAGC
CGCGGTAATACGGAGGGGGCTAGCGTTGTTCGGAATTACTGGGCGTAAAGCGCGCGTAGGCGGCTTTGTAAGTTAGGGGT
GAAAGCCCGGGGCTCAACCCCGGAATTGCCTTTAAGACTGCATCGCTAGAATCGTGGAGAGGTAAGTGGAATTCCGAGTG
TAGAGGTGAAATTCGTAGATATTCGGAAGAGCACCAGTGGCGAAGGCGACTTACTGGACACGTATTGACGCTGAGGTGCG
AAAGCGTGGGGAGCAAACAGGATTAGATACCCTGGTAGTCC
>527
CCTACGGGCGGCTGCAGTGGGGAATATTGGACAATGGGCGAAAGCCTGAACCAGCGACGCCGCGTGAGGGAAGAAGGCCT
TCGGGTTTGAAAGCTCTTTTAGTGGGGAAGATAATGACGGTACCCGGAGAAGAAGCCCAGGCCAGCTTGGTTCCAGGAGC
CGCGGCAATACGCAGGGGGCTAGCGTTACTCGGAATAATTGGGCGTAAAGCGTGCGTAGGCTGCTTAGTAAGTCAGAAGT
GAAAGCCTTGGGCTTAACCTAAGAATTGCCTTTGAAACTGTGGATCTTGAGTACAGTTGGGGTTAGCGGAATGTGTAGTG
TAGCGGTGAAATGCGTAGATATTACGAGGAACACCGATGGCGAAGGCGGTTTTCTAGACTGTCACTGACGCTGTGGCACG
AAAGCGTGGGGAGCAAACAGGATTAGATACCCGTGTAGTC
>528
CCTACGGGCGGCTGCAGTGGGGAATATTGGACAATGGGCGCAAGCCTGATCCAGCGACGCCGCGTGAGTGAAGAAGGCCT
TCGGGTTGTAAAGCTCTTTTAGTGGGGAAGATAATGACGGTACCCACAGAAAAAGCCCCGGCTAACTTCGTGCCAGCAGC
CGCGGTAATACGAAGGGGGCTAGCGTTACTCGGAATTATTGGGCGTAAAGCGTGCGTAGGCTGCTTAGTAAGTCAACAGT
GAAAGCCTTGGGCTCAACCTAAGAATTGCTTTTGAAACTGCTGAGCTTGAGTACTGTAGGGGATAGCGGAATTCCTAGTG
TAGGGGTGAAATTCGTAGATATTAGGAGGAACACCGGAGGCGAAAGCGGTTATCTGGACAGTCACTGACGCTGTTGCACG
AAAGCGTGGGGAGCAAACAGGATTAGATACCCGGGTAGTC
>529
CCTACGGGAGGCAGCAGTGGGGAATATTGGACAATGGGCGCAAGCCTGATCCAGCGACGCCGCGTGAGTGAAGAAGGCCT
TCGGGTTGTAAAGCTCTTTTAGTGGGGAAGATAATGACGGTACCCACAGAAAAAGCCCCGGCTAACTTCGTGCCAGCAGC
CGCGGTAATACGAAGGGGGCTAGCGTTACTCGGAATTATTGGGCGTAAAGCGTGCGTAGGCTGCTTAGTAAGTCAAAAGT
GAAAGCCTTGGGCTCAACCTAAGAATTGCTTTTGAAACTGCTGAGCTTGAGTACTGTAGGGGATAGCGGAATTCCTAGTG
TAGGGGTGAAATTCGTAGATATTAGGAGGAACACCGGAGGCGAAAGCGGTTATCTGGACAGTCACTGACGCTGTTGCACG
AAAGCGTGGGGAGCAAACAGGATTAGATACCCTGGTAGTC
>530
CCTACGGCGGCTGCAGTGGGGAATATTGGACAATGGGCGCAAGCCTGATCCAGCGACGCCGCGTGAGTGAAGAAGGCCTT
CGGGTTGTAAAGCTCTTTTAGTGGGGAAGATAATGACGGTACCCACAGAAAAAGCCCCGGCTAGCTTCGTGCCAGCAGCC
GCGGTAATACGAAGGGGGCTAGCGTTACTCGGAATTAGTGGGCGTAAAGCGTGCGTAGGCTGCTTAGTAAGTCAAAAGTG
AAAGCCTTGGGCTCACCCGAAGAATTGCTTTTGAAACTGCTGAGCTTGAGTACTGTAGGGGATAGCGAAATTCCTAGTGT
AGGGGTGAAATTCGTAGATATTAGGAGGAACACCGGAGGCGAAAGCGGTTATCTGGACAGTCACTGACGCTGTTGCACGA
AAGCGTGGGGAGCAAACAGGATTAGATACCCCAGTAGTC
>531
CCTACGGGGCGCAGCAGTGGGGAATATTGGACAATGGGCGCAAGCCTGATCCAGCGACGCCGCGTGAGTGAAGAAGGCCT
TCGGGTTGTAAAGCTCTTTTAGTGGGGAAGATAATGACGGTACCCACAGAAAAAGCCCCGGCTAACTTCGTGCCAGCAGC
CGCGGTAATACGAAGGGGGCTAGCGTTACTCGGAATTATTGGGCGTAAAGCGTGCGTAGGCTGCTTAGTAAGTCAAAAGT
GAAAGCCTTGGGCTCAACCTAAGAATTGCTTTTGAAACTGCTGAGCTTGAGTACTGTAGGGGATAGCGGAATTCCTAGTG
TAGGGGTGAAATTCGTAGATATTAGGAGGAACACCGGAGGCGAAAGCGGTTATCTGGACAGTCACTGACGCTGTTGCACG
AGAGCGTGGGGAGCAAACAGGATTAGATACCCCGGTAGTC
>532
CCTACGGGCGGCAGCAGTGGGGAATATTGGACAATGGGCGCAAGCCTGATCCAGCGACGCCGCGTGAGTGAAGAAGGCCT
TCGGGTTGTAAAGCTCTTTTAGTGGGGAAGATAATGACGGTACCCACAGAAAAAGCCCCGGCTAACTTCGTGCCAGCAGC
CGCGGTAATACGAAGGGGGCTAGCGTTACTCGGAATTATTGGGCGTAAAGCGTGCGTAGGCTGCTTAGTAAGTCAAAAGG
TAAAGCCTTGGGCTCAACCTAAGAATTGCTTTTGAAACTGCTGAGCTTGAGTACTGTAGGGGATAGCGGAATTCCTAGTG
TAGGGGTGAAATTCGTAGATATTAGGAGGAACACCGGAGGCGAAAGCGGTTATCTGGACAGTCACTGACGCTGTTGCACG
AAAGCGTGGGGAGCAAACAGGATTAGATACCCCAGTAGTC
>533
CCTACGGCGGCTGCAGTGGGGAATATTGGACAATGGGCGCAAGCCTTATCCAGCGACGCCGCGTGAGTGAAGAAGGCCTT
CGGGTTGTAAAGCTCTTTTAGTGGGGAAGATAATGACGGTACCCACAGAAAAAGCCCCGGCTAGCTTCGTGCCAGCAGCC
GCGGTAATACGAAGGGGGCGAGCGTTACTCGGAATTATTGGGCGTAAAGCGTGCGTAGGCTGCTTAGTAAGTCAAAAGTG
AAAGCCTTGGGCTCAACCTAAGAATTGCTTTTGAAACTGCTGGGCTTGAGTACTGTAGGGGATAGCGGAATTCCTAGTGT
AGGGGTGAAATTCGTAGATATTAGGAGGAACACCGGAGGCGAAAGCGGTTATCTGGACAGTCACTGACGCTGTTGCACGA
AAGCGTGGGGAGCAAACAGGATTAGATACCCCAGTAGTC
>534
CCTACGGGCGGCAGCAGTCGGGAATTTTGCTCAATGGGCGAAAGCCTGAAGCAGCAACGCCGCGTGAGGGATGAAGGCCT
TCGGGTTGTAAACCTCTTTTCTCAGGGAAGATAATGACGGTACCTGAGGAAGAAGCCACGGCTAACTACGTGCCAGCAGC
CGCGGTAATACGTAGGTGGCAAGCGTTGTCCGGATTTACTGGGCGTAAAGAGCGCGCAGGCGGTCGTTCAAGTCGGGTGT
GAAAGCCCCCGGCTCAACTGGGGAGGGTCACTCGATACTGATCGACTCGAAGGCAGGAGAGGGAAGTGGAATTCCCGGTG
TAGTGGTGAAATGCGTAGATATCGGGAGGAACACCAGTGGCGAAGGCGACTTCCTGGCCTGTTCTTGACGCTGAGGCGCG
AAAGCTAGGGGAGCGAACGGGATTAGATACCCTGGTAGTC
>535
CCTACGGGCGGCTGCAGTGGGGAATATTGGACAATGGGCGCAAGCCTGATCCAGCGACGCCGCGTGAGTGAAGAAGGCCT
TCGGGTTGTAAAGCTCTTTTAGTGGGGAAGATAATGACGGTACCCACAGAAAAAGCCCCGGCTAACTTCGTGCCAGCAGC
CGCGGTAATACGAAGGGGGCTAGCGTTACTCGGAATGATTGGGCGTAAAGCGTGCGTAGGCGGCTTGTTAAGTCAAAAGT
GAAAGCCTTGGGTTCAACCTAAGAATTGCTTTTGAAACTGGTGGGCTTGAGTACGGTAGGGGAGAGCGGAATTCCTAGTG
TAGGGGTGAAATTCGTAGATATTAGGAGGAACACCGGAGGCGAAAGCGGTTATCTGGACCGTCACTGACGCTGTTGCACG
AAAGCGTGGGGAGCAAACAGGATTAGATACCCCGGTAGTC
>536
CCTACGGGAGGCTGCAGTGGGGAATATTGGACAATGGGCGCAAGCCTGATCCAGCGACGCCGCGTGAGTGAAGAAGGCCT
TCGGGTTGTAAAGCTCTTTTAGTGGGGAAGATAATGACGGTACCCACAGAAAAAGCCCCGGCTAACTTCGTGCCAGCAGC
CGCGGTAATACGAAGGGGGCTAGCGTTACTCGGAATTATTGGGCGTAAAGCGTGCGTAGGCTGCTTAGTGAGTCAAAAGT
GAAAGCCTTGGGCTCAACCTAAGAATTGCTTTTGAAACTGCTGAGCTTGAGTACTGTAGGGGATAGCGGAATTCCTAGTG
TAGGGGTGAAATTCGTAGATATTAGGAGGAACACCGGAGGCGAAAGCGGTTATCTGGACAGTCACTGACGCTGTTGCACG
AAAGCGTGGGGAGCAAACAGGATTAGATACCCCGGTAGTC
>537
CCTACGGGGGGCAGCAGTGGGGAATATTGGACAATGGGCGCAAGCCTGATCCAGCGACGCCGCGTGAGTGAAGAAGGCCT
TCGGGTTGTAAAGCACTTTTAGTGGGGAGGATAATGACGGTACCCACAGAATAAGCCACGGCTGACTCCGTGCCAGCAGC
CGCGGTAATACGCAGGGGGAGAGCGCTACTCGGAATTAATGGGCGTAAAGCGTGCGTAGGCTGCTTAGTAAGTCAAAAGT
GAAAGCCGTGGGCTTAACCTGAGAATGGCTTTTGAGACTGCTGAGCTTGAGTACTGTAGGGGGTGGCGGAATTCCTAGTG
TAGGGGTGAAATTCGTAGATATTAGGAGGAACACCGGAGGCGAAGGCGGTCATCTGGACAGTCACTGACGCTGTGGCACG
AAAGCGTGGGGAGCAAACAGGATTAGATACCCGTGTAGTC
>538
CCTACGGGCGGCAGCAGTGGGGAATATTGCACAATGGGGGAAACCCTGATGCAGCGACGCCGCGTGCGGGATGACGGCCT
TCGGGTTGTAAACCGCTTTCAGTAGGGACGAAAACAGACGGTACCTGCAGAAGAAGCGCCGGCTAACTACGTGCCAGCAG
CCGCGGTAATACGTCGGGCGCAAGCGTTGTCCGGAATGATTGGGCGTAAAGAGCTCGTAGGCGGTCTGGCGCGTCGGATG
TGAAAGCTCGGGGCTTAACCTCGGGTCTGCATCCGATACGGGCAGACTAGAGGCAGGTAGGGGAGAACGGAATTCCCGGT
GTAGCGGTGAAATGCGCAGATATCGGGAGGAACACCGGTGGCGAAGGCGGTTCTCTGGGCCTGTACTGACGCTGAGGAGC
GAAAGCGTGGGGAGCGAACAGGATTAGATACCCGGGTAGTC
>539
CCTACGGGCGGCAGCAGTGGGGAATATTGCACAATGGGGGAAACCCTGATGCAGCGACGCCGCGTGCGGGATGACGGCCT
TCGGGTTGTAAACCGCTTTCAGTAGGGACGAAAACAGACGGTACCTGCAGAAGAAGCGCCGGCTAACTACGTGCCAGCAG
CCGCGGTAATACGTAGGGCGCAAGCGTTGTCCGGAATTATTGGGCGTAAAGAGCTCGTAGGCGGTCTGTCGCGTCGGATG
TGAAAGCTCGAGGCTTAACCTCGGGTCTGCATCCGATACGGGCAGACTAGAGGCAGGTAGGGGAGAACGGAATTCCCGGT
GTAGCGGTGAAATGCGCAGATATCGGGAGGAACACCGGTGGCGAAGGCGGTTCTCTGGGCCTGTACTGACGCTGAGGAGC
GAAAGCGTGGGGAGCGAACAGGATTAGATACCCGGGTAGTC
>540
CCTACGGGCGGCAGCAGTGGGGAATATTGGACGATGGGCGCAAGCCTGATCCAGCGACGCCGCGTGAGTGAAGAAGGCCT
TCGGGTTGTAAAGCTCTTTTAGTGGGGAAGATAATGACGGTACCCACAGAAAAAGCCCCGGCTAACTTCGTGCCAGCAGC
CGCGGTAATACGAAGGGGGCTAGCGTTACTCGGAATTATTGGGCGTAAAGCGTGCGTAGGCTGCTTAGTAAGTCCAAAGT
GAAAGCCTTGGGCTCAACCTAAGAATTGCTTTTGAAACTGATGAGCTTGAGTACTGTAGGGGATAGCGGAATTCCTAGTG
TAGGGGTGAAATTCGTAGATATTAGGAGGAACACCGGAGGCGAAAGCGGTTATCTGGACAGTCACTGACGCTGTTGCACG
AAAGCGTGGGGAGCAAACAGGATTAGATACCCCGGTAGTC
>542
CCTACGGGCGGCTGCAGTGGGGAATATTGGACAATGGGCGCAAGCCTGATCCAGCGACGCCGCGTGAGTGAAGAAGGCCT
TCGGGTTGTAAAGCTCTTTTAGTGGGGAAGATAATGACGGTACCCACAGAAAAAGCCCCGGCTAACTTCGTGCCAGCAGC
CGCGGTAATACGAAGGGGGCTAGCGTTACTCGGAATTATTGGGCGTAAAGCGTGCGTAGGCTGCTTAGTAAGTCAAAAGT
GAAAGCCTTGGGCTCAACCTAAGAATTGCTTTTGAAACTGCTGAGCTTGAGTACTGTAGGGGATAGCGGAATTCCTAGTG
TAGGGGTGAAATTCGTAGATATTAGGAGGAACACCGGAGGCGAAAGCGGTTATCTGGACAGTCACTGACGCTGTTGCACG
AAAGCGTGGGGAGCAAACAGGATTAGATACCCTTGTAGTC
>543
CCTACGGGCGGCTGCAGTGGGGAATATTGGACAATGGGCGCAAGCCTGATCCAGCGACGCCGCGTGAGTGAAGAAGGCCT
TCGGGTTGTAAAGCTCTTTTAGTGGGGAAGATAATGACGGTACCCACAGAAAAAGCCCCGGCTAACTTCGTGCCAGCAGC
CGCGGTAATACGAAGGGGGCTAGCGTTACTCGGAATTATTTGGCGTAAAGCGTGAGTAGGCTGCTTAGTAAGTCAAAAGT
GAAAGCCTTGGGATCAACCTAAGAATTGCTTTTGAAACTGCTGAGCTTGAGTACTGTAGGGGATAGCGGAATGCCTAGTG
TAGGGGTGAAATTCGTAGATATTAGGAGGAACACCGGAGGCGAAAGCGGTTATCTGGACAGTCACTGACGCTGTTGCACG
AAAGCGTGGGGAGCAAACAGGATTAGATACCCGTGTAGTC
>544
CCTACGGAGGCTGCAGTGGGGAATATTGGACAATGGGCGCAAGCCTGATCCAGCGACGCCGCGTGAGTGAAGAAGGCCTT
CGGGTTGTAAAGCTCTTTTAGTGGGGAAGATAATGACGGTACCCACAGAAAAAGCCCCGGCTAACTTCGTGCCAGCAGCC
GCGGTAATACGAAGGGGGCTAGCGTTACTCGGAATTATTGGGCGTAAAGCGTGCGTAGGCTGCTTAGTAAGTCAAAAGTG
AAAGCCTTGGGCTCAACCTAAGAATTGCTTTTGAAACTGCTGAGCTTGAGTACTGTAGGGGATAGCGGAATTCCTAGTGT
AGGGGTGAAATTCGTAGATATTAGGAGGAACACCGGAGGCGAAAGCGGTTATCTGGACAGTCACTGACGCTGTTGCACGA
AAGCGTGGGGAGCAAACAGGATTAGATACCCCAGTAGTC
>545
CCTACGGGAGGCAGCAGTGGGGAATATTGGACAATGGGCGGAAGCCTGATCCAGCAACGCCGCGTGAGGGATGACGGCCT
TCGGGTTGTAAACCTCTTTCAGTACCGACGAAGCTAACGTGACGGTAGGTACAGAAGAAGCACCGGCCAACTACGTGCCA
GCAGCCGCGGTAATACGTAGGGTGCGAGCGTGGTCCGGAATTATTGGGCGTAAAGGGTTCGTAGGCGGTTTGTCGCGTCG
GGAGTGAAAGAACCGTGCTTAAAACGGTGGTTGCTTTCGGTACGGGCAGACTAGAGGCATGCAGGGGAGAACGGAATTCC
TGGTGTAGCGGTGAAATGCGCAGATATCAGGAGGAACACCGGTGGCGAAGGCGGTTCTCTGGGCATGTCCTGACGCTGAG
GAGCGAAAGTGTGGGGAGCGAACAGGATTAGATACCCCGGTAGTC
>546
CCTACGGGCGGCAGCAGTGGGGAATATTGGACAATGGGCGCAAGCCTGATCCAGCGACGCCGCGGGAGTGAAGAAGGCCT
TCGGGTTGTAAAGCTCTTTTAGTGGGGAAGATAATGACGGTACCCACAGAAAAAGCCCCGGCTAACTTCGTGCCAGCAGC
CGCGGTAATACGAAGGGGGCTAGCGTTACTCGGAATTATTAGGCGTAAAGCGTGCGTAGGCTGGTTAGTAAGTCAAAAGT
GAAAGCCTTGGGCTCAACCTAAGAATTGCTTTTGAAACTGCTGGGCTTGAGTACTGTAGGGGATAGCGGAATTCCTAGTG
TAGGGGTGAAATTCGTAGATATTAGGAGGAACACCGGAGGCGAAAGCGGTTATCTGGACAGTCACTGACGCTGTTGCACG
AAAGCGTGGGGAGCAAACAGGATTAGATACCCCTGTAGTC
>547
CCTACGGGCGGCAGCAGTGGGGAATATTGGACAATGGGCGAAAGCCTGATCCAGCAACGCCGCGTGAGGGATGACGGCCT
TCGGGTTGTAAACCTCTTTCAGCGGGGACGAAGCGCAAGTGACGGTACCCGCAGAAGAAGCACCGGCCAACTACGTGCCA
GCAGCCGCGGTAATACGTAGGGTGCGAGCGTTGTCCGGAATTATTGGGCGTAAAGGGCTCGTAGGCGGTTTGTCACGTCG
GGAGTGAAAACTCGGGGCGTAACCCCGAGCCTGCCTCCGATACGGGCAGACTAGAGGTATGCAGGGGAGAACGGAATTCC
TGGTGTAGCGGTGAAATGCGCAGATATCAGGGGGAACACCGGTGGCGAAGGCGGTTCTCTGGGCATTACCTGACGCTGAG
GAGCGAAAGTGTGGGGAGCGAACAGGATTAGATACCCCAGTAGTC
>548
CCTACGGGCGGCAGCAGTGGGGAATATTGGACAATGGGCGAAAGCCTGATCCAGCAATGCCGCGTGAGTGATGAAGGCCT
TAGGGTTGTAAAGCTCTTTTACCCGGGATGATAATGACAGTACCGGGAGAATAAGCTCCGGCTAACTCCGTGCCAGCAGC
CGCGGTAATACGGAGAGAGCTAGCGTTGTTCGGAATTACTGGGCGTAAAGCGCGCGTAGGCGGTTTTTTAAGTCAGAGGT
GAAAGCCCGGGGCTCAACCCCGGAATTGCCTTTGAAACTGGAAAACTTGAATCTTGGAGAGGTCAGTGGAATTCCGAGTG
TAGAGGTGAAATTCGTAGATATTCGGAAGAACACCAGTGGCGAAGGCGACTGACTGGACAAGTATTGACGCTGAGGTGCG
AAAGCGTGGGGAGCAAACAGGATTAGATACCCTAGTAGTC
>549
CCTCGGGTGGCTGCAGTGGGGAATATTGGACAATGGGCGCAAGCCTGATCCAGCGACGCCGCGTGAGTGAAGAAGGCCTT
CGGGTTGTAAAGCTCTTTTAGTGGGGAAGATAATGACGGTACCCACAGAAAAAGCCCCGGCTAACTTCGTGCCAGCAGCC
GCGGTAATACGAAGGGGGCTAGCGTTACTCGGAATTATTGGGCGTAAAGCGTGCGTAGGCTGCTTAGTAAGTCAAAAGTG
AAAGCCTTGGGCTCAACCTAAGAATTGCTTTTGAAACTGCTGGGCTTGAGTACTGTAGGGGATAGCGGAATTCCTAGTGT
AGGGGTGAAATTCGTAGATATTAGGAGGAACACCGGAGGCGAAAGCGGTTATCTGGACAGTCACTGACGCTGTTGCACGA
AAGCGTGGGGAGCAAACAGGATTAGATACCCCTGTAGTC
>550
CCTCGGGTGGCTGCAGTGGGGAATATTGGACAATGGGCGCAAGCCTGATCCAGCGACGCCGCGTGAGTGAAGAAGGCCTT
CGGGTTGTAAAGCTCTTTTAGTGGGGAAGATAATGACGGTACCCACAGAAAAGCCCCCGCCTAATTCGTGGCAAGCACCC
GGGTTAAAACGAGGGGGCCAAGCATTCCGGGGAGTAATTGGGGGTAAGGCGGCGGATGGCTGATTAGTAAGGCAAAAGTG
AAAGCCTTGGGCTCAACCTAAGAATTGATTTTGAAACTGCTGAGCTTGAGTACGGTAGGGGATAGCGGAATTCCTAGTGT
AGGGGTGAAATTCGTAGATATTAGGAGGAACACCGGAGGCGAAAGCGGTTATCTGGACAGTCACTGACGCTGTTGCACGA
AAGCGTGGGGAGCAAACAGGATTAGATACCCCTGTAGTC
>551
CCTACGGGGTGCAGCAGTGGGGAATATTGGACAATGGGCGCAAGCCTGATCCAGCGACGCCGCGTGAGTGAAGAAGGCCT
TCGGGTTGTAAAGCTCTTTTAGTGGGGAAGATAATGACGGTACCCACAGAAAAAGCCCCGGCTAACTTCGTGCCAGCAGC
CGCGGTAATACGAAGGGGGCTAGCGTTACTCGGAATTATTGGGCGGAAAGCGTGCGTAGGCTGCTTAGTAAGTCAAAAGT
GAAAGCCTTGGGCTCAACCTAAGAATTGCTTTTGAAACTGCTGAGCTTGAGTACTGTAGGGGATAGCGGAATTCCTAGTG
TAGGGGTGAAATTCGTAGATATTAGGAGGAACACCGGAGGCGAAAGCGGTTATCTGGACAGTCACTGACGCTGTTGCACG
AAAGCGTGGGGAGCAAACAGGATTAGATACCCGAGTAGTC
>552
CCTACGGGCGGCTGCAGTGGGGAATATTGGACAATGGGCGCAAGCCTGATCCAGCGACGCCGCGTGAGGGAAGAAGGTCT
TCGGGTTGTAAAGCTCTGTTATTGGGGAAGATAATGACGGTACCCGCAGAAAAAGCCACGGCTAACTTCGTGCCAGCAGC
CGCGGTAATACGAAGGGGGCTAGCGTTGCTCGGAATTACTGGGCGTAAAGCGTGCGTAGGCGGATTAGTAAGTCGAAGGT
GAAAGCTTTGGGCTCAACCCAAGGATTGCTTTTGAAACTGGTGAGCTTGAGTAGGGAAGGGGATAGCGAAATTCCTAGTG
TAGGGGTAAATTTGGTGGATATTAGGAGGACCCCAGGAGGCGAGGGCGGTTATCTGGACAGTACCTGACGCTGGTGCACG
AAAGCGTGGGGAGCAAACAGAATTAGATCCCCCGGTAGTC
>553
CCTACGGGGGGCTGCAGTGGGGAATATTGCACAATGGGCGAAAGCCTGATGCAGCGACGCCGCGTGAGGGATGACGGCCT
TCGGGTTTTAAACCTCCTTCAGCTCGGACGTAGCTATTTGTGCCGGTCGGTGCAGATGAGGCACCGGCTAACTACGAGCG
AGCAGTCGCGGTCATGCGGCGGCTGCGAGCGGTGAGCGGAATTATTGGGCGTAAAGTGCTGGGAGGCGGTTGGTCGCGTC
CGCTGTGAAAACGTAGGGCTTAACCCTGGGCGTGCAGTGGGTACGGGCAGGCTAGAGTGTGGTAGGGGAGGCTGGAATTC
CTGGTGTAGCGGTGAAATGCGCAGATATCAGGAGGAACTCCGATGGCGAAGGCAGGTCTCTGGGGCATTACTGACGCTGA
GGAGCGAAAGCGTGGGGATCGAACAGGATTAGATACCCGTGTAGTC
>554
CCTACGGGGCGCTGCAGTGGGGAATATTGGACAATGGGCGCAAGCCTGATCCAGCGACGCCGCGTGAGTGAAGAAGGCCT
TCGGGTTGTAAAGCTCTTTTAGTGGGGAAGATAATGACGGTACCCACAGAAAAAGCCCCGGCTAACTTCGTGCCAGCAGC
GGCGGTAATACGAAGGGGGCTAGCGTTACTCGGAATTATTGGGCTTAAAGCGTGCGTAGGCTGCTTAGTAAGTCAAAAGT
GAAAGCCTTGGGCTCAACCTAAGAATTGCTTTTGAAACTGCTGGGCTTGAGTACTGTAGGGGATAGCGGAATTCCTAGTG
TAGGGGTGAAATTCGTAGATATTAGGAGGAACACCGGAGGCGAAAGCGGTTATCTGGACAGTCACTGACGCTGTTGCACG
AAAGCGTGGGGAGCAAACAGGATTAGATACCCGAGTAGTC
>555
CCTACGGGCGGCTGCAGTAGGGAATATTGGACAATGGGCGCAAGCCTGATCCAGCGACGCCGCGTGAGTGAAGAAGGCCT
TCGGGTTGTAAAGCTCTTTTAGTGGGGAAGATAATGACGGTACCCACAGAAAAAGCCCCGGCTAACTTCGTGCCAGCAGC
CGCGGTAATACGAAGGGGGCTAGCGTTACTCGGAATTATTGGGCGTAAAGCGTGCGTAGGCTGCTTAGTAAGTCAAAAGT
GAAAGCCTTGGGCTCAACCTAAGAATTGCTTTTGAAACTGCTGAGCTTGAGTACTGTAGGGGATAGCGGAATTCCTAGTG
TAGGGGTGAAATTCGTAGATATTAGGAGGAACACCGGAGGCGAAAGCGGTTATCTGGACAGTCACTGACGCTGTTGCACG
AAAGCGTGGGGAGCAAACAGGATTAGATACCCGTGTAGTC
>556
CCTACGGGGTGCTGCAGTGGGGAATATTGGACAATGGGCGCAAGCCTGATCCAGCGACGCCGCGTGAGTGAAGAAGGCCT
TCGGGTTGTAAAGCTCTTTTAGTGGGGAAGATAATGACGGTACCCACAGAAAAAGCCCCGGCTAACTTCGTGCCAGCAGC
CGCGGTAATACGAAGGGGGATAGCGTTACTCGGAATTATTGGGTGTAAAGCGTTCGGAGGCTGCTTAGTAAGTCAAAAGT
GAAAGCCTTGGGCTCAACCTAAGAATTGCTTTTGAAACTGCTGAGCTTGAGTACTGTAGGGGATAGCGGAATTCCTAGTG
TAGGGGTGAAATTCGTAGATATTAGGAGGAACACCGGAGGCGAAAGCGGTTATCCGGACAGTCACTGACGCTGTTGCACG
AAAGCGTGGGGAGCAAACAGGATTAGATACCCGAGTAGTC
>557
CCTACGGGGGGCTGCAGTGGGGAATATTGGACAATGGGCGCAAGCCTGATCCAGCGACGCCGCGTGAGTGAAGAAGGCCT
TCGGGTTGTAAAGCTCTTTTAGTGGGGAAGATAATGACGGTACCCACAGAAAAAGCCCCGGCTAACTTCGTGCCAGCAGC
CGCGGTAATACGAAGGGGGCTAGCGTTACTCGGAGTTATTGGGCGTAAAGCGTGCGTAGGCTGCTTAGTAAGTCAAAAGT
GAAAGCCTTGGGCTCAACCTAAGAATTGCTTTTGAAACTGCTGAGCTTGAGTACTGTAGGGGATAGCGGAATTCCTAGTG
TAGGGGTGAAATTCGTAGATATTAGGAGGAACACCGGAGGCGAAAGCGGTTATCTGGACAGTCACTGACGCTGTTGCACG
AAAGCGTGGGGAGCAAACAGGATTAGATACCCTGGTAGTC
>558
CCTACGGGGTGCTGCAGTGGGGAATATTGGACAATGGGCGCAAGCCTGATCCAGCGACGCCGCGTGAGTGAAGAAGGCCT
TCGGGTTGTAAAGCTCTTTTAGGGGGGAAGATAATGACGGTACCCACAGAAAAAGCCCCGGCTAACTTCGTGCCAGCAGC
CGCGGTAATACGAAGGGGGCTAGCGTTACTCGGGATGATTGGGCGTAAAGCGTGCGTAGGCTGCTTAGTACGTCAAAAGT
GAAAGCCTTAGGCTCACCCTAAGAATTGCTTTTGAAAATGCTGAGTTTGAGTACTGTAGAGGATAGCGGAATTCCTAGTG
TAGGGGTGAAATTCGTAGATATTAGGAGGAACACCGGAGGCGAAAGCGGTTATCTGGACAGTCACTGACGCTGTTGCACG
AAAGCGTGGGGAGCAAACAGGATTAGATACCCGAGTAGTC
>559
CCTACGGGCGGCTGCAGTGGGGAATATTGCACAATGGGCGAAAGCCTGATGCAGCGACGCCGCGTGAGGGATGACGGCCT
TCGGGTTGTAAACCTCTTTCAGCTCTGAAGAAGCGTGAGTGACGGTAGGAGCAGAAGAAGCACCGGCTAACTACGTGCCA
GCAGCCGCGGTAATACGTAGGGTGCGAGCGTTGTCCGGAATTATTGGGCGTAAAGAGCTTGTAGGCGGTCTGTCGCGTCT
GCTGTGAAAAGCCGGGGCTCAACCCCGGACCTGCAGTGGGTACGGGTAGACTAGAGTGTGGTAGGGGAGACTGGAATTCC
TGGTGTAGCGGTGGAATGCGCAGATATCAGGAGGAACACCGATGGCGAAGGCAGGTCTCTGGGCCATTACTGACGCTGAG
AAGCGAAAGCATGGGGAGCGAACAGGATTAGATACCCGGGTAGTC
>560
CCTACGGGGGGCTGCAGTGGGGAATATTGGACAATGGGCGCAAGCCTGATCCAGCGACGCCGCGTGAGTGAAGAAGGCCT
TCGGGTTGTAAAGCTCTTTTAGTGGGGAAGATAATGACGGTACCCACAGAAAAAGCCCCGGCTAACTTCGTGCCAGCAGC
CGCGGTAATACGAAGGGGGCTAGCGTTACTCGGAATTATTGGGCGTAAAGCGTGCGTAGGCTGCTTAGGAAGTCAAAAGT
GAAAGCCTTAGGCTAAACCTAAGAATTGCTTTTGAAACTGCTGGGCTTGAGTACTGTAGGGGATAGCGGAATTCCTAGTG
TAGGGGTGAAATTCGTAGATATTAGGAGGAACACCGGAGGCGAAAGCGGTTATCTGGACAGTCACTGACGCTGTTGCACG
AAAGCGTGGGGAGCAAACAGGATTAGATACCCGAGTAGTC
>561
CCTACGGGGAGGCTGCAGTGGGGAATATTGGACAATGGGCGGAAGCCTGATCCAGCAACGCCGCGTGAGGGATGACGGCC
TTCGGGTTGTAAACCTCTTTCAGTACCGACGAAGCTTTTGGGTGACGGTAGGTACAGAAGAAGCACCGGCCAACTACGTG
CCAGCAGCCGCGGTAATACGTAGGGTGCGAGCGTTGCCCGGAATTATTGGGCGTAAAGGGCTCGTAGGCGGTTTGTCGCG
TCGGGAGTGAAAACATCCAGCTTAACTGGGTGCTTGCTTTCGATACGGGCAGACTTGAGGTATGCAGGGGAGAATGGAAT
TCCTGGTGTAGCGGTGAAATGCGCAGATATCAGGAGGAACACCGGTGGCGAAGGCGGTTCTCTGGGCATTACCTGACGCT
GAGGAGCGAAAGTGTGGGGAGCGAACAGGATTAGATACCCGAGTAGTC
>562
CCTACGGGAGGCAGCAGTGGGGAATATTGGACAATGGGCGCAAGCCTGATCCAGCGACGCCGCGTGAGTGAAGAAGGCCT
TCGGGTTGTAAAGCTCTTTTAGTGGGGAAGATAATGACGGTACCCACAGAAAAAGCCCCGGCTAACTTCGTGCCAGCAGC
CGCGGTAATACGAAGGGGGCTAGCGTTACTCGGAATTATTGGGCGTAAAGCGTGCGTAGGCTGCTTAGTAAGTCAAAAGT
GAAAGCCTTGGGCTCAACCTAAGAATTGCTTTTGAAACTGCTGAGCTTGAGTACTGTAGGGGATAGCGGAATTCCTAGTG
TAGGGGTGAAATTCGTAGATATTAGGAGGAACACCGGAGGCGAAAGCGGTTATCTGGACAGTCACTGACGCTGTTGCACG
AAAGCGTGGGGAGCAAACAGGATTAGATACCCTGGTAGTC
>563
CCTCGGGCGGCTGCAGTGGGGAATATTGGACAATGGGCGCAAGCCTGATCCAGCGACGCCGCGTGAGTGAAGAAGGCCTT
CGGGTTGTAAAGCTCTTTTAGTGGGGAAGATAATGACGGTACCCACAGAAAAAGCCCCGGCTAACTTCGTGCCAGCAGCC
GCGGTAATACGAATGGGGCTAGCGTTACTCGGAATTATTGGGCGTAAAGCGTGCGTAGGCTGCTTAGTAAGTCAAAAGTG
AAAGCCTTGGGCTCAACCTAAGAATTGCTTTTGAAACTGCTGAGCGTGAGTACTGTAGGGGATAGCGGAATTCCTAGTGT
AGGGGTGAAATTCGTAGATATTAGGAGGAACACCGGAGGCGAAAGCGGTTATCTGGACAGTCACTGACGCTGTTGCACAA
AAGCGTGGGGAGCAAACAGGATTAGATACCCTGGTAGTC
>564
CCTACGGGTGGCTGCCGCAAGGAATTTTCCGCAATGGGCGAAAGCCTGACGGAGCAACGCCGCGTGCGGGATGACGCGTT
TCGGCGTGTAAACCGCTGTTCGTGGGGACGAAGCACTGCCGGTACCCACGGAGGAAGGCCCGGCGAACTACGCGCCAGCA
GCCGCGGTAATACGTAGGGGTCGAGCGTTGTCCGGGGGTACTGGGCGTAAAGCGGGCGCAGGGTGGTCGGTGCGCCCGGC
GGGGAAGCCCGCGGGTGAACCGGGGGGGGTCGTCGGGGACGGGTGAGCGTGCGGGTATCAGGGGTTGGTGGAATTCCCGG
TGTAGTGGTGAAATGCGTAGAGATCGGGAGGAACACCCGTGGCGAAGGCGGCCAACTGGGATACACCTGACGCTGAGGCA
CGAAGGCGTGGGGAGCGAACGGGATTAGATACCCCAGTAGTC
>565
CCTACGGGCGGCTGCAGTGGGGAATATTGGACAATGGGCGCAAGCCTGATCCAGCGACGCCGCGTGAGTGAAGAAGGCCT
TCGGGTGGTAAAGCTCTTTTAGTGGGGAAGATAATGACGGTACCCACAGAAAAAGCCCCGGCTAACTTCGTGCCAGCAGC
CGCGGTAATACGAAGGGGACTAGCGTTACTCGGAATTATTGTGCGTAAAGCGAGCGTAGGCTGCTTAGTAAGTCAGAGGT
GACAGCCTTGGGCTAAGCGTAGGAATTGCTTTGTAAAATGCTGAGCTGGAGTACTGTAGGGGATAGCGGAATTCCTCGTG
TAGGGGTGAAGTTCGTAGATATTAGGAGGAACACCGGAGGCGAAAGCGGTTATCTGGACAGTCACTGACGCTGTTGCACG
AAAGCGTGGGGAGCAAACAGGATTAGATACCCTGGTAGTC
>566
CCTACGGGAGGCAGCAGCAAGGAATTTTCCGCAATGGGCGCAAGCCTGACGGAGCAACGCCGCGTGCGGGAGGACGCCTT
TCGGGGTGTAAACCGCTGTTCGTGGGGACGAAGCACTGACGGTACCCACGGAGGAAGGCCCGGCTAACTACGTGCCAGCA
GCCGCGGTAATACGTAGGGGCCGAGCGTTGTCCGGAGTTACTGGGCGTAAAGCGTACGCAGGCGGCGCGTTCGGCCCGGC
GGGAAAGCCCCCGGCTCGACCGGGGAGGGTCGTCGGGGACGGGGGGGCTTGAGGGCGGCAGGGGCTGGGGGAATTCCCGG
TGTAGTGGTGAAATGCGTAGAGATCGGGAGGAACACCTGTGGCGAAGGCGGCCAGCTGGGCCGACCCTGACGCTGAGGCA
CGAAGGCGTGGGGAGCGAACGAGATTAGATACCCGAGTAGTC
>567
CCTACGGGAGGCTGCAGTGGGGAATATTGGACAATGGGCGCAAGCCTGATCCAGCGACGCCGCGTGAGTGAAGAAGGCCT
TCGGGTTGTAAAGCTCTTTTAGTGGGGAAGATAATGACGGTACCCACAGAAAAAGCCCCGGCTAACTTCGTGCCAGCAGC
CGCGGTAATACGAAGGGGGCTAGCGTTACTCGGAATTATTGGGCGTAAAGCGTGCGTAGGCTGCTTAGTAAGTCAAAAGT
GAAAGCCTTGGGCTCAACCTAAGAATTGCTTTTGAAACTGCTGAGCTTGAGTACTGTAGGGGATAGCGGAATTCCTAGTG
TAGGGGTGAAATTCGTAGATATTAGGAGGAACACCGGAGGCGAAAGCGGTTATCTGGACAGTCACTGACGCTGTTGCACG
AAAGCGTGGGGAGCAAACAGGATTAGATACCCTGGTAGTC
>568
CCTACGGGGGGCTGCAGTGGGGAATATTGGACAATGGGCGGAAGCCTGATCCAGCAACGCCGCGTGAGGGATGACGGCCT
TCGGGTTGTAAACCTCTTTCAGCACAGACGAAGCGCAAGTGACGGTATGTGCAGAAGAAGGACCGGCCAACTACGTGCCA
GCAGCCGCGGTAATACGTAGGGTCCGAGCGTTGTCCGGAATTATTGGGCGTAAAGGGCTCGTAGGCGGTCTGTCGCGTCG
GGAGTGAAAACCAGGTGCTTAACACCTGGCCTGCTTTCGATACGGGCAGACTAGAGGTACTCAGGGGAGAATGGAATTCC
TGGTGTAGCGGTGAAATGCGCAGATATCAGGAGGAACACCGGTGGCGAAGGCGGTTCTCTGGGAGTATCCTGACGCTGAG
GAGCGAAAGTGTGGGGAGCGAACAGGATTAGATACCCGGGTAGTC
>569
CCTACGGGGGGCTGCAGTGGGGAATATTGGACAATGGGCGCAAGCCTGATCCAGCGACGCCGCGTGAGTGAAGACGGCCT
TCGGGTTGTAAAGCTCTTTTAGTGGGGAAGATAATGACGGTACCCACAGAAAAAGCCCCGGCTAACTTCGTGCCAGCAGC
CGTGGTAATACGACGGGAGCTAGAGTTACTCGGAATTATTGGGCGTAAAGCTGGCGTAGGCGGCTTAGTAAGTCAAAAGG
GAAAGCATTGGGCTAAACCTAAGAATTGCTTTTGAAACTGCTGAGCTTGAGTACTGTAGGGGTTAGCGGAATTCGTAGTG
TAGGGGTGAAATTCGTAGATATTAGGAGGAACACCGGATGCGAAAGCAGTTATCTGGACTGTAACTGACGCTGTTGCACG
AAAGCGTGGGGAGCAAACAGGATTAGATACCCCTGTAGTC
>570
CCTACGGGGGGCAGCAGTGGGGAATATTGGACAATGGGCGCAAGCCTGATCCAGCGACGCCGCGTGAGTGAAGAAGGCCT
TCGGGTTGTAAAGCTCTTTTAGTGGGGAAGATAATGACGGTACCCACAGAAAAAGCCCCGGCTAACTTCGTGCCAGCAGC
CGCGGTAATACGAAGGGGGCTAGCGTTACTCGGAATTATTGGGCGTAAAGCGTGCGTAGGCTGCTTAGTAAGTCAAAAGT
GAAAGCCTTGGGCTCAACCTAAGAATTGCTTTTGAAACTGCTGAGCTTGAGTACTGTAGGGGATAGCGGAATTCCTAGTG
TAGGGGTGAAATTCGTAGATATTAGGAGGAACACCGGAGGCGAAAGCGGTTATCTGGACAGTCACTGACGCTGTTGCACG
AAAGCGTGGGGAGCAAACAGGATTAGATACCCCGGTAGTC
>571
CCTACGGGCGGCTGCAGTGGGGAATCTTAGACAATGGGCGCAAGCCTGATCTAGCCATGCCGCGTGGGTGATGAAGGCCT
TAGGGTCGTAAAGCCCTTTCGCCGGGGAAGATAAGGACGGTACCCGGTAAAGAAACCCCGGCTAACTCCGTGCCAGCAGC
CGCGGTAATACGGAGGGGGTTAGCGTTGTTCGGAATGACTGGTGTGAAAGCGCGCGTAGGCGGATCAGGAAGTTGGGGCT
GAAAGCCCGGGGCTCAACCCAGGAATGGCCTTCAGAACTCATGGTCTTGAGTTCGGGAGAGGGGGGTGGAATTCCGAGTG
TAGAGGTGAAATTCGTAGATATTCGGAGGAACACCAGTGGCGAAGGCGGCTCACTGGCTCGACACTGACGCTGAGGTGCG
AAAGCGTGGGGAGCAAACAGGATTAGATACCCCGGTAGTC
>572
CCTACGGGGGGCTGCAGTGGGGAATATTGGACAATGGGCGCAAGCCTGATCCAGCGACGCCGCGTGAGTGAAGAAGGCCT
TCGGGTTGTAAAGCTCTTTTAGTGGGGAAGATAATGACGGTACCCACAGAAAAAGCCCCGGCTAACTTCGTGCCAGCAGC
CGCGGTAATACGAAGGGGGCTAGCGTTACTCGGAATTATTGGGCGTAAAGCGTGCGTAGGCTGCTTAGTAAGTCAAAAGT
GAAAGCCTTGGGCTCAACCTAAGAATTGCTTTTGAAACTGCTGGGCTTGAGTACTGTAGGGGATAGCGGAATTCCTAGTG
TAGGGGTGAAATTCGTAGATATTAGGAGGAACACCGGAGGCGAAAGCGGTTATCTGGACAGTCACTGACGCTGTTGCACG
AAAGCGTGGGGAGCAAACAGGATTAGATACCCTAGTAGTC
>573
CCTACGGGGGGCAGCAGTGGGGAATATTGGACAATGGGCGCAAGCCTGATCCAGCGACGCCGCGTGAGTGAAGAAGGCCT
TCGGGTTGTAAAGCTCTTTTAGTGGGGAAGATAATGACGGTACCCACAGAAAAAGCCCCGGCTAACTTCGTGCCAGCAGC
CGCGGTAATAAGAAGGGGGCGAGCGTTACTCGGAATTAGTGGGCGTAAAGCGTGCGTAGGCTGCGTAGTAAGTCAAAAGT
GAAAGCCTTGGGCTCAACCTAAGATTTGCTTTTGAAACTGCTGAGCTTGAGTACTGTAGGGGAGAGCGGAATTCCTAGTG
TAGGGGTGAAATTCGTAGATATTAGGAGGAACACCGGAGGCGAAAGCGGTTATCTGGACAGTCACTGACGCTGTTGCACG
AAAGCGTGGGGAGCAAACAGGATTAGATACCCCGGTAGTC
>574
CCTACGGGAGGCTGCAGTGGGGAATATTGGACAATGGGCGCAAGCCTGATCCAGCGACGCCGCGTGAGTGAAGAAGGCCT
TCGGGTTGTAAAGCTCTTTTAGTGGGGAAGATAATGACGGTACCCACAGAACAAGCCCCGGCTAACTGCGTGCCAGCAGC
CGCGGTAATACGAAGGGGGCTAGCGTTACTCGGAATTATTGGGCGTAAAGCGTGCGTAGTCGGCTTAGTAAGTCAAAAGT
GAAAGCCTTGGGCGCAACCTAAGAATTGCGTTTGAAACTGCTGAGCTTGAGTACTGTAGGGGATAGCGGAATTCCTGGTG
TAGGGGTGAAATTCGTAGATATTAGGAGGAACACCGGAGGCGAAGGCGGTTATCTGGACAGTCACTGACGCTGTTGCACG
AAAGCGTGGGGAGCAAACAGGATTAGATACCCGGGTAGTC
>575
CCTACGGGCGGCTGCAGTGGGGAATATTGGACAATGGGCGCAAGCCTGATCCAGCGACGCCGCGTGAGTGAAGAAGGCCT
TCGGGTTGTAAAGCTCTTTTAGTGGGGAAGATAATGACGGTACCCACAGAAAAAGCCCCGGCTAACTTCGTGCCAGCAGC
CGCGGTAATACGAAGGGGGCTAGCGTTACTCGGAATTATTGGGCGTAAAGCGTGCGTAGGCTGCTTAGTAAGTCAAAAGT
GAAAGCCTTGGGCTCAACCTAAGAATTGCTTTTGAAACTGCTGAGCTTGAGTACTGTAGGGGATGGCGGAATTCCTAGTG
TAGGGGTGAAATTCGTAGATATTAGGAGGAACACCGGAGGCGAAAGCGGTTATCTGGACAGTCACTGACGCTGTTGCACG
AAAGCGTGGGGAGCAAACAGGATTAGATACCCCGGTAGTC
>576
CCTACGGGCGGCTGCAGTGGGGAATATTGGACAATGGGCGCAAGCCTGATCCAGCGACGCCGCGTGAGTGAAGAAGGCCT
TAGCGTTGTAAAGCTCTTTTCGTGGGGAAGCTAAGTCTGGTACCCCCAGAAAAAGACCCCGCTATCATCGTGCCAGCAGC
CGCGGTAGTAAGACGGGGGCGACGGTTACTCGGCAGTATTGGGCGTAACGCGGGCGTAGGCTGCTTATTAAGTCAAAAGT
GAAATCCTGTGGCTGAACCTAAGAATTTCTTTTGAAACTGCTGGGCTTGAGTACTGTAGGCGATAGCGGAATTCCTAGTG
TAGCGGTGAAATTCGTAGATATTAGGAGGAACACCGGAGGCGAAAGCGGTTATCTGGACAGTCACTGACGCTGTTGCACG
AAAGCGTGGGGAGCAAACAGGATTAGATACCCGAGTAGTC
>577
CCTACGGGAGGCTGCAGTGGGGAATTTTGCGCAATGGGCGAAAGCCTGACGCAGTAACGCCGCGTGGAGGATGAAGGCCT
TTGGGTTGTAAACTCCTGACTGGGGGAAAGATTATGACGGTACCCCCAAAGAAAGCCCCGGCTAATTCCGTGCCAGCAGC
CGCGGTAATACGGCAGGGGCAAGCGTTGTTCGGAATCATTGGGCGTAAAGGGCGTGTAGGCGGTCTCATGTGTCCGCGGT
GAAAGAACACGGCTCCACCGGGTGGAGCGGCGGAAACTGTGGGACTTGAGGCTGGGAGGGGCTGGTGGAATTCCCTGTGT
AGCGGTGAAATGCGTAGAGATGGGGGAGAACACTCGTGGCGAAGGCGGCCAGCTGGACCAGTTCTGACGCTGAGACGCGA
AAGCGTGGGGAGCAAACAGGATTAGATACCCTAGTAGTC
>578
CCTACGGGGGGCTGCAGTGGGGAATATTGGACAATGGGCGCAAGCCTGATCCAGCGACGCCGCGTGAGTGAAGAAGGCCT
TCGGGTTGTAAAGCTCTTTTAGTGGGGAAGATAATGACGGTACCCACAGAAAAAGCCCCGGCTAACTTCGTGCCAGCAGC
CGCGGTAATACGAAGGGGGCTAGCGTTACTCGGAATTATTGGGCGTAACGCGTGCGTAGGCGGCTTAGTAAGTCAAAAGT
GAAAGCCTTGGGCTCAACCTAGGAACTGCTTTTGAAACTGCTGGGCTTGATTACGGTAGGGGATAGCGGAATTCCTAGTG
TAGGGGTGAAATTCGTAGATATTAGGAGGAACACCGGAGGCGAAGGCGGTTATCTGGACAGTCACTGACGCTGTTGCACG
AAAGCGTGGGGAGCAAACAGGATTAGATACCCGGGTAGTC
>579
CCTACGGGGGGCTGCAGTGGGGAATATTGGACAATGGGCGCAAGCCTGATCCAGCGACGCCGCGTGAGTGAAGAAGGCCT
TCGGGTTGTAAAGCTCTTTTAGTGGGGAAGATAATGACGGTACCCACAGAAAAAGCCCCGGCTAACTTCGTGCCAGCAGC
CGCGGTAATACGAAGGGGGCTAGCGTTACTCGGAATTATTGGGCGTAAAGCGTGCGTAGGCTGCTTAGTAAGTCAAAAGT
GAAAGCCTTGGGCTCAACCTAAGAATTGCTTTTGAAACTGCTGAGCTTGAGTACTGTAGGGGATAGCGGAATTCCTAGTG
TAGGGGTGAAATTCGTAGATATTAGGAGGAACACCGGAGGCGAAAGCGGTTATCTGGACAGTCACTGACGCTGTTGCACG
AAAGCGTGGGGAGCAAACAGGATTAGATACCCGTGTAGTC
>580
CCTACGGGGGGCTGCAGTGGGGAATATTGGACAATGGGCGCAAGCCTGATCCAGCGACGCCGCGTGAGTGAAGAAGGCCT
TCGGGTTGTAAAGCTCTTTTAGTGGGGAAGATAATGACGGTACCCACAGAAAAAGCCCCGGCTAACTTCGTGCCAGCAGC
CGCGGTAATACGAAGGGGGCTAGCGTTACTCGGAATTATTGGGCGTAAAGCGTGCGTAGGCTGCTTAGTAAGTCAAAAGT
GAAAGCCTTGGGCTCAACCTAAGAATTGCTTTTGAAACTGCTGAGGTTTAGTACTGTAGGGGATAGCGGAATTCCTAGTG
TAGGGGTGAGATTCGTAGATATTAGGAGGACCACCGGAGGCGAAAGCGGTTATCTGGACAGTCACTGAAGCTGTTGCACG
AAAGCGTGGGGAGCAAACAGGATTAGATACCCCCGGTAGTC
>581
CCTACGGGCGGCAGCAGTGGGGAATATTGCACAATGGGGGAAACCCTGATGCAGCAACGCCGCGTGAGTGATGAAGGTCT
TCGGATTGTAAAGCTCTGTCTTTAGGGACGAAAATGACGGTAACTAAGGAGGAAGCCACTGCTAACTCCGTGCCAGCAGC
CGCCGGAAAACGTAGGTGGCGCGGGTTAGCCGGATTTACTGGGCGTAAATGGGTGGGGGGGGGGTCCGTAAGTGGGATGG
GAAAGACCCGCGCGTAACCTGGGAGGTGTATTTCAAAATGGGGATCTAAAGGTCAAGAGGGGGGAGTGGAATTCCTAGTG
TAGCGGTGAAATGCGTAGGGATTAGGGAGGACACCAGGGGCGGAAGCGACTCTTTGGACTGTAACTGACGCTGAGGCTCG
GAAGCGTGGGGAGCAAACAGGATTAGATACCCTGGTAGTC
>582
CCTACGGGCGGCTGCAGTGGGGAATATTGGACAATGGGCGCAAGCCTGATCCAGCGACGCCGCGTGAGTGAAGAAGGCCT
TCGGGTTGTAAAGCTCTTTTAGTGGGGAAGATAATGACGGTACCCACAGAAAAAGCCCCGGCTAACTTCGTGCCAGCAGC
CGCGGTAATACGAAGGGGGCTAGCGTTACTCGGAATTATTGGGCGTAAAGCGTGCGTAGGCTGCTTAGTAAGTCAAAAGT
GAAAGCCTTGGGCTCAACCTAAGAATTGCTTTTGAAACTGCTGAGCTTGAGTACTGTAGGGGATAGCGGAATTCCTAGTG
TAGGGGTGAAATTCGTAGATATTAGGAGGAACACCGGAGGCGAAAGCGGTTATCTGGACAGTCACTGACGCTGTTGCACG
AAAGCGTGGGGAGCAAACAGGATTAGATACCCTAGTAGTC
>583
CCTACGGGCGGCAGCAGTGGGGAATATTGGACAATGGGCGCAAGCCTGATCCAGCGACGCCGCGTGAGTGAAAAAGGCCT
TCGGGTTGTAAAGCTCTTTTAGTGGGGAAGATAATGACGGTACCCACAGAAAAAGCCCCGGCTAACTTCGTGCCAGCAGC
CGCGGTAATACGAAGGGGGCTAGCGTTACTCGGCATTATTGGGCGTAAAGCGTGCGTAGGCTGCTTAGTAAGTCAAAAGT
GAACGCCTTGGGCTCAACCTAAGAATTGCTTTTGAAACTGCTGAGCTTGAGTACTGTAGGGGATAGCGGAATTCCTAGTG
TAGGGGTGAAATTCGTAGATATTAGGAGGAACACCGGAGGCGAAAGCGGTTATCTGGACAGTCACTGACGCTGTTGCACG
AAAGCGTGGGGAGCAAACAGGATTAGATACCCGGGTAGTC
>584
CCTACGGGCGGCAGCAGTGGGGAATATTGCACAATGGGGGAAACCCTGATGCAGCAACGCCGCGTGAGTGATGAAGGTCT
TCGGATTGTAAAGCTCTGTCTTTAGGGACGATAATGACGGTACCTAAGGAGGAAGCCACGGCTAACTACGTGCCAGCAGC
CGCGGTAATACGTAGGGGGCAAGCGTGATCCGGATTTACTGGGCGGAAAGGGAGCGTAGGCGGATACTTAAGTGGGATGT
GAAATACCCGGGAGTAACTTGGGAGCTGCATTCCAAACTGAGTATCTAGAGTGCAGGGGAGGAGAGTGTAATTCCTGGTG
TAGCGGTGAAAGGCGTAGAGATTAGGAAGAACACCAGTGGCGAAGGCGACTCTCTGGACTGTAACTGACGCTGAGGCTCG
AAAGCGTGGGGAGCAAACAGGATTAGATACCCTGGTAGTC
>585
CCTACGGGGGGCAGCAGTGGGGAATATTGGACAATGGGCGCAAGCCTGATCCAGCGACGCCGCGTGAGTGAAGAAGGCCT
TCGGGTTGTAAACCTCTGTTAGTGGGGAAGATAATGACGGTACCCACAGAAAAAGTCACGGCTAACTTCGTGCCAGCAGC
CGCGGTAATACGAAGGGCGCTAGCGTTATTCGGAATTCTTGGGCGTAAAGGGGGCGTAGGCGGGTTAGTAAGTCGAAAGT
GAAAGCCATGGGCTAAACCTAGGAATTGCTTTTGAAACTGCTGTGCTTGAGTACTGTAGAGGTTGGCGGAATTCCTGGTG
TAGCGGTGAAATGCGTAGATATTAGGAGGAACACCGGAGGCGAAGGCGGTTATCTGGACAGTAACTGACGCTGTTGCACG
AAAGCGTGGGGAGCAAACAGGATTAGATACCCGTGTAGTC
>586
CCTACGGGTGGCAGCAGTGGGGAATATTGGACAATGGGCGCAAGCCTGATCCAGCGACGCCGCGTGAGTGAAGAAGGCCT
TCGGGTTGTAAAGCTCTTTTAGTGGGGAAGATAATGACGGTACCCACAGAAAAAGCCCCGGCTAACTTCGTGCCAGCAGC
CGCGGTAATACGAAGGGGGCTAGCGTTACTCGGAATTATTGGGCGTAAAGCGTGCGTAGGCTGCTTAGTAAGTCAAAAGT
GAAAGCCTTGGGCTCAACCTAAGAATTGCTTTTGAAACTGCTGAGCTTGAGTACTGTAGGGGATAGCGGAATTCCTAGTG
TAGGGGTGAAATTCGTAGATATTAGGAGGAACACCGGAGGCGAAAGCGGTTACCTGGACAGTCACTGACGCTGTTGCACG
AAAGCGTGGGGAGCAAACAGGATTAGATACCCGGGTAGTC
>587
CCTACGGGCGGCAGCAGTGGGGAATATTGGACAATGGGCGCAAGCCTGATCCAGCGACGCCGCGTGAGTGAAAAAGGCCT
TCGGGTTGTAAAGCTCTTTTAGTGGGGAAGATAATGACGGTACCCACAGAAAAAGCCCCGGCTAACTTCGTGCCAGCAGC
CGCGGTAATACGAAGGGGGCTAGCGTGACTCGGAATTATTGGGCGTAAAGCGTGCGTAGGCTGCTTAGTAAGTCAAAAGT
GAAAGCCTTGGGCTCAACCTAAGAATTGCTTTTGAAACTGCTGAGCTTGAGTACTGTAGGGGATAGCGGAATTCCTAGTG
TAGGGGTGAAATTCGTAGATATTAGGAGGAACACCGGAGGCGAAAGCGGTTATCTGGACAGTCACTGACGCTGTTGCACG
AAAGCGTGGGGAGCAAACAGGATTAGATACCCGGGTAGTC
>588
CCTACGGGCGGCAGCAGTGGGGAATATTGGACAATGGGCGCAAGCCTGATCCAGCGACGCCGCGTGAGTGAAGAAGGCCT
TCGGGTTGTAAAGCTCTTTTAGTGGGGAAGATAATGACGGTACCCACAGAAAAAGCCCCGGCTAACTTCGTGCCAGCAGC
CGCGGTAATACGACGGGGGCTAGCGTTACTCGGAATTATTGGGCGTAAAGCGTGCGTAGGCTGCTTAGTAAGTCCAAAGT
GAAAGCCTTGGGCTCAACCTAAGGATTGCTTTTGAAACTGCTGAGCTTGAGTACTGTAGGGGATAGCGGAATTCCTAGTG
TAGGGGTGAAATTCGTAGATATTAGGAGGAACACCGGAGGCGAAAGCGGTTATCTGGACAGTCACTGACGCTGTTGCACG
AAAGCGTGGGGAGCAAACAGGATTAGATACCCCTGTAGTC
>589
CCTACGGGCGGCTGCAGTGGGGAATATTGGACAATGGGCGCAAGCCTGATCCAGCGACGCCGCGTGAGTGAAGAAGGCCT
TCGGGTTGTAAAGCTCTTTTAGTGGGGAAGATAATGACGGTACCCACAGAAAAAGCCCCGGCTAACTTCGTGCCAGCAGC
CGCGGTCATACGAAGGGGGCTAGCGTTACGCGGAATTATTGGGCGTAACGCGTGCGTAGGCTGCTTAGTAAGTCAAAAGT
GAAAGCCTTGGGCTCAACCTAAGAATTGCTTTTGAAACTGCTGAGCTTGAGTACTGTAGGGGATAGCGGAATTCCTAGTG
TAGGGGTGAAATTCGTAGATATTAGGAGGAACACCGGAGGCGAAAGCGGTTATCTGGACAGACACTGACGCTGTTGCACG
AAAGCGTGGGGAGCAAACAGGATTAGATACCCGGGTAGTC
>590
CCTACGGCGGCTGCAGTGGGGAATATTGGACAATGGGCGCAAGCCTGATCCAGCGACGCCGCGTGAGTGAAGAAGGCCTT
CGGGTTGTAAAGCTCTTTTAGTGGGGAAGATAATGACGGTACCCACAGAAAAAGCCCCGGCTAACTTCGTGCCAGCAGCC
GCGGTAATACGAAGGGGGCTAGCGTTACTCGGAATTATTGGGCGTAAAGCGTGCGTAGGCTGGTTAGTAAGTCAAAAGTG
AAAGCCTTGGGCTCAACCTAAGAATTGCTTTTGAAACTGCTGAGCTTGAGTACTGTAGGGGATAGCGGAATTCCTAGTGT
AGGGGTGAAATTCGTAGATATTAGGAGGAACACCGGAGGCGAAAGCGGTTATCTGGACAGTCACTGACGCTGTTGCACGA
AAGCGTGGGGAGCAAACAGGATTAGATACCCGTGTAGTC
>591
CCTACGGGAGGCAGCAGTGGGAAATATTGGACAATGGGCGCAAGCCTGATCCAGCGACGCCGCGTGAGTGAAGAAGGCCT
TCGGGTTGTAAAGCTCTTTTAGTGGGGAAGATAATGACGGTACCCACAGAAAAAGCCCCGGCTAACTTCGTGCCAGCAGC
CGCGGTAATACGAAGGGGGCTAGCGTTACTCGGAATTATTGGGCGTAAAGCGTGCGTAGGCTGCTTAGTAAGTCAAAAGT
GAAAGCCTTGGGCTCAACCTAAGAATTGCTTTTGAAACTGCTGAGCTTGAGTACTGTAGGGGATAGCGGAATTCCTAGTG
TAGGGGTGAAATTCGTAGATATTAGGAGGAACACCGGAGGCGAAAGCGGTTATCTGGACAGTCACTGACGCTGTTGCACG
AAAGCGTGGGGAGCAAACAGGATTAGATACCCCGGTAGTC
>592
CCTACGGGCGGCAGCAGTGGGGAATATTGGACAATGGGCGCAAGCCTGATCCAGCGACGCCGCGTGTGTGAAGAAGGCCT
TCGGGTTGTAAAGCTCTTTTAGTGGGGAAGATAAGGACGGTACCCACAGAAAAAGCGCCGGCTAACTTCGTGCCAGCAGC
CGCGGTAATACGAAGGGGGCGAGCGTTACGCGGATTTATGGGGCGCAGCGCTAGCGGGGGCGGCTTAGTAAGTCAAGAGG
GAAAGCCTTGGGCTCACCCCGAGAATTGCTTTTGAAACTGGTGAGCTTGAGTACTGTAGGGGATAGCGGAATTCCTAGTG
TAGGGGTGAAATGCGTAGATATTAGGAGGAACACCGGAGGCGAAGGCGGTTATCTGGACAGTCACTGACGCTGATGCACG
AAAGCGTGGGGAGCAAACAGGATTAGATACCCTGGTAGTC
>593
CCTACGGGGGGCAGCAGTGGGGAATATTGCACAATGGGCGGAAGCCTGATGCAGCGACGCCGCGTGAGGGATGACGGCCT
TCGGGTTGTAAACCTCTTTCGACAGGGACGAAGCGCAAGTTACGGTACCTGTAGAAGAAGCCCCGGCCAACTACGTGCCA
GCAGCCGCGGTAATACGTGGGGGGCGAGGGTTGTCCGGAATTACTGGGCGTAAAGAGCTGGGAGGCGGCTTGTTGCGGCG
ATCGTGAAAATTCACAGCTCAAACTGGAGCTTGCGGTGGATAAGGGAAGGCTTGAGTACTGCAGGGGGGACTGGAATTCC
TGGGGTAGCGGTGAAATGCGCAGATATCAGGAGGAACACCGGTGGCGAAGGGGGGGCTCTGGGCAGTAACTGACGCTGAG
AAGCGAAAGCGTGGGTAGCGAACAGGATTAGATACCCCTGTAGTCC
>594
CCTAGGGCGGCAGCAGTGGGGAATATTGGACAATGGGCGCAAGCCTGATCCAGCGACGCCGCGTGAGTGAAGAAGGCCTT
CGGGTTGTAAAGCTCTTTTAGTGGGGAAGATAATGACGGTACCCACAGAAAAAGCCCCGGCTAACTTCGTGCCAGCAGCC
GCGGTAATACGAAGGGGGCTAGCGTTACTCGGAATTATTGGGCGTAAAGCGTGCGTAGGCTGCTTAGTAAGTCAAAAGTG
AAAGCCTTGGGCTCAACCTAAGAATTGCTTTTGAAACTGCTGAGCTTGAGTACTGTAGGGGATAGCGGAATTCCTAGTGT
AGGGGTGAAATTCGTAGATATTAGGAGGAACACCGGAGGCGAAAGCGGTTATCTGGACAGTCACTGACGCTGTTGCACGA
AAGCGTGGGGAGCAAACAGGATTAGATACCCCTGTAGTC
>595
CCTACGGGCGGCAGCAGTGGGGAATATTGGACAATGGGCGCAAGCCTGATCCAGCGACGCCGCGTGAGTGAAGAAGGCCT
TCGGGTTGTAAAGCTCTTTTAGTGGGGAAGATAATGACGGTACCAACAGAAAAAGCCCCGGCTAACTTCGTGCCAGCAGC
CGCGGTAATACGAAGGGGGCTAGCGTTACTCGGAATTATTGGGCGTAAAGCGTGCGTAGGCTGCTTAGTAAGTCAAAAGT
GAAAGCCTTGGGCTCAACCTAGGAATTGCTTTTGAAACGGCTGAGCTTGAGTACTGGAGGGGATAGCGGAATTCCTAGTG
TAGGGGTGAAATTCGTAGATATTAGGAGGAACACCGGAGGCGAAAGCGGTTATCTGGACAGTCCCTGACGCTGTTGCACG
AAAGCGTGGGGAGCAAACAGGATTAGATACCCCGGTAGTC
>596
CCTACGGGAGGCAGCAGTGGGAAATATTGGACAATGGGCGCAAGCCTGATCCAGCGACGCCGCGTGAGTGAAGAAGGCCT
TCGGGTTGTAAAGCTCTTTTAGTGGGGAAGATAATGACGGTACCCACAGAAAAAGCCCCGGCTAACTTCGTGCCAGCAGC
CGCGGTAATACGACGGGGGCTAGCGTTACTCGGAATTATTGGGCGTAAAGCGTGCGGAGGCGGCTTAGTAAGTCAAAAGT
GAAAGCCTTGGGCTCAACCTAAGAATTGCTTTTGAAACTGCTGAGCTTGAGTACTGTAGGGGAGAGCGGAATTCCTAGTG
TAGGGGTGAAATTCGTAGATATTAGGAGGAACACCGGAGGCGAAAGCGGTTATCTGGACAGTCACTGACGCTGTTGCACG
AAAGCGTGGGGAGCAAACAGGATTAGATACCCCGGTAGTC
>597
CCTACGGGCGGCTGCAGTGGGGAATATTGGACAATGGGCGCAAGCCTGACCCAGCGACGCCGCGTGAGGGAAGAAGGCCT
TCGGGTTGTAAAGTTCTTTTGGTGGGGAAGATCATAACGGGACACACAGCCAAAGCGCCAGCGAACTTTGTGCGCGCAGC
CGCGGGCATACAAAGGGGGCGAGCGTGACTCGGGATTATTGGGCGTAAAGCGTGCGTAGGGTGCGGTGTAAGTCAAAAGT
GAAAGCCTTGGGCTCAACCTAAGAATTGCTTTTGAAACTGGTGTGCTTGAGTATTGTAGGGGAAAGCGGAATTCCGAGTG
TAGGGGTGAAATTCGTAGATATTAGGAGGAACACCGGAGGCGAAGGCGGTTATCTGGACGGTCACTGACGCTGAGGCACG
AAAGCGTGGGGAGCAAACAGGATTAGATACCCCTGTAGTC
>598
CCTACGGGAGGCTGCAGTGGGGAATATTGGACAATGGGCGGAAGCCTGATCCAGCAACGCCGCGTGAGGGATGACGGCCT
TCGGGTTGTAAACCTCTTTCAGCACAGACGAAGCGCAAGTGACGGTATGTGCAGAAGAAGGACCGGCCAACTACGTGCCA
GCAGCCGCGGTAATACGTAGGGTCCGAGCGTTGTCCGGAAGTATTGGGCGTAAAGGGCTCGTAGGCGGTCGGTCGGGTCG
GGGGTGAAAGCCAGGGGCTTAACCCCTGGCCTGCTTTCGAGACGGGCAGACTAGGGGTACGTAGGGGAGAATGGAATTCC
TGGTGTAGCGGTGAAATGCGCAGATATCAGGAGGAACACCGGTGGCGAAGGCGGTTCTCTGGGAGTATCCTGACGCTGAG
GAGCGAAAGTGTGGGGAGCGAACAGGATTAGATACCCGAGTAGTC
>599
CCTACGGGCGGCAGCAGTGGGGAATATTGGACAATGGGCGCAAGCCTGATCCAGCGACGCCGCGTGAGTGAAGAAGGCCT
TCGGGTTGTAAAGCTCTTTTAGTGGGGAAGATAATGACGGTACCCACAGAAAAAGCCCCGGCTAACTTCGTGCCAGCAGC
CGCGGTAATACGAAGGGGGCTAGCGTTACTCGGAATTATTGGGCGTAAAGCGTGCGTAGGCTGCTTAGTAAGTCAAAAGT
GAAAGCCTTGGGCTCAACCTAAGAATTGCTTTTGAAACTGCTGGGCTTGAGTACTGTAGGGGATAGCGGAATTCCTAGTG
TAGGGGTGAAATTCGTAGATATTAGGAGGAACACCGGAGGCGAAAGCGGTTATCTGGACAGTCACTGACGCTGTTGCACG
AAAGCGTGGGGAGCAAACAGGATTAGATACCCGGGTAGTC
>600
CCTACGGGGGGCTGCAGTGGGGAATATTGGACAATGGGCGCAAGCCTGATCCAGCGACGCCGCGTGAGTGAAGAAGGCCT
TCGGGTTGTAAAGCTCTTTTAGTGGGGAAGATAATGACGGTACCCACAGAAAAAGCCCCGGCTAACTTCGTGCCAGCAGC
CGCGGTAATACGAAGGGGGCTAGCGTTACTCGGAATTATTGGGCGTAAAGCGGGCGTAGGCTGCTTAGTAAGTCAAAAGT
GAAAGCCTGGGGCTCAACCTAAGAATTGCTTTTGAAACTGCTGAGCTTGAGTACTGTAGGGGATAGCGGAATTCCTAGTG
TAGGGGTGAAATTCGTAGATATTAGGAGGAACACCGGAGGCGAAAGCGGTTATCTGGACAGTCACTGACGCTGTTGCACG
AAAGCGTGGGGAGCAAACAGGATTAGATACCCCGGTAGTC
>601
CCTACGGGCGGCTGCAGTGGGGAATATTGGACAATGGGCGGAAGCCTGATCCAGCAACGCCGCGTGAGGGATGACGGCCT
TCGGGTTGTAAACCTCTTTCGGTACCGACGAAGCGAAAGTGACGGTAGGTACTAAAGAAGCACCGGCCAACTACGTGCCA
GCAGCCGCGGTAATACGTAGGGTGCGAGCGTTGTCCGGAATTATTGGGCGTAAAGGGCTCGTAGGCGGTTTGTCGCGTCG
GGAGTGAAAACATCGGGCTTACCTCGGCGCTTGCTTTCGATACGGGCAGACTTGAGGCATGCAGGGGAGAACGGAATTCC
TGGTGTAGCGGTGAAATGCGCAGATATCAGGAGGAACACCGGTGGCGAAGGCGGTTCTCTGGGCATGTTCTGACGCTGAG
GAGCGAAAGTGTGGGGAGCGAACAGGATTAGATACCCGGGTAGTC
>602
CCTACGGGGCGCTGCAGTGGGGAATATTGGACAATGGGCGCAAGCCTGATCCAGCGACGCCGCGTGAGTGAAGAAGGCCT
TCGGGTTGTAAAGCTCTTTTAGTGGGGAAGATAATGACGGTACCCACAGAAAAAGCCCCGGCTAACTTCGTGCCAGCAGC
CGCGGTAATACGAAGGGGGCTAGCGTTACTCGGAATTATTGGGCGTAAAGCGTGCGTAGGCTGCTTAGTAAGTCAAAAGT
GAAAGCCTTGGGCTCAACCTAAGAATTGCTTTTGAAACTGCTGAGCTTGAGTACTGTAGGGGATAGCGGAATTCCTAGTG
TAGGGGTGAAATTCGTAGATATTAGGAGGAACACCGGAGGCGAAAGCGGTTATCTGGACAGTCACTGACGCTGTTGCACG
AAAGCGTGGGGAGCAAACAGGATTAGATACCCCGGTAGTC
>603
CCTACGGGCGGCTGCAGTGGGGTATATTGGACAATGGGCGCAAGCCTGATCCAGCGACGCCGCGTGAGTGAAGAAGGCCT
TCGGGTTGTAAAGCTCTTTTAGTGGGGAAGATAATGACGGTACCCACAGAAAAAGCACCGGCTAACTTCGTGCCAGCAGC
CGCGGTAATACGAAGGGGGCTAGCGTTACTCGGAATTATTGGGCGTAAAGCGTGCGTAGGCTGCTTAGTAAGTCAAAAGT
GAAAGCCTTGGGCTCAACCTAAGAATTGCTTTTGAAACTGCTGGGCTTGAGTACTGTAGGGGATAGCGGAATTCCTAGTG
TAGGGGTGAAATTCGTAGATATTAGGAGGAACACCGGAGGCGAAAGCGGTTATCTGGACAGTCACTGACGCTGTTGCACG
AAAGCGTGGGGAGCAAACAGGATTAGATACCCTTGTAGTC
>604
CCTACGGGGGGCTGCAGTGGGGAATATTGCGCAATGGGCGGAAGCCTGACGCAGCGACGCCGCGTGGGGGATGACGGCCT
TCGGGTTGTAAACCTCTTTCGCCCCCGACGAAGCGGAAGTGACGGTAGGGGGAGAAGAAGCACCGGCCAACTACGTGCCA
GCGGCCGCGGTAACACGTAGGGTTCGGGCGTTGGCCGGAATTGTTGGGGGTAAAGGGCTCGGAGGCGGTGGGTGGCGGCG
GCCGTGAAACGCTGGAGCGGAGTTGGGGGCGTGCGGTCGATAGGGGCATCACTGGAGTTCGGCAGGGGAGACTGGAATTC
CTGGTGTAGCGGGGAAATGCGCAGATATCAGGGGGAACACCGGTGGCGAAGGCGGGTCTCTGGGCCGATACTGACGCTGA
GGAGCGAAAGCGTGGGGAGCGAACAGGATTAGATACCCCGGTAGTC
>605
CCTACGGGCGGCTGCAGTGGGGAATATTGGACAATGGGCGCAAGCCTGATCCAGCGACGCCGCGTGAGTGAAGAAGGCCT
TCGGGTTGTAAAGCTCTTTTAATGGGGAAGATAATGACGGTACCCACAGAAAAAGCCCCGGCTAACTTCGTGCCAGCAGC
CGCGGTAATACGAAGGGGGCTAGGGTTACTCGGAATTATTGGGCGTAAAGCGTGCGTAGGCTGTTTAGTAAGTCAAAAGT
GAAAGCCTTGGGCTCAACCTAAGAATTGCTTTTGAAACTGCTGGGCTTGAGTACTGTAGGGGATAGCGGAATTCCTAGTG
TAGGGGTGAAATTCGTAGATATTAGGAGGAACACCGGAGGCGAAAGCGGTTATCTGGACAGTCACTGACGCTGTTGCACG
AAAGCGTGGGGAGCAAACAGGATTAGATACCCGTGTAGTC
>606
CCTACGGGGGGCAGCAGTGGGGAATATTGCACAATGGGCGGAAGCCTGATGCAGCGATGCCGCGTGAGGGAAGAAGGTTT
TCGGATTGTAAACCTCTGTCATAAGGGACGAACACAGACGGTACCTTAGAAGGAAGCTCCGGCTACCTACGTGCCAGCAG
CCGCGGTAATACGTAGGGAGCAAGCGTTATCCGGAATTACTGGGTGTAAAGGGAGTGTAGGCGGGATTACAAGTCAGATG
TGAAAACTGTGGGCTCAACTCACAGATTGCATTTGAAACTGTAGTTCTTGAGTGAAGTAGAGGTAAGCGGAATTCCTAGT
GTAGCGGTGAAATGCGTAGATATTAGGAGGAACATCAGTGGCGAAGGCGGCTTACTGGGCTTTAACTGACGCTGAGGCTC
GAAAGCGTGGGGAGCAAACAGGATTAGATACCCTGGTAGTC
>607
CCTACGGGGGGCAGCAGTGGGGAATATTGGACAATGGGCGCAAGCCTGATCCAGCGACGCCGCGTGAGTAAAGAAGGCCT
TCGGGTTGTAAAGCTCTTTTAGTGGGGAAGATAATGACGGTACCCACAGAAAAAGCCCCGGCTAACTTCGTGCCAGCAGC
CGCGGTAATACGAAGGGGGCTAGCGTTACTCGGAATTATTGGGCGTAGAGCGTGCGGAGGCTGCTTAGTAAGTCAAAAGT
GAAAGCCTTGGGCTCAACCTAAGAATTGCTTTTGAAACTGCTGAGCTTGAGTACTGTAGGGGATAGCGGAATTCCTAGTG
TAGGGGTGAAATTCGTAGATATTAGGAGGAACACCGGAGGCGAAAGCGGTTATCTGGACAGTCGCTGACGCTGTTGCACG
AAAGCGTGGGGAGCAAACAGGATTAGATACCCTTGTAGTC
>608
CCTACGGGGGGCTGCAGTGGGGAATATTGGACAATGGGCGCAAGCCTGATCCAGCGACGCCGCGTGAGTGAAGAAGGCCT
TCGGGTTGTAAAGCGCTTTTAGTGGGGAAGATAATGACGGTACCCACAGAAAAAGCCCCGGCTAACTTCGTGCCAGCAGC
CGCGGTAATACGAAGGGGGCTAGCGTTACTCGGAATTATTGGGCGTAAAGCGTGCGTAGGCTGCTTAGTAAGTCAAAAGT
GAAAGCCTTGGGCTCAACCTAAGACTTGCTTTTGAAACTGCTGAGCTTGAGTACTGTAGGGGAGGGCGGAATTCCTAGTG
TAGGGGTGAAATTCGTAGATATTAGGAGGAACACCGGAGGCGAAAGCGGTTATCTGGACAGTCACTGACGCTGTCGCACG
AAAGCGTGGGGGGCAAACAGGATTAGATACCCTTGTAGTC
>609
CCTACGGGCGGCTGCAGTGGGGAATATTGGACAATGGGCGCAAGCCTGATCCAGCGACGCCGCGTGAGTGAAGACGGCCT
TCGGGTTGTAAAGCTCTTTTAGTGGGGAAGATAATGACGGTACCCACAGAAAAAGCCCCGGCTAACTTCGTGCCAGCAGC
CGCGGTAATCCGAAGGGGGCTAGCGTTACCCGGAATTATTGGGCGTAAAGCGGGCGTAGGCTGCTTAGTAATCAAAAAGT
GAAAGCCTTGGGATCAACCTAAGAATTGCTTTTGAAACTGGTGAGCTTGAGTACTGGCGAGGATAGCGGAATTCCTAGTG
TAGGGGTGAAATTCGTAGATATTAGGAGGAACACCGGAGGCGAAAGCGGTTATCTGGACAGTCACTGACGCTGTTGCACG
AAAGCGTGGGGAGCAAACAGGATTAGATACCCCAGTAGTC
>610
CCTACGGGTGGCAGCAGTGGGGAATATTGGACAATGGGCGCAAGCCTGATCCAGCGACGCCGCGTGAGTGAAGAAGGCCT
TCGGGTTGTAAAGCTCTTTTAGTGGGGAAGATAATGACGGTACCCACAGACAAAGCCCCGGCTAACTTCGTGCCAGCAGC
CGCGGTACTAGGAAGGGGGCTAGCGTTACTCGGAATTATTGGGCGTAAAGCGTGCGTAGGCTGCGTAGTAAGTCAAGAGT
GAAAGCCTTGGGCTCAACCGAAGAATTGCTTTTGAAACTGATGGTCTTGAGTACTGTAGGGGATAGCGGAATTCGTAGTG
TAGGGGTGAAAGTCGTAGATATGAGGAGGAACACCGAAGGCGACAGCGGTTATCTGGACAGGCACTGACGCTGTTGCACG
AAAGCGTGGGGAGCAAACAGGATTAGATACCCCGGTAGTC
>611
CCTACGGGCGGCTGCAGTGGGGAATATTGGACAATGGGCGCAAGCCTGATCCAGCGACGCCGCGTGAGTGAAGAAGGCCT
TCGGGTTGTAAAGCTCTTTTAGTGGGGAAGATAATGACGGTACCCACAGAGAAAGCCCCGGCTAACTTCGTGCCAGCAGC
CGCGGTAATACGAAGGGGGCTAGCGTTACTCGGAATTATTGGGCGTAAAGCGTGCGTAGGCTGCTTAGTAAGTCAAAAGT
GAAAGCCTTGGGCTCACCCTAAGAATTGCTTTTGAAACTGCTGAGATTGAGTACAGTAGGGGATAGCGGAATTCCTAGTG
TAGGGGTGAAATTCGTAGATATTAGGAGGAACACCGGAGGCGAAAGCGGTTATCTGGACAGTCACTGACGCTGTTGCACG
AAAGCGTGGGGAGCAAACAGGATTAGATACCCCGGTAGTC
>612
CCTACGGGTGGCAGCAGTGGGGAATATTGGACAATGGGCGCAAGCCTGATCCAGCGACGCCGCGTGAGTGAAGAAGGCCT
TCGGGTTGTAAAGCTCTTTTAGTGGGGAAGATAATGACGGTACCCACAGAAAAAGCCCCGGCTAACTTCGTTCCAGCAGC
CGCGGTAATACGAAGGGGGCTAGCGTTACTCGGAATTATTGGGCGTAAAGCGTGCGTAGGCTGCTTAGTAAGTCAAAAGT
GAAAGCCTTGGGCTCAACCTAAGAATTGCTTTTGAAACTGCTGAGCTTGAGTACTGTAGTGGATAGCGGAATTCCTAGTG
TAGGGGTGAAATTCGTCGAGATTAGGAGGAACACCGGAGGCGAAAGCGGTTATCTGGACAGTCACTGACGCTGTTGCACG
AAAGCGTGGGGAGCAAACAGGATTAGATACCCCGGTAGTC
>613
CCTACGGGCGGCTGCAGTGGGGAATATCGGACAATGGGCGCAAGCCTGATCCAGCGACGCCGCGTGAGTGAAGAAGGCCT
TCGGGTTGTAAAGCTCTTTTAGTGGGGAAGATAATGACGGTACCCACAGAAAAAGCCCCGGCTAACTTCGTGCCAGCAGC
CGCGGTAATACGAAGGGGGCTAGCGTTACTCGGAATTATTGGGCGGAAAGCGTGCGTAGGCTGCTTAGTAAGTCAAAAGT
GAAAGCCTTGGGCTCAACCTAAGAATTGCTTTTGAAACTGATTGGCTTGAGTACTGTAGGGGATAGCGGAATTCCTAGTG
TAGGGGTGAAATTCGTAGATATTAGGAGGAACACCGGAGGCGAAAGCGGTTATCTGGACAGTCACTGACGCTGTTGCACG
AAAGCGTGGGGAGCAAACAGGATTAGATACCCGTGTAGTC
>614
CCTACGGGTGGCTGCAGTGGGGAATATTGGACAATGGGCGCAAGCCTGATCCAGCGACGCCGCGTGAGTGAAGAAGGCCT
TCGGGTTGTAAAGCTCTTTTAGTGGGGAAGATGATGACGGTACTCACAGAAAAAGCCCCGGCTAACTTCGTGCCAGCAGC
CGCGGTAATACGAAGGGGGCTAGCGTTACTCGGAATTATTGGGCGTAAAGCGTGCGTAGGCTGCTTAGTAAGTCAAAAGT
GAAAGCCTTGGGCTCAGCCTAAGAATTGCTTTTGAAACTGCTGAGCTTGAGTACTGTAGGGGATAGCGGAATTCCTAGTG
TAGGGGTGAAATTCGTAGATATTAGGAGGAACACCGGAGGCGAAAGCGGTTATCTGGACAGTCACTGACGCTGTTGCACG
AAAGCGTGGGGAGCAAACAGGATTAGATACCCTGGTAGTC
>615
CCTACGGGGGGCAGCAGTGGGGAATATTGGACAATGGGCGCAAGCCTGATCCAGCGACGCCGCGTGAGTGAAGAAGGCCT
TCGGGTTGTAAAGCTCTTTTAGTGGGGAAGATAATGACGGTACCCACAGAAAAAGCCCCGGCTAACTTCGTGCCAGCAGC
CGCGGTAATACGAAGGGCGCTAGCGTTACGCGGAATAATTGGGCGTAAAGCGTGCGTAGGCTGCTTAGTAAGTCAAAAGT
GAAAGCCTTGGGCTAACCCTAAGAAGTGCTTTTGAAACTGGTGAGCTTGAGTACTGTAGGGGATAGCGGAATTCCTAGTG
TAGGGGTGAAATTCGTAGATATTAGGAGGAACACCGGAGGCGAAAGCGGTTATCTGGACAGTCACTGACGCTGTTGCACG
AAAGCGTGGGGAGCAAACAGGATTAGATACCCCGGTAGTC
>616
CCTACGGGAGGCAGCAGTGGGGAATATTGGACAATGGGCGCAAGCCTGATCCAGCGACGCCGCGTGAGTGAAGAAGGCCT
TCGGGTTGTAAAGCTCTTTTAGTGGGGAAGATAATGACGGTACCCACAGAAAAAGCCCCGGCTAACTTCGTGCCAGCAGC
CGCGGTAATACGAAGGGGGCTAGCGTTACTCGGAATTCTTGGGCGTAAAGCGTGCGTAGGCTGCTTAGTAAGTCAAAAGT
GAAAGCCTTGGGCTCAACCTAAGAATTGCTTTTGAAACTGCTGAGCTTGAGTACTGTAGGGGATAGCGGAATTCCTAGTG
TAGGGGTGAAATTCGTAGATATTAGGAGGAACACCGGAGGCGAAAGCGGTTATCTGGACAGTCACTGACGCTGTTGCACG
AAAGCGTGGGGAGCAAACAGGATTAGATACCCTAGTAGTC
>617
CCTACGGGCGGCTGCAGTGGGGAATATTGGACAATGGGCGAAAGCCTGATCCAGCAATGCCGCGTGAGTGATGAAGGCCT
TAGGGTTGTAAAGCTCTTTTACCCGGGATGATAATGACAGTACCGGGAGAATAAGCTCCGGCTAACTCCGTGCCAGCAGC
CGCGGTAATACGGAGGGAGCTAGCGTTGTTCGGAATTACTGGGCGTAAAGCGCACGTAGGCGGCTTTGTAAGTTAGAGGT
GAAAGCCCGGGGCGCAAATCCGGAACTGCCTTTAAGACTGCATCGCTTGAATCCAGGAGAGGTGAGTGGAATTCCGAGTG
TAGAGGTGAAATTCGTAGATATTCGGAAGAACACCAGTGGCGAAGGCGGCTCACTGGACTGGTATTGACGCTGAGGTGCG
AAAGCGTGGGGAGCAAACAGGATTAGATACCCCGGTAGTC
>618
CCTACGGGCGGCTGCAGTGGGGAATATTGGACAATGGGCGCAAGCCTGATCCAGCGACGCCGCGTGAGTGAAGAAGGCCT
TCGGGTTGTAAAGCTCTTTTAGTGGGGAAGATAATGACGGTACCCACAGAAAAAGCCCCGGCTAACTTCGTGCCAGCAGC
CGCGGTAATACGAAGGGGGCTAGCGTTACCCGGAATTATTGGGCGTAAAGCGTGCGTAGGCTGCTTAGTAAGTCAAAAGT
GAAAGCCTTGGGCTCAACCTAAGAATTGCTTTTGAAACTGCTGAGCTTGAGTACTGTAGGGGATAGCGGAATTCCTAGTG
TAGGGGTGAAATTCGTAGATATTAGGAGGAACACCGGAGGCGAAAGCGGTTATCTGGACAGTCACTGACGCTGTTGCACG
AAAGCGTGGGGAGCAAACAGGATTAGATACCCCTGTAGTC
>619
CCTACGGGAGGCTGCAGTGGGGAATATTGGACAATGGGCGGAAGCCTGATCCAGCAACGCCGCGTGAGGGATGACGGCCT
TCGGGTTGTAAACCTCTTTCAGCACAGACGAAGCGCAAGTGACGGTATGTGCAGAAGAAGGACCGGCCAACTACGTGCCA
GCAGCCGCGGTAATACGTAGGGTCCGAGCGTTGTCCGGAATGATTGGGCGTAAAGGGCTCGTGGGCGGTCTGTCGCGTCG
GGAGTGAAAACCAGGTGCTTAACACCTGGCCTGCTTTCGATACGGGCAGACTAGAGGTACTCAGGGGAGAATGGAATTCC
TGGTGTAGCGGTGAAATGCGCAGATATCAGGAGGAACACCGGTGGCGAAGGCGGTTCTCTGGGAGTATCCTGACGCTGAG
GAGCGAAAGTGTGGGGAGCGAACAGGATTAGATACCCGGGTAGTC
>620
CCTACGGGCGGCAGCAGTGGGGAATATTGGACAATGGGCGCAAGCCTGATCCAGCGACGCCGCGTGAGTGAAGAAGGCCT
TCGGGTTGTATAGCTCTTTTAGTGGGGAAGATAATGACGGTACCCACAGAAAAAGCCCCGGCTAACTTCGTGCCAGCAGC
CGCGGTAATACGAAGGGGGCTAGCGTTACTCGGAATTATTGGGCGTAAAGCGGGCGTAGGCTGCTTAGTAAGTCAAAAGT
GAAAGCCTTGGGCTCAACCTAAGAATTGCTTTTGAAACTGCTGTGCTTGAGTACTGTAGGGGATAGCGGAATTCCTAGTG
TAGGGGTGAAATTCGTAGATATTAGGAGGAACACCGGAGGCGAAAGCGGTTATCTGGACAGTCACTGACGCTGTTGCACG
AAAGCGTGGGGAGCAAACAGGATTAGATACCCCAGTAGTC
>621
CCTACGGGTGGCAGCAGTGGGGAATATTGGACAATGGGCGCAAGCCTGATCCAGCGACGCCGCGTGAGTGAAGAAGGCCT
TCGGGTTGTAAAGCTCTTTTAGTGGGGAAGATAATGACGGTACCCACAGAAAAAGCCCCGGCTAACTTCGTGCCAGCAGC
CGCGGTAATACGAAGGGGGCTAGCGTTACTCGGAATTATTGGGCGTAAAGCGTGCGTAGGCTGCTTAGTAAGTCAAAAGT
GAAAGCCTTGGGCTCAACCTAAGAATTGCTTTTGAAACTGCTGAGCTTGAGTACTGTAGGGGATAGCGGAATTCCGAGTG
TAGGGGTGAAATTCGTAGATATTAGGAGGAACACCGGAGGCGAAAGCGGTTATCTGGACAGTCACTGACGCTGTTGCACG
AAAGCGTGGGGAGCAAACAGGATTAGATACCCCAGTAGTC
>622
CCTACGGGCGGCTGCAGTGGGGAATATTGGGCAATGGGCGAAAGCCTGACCCAGCGACGCCGCGTGAGGGAAGAAGTCCT
TCGGGATGTAAACCTTAGTCGACAGGGACGAAGAAATGACGGTACCTGTAGAGGAAGCCACGGCTAACTACGTGCCAGCA
GCCGCGGTAATACGTAGGTGGCGAGCGTTATCCGGATTTACTGGGTGTAAAGGGTGTGTAGGCGGGGAGGGAAGTCAGAT
GTGAAAACTATGGGCTCAACTCATAGCTTGCATTTGGGACTGTTTCTCTTGAGGATGGGAGAGGTAAATGGAATTCCCGG
GGTAGCGGTGAAATGCGTAGATATCGGGAGGAACACCAGTGGCGAAGGCGGTTTACTGGACCATTACTGACGCTGAGACA
CGAAAGCGTGGGGAGCAAACAGGATTAGATACCCCTGGTAGTC
>623
CCTACGGGGGGCTGCAGTGGGGAATATTGGACAATGGGCGCAAGCCTGATCCAGCGACGCCGCGTGAGTGAAGAAGGCCT
TCGGGTTGTAAAGCTCTTTTAGTGGGGAAGATAATGACGGTACCCACAGAAAAAGCCCCGGCTAACTTCGTGCCAGCAGC
CGCGGTAATACGAAGGGGGCTAGCGTTACTCGGAATTATTGGGCGTAAAGCGTGCGTAGGCTGCTTAGTAAGTCAAAAGT
GAAAGCCTTGGGCTCAACCTAAGAATTGCTTTTGAAACTGCTGAGCTTGAGTACTGTAGGGGATAGCGGAATTCCTAGTG
TAGGGGTGAAATTCGTAGATATTAGGAGGAACACCGGAGGCGAAAGCGGTTATCTGGACAGTCACTGACGCTGTTGCACG
AAAGCGTGGGGAGCAAACAGGATTAGATACCCCAGTAGTC
>624
CCACGGGAGGCAGCAGTGGGGAATATTGGACAATGGGCGCAAGCCTGATCCAGCGACGCCGCGTGAGTGAAGAAGGCCTT
CGGGTTGTAAAGCTCTTTTAGTGGGGAAGATAATGACGGTACCCACAGAAAAAGCCCCGGCTAACTTCGTGCCAGCAGCC
GCGGTAATACGAAGCGGGCGAGCGTTACTCGGAATTATTGGGCGTAAAGCGTGCGTAGGCTGCTTAGTAAGTCAAAAGTG
AAAGCCTTGGGCTCAACCTAAGAATTGCTTTTGAAACTGCTGAGCTTGAGTACTGTAGGGGATAGCGGAATTCCTAGTGT
AGGGGTGAAATTCGTAGATATTAGGAGGAACACCGGAGGCGAAAGCGGTTATCTGGACAGTCACTGACGCTGTTGCACGA
AAGCGTGGGGAGCAAACAGGATTAGATACCCGAGTAGTC
>625
CCTACGGGCGGCAGCAGTGGGGAATATTGGACAATGGGCGCAAGCCTGATCCAGCGACGCCGCGTGAGTGAAGAAGGCCT
TCGGGTTGTAAAGCTCTTTTAGTGGGGAAGATAATGACGGTACCCACAGAAAAAGCCCCGGCTAACTTCGTGCCAGCAGC
CGCGGTAATACGAAGGGGGCTAGCGTTACTCGGAAGTATTGGGCGTAAAGCGTGCGTAGGCTGCTTAGTAAGTCAAAGGT
GAAAGCCTTGGGCTCAACCTAAGAATTGCTTTTGAAACTGCTGAGCTTGAGTACTGTAGGGGATAGCGGAATTCCTAGTG
TAGGGGTGAAATTCGTAGATATTAGGAGGAACACCGGAGGCGAAAGCGGTTATCTGGACAGTCACTGACGCTGTTGCACG
AAAGCGTGGGGAGCAAACAGGATTAGATACCCGAGTAGTC
>626
CCTACGGGCGGCTGCAGTGGGGAATATTGGACAATGGGCGCAAGCCTGATCCAGCGACGCCGCGTGAGTGAAGAAGGCCC
TCGGGTTGTAAAGCTCTTTTAGTGGGGAAGATAATGACGGTACCCACAGAAAAAGCCCCGGCTAACTTCGTGCCAGCAGC
CGCGGTAATACGAAGGGGGCTAGCGTTACTCGGAATAATTGGGCGTAAAGCGTGCGTAGGCTGCTTAGTGAGTCAAAAGG
TAAAGCCTTGGGCTCAACCTAAGAATTGCTTTTGAAAATGCTGAGCTTGAGTACTGTAGGGGATAGCGGAATTCCTAGTG
TAGGGGTGAAATTCGTAGATATTAGGAGGAACACCGGAGGCGAAAGCGGTTATCTGGACAGTCACTGACGCTGTTGCACG
AAAGCGTGGGGAGCAAACAGGATTAGATACCCGGGTAGTC
>627
CCTACGGGCGGCAGCAGTGGGGAATATTGGACAATGGGCGCAAGCCTGATCCAGCGACGCCGCGTGAGTGAAGAAGGCCT
TCGGGTTGTAAAGCTCTTTTAGTGGGGAAGATAATGACGGTACCCACAGAAAAAGCCCCGGCTAACTTCGTGCCAGCAGC
CGCGGTAATACGAAGGGGGCTAGCGTTACTCGGAATTATTGGGCGTAAAGCGTGCGTAGGCTGCTTAGTAAGTCAAAAGT
GAAAGCCTTGGGCTCAACCTAAGAATTGCTTTTGAAACTGCTGAGCTTGAGTACTGTAGGGGATAGCGGAATTCCTAGTG
TAGGGGTGAAATTCGTAGATATTAGGAGGAACACCGGAGGCGAAAGCGGTTATCTGGACAGTCACTGACGCTGTTGCACG
AAAGCGTGGGGAGCAAACAGGATTAGATACCCGAGTAGTC
>628
CCTACGGGGGGCAGCAGTGGGGAATATTGGACAATGGGCGCAAGCCTGATCCAGCGACGCCGCGTGAGTGAAGAAGGCCT
TCGGGTTGTAAAGCTCTTTTAGTGGGGAAGATAATGACGGTACCCACAGAAAAAGCCCCGGCTAACTTCGTGCCAGCAGC
CGCGGTAATACGAAGGGGGCTAGCGTTACTCGGAATTATTGGGCGTAAAGCGTGCGTAGGCTGCTTAGTAAGTCAAAAGT
GAAAGCCTTGGGCTCAACCTAAGAATTGCTTTTGAAACTGCTGAGCTTGAGTACTGTAGGGGATAGCGGAATTCCTAGTG
TAGGGGTGAAATTCGTAGATATTAGGAGGAACACCGGAGGCGAAAGCGGTTATCTGGACAGTCACTGACGCTGTTGCACG
AAAGCGTGGGGAGCAAACAGGATTAGATACCCGAGTAGTC
>629
CCTACGGGGGGCAGCAGTGGGGAATATTGGACAATGGGCGCAAGCCTGATCCAGCGACGCCGCGTGAGTGAAGAAGGCCT
TCGGGTTGTAAAGCTCTTTTAGTGGGGAAGATACTGACGGTACCCACCGAAAAGGCCCAGGCTAACTTCGTGCCAGCAGC
CGCGGTAATACGAAGGGGGCTAGCGTTGCTCGGAATGATTGGGCGTAAAGCGTGCGTAGGCTGGTTAGTGAGGCAAAAGT
GAAAGCCTTGGGCTCAACCTAAGACTTGCTGTTGAAACTGGTGGGCTTGAGTACTGTAGGGGAGAGCGGAATTCCTAGTG
TAGGGGTGAAATTCGTAGATATTAGGAGGAACACCGGAGGCGAAAGCGGTTATCTGGACAGTCACTGACGCTGTTGCACG
AAAGCGTGGGGAGCAAACAGGATTAGATACCCTTGTAGTC
>630
CCTACGGGTGGCAGCAGTGGGGAATATTGGACAATGGGCGCAAGCCTGATCCAGCGACGCCGCGTGAGTGAAGAAGGCCT
TCGGGTTGTAAAGCTCTTTTAGTGGGGAAGATAATGACGGTACCCACAGAAAAAGCCCCGGCTAACTTCGTGCCAGCAGC
CGCGGTAATACGAAGGGGGCTAGCGTTACTCGGAATTATTGGGCGTAAAGCGTGCGTAGGCTGCTTAGTAAGTCAAAAGT
GAAAGCCTTGGGCTCAACCTAAGAAGTGCTTTTGAAACTGCTGAGCTTGAGTACTGTAGGGGATAGCGGAATTCCTAGTG
TAGGGGTGAAATTCGTAGATATTAGGAGGAACACCGGAGGCGAAAGCGGTTATCTGGACAGTCACTGACGCTGTTGCACG
AAAGCGTGGGGAGCAAACAGGATTAGATACCCCAGTAGTC
>631
CCTACGGGAGGCTGCAGTGGGGAATATTGGACAATGGGCGCAAGCCTGATCCAGCGACGCCGCGTGAGTGAAGAAGGCCT
TCGGGTTGTAAAGCTCTTTTAGTGGGGAAGATAATGACGGTACCCACAGAAAAAGCCCCGGCTGACTTCGTGCCAGCAGC
CGCGGTAATACGAAGGGGGCTAGCGTTACTCGGAATTATTGGGCGTAAAGCGTGCGTAGGCTGCGTAGTAAGTCAAAAGT
GAAAGCCTTGGGCTCAACCTAAGAATTGCTTTTGAAACTGCTGAGCTTGAGTACTGTAGGGGATAGCGGAATTCCTAGTG
TAGGGGTGAAATTCGTAGATATTAGGAGGAACACCGGAGGCGAAAGCGGTTATCTGGACAGTCACTGACGCTGTTGCACG
AAAGCGTGGGGAGCAAACAGGATTAGATACCCCGGTAGTC
>632
CCTACGGGCGGCTGCAGTGGGGAATATTGGACAATGGGCGGAAGCCTGATCCAGCAACGCCGCGTGAGGGATGACGGCCT
TCGGGTTGTAAACCTCTTTCAGTACCGACGAAGCGCAAGTGACGGTAGGTACAGAAGAAGCACCGGCCAACTACGTGCCA
GCAGCCGCGGTAATACGTAGGGTGCGAGCGTTGTCCGGAATTATTGGGCGTAAAGGGCTCGTAGGCGGTTTGTCGCGTCG
GGAGTGAAAACACCGTGCTTAACACGGTGCTTGCTTTCGATACGGGCAGACTAGAGGCATGCAGGGGAGAACGGAATTCC
TGGTGTAGCGGTGAAATGCGCAGATATCAGGAGGAACACCGGTGGCGAAGGCGGTTCTCTGGGCATGTCCTGACGCTGAG
GAGCGAAAGTGTGGGGAGCGAACAGGATTAGATACCCTGGTAGTC
>633
CCTACGGGAGGCAGCAGTGGGGAATATTGGACAATGGGCGGAAGCCTGATCCAGCAACGCCGCGTGAGGGATGACGGCCT
TCGGGTTGTAAACCTCTTTCAGTACCGACGAAGCTAACGTGACGGTAGGTACAGAAGAAGCACCGGCCAACTACGTGCCA
GCAGCCGCGGTAATACGTAGGGTGCGAGCGTTGTCCGGAATTATTGGGCGTAAAGGGCTCGTAGGCGGTTTGTCGCGTCG
GGGGTGAAAACACCGTGCTTAACACGGTGCTTGCTTTCGATACGGGCAGACTAGAGGCATGCAGGGGAGAACGGAATTCC
TGGTGTAGCGGTGAAATGCGCAGATATCAGGAGGAACACCGGTGGCGAAGGCGGTTCTCTGGGCATGTCCTGACGCTGAG
GAGCGAAAGTGTGGGGAGCGAACAGGATTAGATACCCCTGTAGTC
>634
CCTACGGGTGGCTGCAGTGGGGAATATTGGACAATGGGCGCAAGCCTGATCCAGCGACGCCGCGTGAGTGAAGAAGGCCT
TCGGGTTGTAAAGCTCTTTTAGTGGGGAAGATAATGACGGTACCCACAGAAAAAGCCCCGGCTAACTTCGTGCCAGCAGC
CGCGGTAATACGAAGGGGGCTAGCGTTACTCGGAATTATTGGGCGTAAAGCGTGCGTAGGCTGCTTAGTAAGTCAAAAGT
GAAAGCCTTGGGCTCAACCTAAGAATTGCTTTTGAAACTGCTGAGCTTGAGTACTGTAGGGGATAGCGGAATTCCTAGTG
TAGGGGTGAAATTCGTAGATATTAGGAGGAACACCGGAGGCGAAAGCGGTTATCTGGACAGTCACTGACGCTGTTGCACG
AAAGCGTGGGGAGCAAACAGGATTAGATACCCCGGTAGTC
>635
CCTACGGGCGGCTGCAGTGGGGAATATTGGACAATGGGCGCAAGCCTGATCCAGCGACGCCGCGTGAGTGAAGAAGGCCT
TCGGGTTGTAAAGCTCTTTTAGTGGGGAAGATAATGACGGTACCCACAGAAAAAGCCCCGGCTAAATTCGTGCCAGCAGC
CGCGGGAATACGACGTGGGCTAGCGTTATTCGGCATTATTGGTCGTAAAGCGAGAGTAGGCTGCTTAGTAAGTCAAAATG
GGAAGCCTTGGGCTCAACCTCAGAATTGATTTGGAAACTGGTGGGGTTGAGTACGGTAGGGGATAGCGGAATTCCTAGTG
TAGCGGTGAAATTCGTAGATATTAGGAGGAACACCGGAGGCGAAGGCGGTTATCTGGACTGTCACTGACGCTGATGCACG
AAAGCGTGGGGAGCAAACAGGATTAGATACCCGGGTAGTC
>636
CCTACGGGGGGCTGCAGTGGGGAATATTGGACAATGGGCGCAAGCCTGATCCAGCGACGCCGCGTGAGTGAAGAAGGCCT
TCGGGTTGTAAAGCTCTTTTAGTGGGGAAGATAATGACGGTACCCACAGAAAAAGCCCCGGCTAACTTCGTGCCAGCAGC
CGCGGTAATACGAAGGGGGCTAGCGTTACTCGGAATTTTTGGGCGTAAAGCGTGCGTAGGCTGCTTAGTAAGTCAAAAGT
GAAAGCCTTGGGCTCAACCTAAGAATTGCTTTTGAAACTGCTGAGCTTGAGTACTGTAGGGGATAGCGGAATTCCTAGTG
TAGGGGTGAAATTCGTAGATATTAGGAGGAACACCGGAGGCGAAAGCGGTTATCTGGATAGTCACTGACGCTGTTGCACG
AAAGCGTGGGGAGCAAACAGGATTAGATACCCGGGTAGTC
>637
CCTACGGGTGGCTGCAGTGGGGAATATTGGACAATGGGCGCAAGCCTGATCCAGCGACGCCGCGTGAGTGAAGAAGGCCT
TCGGGTTGTAAAGCTCTTTTAGTGGGGAAGATAATGACGGTACCCACAGAAAAAGCCCCGGCTAACTTCGTGCCAGCAGC
CGCGGTAATACGAAGGGGGCTAGCGTTACTCGGAATTATTGGGCGTAAAGCGTGCGTAGGCTGCTTAGTAAGTCAAAAGT
GAAAGCCTTGGGCTCAACCTAAGAATTGCTTTTGAAACTGCTGAGCTTGAGTACTGTAGGGGATAGCGGAATTCCTAGTG
TAGGGGTGAAATTCGTAGATATTAGGAGGAACACCGGAGGCGAAAGCGGTTATCTGGACAGTCACTGACGCTGTTGCACG
AAAGCGTGGGGGGCAAACAGGATTAGATACCCGTGTAGTC
>638
CCTACGGGGGGCTGCAGTGGGGAATATTGGACAATGGGCGCAAGCCTGATCCAGCGACGCCGCGTGAGTGAAGAAGGCCT
TCGGGTTGTAAAGCTCTTTTAGTGGGGAAGATAATGACGGTACCCACAGAAAAAGCCCCGGCTAACTTCGTGCCAGCAGC
CGCGGTAATACGAAGGGGGCTAGCGTTACTCGGAATTATTGGGCGTAAAGCGTGCGTAGGCTGCTTAGTAAGTCAAAAGT
GAAAGCCTTGGGCTCAACCTAAGAATTGCTTTTGAAACTGCTGAGCTTGAGTACTGTAGGGGATAGCGGAATTCCTAGTG
TAGGGGTGAAATTCGTAGATATTAGGAGGAACACCGGAGGCGAAAGCGGTTATCTGGACAGTCACTGACGCTGTTGCACG
AAAGCGTGGGGAGCAAACAGGATTAGATACCCCTGTAGTC
>639
CCTACGGGAGGCAGCAGTGGGGAATATTGGACAATGGGCGCAAGCCTGATCCAGCGACGCCGCGTGAGTGAAGAAGGCCT
TCGGGTTGTAAAGCTCTTTTAGTGGGGAAGATAATGACGGTACCCACAGAAAAAGCCCCGGCTAACTTCGTGCCAGCAGC
CGCGGTAATACGAAGGGGGCTAGCGTTACTCGGAATTATTGGGCGTAAAGCGGGCGTAGGCTGCTTAGTAAGTCAAAAGT
GAAAGCCTTGGGCGCAACCGAAGAGTTGCTTTTGAAACTGCTGGGCTTGAGTACTGTAGGGGATAGCGGAATTCCTAGTG
TAGGGGTGAAATTCGTAGAGATTAGGAGGAACACCGGAGGCGAAGGCGGTTATCTGGACAGTCACTGACGCTGTTGCACG
AAAGCGTGGGGAGCAAACAGGATTAGATACCCTGGTAGTC
>640
CCTACGGGCGGCTGCAGTGGGGAATATTGGACAATGGGCGCAAGCCTGATCCAGCGACGCCGCGTGAGTGAAGAAGGCCT
TCGGGTTGTAAAGCTCTTTTAGTGGGGAAGATAATGACGGTACCCACAGAAAAAGCCCCGGCTAACTTCGTGCCAGCAGC
CGCGGTAATACGGAGGGGGCGAGCGTTACTCGGAATTATTGGGCGTAAAGCGTGCGTAGGCTGCTTAGTAAGTCAAAAGT
GAAAGCCTTGGGCTCAACCTAAGAATTGCTTTTGAAACTGCTGAGCTTGAGTACTGTAGGGGATAGCGGAATTCCTAGTG
TAGGGGTGAAATTCGTAGATATTAGGAGGAACACCGGAGGCGAAAGCGGTTATCTGGACAGTCACTGACGCTGTTGCACG
AAAGCGTGGGGAGCAAACAGGATTAGATACCCGGGTAGTC
>641
CCTACGGGCGGCAGCAGTGGGGAATATTGGACAATGGGCGGAAGCCTGATCCAGCAACGCCGCGTGAGGGATGACGGCCT
TCGGGTTGTAAACCTCTTTCAGTACCGACGAAGCTAACGTGACGGTAGGTACAGAAGAAGCACCGGCCAACTACGTGCCA
GCCGCCGCGGTAATACGTAGGGTGCGAGCGTTGTCCGGAATTATGGGGCGTAACGGGCTCGTGGGCGGTTTGCCGCGTCG
GGAGGGCAAACACCGTGCTTAACACGGTGCTTGCTTTCGATACGGGCAGACTAGAGGCATGCAGGGGAGAACGGAATTCC
TGGTGTAGCGGTGAAATGCGCAGATATCAGGAGGAACACCGGTGGCGAAGGCGGTTCTCTGGGCATGTCCTGACGCTGAG
GAGCGAAAGTGTGGGGAGCGAACAGGATTAGATACCCTAGTAGTC
>642
CCTACGGGCGGCTGCAGTGGGGAATATTGGACAATGGGCGCAAGCCTGATCCAGCGACGCCGCGTGAGTGAAGAAGGCCT
TCGGGTTGTAAAGCTCTTTTAGTGGGGAAGATAATGACGGTGCCCGCAGAAAAAGCCCCGGCTAACTTCGTGCCAGCAGC
CGCGGTAATACGAAGGGGGCTAGCGTTACTCGGAATTATTGGGCGTAAAGCGTGCGTAGGCTGCTTAGTAAGTCAAAAGT
GAAAGCCTTGGGCTCAACCTAAGGATTGCTTTTGAAACTGCTGAGCTTGAGTACTGTAGGGGATAGCGGAATTCCTAGTG
TAGGGGTGAAATTCGTAGATATTAGGAGGAACACCGGAGGCGAAAGCGGTTATCTGGACAGTCACTGACGCTGTTGCACG
AAAGCGTGGGGAGCAAACAGGATTAGATACCCGTGTAGTC
>643
CCTACGGGCGGCTGCAGTGGGGAATATTGGACAATGGGCGCAAGCCTGATCCAGCGACGCCGCGTGAGTGAAGAAGGCCT
TCGGGTTGTAAAGCTCTTTTAGTGGGGAAGATAATGACGGTACCCACAGAAAAAGCCCCGGCTAACTTCGTGCCAGCAGC
CGCGGTAATACGAAGGGGGCTAGCGTTACTCGGAATTATTGGGCGTAAAGCGTGCGTAGGCTGCTTAGTAAGTCAAAAGT
GAAAGCCTTGGGCTCAACCTAAGAATTGCTTTTGAAACTGCTGAGCTTGAGTACTGTAGGGGATAGCGGAATTCCTAGTG
TAGGGGTGAAATTCGTGGATATTAGGAGGAACACCGGAGGCGAAAGCGGTTATCTGGACAGTCACTGACGCTGTTGCACG
AAAGCGTGGGGAGCAAACAGGATTAGATACCCGGGTAGTC
>644
CCTACGGGTGGCAGCAGTGGGGAATATTGGACAATGGGCGCAAGCCTGATCCAGCGACGCCGCGTGAGTGAAGAAGGCCT
TCGGGTTGTAAAGCTCTTTTAGTGGGGAAGATAATGACGGTACCCTCAGAAAAAGCCCCGGCTAACTTCGTGCCAGCAGC
CGCGGTAATACGAAGGGGGCTAGCGTTACTCGGTATGGTTTGGCGTAAAGCGTGCGTAGGCTGCTTAGTAAGTCAAAGGT
GAAAGCCTTGGGCTCAACCTAAGAATTGCTTTTGAAACTGGTGAGCTTGAGTACTGTAGGGGATGGCGGAATTCCTAGTG
TAGGGGTGAAATTCGTAGATATTAGGAGGAACACCGGGGGCGAAAGCGGTTATCTGGACAGTCACTGACGCTGTTGCACG
AAAGCGTGGGGAGCAAACAGGATTAGATACCCCAGTAGTC
>645
CCTACGGGTGGCAGCAGTGGGGAATATTGGACAATGGGCGCAAGCCTGATCCAGCGACGCCGCGTGAGTGAAGAAGGCCT
TCGGGTTGTAAAGCTCTTTTCGTGGGGAAGATAATGACGGTACCCACAGAAAAAGCCCCGGCTAACTTCGTGCCAGCAGC
CGCGGTAATACGAAGGGGGCTAGCGTTACTCGGAATTATGGGGCGTAAAGCGTGCGTAGGCTGCTTAGTAAGTCAAAAGT
GAAAGCCTTGGGCTTAACCTAGGAATTGCTTTTGAAACTGCTGAGCTTGAGTGCTGTAGGGGATAGCGGAATTCCTAGTG
TAGGGGTGAAATGCGTAGATATTAGGAGGAGCACCGGAGGCGAAGGCGGTTATCTGGACAGTCACTGACGCTGATGCACG
AAAGCGTGGGGAGCAAACAGGATTAGATACCCCGGTAGTC
>646
CCTACGGGGGGCAGCAGTGGGGAATATTGGACAATGGGCGCAAGCCTGATCCAGCGACGCCGCGTGAGTGAAGAAGGCTT
TCGGGTTGTAAAGCTCTTTTAGTGGGGAAGATAATGACGGTACCCCCAGAAAAAGCCCCGGCTAACTTCGTGCCAGCAGC
CGCGGTAATACGTATGGGGCTATCGTTACCCGGACTTATTGGGCGTAAAGCGTGCGTAGGCTGCTTAATAAGTCAAAAGG
GAAAGCCTTGGGCTAACCCTAGGAATGGCTTTGGAAACTGCGGGGCTTGAGTACTGTAGGGGATGGCGGAATTCCTAGTG
TACGGGTGAAATTCGTAGATATTAGGGGGAAAACCGGGGGCGAAAGCGGTTATCTGGACAGTCACTGACGCTGTTGCACG
AAAGCGTGGGGAGCAAACAGGATTAGATACCCAGTAGTC
>647
CCTACGGGGGGCTGCAGTGGGGAATATTGGACAATGGGCGCAAGCCTGATCCAGCGACGCCGCGTGAGTGAAGAAGGCCT
TCGGGTTGTAAAGCTCTTTTAGTGGGGAAGATAATGACGGTACCCACAGAAAAAGCCCCGGCTAACTTCGTGCCAGCAGC
CGCGGTAATACGAAGGGGGCTAGCGTTACTCGGAATTATTGGGCGTAAAGCGTGCGTAGGCTGCTTAGTAAGTCAAAAGT
GAAAGCCTTGGGCTCAACCTAAGAATTGCTTTTGAAACTGCTGAGCTTGAGTACTGTAGGGGATAGCGGAATTCCTAGTG
TAGGGGTGAAATTCGTAGATATTAGGAGGAACACCGGAGGCGAAAGCGGTTATCTGGACAGTCACTGACGCTGTTGCACG
AAAGCGTGGGGAGCAAACAGGATTAGATACCCCGGTAGTC
>648
CCTACGGGGGGCAGCAGTGGGGAATATTGGACAATGGGCGCAAGCCTGATCCAGCGACGCCGCGTGAGTGAAGAAGGCCT
TCGGGTTGTAAAGCTCTTTTAGTGGGGAAGATAATGACGGTACCCACAGAAAAAGCCCCGGCTAACTTCGTGCCAGCAGC
CGCGGTAATACGAAGGGGGCTAGCGTTACTCGGAATTATTGGGCGTAAAGCGTGCGTAGGCTGCTTAGTAAGTCAAAAGT
GAAAGCCTTGGGCTCAACCTAAGAATTGCTTTTGAAACTGCTGGGCTTGAGTACTGTAGGGGATAGCGGAATTCCTAGTG
TAGGGGTGAAATTCGTAGATATTAGGAGGAACACCGGAGGCGAAAGCGGTTATCTGGACAGTCACTGACGCTGTTGCACG
AAAGCGTGGGGAGCAAACAGGATTAGATACCCTGTAGTC
>649
CCTACGGAGGCCGCAGTGGGGAATATTGGACAATGGGCGCAAGCCTGATCCAGCGACGCCGCGTGAGTGAAGAAGGCCTT
CGGGTTGTAAAGCTCTTTTAGTGGGGAAGATAATGACGGTACCCACAGAAAAAGCCCCGGCTAACTGCGTGCCAGCAGCC
GCGGTAATACGAAGGGGGCTAGCGTTACTCGGAATTATTTGGCGTAAAGCGGGCGTAGGCTGCTTAGTAAGTCAAAAGTG
AAAGCCTCGGGCTCAACCTAAGAATTGCTTTTGAAACTGCTGGGCTTGAGTACTGTAGGGGATAGCGGAATTCCTAGTGT
AGGGGTGAAATTCGTAGATATTAGGAGGAACACCGGAGGCGAAAGCGGTTATCTGGACAGTCACTGACGCTGTTGCACGA
AAGCGTGGGGAGCAAACAGGATTAGATACCCGAGTAGTC
>650
CCTACGGGCGGCTGCAGTGGGGAATATTGGACAATGGGCGCAAGCCTGATCCAGCGACGCCGCGTGAGTGAAGAAGGCCT
TCGGGTTGTAAAGCTCTTTTAGTGGGGAAGATAATATCGGTACACACAGAAAAAGCGCCGGCTAACTTCGTGCCCGAAGA
CGCGGTAATACGAAGAGGGCTAGCGTTACCCGGAAATATGGGGCGTAAAGAGTGCGTAGGCGGTTTAGTAAGTAGAAGGG
GAAAGCCCTGGGCTCAACCTGGGAATTGCTTTTGAAACTGCTGGGCTTGAGTATCGTAGGGGATAGTGGAATTCCTAGTG
TAGGGGTGAAATACGTAGATATTAGGAGGAACACCGGAGGCGAAAGCGGTTATCTGGACAGTCACTGACGCTGTTGCACG
AAAGCGTGGGGAGCAAACAGGATTAGATACCCCAGTAGTC
>651
CCTACGGGGGGCTGCAGTGGGGAATATTGGACAATGGGCGCAAGCCTGATCCAGCGACGCCGCGTGAGTGAAGAAGGCCT
TCGGGTTGTAAAGCTCTTTTAGTGGGGAAGATAATGACGGTACCCACAGAAAAAGGCCCGGCTCACTTCGTGCCAGCAGC
CGCGGTAATATGAAAGGGGCCAGCGTTATACGGAATTTGTGGGCGTAAAGCGTGCGTAGGGGGCTTAGTAAGTCAGAAGT
GAAAGCTTGGGGCTCAACCGCAGAATTGCTTTTGAAACTGGGGAGCTTGAGTACTGTAGGGGATAGCGGAATTCCTAGTG
TAGGGGTGAAATGCGTAGATATTAGGAGGAACACCGGTGGCGAAAGCGGTTAGCTGGACAGTCACTGACGCTGTTGCACG
AAAGCGTGGGGAGCAAACAGGATTAGATACCCCGGTAGTC
>652
CCTACGGGCGGCTGCAGTGGGGAATATTGCACAATGGGCGCAAGCCTGATGCAGCGACGCCGCGTGAGGGATGACGGCCT
TCGGGTTGTAAACCTCTTTCAGCAGGGAAGAAGCGCAAGTGACGGTACCTGCAGAAGAAGCACCGGCTAACTACGTGCCA
GCAGCCGCGGTAATACGTAGGGTGCGAGCGTTGTCCGGAATTATTGGGCGTAAAGAGCTTGGAGGCGGTTTGTGGCGTCT
GCTGGGAAAATCCGGAGCTCAACCCCGGACTTGCAGGGGGTACGGGCAGACTAGAGTGTGGTAGGGGAGACTGGAATTCC
TGGTGTAGCGGTGAAATGCGCAGATATCAGGAGGAACACCGATGGCGAAGGCAGGTCTCTGGGCCACTACTGACGCTGAG
AAGCGAAAGCATGGGGAGCGAACAGGATTAGATACCCGGGTAGTC
>653
CCTACGGGAGGCTGCAGTGGGGAATATTGCACAATGGGCGAAAGCCTGATGCAGCGACGCCGCGTGAGGGATGACGGCCT
TCGGGTTGTAAACCTCTTTCAGCAGGGAAGAAGCGAAAGTGACGGTACCTGCAGAAGAAGCGCCGGCTAACTACGTGCCA
GCAGCCGCGGTAATACGTAGGGCGCAAGCGTTGTCCGGAGTTATTGGGCGTAAAGAGCTCGTAGGCGGCTTGTCACGTCG
GTTGTGAAAGCCCGGGGCTTAACCCCGGGTCGGCAGTCGAGACGGGCAGGCTAGAGTTCGGTAGAGGAGATCGGAATTCC
TGGTGTAGCGGTGAAATGCGCAGATATCAGGAGGAACACCGGTGGCGAAGGCGGATCTCTGGGCCGATACTGACGCTGAG
GAGCGAAAGCGTGGGGAGCGAACGGGATTAGATACCCTGGTAGTC
>654
CCTACGGGCGGCTGCAGTGGGGAATATTGGACAATGGGCGGAAGCCTGATCCAGCAACGCCGCGTGAGGGATGACGGCCT
TCGGGTTGTAAACCTCTTTCAGTACCGAAGAAGCTAACGTGACGGTAGGGACAGAAGAAGCACCGGCCAAGTACGAGCCA
GCAGCGGCGGTAATACGTGGGGAGCGAGGGTTGTCCGGAATTTTGGGGCGGAAAGGGCGCGTAGGCGGTTTGTGGCGTCG
GGGGTGAAAACACCGGGCTTAACACGGTGCTTGCTTTCGATACGGGCAGACTAGAGGGATGCAGGGGAGAACGGAATTCC
TGGTGTAGCGGTGAAATGCGCAGATATCAGGAGGAACACCGGTGGCGAAGGCGGTTCTCTGGGCATGTCCTGACGCTGAG
GCGCGAAAGTGTGGGGAGCGAACAGGATTAGATACCCGGGTAGTC
>655
CCTACGGGAGGCTGCAGTGGGGAATATTGCACAATGGGCGAAAGCCTGATGCAGCGACGCCGCGTGAGGGATGACGGCCT
TCGGGTTGTAAACCTCTTTCAGCAGGGAAGAAGCGAAAGTGACGGTACCTGCAGAAGAAGCGCCGGCTAACTACGTGCCA
GCAGCCGCGGTAATACGTAGGGCGCAAGCGTTGTCCGGAATTATTGGGCGTAAAGAGCTCGTAGGCGGCTTGGCACGTCG
GTTGTGAAAGCCCGGGTCTTAACCCCGGGTCTGCAGTCGATACGGGCAGGCTAGAGTTCGGTAGGGGAGATCGGAATTCC
TGGTGTAGCGGTGAAATGCGCAGATATCAGGAGGAACACCGGTGGCGAAGGCGGATCTCTGGGCCGATACTGACGCTGAG
GAGCGAAAGCGTGGGGAGCGAACGGGATTAGATACCCTGGTAGTC
>656
CCTACGGGCGGCAGCAGTGGGGAATATTGCACAATGGGCGAAAGCCTGATGCAGCGACGCCGCGTGAGGGATGACGGCCT
TCGGGTTGTAAACCTCTTTCAGCAGGGAAGAAGCGCAAGTGACGGTACCTGCAGAAGAAGCACCGGCTAACTACGTGCCA
GCAGCCGCGGTAATACGTAGGGTGCGAGCGTTGTCCGGAATTATTGGGCGTAAAGAGCTTGTAGGCGGTTTGTGGCATCT
GCTGTGAAAAGCCGGGGCTCAACCCCGGACTTGCCGTGGGTACGGGCCGACTAGAGTGTGGTAGGGGGGACTGGAATTCC
TGGTGTAGCGGTGAATTGCGCAGATATCAGGAGGAACACCGATGGCGAAGGCAGGTCTCTGGGCCACTACTGACGCTGAG
AAGCGAAAGCATGGGGAGCGAACAGGATTAGATACCCTAGTAGTC
>657
CCTACGGGAGGCAGCAGTGGGGAATATTGGACAATGGGCGCAAGCCTGATCCAGCGACGCCGCGTGAGTGAAGAAGGCCT
TCGGGTTGTAAAGCTCTTTTAGTGGGGAAGATAATGACGGTACCCACAGAAAAAGCCCCGGCTAACTTCGTGCCAGCAGC
CGCGGTAATACGGAGGGGGCTAGCGTTACTCGGAATTATTGGGCGTAAAGCGTGCGTAGGCTGCTTAGTAAGTCAAAAGT
GAAAGCCTTGGGCTCAACCTAAGAATTGCTTTTGAAACTGCTGAGCTTGAGTACTGTAGGGGATAGCGGAATTCCTAGTG
TAGGGGTGAAATTCGTAGATATTAGGAGGAACACCGGAGGCGAAAGCGGTTATCTGGACAGTCACTGACGCTGTTGCACG
AAAGCGTGGGGAGCAAACAGGATTAGATACCCGTGTAGTC
>658
CCTACGGTGGCTGCAGCAAGGAATTTTCCGCAATGGGCGCAAGCCTGACGGAGCAACGCCGCGTGCGGGATGACGCGTTT
CGGCGTGTAAACCGCTGTTCGGGGGGACGAAGCACTGACGGTGCCCCCGGAGGAAGGCCCGGCTAACTACGTGCCAGCAG
CCGCGGTAATACGTAGGGGTCGAGCGTTGTCCGGAGTTACTGGGCGTAAAGCGTGCGCAGGCGGCGGTCTGGGCCCGGCG
TGAAAGCCCCCGGCTCAACCGGGGAGGGTCGGCGGGGACGGGACCGCTTGAGGGTATCAGGGGCTGGTGGAATTCCCGGT
GTAGTGGTGAAATGCGTAGAGATCGGGAGGAACACCCGTGGCGAAGGCGGCCAGCTGGGATACACCTGACGCTGAGGCAC
GAAGGCGTGGGGAGCGAACGGGATTAGATACCCCAGTAGTC
>659
CCTACGGGGGGCTGCAGTGGGGAATATTGGACAATGGGCGCAAGCCTGATCCAGCGACGCCGCGTGAGTGAAGAAGGCCT
TCGGGTTGTAAAGCTCTTTTAGTGGGGAAGATAATGACGGTACCCACAGAAAAAGCCCCGGCTAACTTCGTGCCAGAAGC
CGCGGTAATACGAAGGGGGCTAGAGTTACTCGGAATTATTGGGCGTAAAGCGTGCGTAGGCTGCTTAGTAAGTCAAAAGT
GAAAGCCGTGGGCTCAACCTAAGAAGTGATTTTGAAACTGATGAGCGTGAGTACTGTAGGGGGTAGCGGAATTCCTAGTG
TAGGGGTGAAATTCGTAGATATTAGGAGGAACACCGGAGGCGAAAGCGGTTATCTGGACAGTCACTGACGCTGTTGCACG
AAAGCGTGGGGAGCAAACAGGATTAGATACCCCGGTAGTC
>660
CCTACGGGCGGCAGCAGTGGGGAATATTGCACAATGGGGGAAACCCTGATGCAGCAACGCCGCGTGAGTGATGAAGGTCT
TCGGATTGTAAAGCTCTGTCTTTAGGGACGATAATGACGGTACCAAAGGAGGAAGCCACGGATAACTACGTGCCAGCAGC
CGCGGTCATACGTAGGTGGCAAGCGTTATCCGGATTTACTGGGAGTAAAGGGAACGTAGGCGGATACTTAAGTGGGATGT
GAAAGACCCGGGCTTAACTTGGGAGCGGCATTCCAAACTGTGTATCTAGAGTGCAGGAGAGGAGGGTGGAATTCCTAGTG
TAGCGGTGAAATGCGTAGAGATTAGGAAGAACACCAGTGGCGAAGGCGACTCTCTGGACTGTAACTGACGCTGAGGCTCG
AAAGCGTGGGGAGCAAACAGGATTAGATACCCGAGTAGTC
>661
CCTACGGGGTGCAGCAGTGGGGAATATTGGACAATGGGCGCAAGCCTGATCCAGCGACGCCGCGTGAGGGAAGAAGGCCT
TCGGGTTGTAAAGCTCTTTTAGTGGGGAAGATAATGACGGTACCCACAGAAAAAGCCCCGGCTAACTTCGTGCCAGCAGC
CGCGGTACTACGAAGGTGGCTGGCGGTATTCGGAATTATTGGGCGTAAACCGAGAGTAGGCTGGTTAGTAAGTCAAAAGT
GAAAGCCTTGGGCTTAACCTGAGAATTGCGTTTGAAACTGCTGAGCTTGAGTACTGGAGAGGGCAGCGGAATTCCTAGTG
TAGGGGTGAAATTCGTAGATATTAGGAGGAACACCAGAGGCGAAAGCGGTTATCTGGACAGACACTGACGCTGTTGCACG
AAAGCGTGGGGAGCAAACAGGATTAGATACCCGAGTAGTC
>662
CCTACGGGCGGCTGCAGTGGGGAATATTGGACAATGGGCGCAAGCCTGATCCAGCGACGCCGCGTGAGTGAAGAAGGCCT
TCGGGTTGTAAAGCTCTTTTAGTGGGGAAGATAATGACGGTACCCACAGAAAAAGCCCCGGCTAACTTCGTGCCAGCAGC
CGCGGTAATACGAAGGGGGCTAGCGTTACTCGGAATTATTGGGCGTAAAGCGTGCGTAGGCGGCTTAGTAAGTCAAAAGT
GAAAGCCTTGGGCTCAACCTAAGAATTGCTTTTGAAACTGCTGAGCTTGAGTACTGTAGGGGATAGCGGAATTCCTAGTG
TAGGGGTGAAATTCGTAGATATTAGGAGGAACACCGGAGGCGAAAGCGGTTATCTGGACAGTCACTGACGCTGTTGCACG
AAAGCGTGGGGAGCAAACAGGATTAGATACCCGAGTAGTC
>663
CCTACGGGAGGCAGCAGTGGGGAATATTGGACAATGGGCGCAAGCCTGATCCAGCGACGCCGCGTGAGTGAAGAAGGCCT
TCGGGTTGTAAAGCTCTTTTAGTGGGGAAGATAATGACGGTACCCACAGAAAAAGCCCCGGCTAACTTCGTGCCAGCAGC
CGCGGTAATACGAAGGGGGCAAGCGTTACTCGGAATTATTGGGCGTAAAGCGTGCGTAGGCTGCTTAGTAGGTCAAAAGT
GAAAGCCTTGGGCTCAACCTAGGAATGGCTTTTGAAACTGCTGGGCTTGAGTACTGTAGGGGATAGCGGAATTCCTAGTG
TAGGGGTGAAATTCGTAGATATTAGGAGGAACACCGGAGGCGAAAGCGGTTATCTGGACAGTCACTGACGCTGTTGCACG
AAAGCGTGGGGAGCAAACAGGATTAGATACCCGTGTAGTC
>664
CCTACGGGCGGCAGCAGTGGGGAATATTGGACAATGGGCGCAAGCCTGACCCAGCGACGCCGCGTGAGTGAAGAAGGCCT
TCGGGTTGTAAAGCTCTTTTAGTGGGGAAGAAAATTACGGTACCCACAGAAAAACCCCCGGCTAACTACGGGCCAGCAGC
CGCGGTACTACTACGGGGGCGAGAGTTATGCGGAATTACTGGGCGTAAAGTGTGCGTAGGCTGCTTAGTACGTCAAGAGT
GAAAGCCAGGGGCTCAACCTGGGAACTGCTTTTGAAACGGCTGAGCTTGAGTACTGTAGGGGATAGCGGAATTCCTAGTG
TAGCGGTGAAATGCGTAGATATTAGGAGGAACACCAGTGGCGAAAGCGGTTATCTGGACAGTCACTGACGCTGAGGCACG
AAAGCGTGGGGAGCAAACAGGATTAGATACCCGAGTAGTC
>665
CCTACGGGCGGCAGCAGTGGGGAATATTGGACAATGGGCGCAAGCCTGATCCAGCGACGCCGCGTGAGTGAAGAAGGCCT
TCGGGTTGTAAAGCTCTTTTAGTGGGGAAGATAATGACGGTACCCACAGAAAAAGCCCCGGCTAACTTCGTGCCAGCAGC
CGCGGTAATACGAAGGGGGCTAGCGTTACTCGGAATTATTGGGCGTAAAGCGTGCGTAGGCTGCTTAGTAAGTCAAAAGT
GAAAGCCTTGGGCTCAACCTAAGAATTGCTTTTGAAACTGCTGGGCTTGAGTACTGTAGGGGATAGCGGAATTCCTAGTG
TAGGGGTGAAATTCGTAGATATTAGGAGGAACACCGGAGGCGAAAGCGGTTATCTGGACAGTCACTGACGCTGTTGCACG
AAAGCGTGGGGAGCAAACAGGATTAGATACCCGGGTAGTC
>666
CCTACGGGCGGCTGCAGTGGGGAATATTGCACAATGGGCGCAAGCCTGATCCAGCGACGCCGCGTGAGTGAAGAAGGCCT
TCGGGTTGTAAAGCTCTTTCAGTGGGGAAGATAATGACGGTACCCACAGAAAAAGCCCCGGCTAACTTCGTGCCAGCAGC
CGCGGTAATACGAAGGGGGCTAGCGTTCCCCGGCATGATTGGGCGTAAAGCGTGCGTAGGCTGCTTGGTAAGTAAGAAGT
GAAAGCCTTGGGCTCAACCTAAGAATTGCTTTTGAAACTGGTGAGCTTGAGTCGTGTAGGGGAGAGCGGAATTCCTAGTG
GAGGGGTGAAATTCGTAGATATTAGGAGGAACACCGGAGGCGAAAGCGGTTATCTGGACAGTCACTGACGCTGATGCACG
AAAGCGTGGGGAGCAAACAGGATTAGATACCCCAGTAGTC
>667
CCTACGGGCGGCTGCAGTGGGGAATATTGGACAATGGGCGCAAGCCTGATCCAGCGACGCCGCGTGAGTGAAGAAGGCCT
TCGGGTTGTAAAGCTCTTTTAGTGGGGAAGATAATGACGGTACCCACAGAAAAAGCCCCGGCTAACTTCGTGCCAGCAGC
CGCGGTAATACGAAGGGGGCGAGCGTTACTCGGAATTATTGGGCGTAAAGCGTGCGTAGGCTGCTTAGTAAGTCAAAAGT
GAACGCCTTGGGCTCAACCGAAGAATTGCTTTTGAAACTGATGGGCTTGAGTACTGTAGTGGATAGCGGAATTCCTAGTG
TAGGGGTGAAATTCGTAGATATTAGGAGGAACACCGGAGGCGAAGGCGGTTATCTGGACAGTCACTGACGCTGTTGCACG
AAAGCGTGGGGAGCAAACAGGATTAGATACCCCAGTAGTC
>668
CCTACGGGAGGCTGCAGCAAGGAATTTTCCGCAATGGGCGCAAGCCTGACGGAGCAACGCCGCGTGCGGGATGACGCGTT
TCGGCGTGTAAACCGCTGTTCGGGGGGACGAAGCACTGACGGTACCCCCGGAGGAAGGCCCGGCTAACTACGTGCCAGCA
GCCGCGGTAATACGTAGGGGTCGAGCGTTGTCCGGAGTTACTGGGCGTAAAGCGTGCGCAGGCGGCGGTCTGCGCCCGGC
GGGAAAGCCCCGGGCCGAACCGGGGGGGGTCGTCGGGGACGGGACCGGGTGGGGGTATCAAGGGCTGGTGGAATTCCCGG
TGTAGGGGTGAAATGCGTGGGTATCGGGAGGAACACCGGTGGCGAAGGCGGCCAGCTGGGATAGACCTGACGCTGAGGCA
CGAAGGCGTGGGGAGCGAACGGGATTAGATACCGAGTAGTC
>669
CCTACGGGCGGCTGCAGTGGGGAATATTGCACAATGGGCGAAAGCCTGATGCAGCGACGCCGCGTGAGGGATGACGGCCT
TCGGGTTGTAAACCTCTTTCAGCAGGGAAGAAGCGAAAGTGACGGTACCTGCAGAAGAAGCACCGGCTAACTACGTGCCA
GCAGCCGCGGTAATACGTAGGGTGCGAGCGTTGTCCGGAGTTATTGGACGTAAAGAGCTTGTAGGCGGTTTGTCGCGTCT
GCTGTGAAATTTCGGGGCTCAACCGCGAAAGTGCAGTGGGTACGGGCAGACTAGAGTGTGGTAGGGGAGACTGGAATTCC
TGGTGTAGCGGTGAAATGCGCAGATATCAGGAGGAACACCGATGGCGAAGGCAGGTCTCTGGGCCACTACTGACGCTGAG
AAGCGAAAGCATGGGGAGCGAACAGGATTAGATACCCCGGTAGTC
>670
CCTACGGGGGGCAGCAGTGGGGAATATTGGACAATGGGCGCAAGCCTGATCCAGCGACGCCGCGTGAGTGAAGAAGGCCT
TCGGGTTGTAAAGCTCTTTTAGTGGGGAAGATAATGACGGTACCCACAGAAAAAGCCCCGGCTAACTTCGTGCCAGCAGC
CGCGGTAATACGAAGGGGGCTAGCGTTACTCGGAATTATTGGGCGTAAAGCGTGCGTAGGCTGCTTAGTAAGTCAAAAGT
GAAAGCCTTGGGCTCAACCTAAGAATTGCTTTTGAAACTGCTGAGCTTGAGTACTGTAGGGGATAGCGGAATTCCTAGTG
TAGGGGTGAAATTCGTAGATATTAGGAGGAACACCGGAGGCGAAAGCGGTTATCTGGACAGTCACTGACGCTGTTGCACG
AAAGCGTGGGGAGCAAACAGGATTAGATACCCGAGTAGTA
>671
CCTACGGGCGGCTGCAGTGGGGAATATTGGACAATGGGCGCAAGCCTGATCCAGCGACGCCGCGTGAGTGAAGAAGGCCT
TCGGGTTGTAAAGCTCTTTTAGTGGGGAAGATAATGACGGTACCCACAGAAAAAGCCCCGGCTAACTTCGTGCCAGCAGC
CGCGGTAATACGAAGGGGGCTAGCGTTACTCGGAATTATTGGGCGTAAAGCGTGCGTAGGCTGCTTAGTAAGTCAAAAGT
GAAAGCCTTGGGCTCAACCTAAGAATTGCTTTTGAAACTGCTGTGCTTGAGTACTGTAGGGGATAGCGGAATTCCTAGTG
TAGGGGTGAAATTCGTAGATATTAGGAGGAACACCGGAGGCGAAAGCGGTTATCTGGACAGTCACTGACGCTGTTGCACG
AAAGCGTGGGGAGCAAACAGGATTAGAGACCCGAGTAGTC
>672
CCTACGGGCGGCTGCAGTGGGGAATATTGGACAATGGGCGCAAGCCTGATCCAGCGACGCCGCGTGAGTGAAGAAGGCCT
TCGGGTTGTAAAGCTCTTTTAGTGGGGAAGATAATGACGGTACCCACAGAAAAAGCCCCGGCTAACTTCGTGCCAGCCGC
CGCGGTAATACGAAGGGGGCTAGCGTTACTCGGAATTATTGGGCGTAAAGCGTGCGTAGGCTGCTTAGTAAGTCAAAAGT
GAAAGCCTTGGGCTCAACCTAAGAATTGCTTTTGAAACTGCTGAGCTTGAGTACTGTAGGGGATAGCGGAATTCCTAGTG
TAGGGGTGAAATTCGTAGATATTAGGAGGAACACCGGAGGCGAAAGCGGTTATCTGGACAGTCACTGACGCTGTTGCACG
AAAGCGTGGGGAGCAAACAGGATTAGAGACCCGAGTAGTC
>673
CCTACGGGCGGCAGCAGTGGGGAATATTGGACAATGGGCGCAAGCCTGATCCAGCGACGCCGCGTGAGTGAAGAAGGCCT
TCGGGTTGTAAAGCTCTTTTAGTGGGGAAGATAATGACGGTACCCACAGAAAAAGCCCCGGCTAACTTCGGGCCAGCAGC
CGCGGTAATACGAAGGGGGCTAGCGTTACTCGGAATTCTTGGGCGTAAAGCGGGCGTAGGCTGCTTAGTAAGTCAAAAGT
GAAAGCCTTGGGCTCAACCTAAGAAGTGCTTTTGAAACTGCTGAGCTTGAGTACTGTAGGGGATAGCGGAATTCCTAGTG
TAGGGGTGAAATTCGTAGATATTAGGAGGAACACCGGAGGCGAAAGCGGTTATCTGGACAGTCACTGACGCTGTTGCACG
AAAGCGTGGGGAGCAAACAGGATTAGATACCCCGGTAGTC
>674
CCTACGGGGGGCAGCAGTGGGGAATATTGGACAATGGGCGCAAGCCTGATCCAGCGACGCCGCGTGAGTGAAGAAGGCCT
TCGGGTTGTAAAGCTCTTTTAGTGGGGAAGATAATGACGGTACCCACAGAAAAAGCCCCGGCTAACTTCGTGCCAGCAGC
CGCGGTAATACGAAGGGGGCTAGCGTTACTCGGAATTATTGGGCGGAAAGCGTGCGTAGGCTGCTTAGTAAGTCAAAAGT
GAAGGCCTTGGGCTCAACCTAAGAATTGCTTTTGAAACTGCTGAGCTTGAGTACTGTAGGGGATAGCGGAATTCCTAGTG
TAGGGGTGAAATTCGTAGATATTAGGAGGAACACCGGAGGCGAAAGCGGTTATCTGGACAGTCACTGACGCTGTTGCACG
AAAGCGTGGGGAGCAAACAGGATTAGATACCCCAGTAGTC
>675
CCTACGGGTGGCTGCAGTGGGGAATATTGGACAATGGGCGCAAGCCTGATCCAGCGACGCCGCGTGAGTGAAGAAGGCCT
TCGGGTTGTAAAGCTCTTTTAGTGGGGAAGATAATGACGGTACCCACAGAAAAAGCCCCGGCTAACTTCGTGCCAGCAGC
CGCGGTAATACGAAGGGGGCTAGCGTTACGCGGAATTATTGGGCGTAAAGCGTGCGTAGGATGCTTAGTAAGTCAAAAGT
GAAAGCCTTGGGCTCAACCTAGGAATTGCTTTTGAAACTGCTGGGCTTGAGTACTGTAGAGGATAGCGGAATTCCTAGTG
TAGGGGTGAAATGCGTAGATATTAGGAGGAACACCGGAGGCGAAAGCGGTTATCTGGACAGTCACTGACGCTGTTGCACG
AAAGCGTGGGGAGCAAACAGGATTAGATACCCTTGTAGTC
>676
CCTACGGGGCGCTGCAGTGGGGAATATTGGACAATGGGCGGAAGCCTGATCCAGCAACGCCGCGTGAGGGATGACGGCCT
TCGGGTTGTAAACCTCTTTCAGTACCGACGAAGCGCAAGTGACGGTAGGTACAGAAGAAGGACCGGCCAAATACGTGCCA
GCAGCCGCGGTAATACGTAGGGTCCGAGCGTTGTCCGGAATTCTGGGGCGTAAAGCGCGCGTAGGCGGTTTGTCGGGTCG
GGGGTGAAATCCTACAGCTCAACTGTGGGCTTGCTTCTGATACGGGCAGACTAGAGGTCTGCAGGGGAGAATGGAATTCC
TAGTGTAGCGGTGAAATGCGCAGATATCAGGAGGAACACCGGTGGCGAAGGCGGTTCTCTGGGCATTACCTGACGCTGAG
GAGCGAAAGTGTGGGGAGCGAACAGGATTAGATACCCCAGTAGTC
>677
CTACGGGTGGCTGCAGTGGGGAATATTGGACAATGGGCGCAAGCCTGATCCAGCGACGCCGCGTGAGTGAAGAAGGCCTT
CGGGTTGTAAAGCTCTTTTAGTGGGGAAGATAATGACGGTACCCACAGAAAAAGCCCCGGCTAACTTCGTGCCAGCAGCC
GCGGTAATACGAAGGGGGCTAGCGTTACTCGGAATTATTGGGCGTAAAGCGTGCGTAGGCTGCTTAGTAAGTCAAAAGTG
AAAGCCTTGGGCTCAACCTAAGAATTGCTTTTGAAACTGCTGAGCTTGAGTACTGTAGGGGATAGCGGAATTCCTAGTGT
AGGGGTGAAATTCGTAGATATTAGGAGGAACACCGGAGGCGAAAGCGGTTATCTGGACAGTCACTGACGCTGTTGCACGA
AAGCGTGGGGAGCAAACAGGATTAGATACCCTAGTAGTC
>678
CCTACGGGGGGCAGCAGTGGGGAATATTGCACAATGGGCGAAAGCCTGATGCAGCGACGCCGCGTGAGGGATGACGGCCT
TCGGGTTGTAAACCTCTTTCAGCAGGGAAGAAGCTTTTGTGACGGTACCTGCAGAAGAAGCACCGGCTAACTACGTGCCA
GCAGCCGCGGTAATACGTAGGGTGCGAGCGTTGTCCGGAATTATTGGGCGTAAAGGGCTTGTAGGCGGTTTGTCGCGTCT
GCTGTGAAAATTCAGGGCTTAACCCTGGGCGTGCAGTGGGTACGGGCAGACTAGAGTGTGGTAGGGGAGACTGGAATTCC
TGGTGTAGCGGTGGAATGCGCAGATATCAGGAGGGGCACCGATGGCGAAGGCAGGTCTCTGGGCCATTACCGACGCTGAG
AAGCGAAAGCATGGGGAGCGAACAGGATTAGATACCCCGGTAGTC
>679
CCTACGGGCGGCTGCAGTGGGGAATATTGGACAATGGGCGCAAGCCTGATCCAGCGACGCCGCGTGAGTGAAGAAGGCCT
TCGGGTTGTAAAGCTCTTTTAGTGGGGAAGATAATGACGGTACCCACAGAAAAAGCCCCGGCTAACTTCGTGCCAGCAGC
CGCGGTAATACGAAGGGGGCTAGCGTTACTCGGAATTATTGGGCGTAAAGCGTGCGTAGGCTGCTTAGTAAGTCAAAAGT
GAAAGCCTTGGGCTCAACCTAAGAATTGCTTTTGAAACTGCTGAGCTTGAGTACTGTAGGGGATAGCGGAATTCCGAGTG
TAGGGGTGAAATTCGTAGATATTAGGAGGAACACCGGAGGCGAAAGCGGTTATCTGGACAGTCACTGACGCTGTTGCACG
AAAGCGTGGGGAGCAAACAGGATTAGATACCCCTGTAGTC
>680
CCTACGGGCGGCTGCAGTGGGGAATATTGGACAATGGGCGCAAGCCTGATCCAGCGACGCCGCGTGAGTGAAGAAGGCCT
TCGGGTTGTAAAGCTCTTTTAGTGGGGAAGATAATGACGGTACCCACAGAAAAAGCCCCGGCTAACTTCGTGCCAGCAGC
CGCGGTAATACGAAGGGGGCTAGCGGTACTCGGAATTATTGGTCGTAAAGCGTGCGTAGGCTGCTTAGTAAGTCAAAAGT
GAAAGCCTTGGGCTCAACCTAAGAATTGCTTTTGAAACTGCTGAGCTTGAGTACTGTAGGGGATAGCGGAATTCCTAGTG
TAGGGGTGAAATTCGTAGATATTAGGAGGAACACCGGAGGCGAAAGCGGTTATCTGGACAGTCACTGACGCTGTTGCACG
AAAGCGTGGGGAGCAAACAGGATTAGATACCCGAGTAGTC
>681
CCTACGGCGCGCTGCAGTGGGGAATATTGGACAATGGGCGGAAGCCTGATCCAGCAACGCCGCGTGAGGGATGACGGCCT
TCGGGTTGTAAACCTCTTTCAGTACCGACGAAGCGCAAGTGACGGTAGGTACAGAAGAAGGACCGGCCAACTACGTGCCA
GCAGCCGCGGTAATACGTAGGGTCCGAGCGTTTCACGGAATTATTGGGCGTAAATGGCTCGTAGGCGGTTTGTCGGGTCG
GGTGGGACATCCTACAGCTCAACTGTGGGCTTGCTTCTGATACGGGCGGACTAGAGGTATGCAGGGCGGAATGGAATGCC
TGGTGTGGCGGTGAAATGCGCCGATATCAGGAGGAACACCGGTGGCGAAGGCGGTTCTCTGGGCATTACCTGACGCTGAG
GAGCGAAAGTGTGGGGAGCGAACAGGATTAGATACCCCAGTAGTC
>682
CCTACGGGCGGCTGCAGGGGGGAATATTGGACAATGGGCGCAAGCCTGATCCAGCGACGCCGCGTGAGTGAAGAAGGCCT
TCGGGTTGTAAAGCTCTTTTATGGGGGAAGATAATGACGGTACCCACAGAAAAAGCCCCGGCTAACTTCGTGCCAGCAGC
CGCGGTAATACGAAGGGGGCTAGCGTTACTCGGAATTATTGGGCGTAAAGCGTGCGTAGGCTGCTGAGTAAGTCAAAAGT
GAAAGCCCTGGGCATAACCTAGAAATTGCTTTTGAAACTGCTGGGGTTGAGTAATGTAGGGGGTAGCGGAATTCCTAGTG
TAGGGGTGAAATTCGTAGATATTAGGAGGAACACCGGAGGCGAACGCGGTTATCTGGACAGTCACTGCCGCTGTTGCACG
AAAGCGTGGGGAGCAAACAGGATTAGATCCCCCTGTAGTC
>683
CCTACGGGCGGCTGCAGTGGGGAATATTGGACAATGGGCGCAAGCCTGATCCAGCGACGCCGCGTGAGTGAAGAAGGCCT
TCGGGTTGTAAAGCTCTTTTAGTGGGGAAGATAATGACGGTACCCACAGAAAAAGCCCCGGCTAACTTCGTGCCAGCAGC
CGCGGTAATACGACGGGGGCTAGCGTTACTCGGAATTATTGGGCGTAAAGCGTGCGTAGGCTGCTTAGTAAGTCAAAAGT
GAAAGCCTTGGGCTCAACCTAAGAATTGCTTTTGAAACTGCTGAGCTTGAGGACTGTAGGGGATAGCGGAATTCCTAGTG
TAGGGGTGAAATTCGTAGATATTAGGAGGAACACCGGAGGCGAAAGCGGTTATCTGGACAGTCACTGACGCTGTTGCACG
AAAGCGTGGGGAGCAAACAGGATTAGATACCCGGGTAGTC
>684
CCTACGGGCGGCAGCAGTGGGGAATATTGGACAATGGGCGCAAGCCTGATCCAGCGACGCCGCGTGAGTGAAGAAGGCCT
TCGGGTTGTAAAGCTCTTTTAGTGGGGAAGATAATGACGGTACCCACAGAAAAAGCCCCGGCTAACTTCGTGCCAGCAGC
CGCGGTAATACGAAGGGGGCTAGCGTTACCCTGCAGTATTGGGCGTAAAGCGTTCGTAGGCTGGTTAGTACGTCAAAAGT
GAAAGCCTTGGCCGAAACCTAAGAACTGCTTTTGAAACGGTGGTGCTTGAGTGCCGTAGGGGGTAGCGGAATTCCTAGTT
TAGGGGTGAAATTCGTAGATATTAGGAGGAACACCGGAGGCGAAAGCGGTTATCTGGACAGTGACTGACGCTGTTGCACG
AAAGCGTGGGGAGCAAACAGGATTAGATACCCGGGTAGTC
>685
CCTACGGTGGGCTGCAGTGGGGAATATTGGACAATGGGCGCAAGCCTGATCCAGCGACGCCGCGTGAGTGAAGAAGGCCT
TCGGGTTGTAAAGCTCTTTTAGTGGGGAAGATAATGACGGTACCCACAGAAAAAGCCCCGGCTAACTTCGTGCCAGCAGC
CGCGGTAATACGCAGGGGGCTAGCGTTACCAGGAATTAGTGGGCGTAAAGCGTGCGTAGGCTGCTTAGTAAGTCAGAAGT
GAAAGCCTTGGGCTCAACCTAGGTATTGCATTTGAGACTGCTGAGCTTGAGTACTGTAGGGGATAGCGGAATTCCTTGTG
TAGGGGTGAAATTCGTAGATATTAGGAGGAACCCCGGAGGCGAAGGCGGTTATCTGGACAGTCACTGACGCTGTTGCACG
AAAGCGTGGGGAGCAAACAGGATTAGATACCCGGGTAGTC
>686
CCTACGGGCGGCTGCAGTGGGGAATATTGGACAATGGGCGCAAGCCTGATCCAGCGACGCCGCGTGAGTGAAGAAGGCCT
TCGGGTTGTAAAGCTCTTTTAGTGGGGAAGATAATGACGGTACCCACAGAAAAAGCCCCGGCTCACTTCGTGCCAGCAGC
CGCGGTAATAGGAAGGGGGCTAGCGTTACTCGGAATTATTGGGCGGAAAGCGGGCGTAGGCTGCTTAGTAAGTCAAAAGT
GAAAGCCTGGGGCTCAACCGAAGAATTGCTTTTGAAACTGCTGAGCTTGAGTACTGTAGGGGATAGCGGAATTCCTAGTG
TAGGGGTGAAATTCGTAGATATTAGGAGGAACACCGGAGGCGAAAGCGGTTATCTGGACAGTCACTGACGCTGTTGCACG
AAAGCGTGGGGAGCAAACAGGATTAGATACCCGAGTAGTC
>687
CCTACGGGCGGCTGCAGTGGGGAATATTGGACAATGGGCGCAAGCCTGATCCAGCGACGCCGCGTGAGTGAAGAAGGCCT
TCGGGTTGTAAAGCTCTTTTAGTGGGGAAGATAATGACGGTACCCACAGAAAAAGCCCCGGCTAACTTCGTGCCAGCAGC
CGCGGTAATACGAAGGGGGCTAGCGTTACTCGGAATTATTGGGCGTAAAGCGTGCGTAGGCTGCTTAGTAAGTCAAAAGT
GAAAGCCTTGGGCTCAACCTAAGAATTGCTTTTGAAACGGCTGAGCTTGAGTACTGTAGGGGATAGCGGAATTCCTAGTG
TAGGGGTGAAATTCGTAGATATTAGGAGGAACACCGGAGGCGAAAGCGGTTATCTGGACAGTCACTGACGCTGTTGCACG
AAAGCGTGGGGAGCAAACAGGATTAGATACCCGAGTAGTC
>688
CCTACGGGGGGCTGCAGTGGGGAATATTGGACAATGGGCGCAAGCCTGATCCAGCGACGCCGCGTGAGTGAAGAAGGCCT
TCGGGTTGTAAAGCTCTTTTAGTGGGGAAGATAATGACGGTACCCACAGAAAAAGCCCCGGCTAACTTCGTGCCAGCAGC
CGCGGTAATACGAAGGGGGCTAGCGTTACTCGGAATTATTGGGCGTAAAGCGTGCGTAGGCTGCTTAGTAAGTCAAAAGT
GAAAGCCTTGGGCTCAACCTAAGAATTGCTTTTGAAACTGCTGAGCTTGAGTACTGTAGGGGAGAGCGGAATTCCTAGTG
TAGGGGTGAAATTCGTAGATATTAGGAGGAACACCGGAGGCGAAAGCGGTTATCTGGACAGTCACTGACGCTGTTGCACG
AAAGCGTGGGGAGCAAACAGGATTAGATACCCCAGTAGTC
>689
CCTACGGGCGGCAGCAGTGGGGAATATTGGACAATGGGCGCAAGCCTGATCCAGCGACGCCGCGTGAGTGAAGAAGGCCT
TCGGGTTGTAAAGCTCTTTTAGTGGGGAAGATAATGACGGTACCCACAGAAAAAGCCCCGGCTAACTTCGTGCCAGCAGC
CGCGGTAATACGAAGGGGGCTAGCGTTACTCGGAATTATTGGGCGTAAAGCGTGCGTAGGCTGCTTAGTAAGTCAAAAGT
GAAAGCCTTGGGCTCAACCTAAGAATTGCTTTTGAAACTGCTGAGCTTGAGTACTGTAGGGGATAGCGGAATTCCTAGTG
TAGGGGTGAAATTCGTAGATATTAGGAGGAACACCGGAGGCGAAAGCGGTTATCTGGACAGTCACTGACGCTGTTGCACG
AAAGCGTGGGGAGCAAACAGGATTAGATACCCGTGTAGTC
>690
CCTAGGGCGGCAGCAGTGGGGAATATTGGACAATGGGCGCAAGCCTGATCCAGCGACGCCGCGTGAGTGAAGAAGGCCTT
CGGGTTGTAAAGCTCTTTTAGTGGGGAAGATAATGACGGTACCCACAGAAAAAGCCCCGGCTAACTTCGTGCCAGCAGCC
GCGGTAATACGAAGGGGGCTAGCGTTACTCGGAATTAGTGGGCGTAAAGCGTGCGTAGGCTGCTTAGTAAGGTAAAAGTG
AAAGCCTTGGGCTCAACCTAGGAATGGCTTTTGAAACTGTTGAGCTTGAGTACTGTAGGGGATAGCGGAATTCCTAGTGT
AGGGGTGAAATTCGTAGATATTAGGAGGAACACCGGAGGCGAAAGCGGTTATCTGGACAGTCACTGACGCTGTTGCACGA
AAGCGTGGGGAGCAAACAGGATTAGATACCCTTGTAGTC
>691
CCTACGGGCGGCAGCAGTGGGGAATATTGGACAATGGGCGCAAGCCTGATCCAGCGACGCCGCGTGAGTGAAGAAGGCCT
TCGGGTTGTAAAGCTCTTTTAGTGGGGAAGATAATGACGGTACCCACAGAAAAAGCCCCGGCTAACTTCGTGCCAGCAGC
CGCGGTAATACGAAGGGGGCTAGCGTTACTCGGAATTATTGGGCGTAAAGCGTGCGTAGGCTGCTTAGTAAGTCAAAAGT
GAAAGCCTTGGGATCAACCTAAGAATTGCTTTTTAAACTGCTGAGCTTGAGTACTGTAGGGGATAGCGGAATTCCTAGTG
TAGGGGTGAAATTCGTAGATATTAGGAGGAACACCGGAGGCGAAAGCGGTTATCTGGACAGTCACTGACGCTGTTGCACG
AAAGCGTGGGGAGCAAACAGGATTAGATACCCTAGTAGTC
>692
CCTACGGGGTGCAGCAGTGGGGAATATTGGACAATGGGCGCAAGCCTGATCCAGCGACGCCGCGTGAGTGAAGAAGGCCT
TCGGGTTGTAAAGCTCTTTTAGTGGGGAAGATAATGACGGTACCCACAGAAAAAGCCCCGGCTAACTTCGTGCCAGCAGC
CGCGGTAATACGAAGGGGGCTAGCGTTACTCGGAATTATTGGGCGTAAAGCGTGCGTAGGCTGCTTAGTAAGCCAAAAGT
GAAAGCCTTGGGCTCAACCTAAGAATTGCTTTTGAAACTGCTGAGCTTGAGTACTGTAGGGGATAGCGGAATTCCTAGTG
TAGGGGTGAAATGCGTAGATATTAGGAGGAACACCGGAGGCGAAAGCGGTTATCTGGACAGTCACTGACGCTGTTGCACG
AAAGCGTGGGGAGCAAACAGGATTAGATACCCTGGTAGTC
>693
CCTACGGGTGGCTGCAGTGGGGAATATTGGACAATGGGCGCAAGCCTGATCCAGCGACGCCGCGTGAGTGAAGAAGGCCT
TCGGGTTGTAAAGCTCTTTTAGTGGGGAAGATAATGACGGTACCCACAGAAAAAGCCCCGGCTAACTTCGTGCCAGCAGC
CGCGGTAATACGAAGGGGGCTAGCGTTACTCGGAATTATTGGGCGTAAAGCGTGCGTAGGCTGCTTAGTAGGTCAAAAGT
GAAAGCCTTGGGCTCAACCTAAGAATTGCTTTTGAAACTGCTGAGCTTGAGTACTGTAGGGGATAGCGGAATTCCTAGTG
TAGGGGTGAAATTCGTAGATATTAGGAGGAACACCGGAGGCGAAAGCGGTTATCTGGACAGTCACTGACGCTGTTGCACG
AAAGCGTGGGGAGCAAACAGGATTAGATACCCGGGTAGTC
>694
CCACGGGCGCAGCAGTGGGGAATATTGGACAATGGGCGCAAGCCTGATCCAGCGACGCCGCGTGAGTGAAGAAGGCCTTC
GGGTTGTAAAGCTCTTTTAGTGGGGAAGATAATGACGGTACCCACAGAAAAAGCCCCGGCTAACTTCGTGCCAGCAGCCG
CGGTAATACGCAGGGGGCTAGCGTTACTCGAAATTATTGGGCGTAAAGCGTGCGTAGGCTGCTTAGTAAGTACAAAGTTA
AAGCCATGGGCTCAACATCAGAATGGCATTTGAAACTGCGCGGCGTAAGTAGTATAGGGGATAGCGGAATTCCTAGTGTA
GGTGTGAAAGTCGTAGATTTCAGGAGGAACACCGGAGGCGAAAGCAGTTATCTGGTCAGTCACTGACGCTGTTGCACGAA
AGCGTGGGGAGCAAACAGGATTAGATACCCTTGTAGTC
>695
CCTACGGGTGGCTGCAGTGGGGAATATTGCACAATGGGCGAAAGCCTGATGCAGCGACGCCGCGTGAGGGATGACGGCCT
TCGGGTTGTAAACCTCTTTCAGCTCTGAAGAAGCGTGAGTGACGGTAGGAGCAGAAGAAGCACCGGCTAACTACGTGCCA
GCAGCCGCGGTAATACGTAGGGAGCGAGCGTTGTCCGGAATTATTGGGCGTAAAGAGCTTGTAGGCGGGTTGTCGGGTCG
GCTGTGAAAATCCGGGGCTCAACTCCGGACCTGCAGGGGGTACGGGCAGACTAGAGTGTGGTAGGGGAGACTGGAATTCC
TGGTGTAGCGGTGGAATGCGCAGATATCAGGAGGAACACCGATGGCGAAGGCAGGTCTCTGGGCCACTACTGACGCTGAG
AAGCGAAAGCATGGGGAGCGAACAGGATTAGATACCCGTGTAGTC
>696
CCTACGGGCGGCTGCAGTGGGGAATATTGGACAATGGGCGCAAGCCTGATCCAGCGACGCCGCGTGAGTGAAGAAGGCCT
TCGGGTTGTAAAGCTCTTTTAGTGGGGAAGATAATGACGGTACCCACCGAAAAAGCCCCGGCTAACTTCGTGCCAGCAGC
CGCGGTAATACGTAGGGGGCTAGCGTTACTCGGAATTATTGGGCGTAAAGCGTGCGTAGGCGGCTTAGTAAGTCAAAAGT
GAAAGCCTTGGGCTCAACCTAAGAATTGCTTTTGAAACTGCTGAGCTAGAGTACTGTAGGGGATAGCGGAATTCCTAGTG
TAGCGGTGAAATGCGTAGATATTAGGAGGAACACCGGAGGCGAAGGCGGTTATCTGGACAGTCACTGACGCTGTGGCACG
AAAGCGTGGGGAGCAAACAGGATTAGATACCCGGGTAGTC
>697
CCTACGGGCGGCTGCAGTGGGGAATATTGGACAATGGGCGCAAGCCTGATCCAGCGACGCCGCGTGAGTGAAGAAGGACT
TCGGGTTGTAAAGCTCTATTAGTGGGGAAGATAATGACGGTACCCACCGAAAAAGCCCCGGCTAACTTCGTGCCAGCAGC
CGCGGTAATACGAAGGGGGCTAGCGTTACTCGGAATTATTGGGTGTAAAGCGTGCGTAGGCTGCTGAGTAAGTCAAAAGT
GTAAGCCTTGGGCGCAACCTAAGAGGTGCTTTTGAAACTGCTGAGCTTGAGTACTGTAGGGGAGAGCGGAATTCCTAGTG
TAGGGGTGAAATTCGTAGAGATTAGGAGGAACACCGGAGGCGAAAGCGGGTATCTGGGCAGTCACTGACGCTGTTGCGCG
AAAGCGTGGGGAGCAAACAGGATTAGATACCCGAGTAGTC
>698
CCTACGGGTGGCTGCAGTGGGGAATATTGGACAATGGGCGCAAGCCTGATCCAGCGACGCCGCGTGAGTGAAGAAGGCCT
TCGGGTTGTAAAGCTCTTTTAGTGGGGAAGATAATGACGGTACCCACAGAAAAAGCCCCGGCTAACTTCGTGCCAGCAGC
CGCGGTAATACGAAGGGGGCTAGCGTTACTCGGAATTATTGGGCGTAAAGCGGGCGTAGGCTGCTTAGTAAGTCAAAAGT
GAAAGCCTTGGGCTCAACCTAAGAATTGCTTTGGAAACTGCTGAGCTTGAGTACTGTAGGGGATAGCGGAATTCCTAGTG
TAGGGGTGAAATTCGTAGATATTAGGAGGAACACCGGAGGCGAAAGCGGTTATCTGGACAGTCACTGACGCTGTTGCACG
AAAGCGTGGGGAGCAAACAGGATTAGATACCCCTGTAGTC
>699
CCTACGGGGGGCAGCAGTGGGGAATATTGGACAATGGGCGCAAGCCTGATCCAGCGACGCCGCGTGAGTGAAGAAGGCCT
TCGGGTTGTAAAGCTCTTTTAGTGGGGAAGATAATGACGGTACCCACAGAAAAAGCCCCGGCTAACTTCGTGCCAGCAGC
CGCGGTAATACGAAGGGGGCTAGCGTTACTCGGAATTATTGGGCGTAAAGCGTGCGTAGGCTGCTTAGTAAGTCAAAAGT
GAAAGCCTTGGGCTCAACCCAAGAATTGCTTTTGAAACTGCTGAGCTTGAGTACTGTAGGGGATAGCGGAATTCCTAGTG
TAGGGGTGAAATTCGTAGATATTAGGAGGAACACCGGAGGCGAAAGCGGTTATCTGGACAGTCACTGACGCTGTTGCACG
AAAGCGTGGGGAGCAAACAGGATTAGATACCCGTGTAGTC
>700
CCTACGGGCGGCTGCAGTGGGGAATATTGGACAATGGGCGCAAGCCTGATCCAGCGACGCCGCGTGAGTGAAGAAGGCCT
TCGGGTTGTAAAGCTCTTTTAGTGGGGAAGATAATGACGGTACCCACAGAAAAAGCCCCGGCTAACTTCGGGCCAGCAGC
CGCGGTAATACGAAGGGGGCTAGCGTTACTCGGAATGATTGGGCGTAAAGCGTGCGAAGGCGGCTTAGTAAGTCAAAAGT
GAAAGCCTTGGGCTCAACCTAAGAATTGCTTTTGAAACTGCTGAGCTTGAGTACTGTAGGGGATAGCGGAATTCCTAGTG
TAGGGGTGAAATTCGTAGATATTAGGAGGAACACCGGAGGCGAAAGCGGTTATCTGGACAGTCACTGACGCTGTTGCACG
AAAGCGTGGGGAGCAAACAGGATTAGATACCCGAGTAGTC
>701
CCTACGGGAGGCTGCAGTGGGGAATATTGGACAATGGGCGCAAGCCTGATCCAGCGACGCCGCGTGAGTGAAGAAGGCCG
TCGGGTTGTAAAGCACTTTGAGGGGGGAAGAAAATGACGGTACCCAGAGAAAAAGCGCAGGAGAAATCCGTGAGAGCAGG
CGCGGGAAAACGACGGGGGATAGCGTGCTGCGGAAGGGATGGGCGTAACGCGATCGTACACTGCTGAGTAAGTCAAAAGT
GAAGGCCTTGGGCTCAACCTAAGAATTGCTTTTGAAACTGCTGAGCTTGAGTACTGTAGGGGGTAGCGGAATTCCTAGTG
TAGGGGTGAAATTCGTAGATATTAGGAGGAACACCGGAGGCGAAAGCGGTTATCTGGACGGTCACTGACGCTGATGCACG
AAAGCGTGGGGAGCAAACAGGATTAGATACCCCTGTAGTC
>702
CCTACGGGGGGCTGCAGTGGGGAATATTGGACAATGGGCGCAAGCCTGATCCAGCGACGCCGCGTGAGTGAAGAAGGCCT
TCGGGTTGTAAAGCTCTTTTAGTGGGGAAGATAATGACGGTACCCACAGAAAAAGCCCCGGCTAACTTCGTGCCAGCAGC
CGCGGTAATACGAAGGGGGCTAGCGTTCCTCGGAATGATTGGGCGTAAAGCGTGCGTAGGCTGCTTAGTAAGTCAAAAGT
GAAAGCCTTGGGCTCAACCTAAGAATTGCTTTTGAAACTGCTGAGCTTGAGTACTGTAGGGGATAGCGGAATTCCTAGTG
TAGGGGTGAAATTCGTAGATATTAGGAGGAACACCGGAGGCGAAAGCGGTTATCTGGACAGTCACTGACGCTGTTGCACG
AAAGCGTGGGGAGCAAACAGGATTAGATACCCGAGTAGTC
>703
CCTACGGGGGGCTGCAGTGGGGAATATTGGACAATGGGCGCAAGCCTGATCCAGCGACGCCGCGTGAGTGAAGAAGGCCT
TCGGGTTGTAAAGCTCTTTTAGTGGGGAAGATAATGACGGTACCCACAGAAAAAGCCCCGGCTCACTTCGTGCCAGCAGC
CGCGGTAATACGAAGGGGGCTCGCGTTACTCGGAATTATTGGGCGTAAAGCGTGCGTAGGCTGCTTAGTAAGTCAAAAGT
GAAAGCCTTGGGCTCAACCTAAGAATTGCTTTTGAAACTGCTGAGCTTGAGTACTGTAGGGGATAGCGGAATTCCTAGTG
TAGGGGTGAAATGCGTAGATATTAGGAGGAACACCGGAGGCGAAGGCGGTTATCTGGACAGTCACTGACGCTGTTGCACG
AAAGCGTGGGGAGCAAACAGGATTAGATACCCGAGTAGTC
>704
CCTACGGGGGGCAGCAGTGGGGAATATTGGACAATGGGCGCAAGCCTGATCCAGCGACGCCGCGTGAGTGAAGAAGGCCT
TCGGGTTGTAAAGCTCTTTTAGTGGGGAAGATAATGACGGTACCCACAGAAAAAGCCCCGGCTAACTTCGTGCCAGCAGC
CGCGGTAATACGAAGGGGGCTAGCGTTACTCGGAATTATTGGGCGTAAAGCGTGCGTAGGCTGCTTAGTAAGTCAAAAGT
GAAAGCCTTGGGCTCAACCTAAGAATTGCTTTTGAAACTGCTGAGCTTGAGTACTGTAGGGGATAGCGGAATTCCTAGTG
TAGGGGTGAAATTCGTAGATATTAGGAGGAACACCGGAGGCGAAAGCGGTTATCTGGACAGTCACTGACGCTGTTGCACG
AAAGCGTGGGGAGCAAACAGGATTAGATACCCGAGTAGTC
>705
CCTACGGGGGGCTGCAGTGGGGAATATTGGACAATGGGCGCAAGCCTGATCCAGCGACGCCGCGTGAGTGAAGAAGGCCT
TCGGGTTGTAAAGCTCTTTTAGTGGGGAAGATAATGACGGTACCCACAGAAAAAGCCCCGGCTAACTTCGTGCCAGCAGC
CGCGGTAATACGAAGGGGGCTAGCGTTACTCGGAATTATTGGGCGTAAAGCGTGCGTAGGCGGCTTAGTAAGTCAAAAGT
GAAAGCCTTGGGCTCAACCTAAGAATTGCTTTTGAAACTGGTGAGCTTGAGTACGGTAGGGGATAGCGGAATTCCTAGTG
TAGGGGTGAAATTCGTAGATATTAGGAGGAACACCGGAGGCGAAAGCGGTTATCTGGACAGTCACTGACGCTGTTGCACG
AAAGCGTGGGGAGCAAACAGGATTAGATACCCTTGTAGTC
>706
CCTACGGGCGGCAGCAGTGGGGAATATTGCACAATGGGCGAAAGCCTGATGCAGCGACGCCGCGTGAGGGATGACGGCCT
TCGGGTTGTAAACCTCTTTCGCCAGGGACGAAGCGCAAGTGACGGTACCTGGATAAGAAGCACCGGCTAACTACGTGCCA
GCAGCCGCGGTAATACGTAGGGTGCGCGCGTTGTCCGGAATTATTGGGCGTAAAGAGCTCGTAGGCGGTTTGGCGCGGCG
GCGGTGAAAGCTGGGGGCGTAACCTTCAGCTTGCCGTCGATACGGGCAGACTTGAGTTCGGTAGGGGAGACTGGAATTCC
TGGTGTAGCGGTGAAATGCGCAGATATCAGGAGGAACACCGGTGGCGAAGGCGGGTCTCTGGGCCGATACTGACGCTGAG
GAGCGAAAGCGTGGGGAGCGAACAGGATTAGATACCCTTGTAGTC
>707
CCTACGGGCGGCTGCAGTGGGGAATATTGGACAATGGGCGCAAGCCTGATCCAGCGACGCCGCGTGAGTGAAGAAGGCCT
TCGGGTTGTAAAGCTCTTTTAGTGGGGAAGATAATGACGGTACCCAAAGAACAAGCCCCGGCTAACTTCGTTCCAGCAGC
CGCGGTAATACGAAGGGGGCTAGCGTTGCTCGGAATTATTGGGAGTAAAGGGTGCGTAGGCTGCTTAGTAAGTCAAAAGT
GAAAGCCTTGGGCTCAACCTAAGAATGGCTTTTGAAACTGCTTTGCTTGAGTACTGTAGGGGATAGCGGAATTCCCAGTG
TAGGGGTGAAATGCGTAGATATTAGGAGGAACACCGGAGGCGTAGGCGGTTATCTGGACAGTCACTGACGCTGTTGCACG
AAAGCGTGGGGAGCAAACAGGATTAGATACCCCGGTAGTC
>708
CCTACGGGGGGCTGCAGTGGGGAATATTGGACAATGGGCGCAAGCCTGATCCAGCGACGCCGCGTGAGTGAAGAAGGCCT
TCGGGTTGTAAAGCTCTTTTAGTGGGGAAGATAATGACGGTACCCACAGAAAAAGCCCCGGCTAACTTCGTGCCAGCAGC
CGCGGTAATACGAAGGGGGCTAGCGTTACTCGGAATTATTGGGCGTAAAGCGTGCGTAGGCTGCTTAGTAAGTCAAAAGT
GAAAGCCTTGGGCTCAACCTAAGAATTGCTTTTGAAACTGCTGAGCTTGAGTACTGTAGGGGATAGCGGAATTCCTAGTG
TAGGGGTGAAATTCGTAGATATTAGGAGGAACACCGGAGGCGAAAGCGGTTATCTGGACAGTCACTGACGCTGTTGCACG
AAAGCGTGGGGAGCAAACAGGATTAGATACCCTTGTAGTC
>709
CCTACGGGCGGCTGCAGTGGGGAATATTGCACAATGGGCGAAAGCCTGATGCAGCGACGCCGCGTGAGGGATGACGGCCT
TCGGGTTGTAAACCTCTTTCAGCTCTGACGAAGCTTTTGTGACGGTAGGAGCAGAAGAAGCACCGGCTAACTACGTGCCA
GCAGCCGCGGTAATACGTAGGGTGCGAGCGTTGTCCGGAATGATTGGGCGTAAAGAGCTTGTAGGCGGGTTGTCGCGTCT
GCTGTGAAACCCTGGGGCTTAACCCTGGGCGTGCAGTGGGTACGGGCAGACTAGAGGGTGGTAGGGGAGACTGGAATTCC
TGGTGTAGCGGTGGAATGCGCAGATATCAGGAGGAACACCGATGGCGAAGGCAGGTCTCTGGGCCATTACTGACGCTGAG
AAGCGAAAGCGTGGGGAGCGAACAGGATTAGATACCCGGGTAGTC
>710
CCTACGGGCGGCTGCAGTGGGGAATATTGGACAATGGGCGCAAGCCTGATCCAGCGACGCCGCGTGAGTGAAGAAGGCCT
TCGGGTTGTAAAGCTCTATTAGTGGGGAAGATATTGAAGGGTCCCTGAGTAAAAACCCCGGCTAACTTACGGGCAGCCAC
CGCGGGAATACGAAGGGGGCGAGCGTTACTCGGCATTCTTGGGGGGAAAGGGTGCGTAGGATGCTTAGGAAGTCAGAAGT
GAAAGCCTAGGGCTCAAACGAAGGATTGCTTTTGAAACGGCTGAGCTTGAGTACTGGAGGGGTAAGCGGAATTCCTAGTG
TAGGGGTGAAATTCGTAGATATTAGGAGGAACACCGGGGGCGAAGGCGGTTTACTGGACAGTAACTGACGCTGATGCACG
AAAGCGTGGGGAGCAAACAGGATTAGATACCCCGGTAGTC
>711
CCTACGGGGGGCAGCAGTGGGGAATATTGCGCAATGGGCGGAAGCCTGACGCAGCGACGCCGCGTGGGGGATGAAGGCCT
TCGGGTTGTAAACCTCTTTCAGCAGGGACGAAGCCGTCGGGTGACGGTACCTGCAGAAGAAGCACCGGCCAACTACGTGC
CAGCAGCCGCGGTAATACGGAGGGGGCAAGCGTTGTCCGGGATTATTGGGCGTAAAGAGCTCGTCGGCGGTTGGTCGCGG
CGGCTGGGAAAGCCCGGGGCACACCGCCGGGCCTCCAGGGGATACGGGCGGACTTGAGTTCGGCAGGGGGGACTGGAATT
CCTGGGGTAGGGGTGAAATGCGCAGATAGCAGGAGGAACACCGGTGGCGAAGGCGGGTCTCTGGGCCGATACTGACGCTG
AGGAGCGAAAGCTTGGGGAGCGAACAGGATTAGATACCCCGGTAGTC
>712
CCTACGGGCGGCTGCAGTGGGGAATATTGGACAATGGGCGCAAGCCTGATCCAGCGACGCCGCGTGAGTGAAGAAGGCCT
TCGGGTTGTAAAGCTCTTTTAGTGGGGAAGATAATGACGGTACCCACAGAAAAAGCCCCGGCTAACTTCGTGCCAGCAGC
CGCGGTAATACGAAGGGGGCTAGCGTTACTCGGAATGATTGGGCGTAAAGCGTGCGTAGGCTGCTTAGTAAGTCAAAAGT
GAAAGCCTTGGGCTCAACCGTAGAGTGGCTTTTGAAACTGCTGGGCTTGAGTGCTGTAGGGGATGGCGGAATTCCTAGTG
TAGGGGTGAAATTCGTAGATATTAGGAGGAACACCGGTGGCGAAAGCGGTTATCTGGACAGTCACTGACGCTGTTGCACG
AAAGCGTGGGGAGCAAACAGGATTAGATACCCCTGTAGTC
>713
CCTACTGGGCTGCAGTGGGGAATATTGGACAATGGGCGCAAGCCTGATCCAGCGACGCCGCGTGAGTGAAGAAGGCCTTC
GGGTTGTAAAGCTCTTTTAGTGGGGAAGATAATGACGGTACCCACAGAAAAAGCCCCGGCTAACTTCGTGCCAGCAGCCG
CGGTAATACGAAGGGGGCTAGCGTTACTCGGAATTATTGGGCGTAAAGCGTGCGTAGGCTGCTTAGTAAGTCAAAAGTGA
AAGCCTTGGGCTCAACCTAAGAATTGCTTTTGAAACCGCTGAGCTTGAGTACTGTAGGGGATAGCGGAATTCCTAGTGTA
GGGGTGAAATTCGTAGATATTAGGAGGAACACCGGAGGCGAAAGCGGTTATCTGGACAGTCACTGACGCTGTTGCACGAA
AGCGTGGGGAGCAAACAGGATTAGATACCCCGGTAGTC
>714
CCTACGGGGGGCTGCAGTGGGGAATATTGGACAATGGGCGCAAGCCTGATCCAGCGACGCCGCGTGAGTGAAGAAGGCCT
TCGGGTTGTAAAGCTCTTTTAGTGGGGAAGATAATGACGGTACCCACAGAAAAAGCCCCGGCTAACTTCGTGCCAGCAGC
CGCGGTAATACGAAGGGGGCTAGCGTTACTCGGAATTATTGGGCGTAAAGCGTGCGTAGGCTGCTTAGTAAGTCAAAAGG
GAAAGCCTTGGGCTCAACCTAAGAATTGCTTTTGAAACTGCTGAGCTTGAGTACTGTAGGGGATAGCGGAATTCCTAGTG
TAGGGGTGAAATTCGTAGATATTAGGAGGAACACCGGAGGCGAAAGCGGTTATCTGGACAGTCACTGACGCTGTTGCACG
AAAGCGTGGGGAGCAAACAGGATAGATACCCGGGTAGTC
>715
CCTACGGGCGGCAGCAGTGGGGAATATTGGACAATGGGCGCAAGCCTGATCCAGCGACGCCGCGTGAGTGAAGAAGGCCT
TCGGGTTGTAAAGCTCTTTTAGTGGGGAAGATAATGACGGTACCCACAGAAAAAGCCCCGGCTAACTTCGTGCCAGCAGC
CGCGGTAATACGAAGGGGGCTAGCGTTACTCCGAATGATTGGGCGTAAAGCGTGCGTAGGCTGCTTAGTAAGTCAAAAGT
GAAAGCCTTGGGCTCAACCTAAGAATTGCCTTTGAAACTGGTGAGCTTGAGTACTGTAGGGGATAGCGGAATTCCTAGTG
TAGGGGTGAAATTCGTAGATATTAGGAGGAACACCGGAGGCGAAAGCGGTTATCTGGACAGTCACTGACGCTGTTGCACG
AAAGCGTGGGGAGCAAACAGGATTAGATACCCCAGTAGTC
>716
CCTACGGGCGGCTGCAGTGGGGAATATTGCACAATGGGCGCAAGCCTGATGCAGCGACGCAGCGTGAGGGATGACGGCCT
TCGGGTTGTAAAACTCTTTCAGCAGGGAAGAAGCGAAAGTGACGGTACCTGCAGAAGAAGCGCCGGCTAAATACGTGCCA
GCCGCCGCGGTAATACGTAGGGCGCCAGCGTTGTCCGGAATTATTGGGCGTAAAGAGCTCGGAGGCGGGTTGTCAGGTCG
GCGGTGAAAGCCCGGGGCTCAACCCCGGGTCTGCAGTGGATACGGGCGGACTAGAGTGCAGTAGAGGAGGCTGGAATTCC
TGGTGTAGCGGTGAAATGCGCAGATATCAGGAGGAACACCGATGGCGAAGGCAGGTCTCTGGGCTGTAACTGACGCTGAG
GAGCGAAAGCATGGGGAGCGAACAGGATTAGATACCCGAGTAGTC
>717
CCTACGGGCGGCTGCAGTGGGGAATATTGGACAATGGGCGCAAGCCTGATCCAGCGACGCCGCGTGAGTGATGAAGGTCT
TCGGGTTGTAAAGCTCTTTTAGTGGGGAAGATAATGACGGTACCCACAGAAAAAGCCACTGCTAACTGCGTGCCAGCCGC
CGATGTAATTCGAAGGGGCCTCGCGTTAAACGGTGTTGTTGGGCGAAACGGGTGGGAGGGCGGTTTAGAAGGACAAAAGG
GAAAGGATTGGGCTAACCCGTAGGATGTCTTTTGAAACGGTGGGGCTGAAGTACTGTGGGGGGTAGCGGAATTCCTGGGG
AAGGGTGGAATTGAGTAGTAATTAGGAGAAACCCCAGTGGCAAAGCAGGTTATCTAAACAGTCACGAAGGCTGTGGAACG
AAAGCGTGGGGTGCAAACAGGTTAGATACCCGGGTAGTC
>718
CCTACGGGGGGCTGCAGTGGGGAATATTGGACAATGGGCGCAAGCCTGATCCAGCGACGCCGCGTGAGTGAAGAAGGCCT
TCGGGTTGTAAAGCTCTTTTAGTGGGGAAGATAATGACGGTACCCACAGAAAAAGCTCCGGCTAACTTCGTGCCAGCAGC
CGCGGTAATACGAAGGGGGCTAGCGTTACTCGGAATTATTTGGTGTAAAGCGTGCGTAGGCTGCTTAGTAAGTCAAAAGT
GAAAGCCTTGGGCTAAACGTAAGAATTGCTTTTGAAACTGCTGAGCTAGAGTACTGTAGGGGATAGCGGAATTCCGAGTG
TAGGGGTGAAATTCGTAGATATTAGGAGGAACACCGGAGGCGAAAGCGGTTATCTGGACAGGCACTGACGCTGTTGCACG
AAAGCGTGGGGAGCAAACAGGATTAGATACCCCGGTAGTC
>719
CCTACGGGCGGCAGCAGTGGGGAATATTGGACAATGGGCGCAAGCCTGATCCAGCGACGCCGCGTGAGTGAAGAAGGCCT
TCGGGTTGTAAAGCTCTTTTAGTGGGGAAGATAATGACGGTACCCACAGAAAAAGCCCCGGCTAACTGCGTGCCAGCAGC
CGCGGGAATACGAAGGGGGCTAGCGTTACTCGGAATTATTGGGCGTAAAGCGTGCGTAGGCTGCTTAGTAAGTCAAAAGT
GAAAGCCTTGGGCTCAACCTAGGAATTGCTTTTGAAACTGCTGAGCTTGAGTACTGTAGGGGGTAGCGGAATTCCTGGTG
TAGGGGTGAAATTCGTAGATATTAGGAGGAACACCGGAGGCGAAGGCGGTTATCTGGACAGTCACTGACGCTGTTGCACG
AAAGCGTGGGGAGCAAACAGGATTAGATACCCCGGTAGTC
>720
CCTACGGGTGGCTGCAGTGGGGAATATTGGACAATGGGCGCAAGCCTGATCCAGCGACGCCGCGTGAGTGAAGAAGGCCT
TCGGGTTGTAAAGCTCTTTTAGTGGGGAAGATAATGACGGTACCCACAGAAAAATCCCCGGCTAACTTCTTGCCAGCAGC
CGCGGTAATACGAAGTGGGCTACCGTTGTTCGGAATTATTGGTCGTAAATCGTGCGTAGGCTGCTTAGTAAGTCAAAAGT
GAAATCCTTGGGATCAACCTAAGAATTGCTTTTGAAACTGTGGAGCTTGAGTACTGTAGGGGAGAGCGGAATTCCTAGTG
TAGGGGTGAAATTCGTAGATATTAGGAGGAACACCGGAGGCGAAAGCGGTTAGCTGGACAGTAACTGACGCTGTTGCACG
AAAGCGTGGGGAGCAAACAGGATTAGATACCCGGGTAGTC
>721
CCTACGGCGGCTGCAGTGGGGAATATTGGACAATGGGCGCAAGCCTGATCCAGCGACGCCGCGTGAGTGAAGAAGGCCTT
CGGGTTGTAAAGCTCTTTTAGTGGGGAAGATAATGACGGTACCCACAGACAAAGCACCGGCGCACTTCGTGCCAGCAGCG
GCGGTAATACGCAGGGGGCTAGCGTTAATCGGAATTATCGGGCTTAAAGCGTGCGTAGGCTGCTTAGTAAGTCAAAAGTG
AAAGCCTTGTGCTCAACCTAAGAATTGCATGGTAAACTGCTGAGCTTGAGTACTGTAGGGGATAGCGGAATTCCTAGTGT
AGGGGTGAAATTCGTAGATATTAGGAGGAACACCGGAGGCGAAAGCGGTTATCTGGACAGTCACTGACGCTGTTGCACGA
AAGCGTGGGGAGCGAACAGGATTAGATACCCTGGTAGTC
>722
CCTACGGGGGGCAGCAGTGGGGAATATTGGACAATGGGCGCAAGCCTGATCCAGCGACGCCGCGTGAGTGAAGAAGGCCT
TCGGGTTGTAAAGCTCTTTTAGTGGGGAAGATAATGACGGTACCCACAGAAAAAGCCCCGGCTAACTTCGGGCCAGCAGC
CGCGGTAATACGAAGGGGGCTAGCGTTACTCGGAATTATTGGGCGTAAAGCGTGGGTAGGCTGCTTAGTAAGTAAAAGGT
GAAATCCTTGGGCTCACCCCAAGAATTGCTTTTGAAACTGCTGAGCTTGAGTACTGTAGGGGATAGCGGAATTCCTAGTG
TAGGGGTGAAATTCGTAGATATTAGGAGGAACACCGGAGGAGAAGGCGGTTATCTGGACAGTAACTGACGCTGTTGCACG
AAAGCGTGGGGAGCAAACAGGATTAGATACCCTGGTAGTC
>723
CCTACGGGAGGCAGCAGTGGGGAATATTGGACAATGGGCGCAAGCCTGATCCAGCGACGCCGCGTGAGTGAAGAAGGCCT
TCGGGTTGTAAAGCTCTTTTAGTGGGGAAGATAATGACGGTACCCACAGAAAAAGCCCCGGCTAACTTCGTGCCAGCAGC
CGCGGTAATACGAAGGGGGCTAGCGTTACTCGGAATTATTGGGCGTAAAGCGTGCGTAGGCTGCTTAGTAAGTCAAAAGT
GAAAGCCTTGGGCTCAACCTAAGAATTGCTTTTGAAACTGCTGAGCTTGAGTACTGTAGGGGATAGCGGAATTCCTAGTG
TAGGGGTGAAATTCGTAGATATTAGGAGGAACACCGGAGGCGAAAGCGGTTATCTGGACAGTCACTGACGCTGTTGCACG
AAAGCGTGGGGAGCAAACAGGATTAGATACCCGTGTAGTC
>724
CCTACGGGCGGCAGCAGTGGGGAATATTGGACAATGGGCGCAAGCCTGATCCAGCGACGCCGCGTGAGTGAAGAAGGCCT
TCGGGTTGTAAAGCTCTTTTAGTGGGGAAGATAATGACGGTACCCACAGAAAAAGCCCCGGCTAACTTCGTGCCAGCAGC
CGCGGTAATACGAAGGGGGCTAGCGTTACTCGGAATTATTGGGCGTAAAGCGTGCGTAGGCTGCTTAGTAAGTCAAACGT
GAAAGCCTTGGGCTCAACCTAAGAATTGCTTTTGAAACGGCGGAGCTTGAGTACTGTAGGGGATAGCGGAATTCCTAGTG
TAGGGGTGAAATTCGTAGATATTAGGAGGAACACCGGAGGCGAAAGCGGTTATCTGGACAGTCACTGACGCTGTTGCACG
AAAGCGTGGGGAGCAAACAGGATTAGATACCCTTGTAGTC
>725
CCTACGGGCGGCTGCAGTGGGGAATATTGCGCAATGGGCGGAAGCCTGACGCAGCGACGCCGCGTGGGGGATGACGGCCT
TCGGGTTGTAAACCTCTTTCAGCAGGGACGAAGCCTCACGGTGACGGGACCTGCAGAAGAAGCACCGGCCAACTACGTGC
CAGCAGCCGCGGTAATACGTAGGGTGCAAGCGTTGTCCGGAATTATTGGGCGGAAAGAGCTCGTCGGCGGTTGGTCGCGG
CGGCGGTGAAAGCCCGGAGCTCAACTCCGGGCCGGCAGGCGATACGGGCGGACTCGAGTGGTGCAGGGGGGACTGGAATT
CCTGGTGTAGCGGTGAAATGCGCAGATATCAGGAGGAACACCGGTGGCGAAGGCGGGTCTCTGGGCACCAACTGACGCTG
AGGAGCGAAAGCGTGGGGAGCGAACAGGATTAGATACCCTGGTAGTC
>726
CCTACGGGAGGCAGCAGTGGGGAATATTGGACAATGGGCGCAAGCCTGATCCAGCGACGCCGCGTGAGTGAAGAAGGCCT
TCGGGTTGTAAAGCTCTTTTAGTGGGGAAGATAATGACGGTACCTAGAGAAAAAGCCCCGGCTAACTTCGTGCCAGCAGC
CGCGGTAATACGAAGGGGGCTAGCGTTACTCGGAATTATTGGGCGTAAAGCGTGCGTAGGCTGCTTGGTAAGTCAAAAGT
GAAAGCCTTGGGCTCACCCTAAGAATTGCTTTTGAAACTGCGGGGCTTGGGTAATGTAGGGGATAGCGAAATTCCTGGTG
TAGGGGTGAAAGTCGAAGATATTAGGAGGAACACCGGAGGCGAAAGCGGTTATCTGGCCAGTCACTGACGCTGTTGCACG
AAAGCGTGGGGAGCAAACAGGATTAGATCCCTTGTAGTC
>727
CCTACGGGAGGCTGCAGTGGGGAATATTGGACAATGGGCGCAAGCCTGATCCAGCGACGCCGCGGGAGTGAAGAAGGCCT
TCGGGTTGTAAAGCTCTTTTAGTGGGGAAGATAATGACGGTACCCACAGAAACAGCCCCGGCTAACTTCGTGCCAGCAGC
CGCGGTAATATGAAGGGGGCTAGCGTTACTCGGAATTATTGGGCGTAAAGCGTGCGTAGGCTGCGTAGTAAGTCACAAGT
GAAAGCCTTGGGCTCAACCTAAGAATTGCTGTTGAAACTGCTGAGCTTGAGTACTGTAGGGGATAGCGGAATTCCTAGTT
TAGGGGTGAAATTCGTAGATAGTAGGAGGAACACCGGAGGCGAAAGCGGTTATCTGGACAGTCACTGACGCTGTTGCACG
AAAGCGTGGGGAGCAAACAGGATTAGATACCCGGGTAGTC
>728
CCTACGGGCGGCAGCAGTGGGGAATATTGGACAATGGGCGCAAGCCTGATCCAGCGACGCCGCGTGAGTGAAGAAGGCCT
TCGGGTTGTAAAGCTCTTTTAGTGGGGAAGATAATGACGGTACCCACAGAAAAAGCCCCGGCTAACTTCGTGCCAGCAGC
CGCGGTAATACGAAGGGGGCTAGCGTTACTCGGAATTATTGGGCGTAAAGCGTGCGTAGGCTGCTTAGTAAGTCAAAAGT
GAAAGCCTTGGGCTCAACCTAAGAATTGCTTTTGAAACTGCTGGGCTTGAGTACTGTAGGGGATAGCGGAATTCCTAGTG
TAGGGGTGAAATTCGTAGATATTAGGAGGAACACCGGAGGCGAAAGCGGTTATCTGGACAGTCACTGACGCTGTTGCACG
AAAGCGTGGGGAGCAAACAGGATTAGATACCCCAGTAGTC
>729
CCTACGGGCGGCTGCAGTAGGGAATCTTGCACAATGGGCGAAAGCCTGATGCAGCAACGCCGCGTGCGGGAAGAAGGCCT
TAGGGTTGTAAACCGCTTTCAGCAGGGAAGAAAATGACGGTACCTGTAGAAGAAGGTGCGGCCAACTACGTGCCAGCAGC
CGCGGTGACACGTAGGCACCAAGCGTTGTCCGGATTTATGGGGCGTAAAGAGCTCGTAGGCGGTTCAGTGAGTAGGGGGT
GAAACCTCAGGGCTTAACCCTGCGACGCCCCCCGATACTGCTGTGACTAGAGTGTGGTAGGGGAGCGGGGAATTCCTGGT
GTAGCGGTGAAATGCGCAGATATCAGGAGGAACACCAGTGGCGAAGGCGCCGCTCTGGGCCATTACTGACGCTGAGGAGC
GAAAGCGTGGGTAGCAAACAGGATTAGATAGCCCGGTAGTC
>730
CCTACGGGCGGCTGCAGTAGGGAATCTTGCACAATGGGCGAAAGCCTGATGCAGCAACGCCGCGTGCGGGAAGAAGGCCT
TAGGGTTGTAAACCGCTTTCAGCAGGGAAGAAAATGACGGTACCTGTAGAAGAAGGTGCGGCCAACTACGTGCCAGCAGC
CGCGGTGACACGTAGGCACCAAGCGTGGTCCGGATTTATTGGGCGTAAAGAGCTCGTAGGCGGGTCAGGGAGTCGGGTGT
GAAAACTCAGGGCTTAACCCTGGGACGCGACCCGATACCGCTGTGACTAGAGTGTGGTAGCGGAGCGGGGAATTCCTGGT
GTAGCGGTGAAATGCGCAGATATCAGGAGGAACACCAGTGGCGAAGGCGCCGCTCTGGGCCATTACTGACGCTGAGGAGC
GAAAGCGTGGGTAGCAAACAGGATTAGATAGCCCGGTAGTC
>731
CCTACGGGAGGCTGCAGTGGGGAATATTGGACAATGGGCGCAAGCCTGATCCAGCGACGCCGCGTGAGTGAAGAAGGCCT
TCGGGTTGTATAGCTCTTTTAGTGGGGAAGATAATGACGGTACCCACAGAAAAAGCCCCGGCTAACTTCGTGCCAGCAGC
CTCGGTAATACGAAGGGGGCTAGCGTTACTCGGAGTTATTGGGCGTAATGCGTGCGTAGGCGGATTAGTAAGTCAAGAGT
GAAAGCCTGGGGCTCAACCTAAGAATTGCTGTTGAAACTGCTGATCTTGAGTACTGTAGAGGATAGCGGAATTCCTAGTG
TAGGGGTGAAATGCGTAGATATTAGGAGGAACACCGGAGGCGAAAGCGGTTATCTGGACAGTCACTGACGCTGTTGCACG
AAAGCGTGGGGAGCAAACAGGATTAGATACCCGGGTAGTC
>732
CCTACGGGGTGCTGCAGTGGGGAATATTGGACAATGGGCGCAAGCCTGATCCAGCGACGCCGCGTGAGCGAAGAAGGCCT
TCGGGTTGTAAAGCTCTTTTAGTGGGGAAGATAATGACGGTACCCACAGAAAAAGCCCCGGCTAACTTCGTGCCAGCAGC
CGCGGTAATACGAAGGGGGCTAGCGTTACTCGGACTTATTGGGCGTAACGCGTGCGTAGGCTGCTTAGTAAGTCAAAAGT
GAAAGCCTTGGGCTCAACCGAAGAATTGCTTTTGAAACTGGTGAGCTTGAGTACTGTAGGGGGTAGCGGAATTCCTAGTG
GAGGGGGGAAATTCGGAGATATTAGGAGGGACACCGGAGGGGAAAGCGGTTATCTTGACAGTCACTGACGCTGTTGCACG
AAAGCGTGGGGAGCAAACAGGATTAGATACCCGAGTAGTGC
>733
CCTACGGGCGGCAGCAGTGGGGAATATTGGACAATGGGCGCAAGCCTGATCCAGCGACGCCGCGTGAGTGAAGAAGGCCT
TCGGGTTGTAAAGCTCTTTTTGTGGGGAAGATAATTACGGTTCCCACAGAAAAAGCCCCGGCCAACTTCGTGCCAGCAGC
CGCGGTAATACGATGGGGGCGAGCGTTACTCGGAATTATTGGGCGTAAAGCGTGCGTAGGCTGCGTAGTAAGTAAGAAGT
GAAAGCTGTGGGCTCAACCTAAGAATTGCTTTTGAAACTGCTGTGCTTGAGTACTGGAGAGGTTAGCGGAATTCCTAGTG
TAGGGGTGAAATGCGTAGATATTAGGAGGAACACCGGTGGCGAAGGCGGCTATCTGGACAGTCACTGACGCCGATGCTCG
AAAGCGTGGGGAGCAAACAGGATTAGATACCCGGGTAGTC
>734
CCTACGGGGGGCTGCAGTGGGGAATATTGGACAATGGGCGCAAGCCTGATCCAGCGACGCCGCGTGAGCGAAGAAGGCCT
TCGGGTTGTAAAGCTCTTTTAGTGGGGAAGATAATGACGGTACCCACAGAAAAAGCCCCGGCTAACTTCGTGCCAGCAGC
CGCGGTAATACGAAGGGGGCTAGCGTTACTCGGAATTATTGGGCGTAAAGCGTGCGTAGGCTGCTTAGTAAGTCAAAAGT
GAAAGCCTTGGGCTCACCCTAAGAATTGCTTTTGAAACTGCTGAGCTTGAGTACTGTAGGGGATAGCGGAATTCCTAGTG
TAGGGGTGAAATTCGTAGATATTAGGAGGAACACCGGAGGCGAAAGCGGTTATCTGGACAGTCACTGACGCTGTTGCACG
AAAGCGTGGGGAGCAAACAGGATTAGATACCCGAGTAGTGC
>735
CCTACGGGCGGCTGCAGTGGGGAATATTGGACAATGGGCGCAAGCCTGATCCAGCGACGCCGCGGGAGTGAGGAAGGCCT
TCGGGTTGTAAAGCTCTTTCAGTGGGGAAGATAATGACGGTACCCACAGAAAAAGCCCCGGCTAACTTCGTGCCAGCAGC
CTCGGTAATACGAAGGGGGCTCACGTTACTCGGAATTAGTGGTCGTAAAGCTGGAGTAGGCTGTGTAGTAAGACAAAAGT
GAAAGCCGTGGGCTCAACCTAAGAATTGCTTTTGAAACTGTTGAGCTTGAGTACTGTAGGGGATAGCGGAATGCCTGGTG
TAGGGGTGAAATTCGTAGATATTAGGAGGAACACCGGAGGCGAAAGCGGTTATCTGGACAGTCACTGACGCTGTTGCACG
AAAGCGTGGGGAGCAAACAGGATTAGATACCCGGGTAGTC
>736
CCTACGGGCGGCTGCAGTGGGGAATATTGGACAATGGGCGCAAGCCTGATCCAGCGACGCCGCGTGAGTGAGGAAGGCCT
TCGGGTTGTAAAGCTCTTTTAGTGGGGAAGATAATGACGGTACCCACAGACAAAGCCCCGGCTAACTTCGTGCCAGCAGC
CGCCGTAATACGAAAGGGGCTAGCGTTGCTCGGAATTATTGGGCGTAAAGCGTGCGTAGGCTGCGTAGTAAGTCAAAAGT
GAAAGCCTTGGGCTCAACCTAAGAATTGCTTTTGAAACTGCTGGGCTTGAGTACTGTAGGGGATAGCGGAATTCCTAGTG
TAGGGGTGAAATTCGTAGATATTAGGAGGAACACCGGAGGCGAAAGCGGTTATCTGGACAGTCACTGACGCTGTTGCACG
AAAGCGTGGGGAGCAAACAGGATTAGATACCCGGGTAGTC
>737
CCTACGGGAGGCTGCAGTGGGGAATATTGGACAATGGGCGCAAGCCTGATCCAGCGACGCCGCGTGAGTGAAGAAGGCCT
TCGGGTTGTAAAGCTCTTTTAGTGGGGAAGATAATGACGGTACCCACAGAAAAAGCCCCGGCTAACTTCGTGCCGGCAGC
CGCGGTAATACGAAGGGGGCTAGCGTTACTCGGAATTATTGGGCGTAAAGCGTGCGTAGGCTGCTTAGTAAGGCAAAAGT
GAAAGCCTTGGGCTCAACCTAAGAATTGCTTTTGAAACTGCTGAGCTTGAGTACTGTAGGGGATAGCGGAATTCCTAGTG
TAGGGGTGAAATGCGTAGATATTAGGAGGAACACCGGAGGCGAAAGCGGTTATCTGGACAGTCACTGACGCTGTTGCACG
AAAGCGTGGGGAGCAAACAGGATTAGATACCCCAGTAGTC
>738
CTACGGGCGGCTGCAGTGGGGAATATTGCACAATGGGCGAAAGCCTGATGCAGCGACGCCGCGTGAGGGATGACGGCCTT
CGGGTTGTAAACCTCTTTCAGCTCTGACGAAGCTTTTGTGACGGTAGGAGCAGAAGAAGCACCGGCTAACTACGTGCCAG
CAGCCGCGGTAATACGTAGGGTGCGAGCGTTGTCCGGAATTATTGGGCGTAAAGAGCTTGTAGGCGGTTTGTCGCGTCTG
CTGTGAAAACCGCGGGCTTAACCCTGGGCGTGCAGGGGGTACGGGCAGACTAGAGTGTGGTAGGGGAGACTGGAATTCCT
GGTGTAGCGGTGGAATGCGCAGATATCAGGAGGAACACCGATGGCGAAGGCAGGTCTCTGGGCCATTACTGACGCTGAGA
AGCGAAAGCGTGGGGAGCGAACAGGATTAGATACCCTTGTAGTC
>739
CCTACGGGCGGCTGCAGTGGGGAATATTGCACAATGGGCGAAAGCCTGATGCAGCGACGCCGCGTGAGGGATGACGGCCT
TCGGGTTGTAAACCTCTTTCAGCTCTGAAGAAGAGAATGTCACGGTAGGAGCAGCAGACGAACGCGATCACTGCGCCCGC
GCCCGCGCGGTAACGTGTGGGGTGCGAGTGTTGTCCGGGATGATTGGGGGTAAAGGGCTTGTAGGCGGTCTGTCGAGTCT
GCTGTGAAAAACCTGGGCTAAACCTGGGAGCTGCGTTGGGTACGGGTAGGCTAGAGTGTGGGAGGGGTGAGTGGAATTCC
TGGTGTAGCGGTGGAATGCGCAGATATCAGGAGGAACACCGATGGCGAAGGCAGGTCACTGGGCCATTACTGACGCTGAG
ACGCGAAAGCGTGGGGAGCGAACAGGATTAGATACCCCTGTAGTC
>740
CCTACGGGGGGCAGCAGTGGGGAATATTGGACAATGGGCGCAAGCCTGATCCAGCGACGCCGCGTGAGTGAAGAAGGCCT
TCGGGTTGTAAAGCTCTTTTAGTGGGGAAGATAATGACGGTACCCACAGAAAAAGCCCCGGCTAACTTCGTGCCAGCAGC
CGCGGTAATACGAAGGGGGCTAGCGTTACTCGGAATTATTGGGCGTAAAGCGGGCGTAGGCTGCTTAGTAAGTCAAAAGT
GAAAGCCTTGGGCTCAACCTAAGAATTGCTTTTGAAACTGCTGAGCTTGAGTACTGTAGGGGATAGCGGAATTCCTAGTG
TAGGGGTGAAATTCGTAGATATTAGGAGGAACACCGGAGGCGAAAGCGGTTATCTGGACAGTCACTGACGCTGTTGCACG
AAAGCGTGGGGAGCAAACAGGATTAGATACCCCAGTAGTC
>741
CCTACGGGCGGCAGCAGTGGGGAATATTGGACAATGGGCGCAAGCCTGATCCAGCGACGCCGCGTGAGTGAAGAAGGCCT
TCGGGTTGTAAAGCTCTTTTAGTGGGGAAGATAATGACGGTACCCACAGAAAAAGCCCCGGCTAACTTCGTGCCAGCAGC
CGCGGTAATACGAAGGGGGCTAGCGTTACTCGGAATTATTGGGCGTAAAGCGTGCGTAGGCTGCTTAGTAAGTCAAAAGT
GAAAGCCTTGGGCTCAACCTAAGAATTGCTTTTGAAACTGGTGAGCTTGAGTGCTGTAGGGGATAGCGGAATTCCTAGTG
TAGGGGTGAAATTCGTAGATATTAGGAGGAACACCGGAGGCGAAAGCGGTTATCTGGACAGTCACTGACGCTGTTGCACG
AAAGCGTGGGGAGCAAACAGGATTAGATACCCCTGTAGTC
>742
CCTACGGGCGGCTGCAGTGGGGAATATTGGACAATGTGCGCAAGCCTGATCCAGCGACGCCGCGTGAGTGAAGAAGGCCT
TCGGGTTGTAAAGCTCTTTTAGTGGGGAAGATAATGACGGTACCCACAGAAAAAGCCCCGGCTAACTTCGTGCCAGCAGC
CGCGGTAATACGAAGGGGGCTAGCGTTACTCGGAATTATTGGGCGTAAAGCGTGCGTAGGCTGCTTAGTAAGTCAAAAGT
GAAAGCCTTGGGCTCAACCTAAGAATTGCTTTTGAAACTGCTGTGCTTGAGTACTGTAGGGGATAGCGGAATTCCTAGTG
TAGGGGTGAAATTCGTAGATATTAGGAGGAACACCGGAGGCGAAAGCGGTTATCTGGACAGTCACTGACGCTGTTGCACG
AAAGCGTGGGGAGCAAACAGGATTAGATACCCGTGTAGTC
>743
CCTACGGGCGGCAGCAGTGGGGAATATTGCACAATGGGCGCAAGCCTGATGCAGCGACGCCGCGTGAGGGATGACGGCCT
TCGGGTTGTAAACCTCTTTCAGCAGGGAAGAAGCGCAAGTGACGGTACCTGCAGAAGAAGCACCGGCTAACTACGTGCCA
GCAGCCGCGGTAATAGGTAGGGTGCGAGCGTTGTCCGGAATTATTGGGCGTAAAGAGTTTGTAGGCGGTTTGTCGCGTAC
GCTGTGAAAATCCGGGGCTAAACCCCGGACTTGCAGTGGGTACGGGCAGACTAGAGTGTGGTAGGGGAGACTGGAATTCC
TGGTGTAGCGGTGAAATGCGCAGATATCAGGAGGAACACCGATGGCGAAGGCAGGTCTCTGGGCCACTACTGACGCTGAG
AAGCGAAAGCATGGGGAGCGAACAGGATTAGATACCCGGGTAGTC
>744
CCTACGGGCGGCTGCAGTGGGGAATATTGGACAATGGGCGCAAGCCTGATCCAGCGACGCCGCGTGAGTGAAGAAGGCCT
TCGGGTTGTAAAGCTCTTTTAGTGGGGAAGATAATGACGTTACCCACAGAAAAAGCCCCGGCTAACTTCGTGCCAGCAGC
CGCGGTAATACGAAGGGGGCTAGCGTTACTCGGAATTATTGGGCGTAAAGCGTGCGTAGGCTGCTTAGTAAGTCAAAAGT
GAAAGCCTTGGGCTCAACCTAAGAATTGCTTTTGAAACTGCTGAGCTTGAGTACTGTAGGGGATAGCGGAATTCCTAGTG
TAGGGGTGAAATTCGTAGATATTAGGAGGAACACCGGAGGCGAAAGCGGTTATCTGGACAGTCACTGACGCTGTTGCACG
AAAGCGTGGGGAGCAAACAGGATTAGATACCCCGGTAGTC
>745
CCTACGGACGGCTGCAGTGGGGAATATTGGACAATGTGCGCAAGCCTGATCCAGCGACGCCGCGTGAGTGAAGAAGGCCT
TCGGGTTGTAAAGCTCTTTTAGTGGGGAAGATAATGACGGTACCCACAGAAAAAGCCCCGGCTAACTTCGTGCCAGCAGC
CGCGGTAATCCGAAGGGGGCTAGCGTTACTCGGAATTATTGGGCGTAAAGCGTGCGTAGGCTGCTTAACAAGTCAAAAGT
GAAAGCCTTGGGCTCAACCTAAGAATTGCTTTTGAAACTGCTGAGCTTGAGTGCGGTAGGGGTGAGCGGAATTCCTAGTG
TAGCGGTGAAATGCGTAGATATTAGGAGGAACACCGGAGGCGAAGGCGGTTATCTGGACAGTCACTGACGCTGTTGCACG
AAAGCGTGGGGAGCAAACAGGATTAGATACCCGTGTAGTC
>746
CCTACGGGAGGCAGCAGTGGGGAATATTGCACAATGGGCGAAAGCCTGATGCAGCGACGCCGCGTGAGGGATGACGGCCT
TCGGGTTGTAAACCTCTTTCAGCTCTGAAGAAGCGTGAGTGACGGTAGGAGCAGAAGAAGCACCGGCTAACTACGTGCCA
GCAGCCGCGGTAATACGTAGGGTGCGAGCGTTGTCCGGAATTATTGGGCGTAAAGAGCTTGTAGGCGGTATGTCGCGTCT
GCTGTGAAAACCCGGGGCGCAACCCCGGCCGTGCAGGGGGGACGGGCAGACTAGAGTGTGGTAGGGGAGACTGGAACTCC
TGGTGTAGCGGTGGAATGCGCAGATATCAGGAGGAACACCGATGGCGAAGGCAGGTCTCTGGGCCATTACTGACGCTGAG
AAGCGAAAGCATGGGGAGCGAACAGGATTAGATACCCTTGTAGTC
>747
CCTACGGGGGGCAGCAGTGGGGAATATTGGACAATGGGCGCAAGCCTGATCCAGCGACGCCGCGTGAGTGAAGAAGGCCT
TCGGGTTGTAAAGCTCTTTTAGTGGGGAAGATAATGACGGTAGCCACAGAGAAAGCCCCGGCTAACTTCGTGCCAGCAGC
CGCGGTAATACGCAGGGGGCTAGCGTTACTCGGCATTATGGGGCTTAAAGCGGGCGTAGGCTGCTTAGTAAGTCAAACGT
GAAAGCCTTGAGCGCAACCTAAGAATTGCGTTTGAAACTGCTGGGCTTGAGTACTGTAGGGGATAGCGGAATTCATAGTG
TAGGGGTGAAATGCGTAGATATTAGGAGGAACACCGGATGCGAAGGCGGTTATCTGGACAGTCACTGACGCTGTTGCACG
AAAGCGTGGGGAGCAAACAGGATTAGATACCCCTGTAGTC
>748
CCTACGGGCGGCTGCAGTGGGGAATATTGCGCAATGGGCGGAAGCCTGACGCAGCGACGCCGCGTGGGGGATGACGGCCT
TCGGGTTGTAAACCTCTTTCGCCAGGGACGAAGCTTTTTGTGACGGTACCTGGATAAGAAGCACCGGCCAACTACGTGCC
AGCAGCCGCGGTAACACGTTGGGTGCGAGCGTTGTCCGGAATTATTGGGCGTAAAGAGCTCGTAGGCGGTGTGTCGCGTC
GGCCGTGAAAACTTGGGGCTTACCTCTGGGCGGGCGGTCGATACGGGCATCACTTGAGTTCGGCAGGGGAGACTGGAATT
CCTGGTGTAGCGGTGAAATGCGCAGATATCAGGAGGAACACCGGTGGCGAAGGCGGGTCTCTGGGCCGATACTGACGCTG
AGGAGCGAAAGCGTGGGGAGCGAACAGGATAGATACCCGGGTAGTC
>749
CCTACGGGCGGCAGCAGTGGGGAATATTGGACAATGGGCGCAAGCCTGATCCAGCGACGCCGCGTGAGTGAAGAAGGCCT
TCGGGTTGTAAAGCTCTTTTAGTGGGGAAGATAATGACGGTACCCACAGAAAAAGCCCCGGCTAACTTCGTGCCAGCAGC
CGCGGTAATACGAAGGGGGCTAGCGTTACTCGGAATTATTGGGCGTAAAGCGTGCGTAGGCTGCTTAGTAAGTCAAAAGT
GAAAGCCTTGGGCTCAACCTAAGAATTGCTTTTGAAACTGCTGAGCTTGAGTACTGTAGGGGATAGCGGAATTCCTAGTG
TAGGGGTGAAATTCGTAGATATTAGGAGGAACACCGGAGGCGAAAGCGGTTATCTGGACAGTCACTGACGCTGTTGCACG
AAAGCGTGGGGGGCAAACAGGATTAGATACCCGAGTAGTC
>750
CCTACGGGGGGCAGCAGTGGGGAATATTGGACAATGGGCGCAAGCCTGATCCAGCGACGCCGCGTGAGTGAAGAAGGCCT
TCGGGTTGTAAAGCTCTTTTAGTGGGGAAGATAATGACGGTACCCACAGAGAAAGCCCCGGCTAACTTCGTGCCAGCAGC
CGCGGTAATACGAAGGGGGCTAGCGTTACTAGGAATTATTGGGCGTAAAGCGTGCGTAGGCTGCTTAGTAAGTCAAAAGT
GAAAGCCTTGGGCTAAACCTAAGAATTGCGTTTGAAACTGCTGAGCTTGAGTACTGTAGGGGATAGCGGAATTCCTAGTG
TAGGGGTGAAATTCGTAGATATTAGGAGGAACACCGGAGGCGAAAGCGGTTATCTGGACAGTCACTGACGCTGTTGCACG
AAAGCGTGGGGAGCAAACAGGATTAGATACCCCTGTAGTC
>751
CCTACGGGCGGCAGCAGTGGGGAATATTGGACAATGGGCGCAAGCCTGATCCAGCGACGCCGCGTGAGTGAAGAAGGCCT
TCGGGTTGTAAAGCTCTTTTAGTGGGGAAGATAATGACGGTACCCACAGAAAAAGCCCCGGCTAACTTCGTGCCAACAGC
CGCGGTAATACGAAGGGGGCTAGCGTTACTCGGAATTATTGGGCGTAAAGCGAGCGTAGGCTGCTTAGTAAGTCAAAAGT
GAAAGCCTTGGGCTCAACCTAAGAATTGCTTTTGAAACTGCTGGGCTTGAGTACTGTAGGGGATAGCGGAATTCCTAGTG
TAGGGGTGAAATTCGTAGATATTAGGAGGAACACCGGAGGCGAAAGCGGTTATCTGGACAGTCACTGACGCTGTTGCACG
AAAGCGTGGGGAGCAAACAGGATTAGATACCCTGGTAGTC
>752
CCTACGGGGGCTGCAGTGGGGAATATTGGACAATGGGCGCAAGCCTGATCCAGCGACGCCGCGTGAGTGAAGAAGGCCTT
CGGGTTGTAAAGCTCTTTTAGTGGGGAAGATAATGACGGTACCCACAGAAAAAGCCCCGGCTAACTTCGTGCCAGCAGCC
GCGGTAATACGGAGGGGGCCAGCGTTACTCGGCATTATTGGGCGTAAAGCGTGCGTGGGCTGCTTAGTAAGTCAAAAGTG
AAAGCCTTGGGCTCGACCTAGAAAGTGCGTTTGAAACTGGTGAGCTTGAGTACTGTAGGGGAGAGCGGAATTCCTAGTGT
AGGGGTGAAATTCGTAGATATTAGGAGGAACACCGGAGGCGAAAGCGGTTATCTGGACAGTCACTGACGCTGTTGCACGA
AAGCGTGGGGAGCAAACAGGATTAGATACCCGTGTAGTC
>753
CCTACGGGCGGCTGCAGTGGGGAATATTGGACAATGGGCGCAAGCCTGATCCAGCGACGCCGCGTGAGTGAAGAAGGCCT
TCGGGTTGTAAAGCTCTTTTAGTGGGGAAGATAATGACGGTACCCACAGAAAAAGCCCCGGCTAACTTCGTGCCAGCAGC
CGCGGTCATACGAAGGGGGCTAGCGTTACTCGGATTTATTGGGCGTAAAGCGTGAGTAGGCTGCTTAGTAAATCAAAAGT
GAAAGCCGGTGGCTCAACCTAAGAATTGCGTATGAAACTGCTGGGCTTGAGTCCTGCAGGGGATAGCGGAATTCCTAGTG
TAGGGGTGAAATTCGTAGATATTAGGAGGAACACAGGAGGCGAAAGCGGTTATCTGGACAGTCACTGACGCTGTTGCACG
AAAGCGTGGGGAGCAAACAGGATTAGATACCCCAGTAGTC
>754
CCTACGGGGGGCTGCAGTGGGGAATATTGCACAATGGGGGAAACCCTGATGCAGCAACGCCGCGTGAGTGAAGAAGTATT
TCGGTATGTAAAGCTCTATCAGCAGGGAAGATAATGACGGTACCTGACTAAGAAGCCCCGGCTAACTACGTGCCAGCAGC
CGCGGTAATACGTAGGGGGCAAGCGTTATCCGGAGTTACTGGGTGTAAAGGGAGCGTAGGCGGTCTGATAAGTCTGATGT
GAAAGCCCAGGGCTCAACCCTGGGACTGCATTGGAAACTGTCAGACTAGAGTGCAGGAGAGGTAAGTGGAATTCCTAGTG
TAGCGGTGAAATGCGTAGATATTAGGAGGAACACCAGTGGCGAAGGCGGCTTACTGGACTGTAACTGACGCTGAGGCTCG
AAAGCGTGGGGAGCAAACAAGATTAGATACCCGGGTAGTC
>755
CCTACGGGCGGCTGCAGTGGGGAATATTGGACAATGGGCGCAAGCCTGATCCAGCGACGCCGCGTGAGTGAAGAAGGCCT
TCGGGTTGTAAAGCTCTTTTAGTGGGGAAGATAATGACGGTACCCACAGAAAAAGCCCCGGCTAACTTCGTGCCAGCAGC
CGCGGTAATACGAAGGGGGCCAGCGTTACTCGGAATTATTGGGCGTAAAGCGTGCGTAGGCTGCTTAGTAAGTCAAAAGT
GAAAGCCTTGGGCTCAACCTAAGAATTGCTTTTGAAACTGCTGAGCTTGGGTACTGTAGGGGATAGCGGAATTCCTAGTG
TAGGGGTGAAATTCGTAGATATTAGGAGGAACACCGGAGGCGAAAGCGGTTATCTGGACAGTCACTGACGCTGTTGCACG
AAAGCGTGGGGAGCAAACAGGATTAGATACCCTAGTAGTC
>756
CTACGGGGGGCTGCAGTGGGGAATATTGGACAATGGGCGCAAGCCTGATCCAGCGACGCCGCGTGAGTGAAGAAGGCCTT
CGGGTTGTAAAGCTCTTTTAGTGGGGAAGATAATGACGGTACCCACAGAAAAAGCCCCGGCTAACTTCGTGCCAGCAGCC
GCGGTAATACGTAGGTGGCAAGCGTTACTCGGAATTATTGGGCGTAAAGCGTGCGTAGGCTGCTTATTAAGTCAAAAGTG
AAAGCCTTGGGCTCAACCTAAGAATTGCTTTTGAAACTGCTGAGCTTGAGTGCTGTAGGGGATAGGGGAATTCCTAGTGT
AGGGGTGAAATTCGTAGATATTAGGAGGAACACCGGAGGCGAAAGCGGTTATCTGGACAGTCACTGACGCTGATGCACGA
AAGCGTGGGGAGCAAACAGGATTAGATACCCTTGTAGTC
>757
CCTACGGGCGGCAGCAGTGGGGAATATTGGACAATGGGCGCAAGCCTGATCCAGCGACGCCGCGTGAGTGAAGAAGGCCT
TCGGGTTGTAAAGCTCTTTTAGTGGGGAAGATAATGACGGTACCCATAGAAAAAGCCCCGGCTAACTTCGTGCCAGCAGC
CGGGGTAATACGCAGGGGGCTAGCGTTACTCGGAATTATTGGGCGTAAAGCGGTCGTAGGCTGCTTAGTAAGTCAAAAGT
GTAAGCCTTGGGCTCAACCTAAGAAGTGCTTTTGAAACTGCTGGGCTTGAGTACAGTAGGGGATAGCGGAATTCCTAGTG
TAGGGGTGAAATTCGTAGATACTAGGAGGAACACCGGAGGCGAAAGCGGTTATCTGGACAGTCACTGACGCTGTTGCACG
AAAGCGTGGGGAGCAAACAGGATTAGATACCCCTGTAGTC
>758
CCTACGGGCGGCTGCAGTGGGGAATATTGGACAATGGGCGCAAGCCTGATCCAGCGACGCCGCGTGAGTGAAGAAGGCCT
TCGGGTTGTAAAGCTCTTTTAGTGGGGAAGATAATGACGGTACCCACAGAAAAAGCCCCGGCTAACTTCGTGCCAGCAGC
CGCGGTAATACGAAGGGGGCTAGCGTTACTCGGAATTATTGGGCGTAAAGCGTGCGTAGGCTGCTTAGTAAGTCAAAAGT
GAAAGCCTTGGGCTCAACCTAAGAATTGCTTTTGAAACTGCTGAGCTTGAGTACTGTAGGGGATAGCGGAATTCCTAGTG
TAGGGGTGAAATTCGTAGATATTAGGAGGAACCCCGGAGGCGAAAGCGGTTATCTGGACAGTCACTGACGCTGTTGCACG
AAAGCGTGGGGAGCAAACAGGATTAGATACCCCAGTAGTC
>759
CCTACGGGCGGCAGCAGTGGGGAATATTGGACAATGGGCGCAAGCCTGATCCAGCGACGCCGCGTGAGTGAAGAAGGCCT
TCGGGTTGTAAAGCTCTTTTAGTGGGGAAGATAATGACGGTACCCACAGAAAAAGCCCCGGCTAACTTCGTGCAAGCAGC
CGCGGTAATACGAAGGGGGCGAGCGTTACTCGGAATTATTGGGCGTAAAGCGTGCGTAGGCTGCTTAGTAAGTCAAAAGT
GAAAGCCTTGGGCTAAACCTAAGAATGGCTTTTGAAACTGCTGAGCTTGAGTACTGTAGGGGATAGCGGAATTCCTAGTG
TAGGGGTGAAATTCGTAGATACTAGGAGGAACACCGGAGGCGAAAGCGGTTATCTGGACAGTCACTGACGCTGTTGCACG
AAAGCGTGGGGAGCAAACAGGATTAGATACCCCTGTAGTC
>760
CCTACGGGGGGCAGCAGTGGGGAATATTGGACAATGGGCGCAAGCCTGATCCAGCGACGCCGCGTGAGTGAAGAAGGCCT
TCGGGTTGTAAAGCTCTTTTAGTGGGGAAGATAATGACGGTACCCACAGAAAAAGCCCCGGACAACTTCGTGCCAGCAGC
CGCGGGCAAACGAAGGGGGCTAGCGTGACTCGGAATTTTTGGGGGTAAAGCGTGCGTAGGCTGCTGAGTAAGGCAAAAGG
GAAAGCCGGGGGCTAAACCTAAGAATTGCTGTTGAAACTGCTGAGCTTGAGTACTGTAGGGGATAGCGGAATTCCTAGTG
TAGGGGTGAAATTCGTAGATATTAGGAGGAACACCGGAGGCGAAAGCGGTTATCTGGACAGTCACTGACGCTGTTGCACG
AAAGCGTGGGGAGCAAACAGGATTAGATACCCCTGTAGTC
>761
CCTACGGGGGGCAGCAGTGGGGAATATTGGACAATGGGCGCAAGCCTGATCCAGCGACGCCGCGTGAGTGAAGAAGGCCT
TCGGGTTGTAAAGCTCTTTTAGTGGGGAAGATAATGACGGTACCCACAGAAAAAGCCCCGGCTAACTTCGTGCCAGCAGC
CGCGGTAATACGACGGGGGCTAGCGTTACTCGGAATTATTGGGCGTAAAGCGTGCGTAGGCTGCTTAGTAAGTCAAAAGT
GAAAGCCTTGGGCTCAAACTAAGAATTGCTTTTGAAACTGCAGAGATTGAGTACTGGAGGGGATAGCGGAATTCCTAGTG
TAGGGGTGAAATTCGTAGATATTAGGAGGAACACCGGAGGCGAAAGCGGTTATCTGGACAGTCACTGACGCTGTTGCACG
AAAGCGTGGGGAGCAAACAGGATTAGATACCCCTGTAGTC
>762
CCTACGGGCGGCTGCAGTGGGGAATATTGGACAATGGGCGGAAGCCTGATCCAGCAACGCCGCGTGAGGGATGACGGCCT
TCGGGTTGTAAACCTCTTTCAGTACCGACGAAGCTAACGTGACGGTAGGTACAGAAGAAGCCCCGGCCCACTACGGGCCC
GCCGCCGAGGTAATAGGTAGGGTGCGAGCGCTTTCCGGAATTATTGGGCGGAAAGGGCTCGTAGGCGGGTTGTCGGGTCG
GGAGTGAAAACCCGGTGCTTAACACGGTGCTTGCTTTTGATACGGGCAGACTAGAGGCATGCAGGGGAGAGCGGAATTCC
TGGTGTAGCGGTGAAATGCGTAGATATCAGGAGGAACACCGGTGGCGAAGGCGGTTCTCTGGGCATGTCCTGACGCTGAG
GAGCGAAAGTGTGGGGAGCGAACAAGATTAGATACCCGGGTAGTC
>764
CTTACGGGCGGCAGCAGTGGGGAATATTGGACAATGGGCGCAAGCCTGATCCAGCGACGCCGCGTGAGTGAAGAAGGCCT
TCGGGTTGTACAGCCCTTTTAGTGGGGAAGATAATGACGGTACCCACAGAAAAAGCCCCGGCTAACTTCGTGCCAGCAGC
CGCGGTAATACGAAGGGGGCTAGCCTTACTCGGAAGTATGGGGCGTAAAGCGTGCGTAGGCTGCTTAGTAAGTCAGAAGT
GAAAGCCTTTGGCGCAACCTAAGAATTGCTTTTGAAACTGGTGAGCTTGAGTATTGTAGGGGATAGCGGAATTCCGAGTG
TAGGGGTGAAATTCGTAGATATTAGGAGGAACACCGGAGGCGAAAGCGGTTATCTGGACAGTCACTGACGCTGTTGCACG
AAAGCGTGGGGAGCAAACAGGATTAGATACCCTGGTAGTC
>765
CCTACGGGCGGCAGCAGTGGGGAATATTGGACAATGGGCGCAAGCCTGATCCAGCGACGCCGCGTGAGTGAAGAAGGCCT
TCGGGTTGTAAAGCTCTTTTAGTGGGGAAGATAATGACGGTACCCACAGAAAAAGCCCCGGCTAACTTCGTGCCAGCAGC
CGCGGTAATACGAGGGGGGCAAGCGTTACTCGGAATTATTGGGCGTAAAGGGTGCGTAGGCTGCTTGGTAAGTACGAAGT
GAAAGCCTTGGGCTCAACCCATGAATTGCTTTTAAAACTGCTGTGCTTGAGTACTGTAGGGGATAGCGGAATTCCCGGTG
TAGGGGTGAAATGCGTAGATATTAGGAGGAACACCGGTGGCGAAGGCGGTTATCTGGACAGTCACTGACGCTGTGGCACG
AAAGCGTGGGGAGCAAACAGGATTAGATACCCCTGTAGTC
>766
CCTACGGGAGGCAGCAGTGGGGAATATTGCACAATGGGCGAAAGCCTGATGCAGCGACGCCGCGTGAGGGATGACGGCCT
TCGGGTTGTAAACCTCTTTCAGCAGGGAAGAAGCGAAAGGGACGGTACCTGCAGAAGAAGCGCCGGCTAACTACGTGCCA
GCAGCCGCGGTAATACGTATGGCGCAAGCGTTGTCCGGAATTATTGGGCGTAGAGAGCGCGTAGGCGGGTTGTCACGTCG
GTTGTGAAAGCTCTGGGCTTAACTCCGGGTCTGCAGTCGATACGGGCTGGCTAGAGTGTGGTAGGGGGGATCGGAATTCC
TGGTGGAGCGGTGAAATGCGCAGATATCAGGAGGAACACCGGTGGCGAAGGCGGATCTCTGGGCCATTACTGACGCTGAG
GAGCGAAAGCGTGGGGAGCGAACAGGATTAGATACCCTAGTAGTC
>767
CCTACAGGGGGCAGCAGTGGGGAATATTGGACAATGGGCGAAAGCCTGATCCAGCAACGCCGCGTGAGGGATGACGGCCT
TCGGGTTGTAAACCTCTTTCAGCAGGGACGAAGCGCAAGTGACGGTACCTGCAGAAGAAGCACCGGCCAACTACGTGCCA
GCAGCCGCGGTAATACGTAGGGTGCGAGCGTTGTCCGGAATTATTGGGCGTAAAGGGCTCGTAGGCGGTCTGTTGCGTCG
GGAGTGAAAACTCAGGGCTTAACCCTGGGCCTGCTTCCGATACGGGCAGACTAGAGGTATGCAGGGGAGAACGGAATTCC
TGGTGTAGCGGTGAAATGCGCAGATATCAGGAGGAACACCGGTGGCGAAGGCGGTTCTCTGGGCATTACCTGACGCTGAG
GAGCGAAAGTGTGGGGAGCGAACAGGATTAGATACCCGTGTAGTC
>768
CCTACGGGGTGCTGCAGTAGGGAATCTTGCACAATGGGCGAAAGCCTGATGCAGCAACGCCGCGTGCGGGAAGAAGGCCC
TAGGGTTGTAAACCGCTTTCAGCAGGGAAGAAAATGACGGTACCTGTAGAAGAAGGTGCGGCCAACTACGTGCCAGCAGC
CGCGGTGACACGTAGGCACCAAGCGTTGTCCGGATTTATTGGGCGTAAAGAGCTCGTAGGCGGTTCAGTGAGTCGGGTGT
GAAAACTCAGGGCTTAACTCTGGGACGCCACCCGATACTGCTGTGACTAGAGTGTGGTAGGGGAGCGGGGAATTCCTGGT
GTAGCGGTGAAATGCGCAGATATCAGGAGGAACACCAGTGGCGAAGGCGCCGCTCTGGGCCATTACTGACGCTGAGGAGC
GAAAGCGTGGGTAGCAAACAGGATTAGATACCCGGGTAGTC
>769
CTTACGGGCGGCAGCAGTGGGGAATATTGGACAATGGGCGCAAGCCTGATCCAGCGACGCCGCGTGAGTGAAGAAGGCCT
TCGGGTTGTAAAGCTCTTTTAGTGGGGAAGATAATGACGGTACCCACAGAAAAAGCCCCGGCTAACTTCGTGCCAGCAGC
CGCGGTAATACGAAGGGGGCTAGCGTTACTCGGAATTATTGGGCGTAAAGCGTGCGTAGGCTGCTTAGTAAGTCAAAAGT
GAAAGCCTTGGGCTCAACCTAAGAATTGCTTTTGAAACTGCTGAGCTTGAGTACTGTAGGGGATAGCGGAATTCCTAGTG
TAGGGGTGAAATTCGTAGATATTAGGAGGAACACCGGAGGCGAAAGCGGTTATCTGGACAGTCACTGACGCTGTTGCACG
AAAGCGTGGGGAGCAAACAGGATTAGATACCCTGGTAGTC
>770
CCTACGGGCGGCTGCAGTGGGGAATATTGGACAATGGGCGCAAGCCTGATCCAGCGACGCCGCGTGAGTGAAGAAGGCCT
TCGGGTTGTAAAGCTCTTTTAGTGGGGAAGATAATGACGGTACCCACAGAAAAAGCCCCGGCTAACTTCGTGCCAGCAGC
CGCGGTAATACGAAGGGGGCTAGCGTTACTCGGAATTATTGGGCGTAAAGCGTGCGTAGGCTGCTTAGTAAGTCAAAAGT
GAAAGCCTTGGGCTCAACCTAAGAATTGCTTTTGAAACTGCTGAGCTTGAGTACTGTAGGGGATAGCGGAATTCCTAGTG
TAGGGGTGAAATTCGTAGATATTAGGAGGAACACCGGAGGCGAAAGCGGTTATCTGGACAGTCACTGACGCTGTTGCACG
AAAGCGTGGGGAGCAAACAGGATTAGATACCCTGTAGTC
>771
CCTACGGGCGGCTGCAGTGGGGAATATTGCACAATGGGCGAAAGCCTGATGCAGCGACGCCGCGTGAGGGATGACGGCCT
TCGGGTTGTAAACCTCTGTCAGCCCGGAAGAAGCGAAAGGGACGGTAGGAGCAGAAGAAGCACCGGCTAACTACGTGCCA
GCAGCCGCGGTAATACGGAGGGTGCGGGCGTTGTCCGGAAGTATTGGGCGTAAAGAGCTGGGAGGCGGTCTGGCGAGTCT
GCTGTGAAAGCCCGGGGCTCAACCCCGGACCTGCAGGGGGTACGGGCAGACTAGAGGGTGGTAGGGGAGACTGGAATTCC
TGGTGTAGCGGTGGAATGCGTAGATATCAGGAGGAACACCGATGGCGAAGGCAGGTCTCTGGGCCATTACTGACGCTGAG
AAGCGAAAGCATGGGGAGCGAACAGGATTAGATACCCGTGTAGTC
>772
CCTACGGGTGGCAGCAGTGGGGAATATTGGACAATGGGCGCAAGCCTGATCCAGCGACGCCGCGTGAGTGAAGAAGGCCT
TCGGGTTGTAAAGCTCTTTTAGTGGGGAAGATAATGACGGTACCCACAGAAAAAGCCCCGGCTAAATTCGTGCCAGCAGC
CGCGGTAATACGAAGGGGGCGAGCGTTACCCGGAATTATTGGGCGTAAAGCGTGCGTAGGCTGCTTAGTAAGTCAAAAGT
GAAAGCCTTGGGCTAAACCTCGGAATTGCTTTTGAAACTGCGTAGCTTGAGTGCTGTAGGGGAGAGCGGAATTCCTAGTG
TAGGGGTGAAATTCGTAGATATTAGGAGGAACACCGGAGGCGAAAGCGGTTATCTGGACAGTCACTGACGCTGTTGCACG
AAAGCGTGGGGAGCAAACAGGATTAGATACCCCTGTAGTC
>773
CTACGGGCGGCTGCAGTGGGGAATATTGGACAATGGGCGCAAGCCTGATCCAGCGACGCCGCGTGAGTGAAGAAGGCCTT
CGGGTTGTAAAGCTCTTTTAGTGGGGAAGATAATGACGGTACCCACAGAAAAAGCCCCGGCTAACTTCGTGCCAGCAGCC
GCGGTAATACGAAGGGGGCTAGCGTTACTCGGAATTATTGGGCGTAAAGCGTGCGTAGGCTGCTTAGTAAGTCAAAAGTG
AAAGCCTTGGGCTCAACCTAAGAATTGCTTTTGAAACTGCTGAGCTTGAGTACTGTAGGGGATAGCGGAATTCCTAGTGT
AGGGGTGAAATTCGTAGATATTAGGAGGAACACCGGAGGCGAAAGCGGTTATCTGGACAGTCACTGACGCTGTTGCACGA
AAGCGTGGGGAGCAAACAGGATTAGATACCCAAGTAGTC
>774
CCTACGGGCGGCTGCAGTGGGGAATATTGGACAATGGGCGCAAGCCTGATCCAGCGACGCCGCGTGAGTGAAGAAGGCCT
TCGGGTTGTAAAGCTCTTTTAGTGGGGAAGATAATGACGGTACCCACAGAAAAAGCCCCGGCTAACTTCGTGCCAGCAGC
CGCGGTAATACGAAGGGGGCTAGCGTTACTCGGAATTATTTGGCGTAAAGCGTGCGTAGGATGCTTAGTAAGTCAAAAGT
GAAAGCCTTGGGCTAAACCTAAGAATTGCTTTTGAAACTGCTGAGCTTGAGTACTGTAGGGGATAGCGGAATTCCTAGTG
TAGGGGTGAAATTCGTAGATATTAGGAGGAACACCGGAGGCGAAAGCGGTTGTCTGGACAGTCACTGACGCTGTTGCACG
AAAGCGTGGGGAGCAAACAGGATTAGATACCCGTGTAGTC
>775
CCTACGGGAGGCAGCAGTGGGGAATATTGGACAATGGGCGCAAGCCTGATCCAGCCATGCCGCGTGAGTGATGAAGGCCC
TAGGGTTGTAAAGCTCTTTCACCCACGACGATAATGACGGTAGTGGGAGAAGAAGCCCCGGCTAACTTCGTGCCAGCAGC
CGCGGTAATACGAAGGGGGCTAGCGTTGCCCGGAATCACTGGGCGTAAAGGGCGCGTAGGCGGCCGAGCAAGTCAGGGGG
GAAAGCCTGTGGCTCAACCCCAGAATGGCCTTTGATACTGTTCGGCTCGGGACCGGAAGAGGTTGGTGGACCTGCGAGTG
TAGAGGTGAAATTCGTAGATATTCGCAAGAACACCGGTGGCGAAGGCGGCCAACTGGTCCGGTTCTGACGCTGAGGCGCG
AAAGCGTGGGGAGCAAACAGGATTAGATACCCCGGGTAGTC
>776
CCTACGGGGGGCTGCAGTGGGGAATATTGGGCAATGGGCGCAAGCCTGACCCAGCGACGCCGCGTGAGTGAAGAAGGCCT
TCGGGTTGTAAAGCTCTTTTAGTGGGGAAGATAATGACGGTTCCCACAGAAAAAGACCCGGCTAACCTCCTGCTAGCTAC
CGCGGGACAACGACGGGGACAAGTGTGACGCGGAATTATTGGGCGTAAAGCGTGCGTAGGCTGCTTGGTAAGTCAAACGT
GAAAGCCTTGGGCTCAACCTATGAATTGCTTTTGAAACTGCTGAGCTTGAGTATTGTAGGGGAGAGCGGAATTCCAAGTG
TAGGGGTGAAATTCGTAGATATTAGGAGGAACACCGGAGGCGAAAGCGGTTATCTGGACAGTCACTGACGCTGTTGCACG
AAAGCGTGGGGAGCAAACAGGATTAGATACCCGAGTAGTC
>777
CCTACGGGCGGCAGCAGTGGGGAATATTGCACAATGGGCGCAAGCCTGATGCAGCGACGCCGCGTGAGGGATGACGGCCT
TCGGGTTGTAAACCTCTTTCAGCAGGGAAGAAGCGAAAGTGACGGTACCTGCAGAAGAAGCACCGGCTAACTACGTGCCA
GCAGCCGCGGTAATACGTAGGGTGCGAGCGTTGTCCGGAATTATTGGGCGTAAAGAGCTTGTAGGCGGTTTGTCGCGTCT
GCTGTGAAAATCCGGGGCTCAACCCCGGACTTGCAGTGGGTACGGGCAGACTAGAGTGTGGTAGGGGAGACTGGAATTCC
TGGTGTAGCGGTGAAATGCGCAGATATCAGGAGGAACACCGATGGCGAAGGCAGGTCTCTGGGCCACTACTGACGCTGAG
AAGCGAAAGCATGGGGAGCGAACAGGATTAGATACCCCGGTAGTC
>778
CCTACGGGAGGCTGCAGTGGGGAATATTGGACAATGGGCGCAAGCCTGATCCAGCGACGCCGCGTGAGTGAAGAAGGCCT
TCGGGTTGTAAAGCTCTTTTAGTGGGGAAGATAATGACGGTACCCACAGAAAAAGCCCCGGCTAACTTCGTGCCAGCAGC
CGCGGTAATACGAAGGGGGCTAGCGTTACTCGGAATTATTGGGCGTAAAGCGTGCGTAGGCTGCTTAGTAAGTCAAAAGT
GAAAGCCTTGGGCTCAACCTAAGAATTGCTTTTGAAACTGCTGAGCTTGAGTACTGTAGGGGATAGCGGAATTCCTAGTG
TAGGGGTGAAATTCGTAGATATTAGGAGGAACACCGGAGGCGAAAGCGGTTATCTGGACAGTCACTGACGCTGTTGCACG
AAAGCGTGGGGAGCAAACAGGATTAGATACCCGTGTAGTC
>779
CCTACGGGCGGCTGCAGTGGGGAATATTGGACAATGGGCGCAAGCCTGATCCAGCGACGCCGCGTGAGTGAAGAAGGCCT
TCGGGTTGTAAAGCTCTTTTAGTGGGGAAGATAATGACGGTACCCACAGAAAAAGCCCCGGCTAACTTCGTGCCAGCAGC
CGCGGTAATACGAAGGGGGCTAGCGTTACTCGGAATTATTGGGCGTAAAGCGTGCGTAGGCTGCTTAGTAAGTCAAAAGT
GAAAGCCTTGGGCTCAACCTAAGAATTGCTTTTGAAACTGCTGAGCTTGAGTACTGTAGGGGATAGCGGAATTCCTAGTG
TAGGGGTGAAATTCGTAGATATTAGGAGGAACACCGGAGGCGAAAGCGGTTATCTGGACAGTCACTGACGCTGTTGCACG
AAAGCGTGGGGAGCAAACAGGATTAGATACCCGGGTAGTC
>780
CCTACGGGGGCCGCAGTGGGGAATATTGGACAATGGGCGCAAGCCTGATCCAGCGACGCCGCGTGAGTGAAGAAGGCCTT
CGGGTTGTAAAGCTCTTTTAGTGGGGAAGATAATGACGGTACCCACAGAAAAAGCCCCGGCTAACTTCGTTCCAGCAGCC
GCGGTAATACGAAGGGGGCTAGCGTTACTCGGAATTAGTGGGCGTAAAGCGTGCGTAGGCTGCTTAGTAAGTCAAAAGTG
AAAGCCTTGGGCTCAACCTAAGAATTGCTTTTGAAACTGCTGAGCTTGAGTACTGTAGGGGATAGCGGAATTCCTAGTGT
AGGGGTGAAATGCGTAGATATTAGGAGGAACACCGGAGGCGAAAGCGGTTATCTGGACAGTCACTGACGCTGTTGCACGA
AAGCGTGGGGAGCAAACAGGATTAGATACCCGGGTAGTC
>781
CCTACGGGAGGCAGCAGTGGGGAATATTGGACAATGGGCGCAAGCCTGATCCAGCGACGCCGCGTGAGTGAAGAAGGCCT
TCGGGTTGTAAAGCTCTTTTAGTGGGGAAGATAATGACGGTACCCACAGAAAAAGCCCCGGCTAACTTCGTGCCAGCAGC
CGCGGTAATACGAAGGGGGCTAGCGTTACTCGGAATTATTGGGCGTAAAGCGTGCGTAGGCTGCTTAGTAAGTCAAAAGT
GAAAGCCTTGGGCTCAACCTAAGAATTGCTTTTGAAACTGCTGAGCTTGAGTACTGTAGGGGATAGCGGAATTCCTAGTG
TAGGGGTGAAATTCGTAGATATTAGGAGGAACACCGGAGGCGAAAGCGGTTATCTGGACAGTCACTGACGCTGTTGCACG
AAAGCGTGGGGAGCAAACAGGATTAGATACCCCGGTAGTC
>782
CCTACGGGCGGCTGCAGTGGGGAATATTGGACAATGGGCGCAAGCCTGATCCAGCGACGCCGCGTGAGTGAAGAAGGCCT
TCGGGTTGTAAAGCTCTTTTAGTGGGGAAGATAATGACGGTACCCACAGAAAAAGCCCCGGCTAACTTCGTGCCAGCAGC
CGCGGTAATACGAAGGGGGCTAGCGTTACTCGGAATTATTGGGCGTAAAGCGTGCGTAGGCTGCTTAGTAAGTCGAAAGT
GAAAGCCTTGGGCTCAACCTAAGAATTGCTTTTGAAACTGCTGAGCTTGAGTACTGTAGGGGATAGCGGAATTCCTAGTG
TAGGGGTGAAATTCGTAGATATTAGGAGGAACACCGGAGGCGAAAGCGGTTATCTGGACAGTCACTGACGCTGTTGCACG
AAAGCGTGGGGAGCAAACAGGATTAGATACCCGTGTAGTC
>783
CCTACGGGCGGCTGCAGTGGGGAATATTGCACAATGGGCGAAAGCCTGATGCAGCGACGCCGCGTGAGGGATGACGGCCT
TCGGGTTGTAAACTTCTTTCAGCTCTGAAGAAGCGAAAGTGACGGTAGGAGCAGAAGAAGCACCGGCTAACTACGTGCCA
GCAGCCGCGGTAATACGTAGGGTGCGAGCGTTGTCCGGAATTATTGGGCGTAAAGAGCTTGTAGGCGGTCTGTCGCGTCT
GCTGTGAAAATCCGGGGCTCGACCCCGGACCTGCAGTGGGTACGGGCAGACTAGAGTGTGGTAGGGGAGACTGGAATTCC
TGGTGTAGCGGTGGAATGCGCAGATATCAGGAGGAACACCGATGGCGAAGGCAGGTCTCTGGGCCATTACTGACGCTGAG
AAGCGAAAGCATGGGGAGCGAACAGGATTAGATACCCGAGTAGTC
>784
CCTACGGGCGGCTGCAGTGGGGAATATTGGACAATGGGCGCAAGCCTGATCCAGCGACGCCGCGTGAGTGAAGAAGGCCT
TCGGGTTGTAAAGCTCTTTTAGTGGGGAAGATAATGACGGTACCCACAGAAAAAGCCCCGGCTAACTTCGTGCCAGCAGC
CGCGGTAATACGAAGGGGGCTAGCGTTACTCGGAATTATTGGGCGTAAAGCGTGCGTAGGCTGCTTAGTAAGTCAAAAGT
GAAAGCCTTGGGCTAAACCTAGGAATGGCTTTTGAAACTGCTGGGCTTGAGTACTGTAGGGGATAGCGGAATTCCTAGTG
TAGGGGTGAAATTCGTAGATATTAGGAGGAACACCGGAGGCGAAAGCGGTTATCTGGACAGCCACTGACGCTGTTGCACG
AAAGCGTGGGGAGCAAACAGGATTAGATACCGGGTAGTC
>785
CCTACGGGCGGCTGCAGTGGGGAATATTGCACAATGGGCGAAAGCCTGATGCAGCGACGCCGCGTGAGGGATGACGGCCT
TCGGGTTGTAAACTTCTTTCAGCTCTGAAGAAGCGAAAGTGACGGTAGGAGCAGAAGAAGCACCGGCTAACTACGTGCCA
GCAGCTGCGGTAATACGTAGGGTGCGAGCGTTGTCCGTGATGATTTGGCGTAAAGCGCTTGTCGGGGGTCTTCCTCGTCT
GCTGTGAAAATCCGAGGCTCAACCCCGGACCTGCAGTGGGTACGAGCAGGCTAGAGTGTGGTAGGGGAGACTGGAATTCC
TGGTGTAGCGGTGGAATGCGCAGATATCAGGAGGAACACCGATGGCGAAGGCAGGTCTCTGGGCCATTACTGACGCTGAG
AAGCGAACGCATGGGGAGCGAACAGGATTAGATACCCGAGTAGTC
>786
CCTACGGGCGGCTGCAGTGGGGAATATTGGACAATGGGCGCAAGCCTGATCCAGCGACGCCGCGTGAGTGAAGAAGGCCT
TCGGGTTGTAAAGCTCTTTTAGTGGGGAGGATAATGACGGTACCCACAGAAAAAGCCCCGGCTAACTTCGTGCCAGCAGC
CGCGGTAATACGAAGGGGGCTAGCGTCAATCGGAATTATTTGGCTTAAAGCGTGGGTAGGATGCTTAGTAAGTCAAAGGT
GAAAGCCTTGGGCTCAACCTAAGAATTGCTTTTGAAACTGCTGAGCCTGAGTACTGTAGGGGATAGCGGAATTCCTAGTG
TAGGGGTGAAATTCGTAGATATTAGGAGGAACACCGGAGGCGAAAGCGGTTATCTGGACAGTCACTGACGCTGTTGCACG
AAAGCGTGGGGAGCAAACAGGATTAGATACCCGGGTAGTC
>787
CCTACGGGCGGCTGCAGTGGGGAATAATTGACAATGGGCGCAAGCCTGATGCTGCGACGCCGCGTGAGTGAAGAAGGCCT
TCGGGTTGTAAAGCTCTTTCATGAGGGAGGATAATGACGGTACGCAAGTACAAAGCCCCGACTAACTGCGAACCAGCAGC
CGCGGTAATACGGAGGTGGCGAGCGTTCCTCGGAAGTATTGGGCGTAAAGGGTGCGTAGGCAGCTTAGTAAGTCGGGAGT
GAAAGCCTGGGGCTCACCCTATGAAGTGCTTTTGATACTGCTGTGCTTGAGTAATGGAGGGGAAAGCGGAATTCCTGGTG
TAGCGGTGAAATGCGTAGATATTAGGAAGAACACCCGTGGCGAAGGCGGTTTACTGGACAGTTACTGACGCTGTGGCACG
AAAGCGTGGGTAGCAAACAGGATTAGATACCCTTGTAGTC
>788
CCTACGGGCGGCTGCAGTGGGGAATATTGGACAATGGGCGCAAGCCTGATCCAGCGACGCCGCGTGAGTGAAGAAGGCCT
TCGGGTTGTAAAGCTCTTTTAGTGGGGAAGATAATGACGGTACCCACAGAAAAAGCCCCGGCTAACTTCGTGCCAGCAGC
CGCGGTAATACGCAGGGGGCTAGCGTTACTCGGAATTATTGGGCGTAAAGCGTGCGTAGGCTGCTTAGTAAGTCAAAAGT
GAAAGCCTTGGGCTCAACCTAAGAATTGCTTTTGAAACTGCTGAGCGTGAGTACTGTAGGGGATAGCGGAATTCCTAGTG
TAGGGGTGAAATTCGTAGATATTAGGAGGAACACCGGAGGCGAAAGCGGTTATCTGGACAGCCACTGACGCTGTTGCACG
AAAGCGTGGGGAGCAAACAGGATTAGATACCGGGTAGTC
>789
CCTACGGGCGGCTGCAGTGGGGAATATTGCACAATGGGCGAAAGCCTGATGCAGCGACGCCGCGTGAAGGATGAAGGTCT
TCGGATTGTAAACTTCTATCAGCAGGGAAGAAATAAATGACGGTACCTGACTAAGAAGCTCCGGCTAACTACGTGCCAGC
AGCCGCGGTAATACGTAGGGAGCGAGCGTTATCCGGATTTACTGGGTGTAAAGGGTGCGTAGGCGGCCTGGTAAGTTAGA
AGTGAAATTTAGGGGCTCAACCCCTAAGCTGCTTCTAAAACTGCTGGGCTAGAGTGCAGGAGAGGAAAGCGGAACTCCAC
GTGTAGCGGTGAAATGCGTAGAGATGTGGAGGAACACCAGTAGCGAAGGCGGCTTTCTGGACTGTAACTGACGCTGAGGC
ACGAAAGCATGGGGAGCAAACAGGATTAGATACCCGTGTAGTC
>790
CCTACGGGCGGCTGCAGTGGGGAATATTGGACAATGGGCGCAAGCCTGATCCAGCGACGCCGCGTGAGTGAAGAAGGCCT
TCGGGTTGTAAAGCTCTTTTAGTGGGGAAGATAATGACGGTACCCACAGAAAAAGCCCCGGCTAACTTCGTGCCAGCAGC
CGCGGTAATACGAAGGGGGCTAGCGTTACTCGGAATTATTGGGCGTAAAGCGTGCGTAGGCTGCTTAGTAAGTCAAAAGT
GAAAGCCTTGGGCTCAACCTAAGAATTGCTTTTGAAACTGCTGAGCTTGAGTACTGTAGGGGATAGCGGAATTCCTAGTG
TAGGGGTGAAATTCGTAGATATTAGGAGGAACACCGGAGGCGAAAGCGGTTATCTGGACAGTCACTGACGCTGTTGCACG
AAAGCGTGGGGAGCAAACAGGATTAGATACCCTGGTAGTC
>791
CCTCGGGCGGCCGCAGTGGGGAATATTGGACAATGGGCGCAAGCCTGATCCAGCGACGCCGCGTGAGTGAAGAAGGCCTT
CGGGTTGTAAAGCTCTTTTAGTGGGGAAGATAATGACGGTACCCACAGAAAAAGCCCCGGCTAACTTCGTGCCAGCAGCC
GCGGTAATACGAAGGGGGCTAGCGTTACTCGGAATTATTGGGCGTAAAGCGTGCGTAGGCTGCTTAGTAAGTCAAAAGTG
AAAGCCTTGGGCTCAACCTAAGAATTGCTTTTGAAACTGCTGAGCTTGAGTACTGTAGGGGATAGCGGAATTCCTAGTGT
AGGGGTGAAATTCGTAGATATTAGGAGGAACCCCGGAGGCGAAAGCGGTTATCTGGACAGTCACTGACGCTGTTGCACGA
AAGCGTGGGGAGCAAACAGGATTAGATACCCGAGTAGTC
>792
CCTACGGGAGGCTGCAGTGGGGAATATTGGACAATGGGCGCAAGCCTGATCCAGCGACGCCGCGTGAGTGAAGAAGGCCT
TCGGGTTGTAAAGCTCTTTTAGTGGGGAAGATAATGACGGTACCCACAGAAAAAGCCCCGGCTAACTTCGTGCCAGCAGC
CGCGGTAATACGAAGGGGGCTAGCGTTACTCGGAATTATTGGGCGTAAAGCGTGCGTAGGCTGCTTAGTAAGTCAAAAGT
GAAAGCCTTGGGCTCAACCTAAGAATTGCTTTTGAAACTGCTGAGCTTGAGTACTGTAGGGGATAGCGGAATTCCTAGTG
TAGGGGTGAAATTCGTAGATATTAGGAGGAACACCGGAGGCGAAAGCGGTTATCTGGACAGTCACTGACGCTGTTGCACG
AAAGCGTGGGGAGCAAACAGGATTAGATACCCGGGTAGTC
>793
CCTACGGGTGGCTGCAGTGGGGAATATTGGACAATGGGCGCAAGCCTGATCCAGCGACGCCGCGTGAGTGAAGAAGGCCT
TCGGGTTGTAAAGCTCTTTTAGTGGGGAAGATAATGACGGTACCCACAGAAAAAGCCCCGGCTAACTTCGTGCCAGCAGC
CGCGGTAATACGAAGGGGGCTAGCGTTACTCGGAATTATTGGGCGTAAAGCGTGCGTAGGCTGCTTAGTAAGTCAAAAGT
GAAAGCCTTGGGCTCAACCTAAGAATTGCTTTTGAAACTGCTGAGCTTGAGTACTGTAGGGGATAGCGGAATTCCTAGTG
TAGGGGTGAAATTCGTAGATATTAGGAGGAACACCGGAGGCGAAAGCGGTTATCTGGACAGTCACTGACGCTGTTGCACG
AAAGCGTGGGGAGCAAACAGGATTAGATACCCTGGTAGTC
>794
CCTACGGGAGGCAGCAGTGGGGAATATTGGACAATGGGCGCAAGCCTGATCCAGCGACGCCGTGTGAGTGAAGAAGGCCT
TCGGGTTGTAAAGCTCTTTTAGTGGGGAAGATAATGACGGTACCCACAGAAAAAGCCCCGGCTAACTTCGTGCCAGCAGC
CGCGGTAATACGAAGGGGGCTCGCGTTACTCGGAATTATTGGGCGTAAAGCGTGCGTAGGCTGCTTAGTAAGTCAAAAGT
GAAGGCCTTGGGCTAAACCTAAGAATTGCTTTTGAAACTGCTGGGCTTGAGTACTGTAGGGGATAGCGGAATTCCTAGTG
TAGGGGTGAAATTCGTAGATATTAGGAGGAACACCGGAGGCGAAAGCGGTTATCTGGACAGTCACTGACGCTGTTGCACG
AAAGCGTGGGGAGCAAACAGGATTAGATACCCCTGTAGTC
>795
CCTACGGGCGGCAGCAGTGGGGAATATTGGACAATGGGCGCAAGCCTGATCCAGCGACGCCGCGTGAGTGAAGAAGGCCT
TCGGGTTGTAAAGCTCTTTTAGTGGGGAAGATAATGACGGTACCCACAGAAGAAGCCCCGGCTAACTTCGTGCCAGCAGC
CGCGGTAATACGAAGGGGGCTAGCGTTACTCGGAATTATTGGGCGTAAAGCGTGCGTAGGCTGCTTAGTAAGTCAAAAGT
GAAAGCCGTGGGCTCAACCTAAGAATTGCTTTTGAAACAGCCGGGCTTGAGTACGGTAGGGGAAAGCGGAATTCCTAGTG
TAGGGGTGAAATTCGTAGATATTAGGAGGAACACCGGAGGCGAAAGCGGTTATCTGGACAGTCACTGACGCTGTTGCACG
AAAGCGTGGGGAGCAAACAGGATTAGATACCCCGGTAGTC
>796
CCTACGGGCGGCAGCAGTGGGGAATATTGGACAATGGGCGCAAGCCTGATCCAGCGACGCCGCGTGAGTGAAGAAGGCCT
TCGGGTTGTAAAGCTCTTTTAGTGGGGAAGATAATGACGGTACCCACAGAAAAAGCCCCGGCTAACTTCGTGCCAGCAGC
CGCGGTAATACGAAGGGGGCTAGCGTTACTCGGAATTATTGGGCGTAAGGCGTGCGTAGGCTGCTTAGTAAGTCAAAGGT
GAAAGCCTTGGGCTAAACCTAAGAATTGCTTTTGAAACTGCTGGGCTTGAGTACTGTAGGGGATAGCGGAATTCCTAGTG
TAGGGGTGAAATTCGTAGATATTAGGAGGAACACCGGAGGCGAAAGCGGTTATCTGGACAGTCACTGACGCTGTTGCACG
AAAGCGTGGGGAGCAAACAGGATTAGATACCCGAGTAGTC
>797
CCTACGGGGGGCAGCAGTGGGGAATATTGGACAATGGGCGCAAGCCTGATCCAGCGACGCCGCGTGAGTGAAGAAGGCCT
TCGGGTTGTAAAGCTCTTTTAGTGGGGAAGATAATGACGGTACCCACAGAAAAAGCCCCGGCTAACTTCGTGCCAGCAGC
CGCGGTAATACGAAGGGGGCTAGCGTTACTCGGAATTATTGGGCGTAAAGCGTTCGTAGGCTGCTTAGTAAGTCAAAAGT
GAAAGCCTTGGGCTCAACCTAAGAATTGCTTTTGAAACTGCTGAGCTTGAGTACTGTAGGGGATAGCGGAATTCCTAGTG
TAGGGGTGAAATTCGTAGATATTAGGAGGAACACCGGAGGCGAAAGCGGTTATCTGGACAGTCACTGACGCTGTTGCACG
AAAGCGTGGGGAGCAAACAGGATTAGATACCCGGGTAGTC
>798
CCTACGGGGGGCAGCAGTGGGGAATATTGGACAATGGGCGCAAGCCTGATCCAGCGACGCCGCGTGAGTGAAGAAGGCCT
TCGGGTTGTAAAGCTCTTTTAGTGGGGAAGATAATGACGGTACCCACAGCAAAAGCCCCGGCTAACTTCGTGCCAGCAGC
CGCGGTAATACGAAGGGGCCTAGCGTTACTCGGAATTATTGGGCGTAAAGCGTGCGTAGGCTGCTTAGTAAGTCAAAAGT
GAAAGCCCTGGGCTCAACCTAAGAATTGCTTTTGAAACTGCTGAGCTGGAGTACTGGAGGGGGTAGCGGAATTCCTAGTG
TAGGGGTGAAATTCGTAGATATTAGGAGGAACACCGGAGGCGAAGGCGGTTATCTGGACAGTCACTGACGCTGTTGCACG
AAAGCGTGGGGAGCAAACAGGATTAGATACCCGGGTAGTC
>799
CCACGGGAGGCAGCAGTGGGGAATATTGGACAATGGGCGCAAGCCTGATCCAGCGACGCCGCGTGAGTGAAGAAGGCCTT
CGGGTTGTAAAGCTCTTTTAGTGGGGAAGATAATGACGGTACCCACAGAAAAAGCCCCGGCTAACTTCGTGCCAGCAGCC
GCGGTAATACGAAGGGGGCTAGCGTTACTCGGAATTATTGGGCGTAAAGCGTGCGTAGGCTGCTTAGTAAGTCAAAAGTG
AAAGCCTTGGGCTCAACCTAAGAATTGCTTTTGAAACTGCTGAGCTTGAGTACTGTAGGGGATAGCGGAATTCCTAGTGT
AGGGGTGAAATTCGTAGATATTAGGAGGAACACCGGAGGCGAAAGCGGTTATCTGGACAGTCACTGACGCTGTTGCACGA
AAGCGTGGGGAGCAAACAGGATTAGATACCCGGGTAGTC
>800
CCTACGGGCGGCTGCAGTGGGGAATATTGGACAATGGGCGCAAGCCTGATCCAGCGACGCCGCGTGAGTGAAGAAGGCCT
TCGGGTTGTAAAGCTCTTTTAGTGGGGAAGATAATGACGGTACCCACAGAAAAAGCCCCGGCTAACTTCGTGCCAGCAGC
CGCGGTAATACGAAAGGGGCTAGCGTGATTCGGATTTATTGGGCGTAAAGCGTGCGTAGGCGGCTTAGTAAGTCCAGAGT
GAAAGCCTTGGGCTCAACCGAAGAACTGCTTTTGAAACTGCTGAGCTTGAGTACTGTAGGGGATAGCGGAATTCCTAGTG
TAGCGGTGAAATGCGTAGATATTAGGAGGAACACCGGTGGCGAAGGCGGTTATCTGGACAGTCACTGACGCTGAGGCACG
AAAGCGTGGGGAGCAAACAGGATTAGATACCCGGGTAGTC
>801
CCTACGGGCGGCTGCAGTGGGGAATATTGGACAATGGGCGGAAGCCTGATCCAGCAACGCCGCGTGAGGGATGACGGCCT
TCGGGTTGTAAACCTCTTTCAGTACCGACGAAGCTAACGTGACGGTAGGTACAGAAGAAGCACCGGCCAACTACGTGCCA
GCAGCCGCGGTAATACGTAGGGTGCGAGCGTTGTCCGGAATTATTGGGCGTAAAGGGCTCGTAGGCGGTTTGTCGCGTCG
GGAGTGAAAACACCGTGCTTAACACGGTGCTTGCTTTCGATACGGGCAGACTAGAGGCATGCAGGGGAGAACGGAATTCC
TGGTGTAGCGGTGAAATGCGCAGATATCGGGAGGAACACCGGTGGCGAAGGCGGTTCTCTGGGCATGTCCTGACGCTGAG
GAGCGAAAGTGTGGGGAGCGAACAGGATTAGATACCCTTGTAGTC
>802
CCTACGGGGGGCAGCAGTGGGGAATATTGGACAATGGGCGCAAGCCTGATCCAGCGACGCCGCGTGAGTGAAGAAGGCCT
TCGGGTTGTAAAGCTCTTTTAGTGGGGAAGATAATGACGGTACCCACAGAAAAAGCCCCGTCTAACTTCGTGCCAGCAGC
CGCGGTAATACGAAGGGGGCTAGCGTTACTCGGAATTATTGGGCGTAAAGCGTGCGTAGGCTGCTTGGTAAGTCAAAAGT
GAAAGCCTTGGGCTCAACCTAGGGATTGCTTTTGAAACTGCTGAGCTTGAGTACTGTAGGGGATAGCGGAATTCCTAGTG
TAGGGGTGAAATTCATAGATATTAGGAGGAACACCGGAGGCGAAAGCGGTTATCTGGACAGTCACTGACGCTGTTGCACG
AAAGCGTGGGGAGCAAACAGGATTAGATACCCTGGTAGTC
>803
CCTACGGGCGGCTGCAGTGGGGAATATTGGACAATGGGCGCAAGCCTGATCCAGCGACGCCGCGTGAGTGAAGAAGGCCT
TCGGGTTGTAAAGCTCTTTTAGTGGGGAAGATAATGACGGTACCCACAGAAAAAGCTCCGGCTAACTTCGTGCCAGCAGC
CGCGGTAATACGAAGGGGGCTAGCGTTACTCGGAATTATTGGGCGTAAAGCGTGCGTAGGCTGCTTAGTAAGTCAAAAGT
GAAAGCCTTGGGCTCAACCTAAGAATTGCTTTTGAAACTGCTGGGCTTGAGTACGGTAGGGGATAGCGGAATTCCTAGTG
TAGGGGTGAAATTCGTAGATATTAGGAGGAACACCGGAGGCGAAAGCGGTTATCTGGACCGTCACTGACGCTGTTGCACG
AAAGCGTGGGGAGCAAACAGGATTAGATACCCTGGTAGTC
>804
CCTCGGGGGGCAGCAGTGGGGAATATTGGACAATGGGCGCAAGCCTGATCCAGCGACGCCGCGTGAGTGAAGAAGGCCTT
CGGGTTGTAAAGCTCTTTTAGTGGGGAAGATAATGACGGTACCCACAGAAAAAGCCCCGGCTAACTTCGTGCCAGCAGCC
GCGGTAATACGAAGGGGGCTAGCGTTACTCGGAATTATTGGGCGTAAAGCGTGCGCAGGCTGCTTAGTAAGTCAAAAGTG
AAAGCCTTGGGCTCAACCTAAGAATTGCTTTTGAAACTGCTGAGCTTGAGTACTGTAGGGGATAGCGGAATTCCTAGTGT
AGGGGTGAAATTCGTAGATATTAGGAGGAACACCGGAGGCGAAAGCGGTTATCTGGACAGTCACTGACGCTGTTGCACGA
AAGCGTGGGGAGCAAACAGGATTAGATACCCGAGTAGTC
>805
CCTACGGGCGGCTGCAGTGGGGAATATTGGACAATGGGCGCAAGCCTGATCCAGCGACGCCGCGTGAGTGAAGAAGGCCT
TCGGGTTGTAAAGCTCTTTTAGTGGGGAAGATAATGACGGTACCCACAGTAAAAGCCCCGGCTAACTTCGTGCCAGCAGC
CGCGGTAATACGAAGGGGGCTAGCGTTACTCGGAATTATTGGGCGTAAAGCGTGCGTAGGCTGCTTAGTAAGTCAAAAGT
GAAAGCCTTGGGCTCAACCTAAGAATTGCTTTTGAAACTGCTGAGCTTGAGTACTGTAGGGGATAGCGGAATTCCTAGTG
TAGGGGTGAAATTCGTAGATATTAGGAGGAACACCGGAGGCGAAAGCGGTTATCTGGACAGTCACTGACGCTGTTGCACG
AAAGCGTGGGGAGCAAACAGGATTAGATACCCTGGTAGTC
>806
CCTACGGGGGGCTGCAGCAAGGAATTTTCCGCAATGGGCGAAAGCCTGACGGAGCAACGCCGCGTGTGGGATGACGCTTT
TCGGAGTGTAAACCACTGTTCATGGGGACGAAGCACTGACGGTACCCAGGGAGGAAGGCCCGGCTAACTACGTGCGAGCA
GCCGCGGTAATACGGAGGGGGCGGAGGGTGACCGGGGTTACTGGGCGTAAAGCGCATGCAGGCGGCTCATTACGCATGGG
GTGAAAGCCCCCGGCTTAACCGGGGAGGGTCGTCGTGACCGGGTGGGCTTGAGGATATCAGGGGCTGGTGGAATTCCCGG
TGTAGTGGTGAAATGCGTAGAGATCGGGAGGAACACCTGTGGCGAAGGCGGCCAGCTGGGATATACCTGACGCTGAGATG
CGAAGGCGTGGGGAGCGAACGGGATTAGATACCCTTGTAGTC
>807
CCTACGGGGGGCTGCAGTGGGGAATATTGGACAATGGGCGCAAGCCTGATCCAGCGACGCCGCGTGAGTGAAGAAGGCCT
TCGGGTTGTAAAGCTCTTTTAGTGGGGAAGATAATGACGGTACCCACAGAAAAAGCCCCGGCTAACTTCGTGCCAGCAGC
CGCGGTAATACGAAGGGGGCTAGCGTTACTCGGAATTATTGGGCGTAAAGCGTGCGTAGGCTGCTTAGTAAGTCAAAAGT
GAAAGCCTTGGGCTCAACCTAAGAATTGCTTTTGAAACTGCTGAGCTTGAGTACTGTAGGGGATAGCGGAATTCCTAGTG
TAGGGGTGAAATTCGTAGATATTAGGAGGAACACCGGAGGCGAAAGCGGTTATCTGGACAGTCACTGACGCTGTTGCACG
AAAGCGTGGGGAGCAAACAGGATTAGATACCCGAGTAGTC
>808
CCTACGGGAGGCAGCAGTGGGGAATATTGGACAATGGGCGCAAGCCTGATCCAGCGACGCCGCGTGAGTGAAGAAGGCCT
TCGGGTTGTAAAGCTCTTTTAGTGGGGAAGATAATGACGGTACCCACAGAAAAAGCCCCGGCTAACTTCGTGCCAGCAGC
CGCGGTAATACGAAGGGGGCTAGCGTTACTCGGAATTATTGGGCGTAAAGCGTGCGTAGGCTGCTTAGTAAGTCAAAAGT
GAAAGCCTTGGGCTCAACCTAAGAATTGCTTTTGAAACTGCTGGGCTGGAGTACTGTAGGGGATAGCGGAATTCCTAGTG
TAGGGGTGAAATTCGTAGATATTAGGAGGAACACCGGAGGCGAAAGCGGTTATCTGGACAGTCACTGACGCTGTTGCACG
AAAGCGTGGGGAGCAAACAGGATTAGATACCCCTGTAGTC
>809
CCTACGGGGGGCAGCAGTGGGGAATATTGGACAATGGGCGCAAGCCTGATCCAGCGACGCCGCGTGAGTGAAGAAGGCCT
TCGGGTTGTAAAGCTCTTTTAGTGGGGAAGATAATGACGGTACCCACAGAAAAAGCCCCGGCTAACTTCGTGCCAGCAGC
CGCGGTAATACGAAGGGGGCTAGCGTTACTCGGAATAATTGGGCGTAAAGCGTGCGTAGGCTGCTTAGTAAGTCAAAAGT
GAAAGCCTTGGGCTCAACCTAAGAATTGCTTTTGAAACTGCTGAGCTTGAGTACTGTAGAGGATAGCGGAATTCCTAGTG
TAGGGGTGAAATGCGTAGATATTAGGAGGAACACCGGAGGCGAAAGCGGTTATCTGGACAGTCACTGACGCTGTTGCACG
AAAGCGTGGGGAGCAAACAGGATTAGATACCCCAGTAGTC
>810
CCTACGGGGTGCTGCAGTGGGGAATATTGGACAATGGGCGCAAGCCTGATCCAGCGACGCCGCGTGAGTGAAGAAGGCCT
TCGGGTTGTAAAGCTCTTTTAGTGGGGAAGATAATGACGGTACCCACAGAAAAAGCCCCGGCTAACTTCGTGCCAGCAGC
CGCGGTAATACGAAGGGGGCTAGCGTTACTCGGAATTATTGGGCGTAAAGCGTGCGTAGGCTGCTTAGTAAGTCAAAAGT
GAAAGCCTTGGGCTAAACCTAAGAATTGCTTTTGAAACTGCTGGGCTTGAGTACTGTAGGGGATAGCGGAATTCCTAGTG
TAGGGGTGAAATTCGTAGATATTAGGAGGAACACCGGAGGCGAAAGCGGTTATCTGGACAGTCACTGACGCTGTTGCACG
AAAGCGTGGGGAGCAAACAGGATTAGATACCCGGGTAGTC
>811
CCTACGGGCGGCTGCAGTGGGGAATATTGGACAATGGGCGCAAGCCTGATCCAGCGACGCCGCGTGAGTGAAGAAGGCCT
TCGGGTTGTAAAGCTCTTTTAGTGGGGAAGATAATGACGGTACCCACAGAAAAAGCCCCGGCTAACTTCGTGCCAGCAGC
CGCGGTAATACGAAGGGGGCTAGCGTTACTCGGAATTATTGGGCGTAAAGCGTGCGTAGGCTGCTTAGTAAGTCAAAAGT
GGAAGCCGTGGGCTCAACCTAAGAATTGCTTTTGAAACTGCTGAGCTTGAGTGCTGTAGGGGAGAGCGGAATTCCTAGTG
TAGGGGTGAAATTCGTAGATATTAGGAGGAACACCGGAGGCGAAAGCGGTTATCTGGACAGTCACTGACGCTGTTGCACG
AAAGCGTGGGGAGCAAACAGGATTAGATACCCGGGTAGTCC
>812
CCACGGGGGGCAGCAGTGGGGAATATTGGACAATGGGCGCAAGCCTGATCCAGCGACGCCGCGTGAGTGAAGAAGGCCTT
CGGGTTGTAAAGCTCTTTTAGTGGGGAAGATAATGACGGTACCCACAGAAAAAGCCCCGGCTAACTTCGTGCCAGCAGCC
GCGGTAATACGAAGGGGGCTAGCGTTACTCGGAATTATTGGGCGTAAAGCGTGCGTAGGCTGCTTAGTAAGTCAAAAGGG
AAAGCCTTGGGCTCAACCTAAGAATTGCTTTTGAAACTGCTGAGCTTGAGTACTGTAGGGGATAGCGGAATTCCTAGTGT
AGGGGTGAAATTCGTAGATATTAGGAGGAACACCGGAGGCGAAAGCGGTTATCTGGACAGTCACTGACGCTGTTGCACGA
AAGCGTGGGGAGCAAACAGGATTAGATACCCTTGTAGTC
>813
CCTACGGGGGGCAGCAGTGGGGAATATTGGACAATGGGCGCAAGCCTGATCCAGCGACGCCGCGTGAGTGAAGAAGGCCT
TCGGGTTGTAAAGCTCTTTTAGTGGGGAAGATAATGACGGTACCCACAGAAAAAGCCCCGGCTAACTTCGTGCCAGCAGC
CGCGGTAATACGAAGGGGGCTAGCGTTACTCGGCATTATTGGGCGTAAAGCGTGCGTAGGCTGCTTAGTAAGTCAAAAGT
GAAAGCCTGGGGCGCAACCTAAGAATTGCTTTTGAAACTGCTGAGCTTGAGTACGGTAGGGGATAGCGGAATTCCTAGTG
TAGGGGTGAAATGCGTAGATATTAGGAGGAACACCGGAGGCGAAGGCGGTTATCTGGACAGTCACTGACGCTGTTGCACG
AAAGCGTGGGGAGCAAACAGGATTAGATACCCCGGTAGTC
>814
CCTACGGGCGGCAGCAGTGGGGAATATTGGACAATGGGCGCAAGCCTGATCCAGCGACGCCGCGTGAGTGAAGAAGGCCT
TCGGGTTGTAAAGCTCTTTTAGTGGGGAAGATAATGACGGTACCCACAGAAAAAGCCCCGGCTAACTTCGTGCCAGCAGC
CGCGGTAATACGAAGGGGGCTAGCGTTACTCGGAATTATTGGGCGTAAAGCGTGCGTAGGCTGCTTAGTAAGTCAAAAGT
GAAAGCCTTGGGCTCAACCTAAGAATTGCTTTTGAAACTGCTGAGCTTGAGTACTGTAGGGGATAGCGGAATTCCTAGTG
TAGGGGTGAAATTCGTAGATATTAGGAGGAACACCGGAGGCGAAAGCGGTTATCTGGACAGTCACTGACGCTGTTGCACG
AAAGCGTGGGGAGCAAACAGGATTAGATACCCTAGTAGTC
>815
CCTACGGGGGGCAGCAGTGGGGAATATTGGACAATGGGCGCAAGCCTGATCCAGCGACGCCGCGTGAGTGAAGAAGGCCT
TCGGGTTGTAAAGCTCTTTTAGTGGGGAAGATAATGACGGTACCCACAGAAAAAGCCCCGGCTAACTTCGTGCCAGCAGC
CGCGGTAATACGAAGGGGGCTAGCGTTACTCGCAATTATTGGGCGTAAAGCGTTCGTAGGCTGCTTAGTAAGTCAAAAGT
GAAAGCCTTGGGCTCAACCTAAGAATTGCTTTTGAAACTGCTGAGCTTGAGTACTGTAGGGGATAGCGGAATTCCTAGTG
TAGGGGTGAAATTCGTAGATATTAGGAGGAACACCGGAGGCGAAAGCGGTTATCTGGACAGTCACTGACGCTGTTGCACG
AAAGCGTGGGGAGCAAACAGGATTAGATACCCCGGTAGTC
>816
CCTACGGGCGGCTGCAGTGGGGAATATTGCACAATGGGGGAAACCTTGATGCAGCGACGCCGCGTGAGTGAAGAAGTATT
TCGGTATGTAAAGCTCTATCAGCAGGGACGAAAATGACGGTACCTGACTAAGAAGCCCCGGCTAACTACGTGCCAGCAGC
CGCGGTAATACGTAGGGGGCAAGTGTTATCCGGATTTACTGGGTGTAAAGGGAGCGTAGACGGTTCGGCAAGTCTGATGT
GAAAGCCCGGGGATTAACCCCGGGACTGCAATGGAAACTGTCGGACTAGAGTGCAGGAGAGGTAAGCGGAATTCCTAGTG
GAGCGGTGGAATGCGTAGATATTAGGAGGAACATCAGTGGCGAAGGCGGCTTACTGGACTGTAACTGACGTTGAGGATCG
AAAGCGTGGGGAGCAAACAGGATTAGATACGTAGTC
>817
CCTACGGGCGGCTGCAGTGGGGAATATTGGACAATGGGCGCAAGCCTGATCCAGCGACGCCGCGTGAGTGAAGAAGGCCT
TCGGGTTGTAAAGCTCTTTTAGTGGGGAAGATAATGACGGTACCCACAGACAAAGCCCCGGCTAACTTCGTGCCAGCAGC
CGCGGTAATACGAAGGGGGCTAGCGTTACTCGGAATTATTGGGCGTAAAGCGTGCGTAGGCTGCTTAGTAAGTCAAAAGT
GAAAGCCTTGGGCTCAACCTAAGAATTGCTTTTGAAACTGCTGGGCTTGAGTACTGTAGGGGATAGCGGAATTCCTAGTG
TAGGGGTGAAATTCGTAGATATTAGGAGGAACACCGGAGGCGAAAGCGGTTATCTGGACAGTCACTGACGCTGTTGCACG
AAAGCGTGGGGAGCAAACAGGATTAGATACCCCTGTAGTC
>818
CCTACGGGCGGCAGCAGTGGGGAATATTGGACAATGGGCGCAAGCCTGATCCAGCGACGCCGCGTGAGTGAAGAAGGCTT
TCGGGTTGTAAAGCTCTTTTAGTGGGGAAGATAATGACGGTACCCGCAGAAAAAGCCCCGGCTAACTACGTGCCAGCAGC
CGCGGTAATACGAAGGGGGCAAGCGTTACTCGGAATTATTGGGTGTAAAGGGTGCGTAGGCTGGTTAGGAAGTCAAAAGT
GAAAGGCCTGGGCGTAACCGAGGAATTGCTTTTGAAACTGCTGAGCTTGAGTACTGTAGGGGATAGCGGAATTCCTAGTG
TAGGGGTGAAATTCGTAGATATTAGGAGGAACACCGGAGGCGAAAGCGGTTATCTGGACAGTCACTGACGCTGTTGCACG
AAAGCGTGGGGAGCAAACCGGATTAGATACCCGGGTAGTC
>819
CCTACGGGCGGCTGCAGTGGGGAATATTGGACAATGGGCGCAAGCCTGATCCAGCGACGCCGCGTGAGTGAAGAAGGCCT
TCGGGTTGTAAAGCTCTTTTAGTGGGGAAGATAATGACGGTACCCACAGAAAAAGCCCCGGCTAACTTCGTGCCAGCAGC
CGCGGTAATACGAAGGGGGCTAGCGTTACTCGGAATTATTGGGCGTAAAGCGTGCGTAGGCTGCTTAGTAAGTCAAAAGT
GAAAGCCTTGGGCTCAACCTAGGAATTGCTTTTGAAACTGTTGGGCTTGAGTACTGTAGGGGTTAGCGGAATTCCTAGTG
TAGGGGTGAAATGCGTAGATATTAGGAGGAACACCGGAGGCGAAAGCGGTTATCTGGACTGTAACTGACGCTGTTGCACG
AAAGCGTGGGGAGCAAACAGGATTAGATACCCGAGTAGTC
>820
CCTACGGGGGGCAGCAGTGGGGAATATTGGACAATGGGCGCAAGCCTGATCCAGCGACGCCGCGTGAGTGAAGAAGGCCT
TCGGGTTGTAAAGCTCTTTTAGTGGGGAAGATAATGACGGTACCCACAGAAAAAGCCCCGGCTAACTTCGTGCCAGCAGC
CGCGGTAATACGAAGGGGGCTAGCGTTACTCGGAATTATTGGGCGTAAAGCGTGCGTAGGCTGCTTAGTAAGTCAAAAGT
GAAAGCCTTGGGCTCAACCTAAGAATTGCTTTTGAAACTGCTGAGCTTGAGTACTGTAGGGGATAGCGGAATTCCTAGTG
TAGGGGTGAAATTCGTAGATATTAGGAGGAACACCGGGGGCGAAAGCGGTTATCTGGACAGTCACTGACGCTGTTGCACG
AAAGCGTGGGGAGCAAACAGGATTAGATACCCCTGTAGTC
>821
CCTACGGGCGGCTGCAGTGGGGAATATTGGACAATGGGCGCAAGCCTGATCCAGCGACGCCGCGTGAGTGAAGAAGGCCT
TCGGGTTGTAAAGCTCTTTTAGTGGGGAAGATAATGACGGTACCCACAGAAAAAGCCCCGGCTAACTTCGTGCCAGCAGC
CGCGGTAATACGAAGGGGGCTAGCGTTACTCGGAATTATTGGGCGTAAAGCGTGCGTAGGATGCTTAGTAAGTCAAAAGT
GAAAGCCTTGGGCTCAACCTAAGAATTGCTTTTGAAACTGCTGAGCTTGAGTACTGTAGGGGATAGCGGAATTCCTAGTG
TAGGGGTGAAATTCGTAGATATTAGGAGGAACACCGGAGGCGAAAGCGGTTATCTGGACAGTCACTGACGCTGTTGCACG
AAAGCGTGGGGAGCAAACAGGATTAGATACCCTGGTAGTC
>822
CCTACGGGTGGCTGCAGTGGGGAATATTGGACAATGGGCGCAAGCCTGATCCAGCGACGCCGCGTGAGTGAAGAAGGCCT
TCGGGTTGTAAAGCTCTTTTAGTGTGGAAGATAATGACGGGACCCACAGAAAAAGCCCCGGCTAACTTCGTGCCAGCAGC
CGCGGTAATACGAAGGGGGCTAGCATTACTCGGAATTATTGGGCGTAAAGCGTGCGTAGGCTGGTTAGTAAGTCAAAAGT
GAAAGCCGTGGGCTCAACCTATGAATGGCTTTTGAAACTGCTGAGCTTGAGTACTGTAGGGGTAAGCGGAATTCCTAGTG
TAGGGGTGAAGTTCGTAGATATTAGGCGGAACACCGGAGGCGAAGGCGGTTATCTGGACAGTCACTGACGCTGTGGCACG
AAAGCGTGGGGAGCAAACAGGATTAGATACCCTGGTAGTC
>823
CCTACGGGGGGCTGCAGTGGGGAATATTGGACAATGGGCGCAAGCCTGATCCAGCGACGCCGCGTGAGTGAAGAAGGCCT
TCGGGTTGTAAAGCTCTTTTAGTGGGGAAGATAATGACGGTACCCACAGAAAAAGCCCCGGCTAACTTCGTGCCAGCAGC
CGCGGTAATACGAAGGGGGCTAGCGTTACTCGGAATTATTGGGCGTAAAGCGTGCGTAGGCTGCTTAGTAAGTCAAAAGT
GAAAGCCTTGGGCTCAACCTAAGAATTGCTTTTGAAACTGCTGAGCTTGAGTACTGTAGGGGATAGCGGAATTCCTAGTG
TAGGGGTGAAATTCGTAGATATTAGGAGGAACACCGGAGGCGAAAGCGGTTATCTGGACAGTCACTGACGCTGTTGCACG
AAAGCGTGGGGAGCAAACAGGATTAGATACCCGGGTAGTC
>824
CCTACGGGCGGCAGCAGTGGGGAATATTGGACAATGGGCGGAAGCCTGATCCAGCAACGCCGCGTGAGGGATGACGGCCT
TCGGGTTGTAAACCTCTTTCGGTAGGGACGAAGCGTGAGTGACGGTACCTACTAAAGAAGCACCGGCCAACTACGTGCCA
GCAGCCGCGGTAATACGTAGGGTGCGAGCGTTGTCCGGAATTATTGGGCGTAAAGGGCTCGTAGGCGATTTGTCGCGTCG
GGAGTGAAATCCAGGTGCTTAACACCTGGCTTGCTTTCGATACGGGCAGACTAGAGGCATGCAGGGGAGAACGGAATTCC
TGGTGTAGCGGTGAAATGCGCAGATATCAGGAGGAACACCGGTGGCGAAGGCGGTTCTCTGGGCATGTCCTGACGCTGAG
GAGCGAAAGTGTGGGGAGCGAACAGGATTAGATACCCCAGTAGTC
>825
CCTACGGGTGGCTGCAGTGGGGAATATTGGACAATGGGCGCAAGCCTGATCCAGCGACGCCGCGTGAGTGAAGAAGGCCT
TCGGGTTGTAAAGCTCTTTTAGTGGGGAAGATAATGACGGTACCCACAGAAAAAGCCCCGGCTAACTTCGTGCCAGCAGC
CGCGGTAATACGAAGGGGGCTAGCGTTACTCGGAATTATGGGGCGTAAAGCGTGCGTAGGCTGCATAGTAAGTCAAAAGT
GAAAGCCTTGGGCTAAACCTTAGAATTGCTTTTGAAACTGCTGAGCTTGAGTACTGGAGGGGATAGCGGAATTCCTAGTG
TAGGGGTGAAATTCGTAGATATTAGGAGGAACACCGGAGGCGAAAGCGGTTATCTGGACAGTCACTGACGCTGTTGCACG
AAAGCGTGGGGAGCAAACAGGATTAGATACCCCAGTAGTC
>826
CCTACGGGCGGCTGCAGTGGGGAATATTGGACAATGGGCGCAAGCCTGATCCAGCGACGCCGCGTGAGTGAAGAAGGCCT
TCGGGTTGTAAAGCTCTTTTAGTGGGGAAGATAATGACGGTACCCACAGAAAAAGCCCCGGCTAACTTCGTGCCAGCAGC
CGCGGTAATACGAAGGGGGCTAGCGTTACTCGGAATTATTGGGCGTAAAGCGTGCGTAGGCTGCTTAGTAAGTCAAAAGT
GAAAGCCGTGGGCTCAACCTAAGAATTGCTTTTGAAACTGCTGAGCTTGAGTACTGTAGGGGATAGCGGAATTCCTAGTG
TAGGGGTGAAATTCGTAGATATTAGGAGGAACACCGGAGGCGAAAGCGGTTATCTGGACAGTCACTGACGCTGTTGCACG
AAAGCGTGGGGAGCAAACAGGATTAGATACCCTAGTAGTC
>827
CCTACGGGTGGCTGCAGTGGGGAATATTGGACAATGGGCGCAAGCCTGATCCAGCGACGCCGCGTGAGTGAAGAAGGCCT
TCGGGTTGTAAAGCTCTTTTAGTGGGGAAGATAATGACGGTACCCACAGAAAAAGCCCCGGCTAACTTCGTGCCAGCAGC
CGCGGTAATACGAAGGGGGCTAGCGTTACTCGGAATTATTGGGCGTAAAGCGTGCGTAGGCTGCGTAGTAAGTCAAAAGT
GAAAGCCTTGGGCTCAACCTAAGAATTGCTTTTGAAACTGCTGAGCTTGAGTACTGTAGGGGATAGCGGAATTCCTAGTG
TAGGGGTGAAATTCGTAGATATTAGGAGGAACACCGGAGGCGAAAGCGGTTATCTGGACAGTCACTGACGCTGTTGCACG
AAAGCGTGGGGAGCAAACAGGATTAGATACCCGTGTAGTC
>828
CCTACGGGCGGCTGCAGTGGGGAATATTGCACAATGGGCGAAAGCCTGATGCAGCGACGCCGCGTGAGGGATGACGGCCT
TCGGGTTGTAAACCTCTTTCAGCAGGGAAGAAGCGAAAGTGACGGTACCTGCAGAAGAAGCACCGGCTAACTACGTGCCA
GCAGCCGCGGTAATACGAAGGGTGCGAGCGTTGTCCGGAATTATTGGGCGGAAAGGGCTTGTAGGCGGTTTGTCGCGTCT
GCTGTGAAATTTCGGGGCTCAACCCCGAACTTGCAGGGGGTACGGGCAGACTAGAGTGTGGTAGGGGAGACTGGAATTCC
TGGTGTAGCGGTGAAATGCGCAGATATCAGGAGGAACACCGATGGCGAAGGCAGGTCTCTGGGCCACTACTGACGCTGAG
AAGCGAAAGCATGGGGAGCGAACAGGATTAGATACCCGAGTAGTC
>829
CCTACGGGCGGCTGCAGTGGGGAATATTGGACAATGGGCGCAAGCCTGATCCAGCGACGCCGCGTGAGTGAAGAAGGCCT
TCGGGTTGTAAAGCTCTTTTAGTGGGGAAGATAATGACGGTACCCACAGAAAAAGCCCCGGCTAACTTCGTGCCAGCAGC
CGCGGTAATACGAAGGGGGCTAGCGTTACTCGGAATTATTGGGCGTAAAGCGTGCGTAGGCTGCTTAGTAAGTCAAAAGT
GAAAGCCTTGGGCTCAACCTAAGAATTGCTTTTGAAACTGCTGAGCTTGAGTACTGTAGGGGATAGCGGAATTCCTAGTG
TAGGGGTGAAATTCGTAGATATTAGGAGGAACACCGGAGGCGAAAGCGGTTATCTGGACAGTCACTGACGCTGTTGCACG
AAAGCGTGGGGAGCAAACAGGATTAGATACCCGAGTAGTC
>830
CCTACGGGGGGCTGCAGTGGGGAATATTGCACAATGGGCGAAAGCCTGATGCAGCGACGCCGCGTGCGGGATGACGGCCT
TCGGGTTGTAAACCGCTTTCAGCTCTGACGAAGCGCAAGTGACGGTAGGAGCAGAAGAAGCACCGGCTAACTACGTGCAA
GCAGCCGCGGTAATACGTAGGGTGCGAGGGTTGTCCGGAATTATTGAGCGTAAAGAGCATGTAGGCGGCTTGTCGCGTCT
GCGGTGAAAGCCCGGGGCTTAACCCCGGGTCTGCAGTGGGTACTGGCAGGCTAGAGTGTGGTAGAGGAGACTGGAATTCC
TGGTGTAGCGGTGGAATGCGCAGATATCAGGAGGAACACCGATGGCGAAGGCAGGTCTCTGGGCCATAACTGACGCTGAG
AAGCGAAAGCGTGGGGAGCGAACAGGATTAGATACCCCAGTAGTC
>831
CCTACGGGGGGCAGCAGTGGGGAATATTGCACAATGGGCGCAAGCCTGATGCAGCGACGCCGCGTGAGGGATGACGGCCT
TCGGGTTGTAAACCTCTTTCAGCAGGGAAGAAGCGCAAGTGACGGTACCTGCAGAAGAAGCACCGGCTAACTACGTGCCA
GCAGCCGCGGTAATACGTAGGGTGCGAGCGTTGTCCGGAATTATTGGGCGTAAAGAGCTTGTAGGCGGTTTGTCGCGTCT
GAGGTGAAAATCCGGGGCTCAACCCCGGACTTGCAGTGGGTACGGGCAGACTAGAGCGTGGTAGGGGAGACTGGAATTCC
TGGTGTAGCGGTGAAATGCGCAGATATCAGGAGGAACACCGATGGCGAAGGCAGGTCTCTGGGCCACTACTGACGCTGAG
AAGCGAAAGCATGGGGAGCGAACAGGATTAGATACCCCAGTAGTC
>832
CCTACGGGCGGCTGCAGTGGGGAATATTGGACAATGGGCGCAAGCCTGATCCAGCGACGCCGCGTGAGTGAAGAAGGCCT
TCGGGTTGTAAAGCTCTTTTAGTGGGGAAGATAATGACGGTACCCACAGAAAAAGCCCCGGCTAACTTCGTGCCAGCAGC
CGCGGTAATACGAAGGGGGCTAGCGTTACTCGGAATTATTGGGCGTAAAGCGTGCGTAGGCTGCTGAGTAAGTCAAAAGT
GAAAGCCTTGGGCTCAACCTAAGAATTGCTTTTGAAACTGCTGAGCTTGAGTACTGTAGGGGATAGCGGAATTCCTAGTG
TAGGGGTGAAATTCGTAGATATTAGGAGGAACACCGGAGGCGAAAGCGGTTATCTGGACAGTCACTGACGCTGTTGCACG
AAAGCGTGGGGAGCAAACAGGATTAGATACCCTTGTAGTCC
>833
CCTACGGGCGGCAGCAGTGGGGAATATTGGACAATGGGCGCAAGCCTGATCCAGCGACGCCGCGTGAGTGAAGAAGGCCT
TCGGGTTGTAAAGCTCTTTTAGTGGGGAAGATAATGACGGTACCCACCGAAAAAGCCCCGGCTAACTTCGTGCCAGCAGC
CGCGGTAATACGAAGGGGGCTAGCGTCACTCGGAATTATTGGGCGTAAACCGTGCGTAGGCTGCTTAGTAAGTCAAAAGG
GAAAGCCTGGGGCTCAACCTAAGAATTGCTTTTGAAACTGCTGAGCTTGAGTACTGTAGGGGATAGCGGAATTCCTAGTG
TAGGGGTGAAATTCGTAGATATTAGGAGGAACACCGGAGGCGAAAGCGGTTATCTGGACAGTCACTGACGCTGTTGCACG
AAAGCGTGGGGAGCAAACAGGATTAGATACCCTGGTAGTC
>834
CCTACGGGGGGCTGCAGTGGGGAATATTGGACAATGGGCGCAAGCCTGATCCAGCGACGCCGCGTGAGTGAAGAAGGCCT
TCGGGTTGTAAAGCTCTTTTAGTGGGGAAGATAATGACGGTACCCACAGAAAAAGCCCCGGCTAACTTCGTGCCAGCAGC
CGCGGTAATACGAAGGGGGCTAGCGTTACTCGGAATTATTGGGCGTAAAGCGTGCGTAGGCTGCTTAGTAAGTCAAAAGT
GAAAGCCTTGGGCTCAACCTAAGAATTGCTTTTGAAACTGCTGAGCTTGAGTACTGTAGGGGATAGCGGAATTCCTAGTG
TAGGGGTGAAATTCGTAGATATTAGGAGGAACACCGGAGGCGAAAGCGGTTATCTGGACAGTCACTGACGCTGTTGCACG
AAAGCGTGGGGAGCAAACAGGATTAGATACCCGGGTAGTC
>835
CCTACGGGGGGCAGCAGTGGGGAATATTGCACAATGGGCGGAAGCCTGATGCAGCGACGCCGCGTGAGGGATGACGGCCT
TCGGGTTGTAAACCTCTTTCGACAGGGACGAAGCGCAAGTGACGGTACCTGTAGAAGAAGCACCGGCCAACTACGTGCCA
GCAGCCGCGGTAATACGGAGGGTGCGAGCGTTGTCCGGAATTACTGGGCGTAAAGAGCTTGTAGGCGGCTTGTCGCGGCG
ATCGTGAAAACTCCCAGCGCAACGGTGGGGTTGCGGTCGGTAGGGGCAGGCTTGAGTACTGCAGGGGAGACGGGGATTCC
TGGGGTAGAGGGGAAAAGCGCAGATATCAGGGGGAAAACCGGTGGCGAAGGCGGGTCTCTGGGGAGTAACTGACGCTGAG
AAGCGAGAGCGTGGGTAGCGAACAGGATTAGATACCCGGGTAGTCCC
>836
CCTACGGGGGGCAGCAGTGGGGAATATTGCACAATGGGCGAAAGCCTGATGCAGCGACGCCGCGTGAGGGATGACGGCCT
TCGGGTTGTAAACCTCTTTCGCCAGGGACGAAGCGCAAGTGACGGTACCTGGATAAGAAGCACCGGCTAACTACGTGCCA
GCAGCCGCGGTAATACGTAGGGTGCGAGCGTTGTCCGGAATTATTGGGCGTGAAGAGCTCGTGGGCGGTTTGTCGCGGCG
GCGGTGAAAACTGGGGGCTTAACCTTGAGCTTGCCGTGGAGACGGGCAGACTTGAGTTCGGTAGGGGAGACTGGAATTCC
TGGTGTAGCGGTGAAATGCGCAGATATCAGGAGGAACACCGGTGGCGAAGGCGGGTCTCTGGGCCGATACTGACGCTGAG
GAGCGAAAGCGTGGGGAGCGAACAGGATTAGATACCCGTGTAGTC
>837
CCTACGGGCGGCAGCAGTGGGGAATATTGCACAATGGGCGAAAGCCTGATGCAGCGACGCCGCGTGAGGGATGACGGCCT
TCGGGTTGTAAACCTCTTTCAGCAGGGAAGAAGCGAGAGTGACGGTACCTGCAGAAGAAGCGCCGGCTAACTACGTGCCA
GCAGCCGCGGTAATACGTAGGGCGCAAGCGTTGTCCGGAAGTATTGGGCGTAACGAGCTCGTAGGCAGCTTGGCACGGCG
GATGTGAAAGCCCGGGGCTTAACCCCGGGTCTGCATTCGATACGGGCTAGCTAGAGTGTGGTAGGGGAGATCGGAATTCC
TGGTGTAGCGGTGAAATGCGCAGATATCAGGAGGAACACCGGTGGCGAAGGCGGATCTCTGGGCCATTACTGACGCTGAG
GAGCGAAAGCGTGGGGAGCGAACAGGATTAGATACCCCAGTAGTC
>838
CCTACGGGTGGCAGCAGTGGGGAATATTGCACAATGGGGGAAACCCTGATGCAGCAACGCCGCGTGAGTGATGAAGGTCT
TCGGATTGTAAAGCTCTGTCTTTAGGGACGATAATGACGGTACCTAAGGAGGAAGCCACGGCTAACTACGTGCCAGCAGC
CGCGGTAATACGTAGGTGGCAAGCGTTATCCGGATTTACTGGGCGTAAAGGGAGCGTAGGCGGTTACTTAAGTGGGATGT
GAAATACCCGGGCTTAAACTGGGGGCTGCATTCCAAACGGGGTATCTAGAGTGCAGGAGAGGAGAATGGAATTCCTAGTG
TAGCGGTGAAATGCGTAGAGATTAGGAAGAACACCAGGGGCGAAGGCGATTCTCTGGACTGTAACTGACGCTGGGGCTCG
AAAGCGTGGGGAGCAAACAGGATTAGATACCCGAGTAGTC
>839
CCTACGGGCGGCAGCAGTGGGGAATATTGGACAATGGGCGCAAGCCTGATCCAGCGACGCCGCGTGAGTGAAGAAGGCCT
TCGGGTTGTAAAGTTCTTTTAGTGGGGAAGATAATGCCGGTACCCACAGAAAAAGCCCCGGCTAACTTCGTGCCAGAGGC
CGCGGTAATATGAAGGGGGCAAGCGTTATTCGGAATTATTGGGCGTAAAGCGTGCGTAGGCTGCTTCGTAAGTGAAAAGT
GAAAGCCTTGGGGTCAACCGGGGAATTGCTTTTGAAACTGCGGAGCTTGAGTACTGTAGGGGATAGCGGAATTCCCGGTG
GAGCGGTGAAATGCGTAGATATCAGGAGGAACACCGGAGGCGAAGGCGGCTATCTGGATCGTCACTGACGCTGTTGCACG
AAAGCGTGGGGAGCAAACGGGATTAGATACCCGGGTAGTC
>840
CCTACGGGTGGCTGCAGTGGGGAATATTGGACAATGGGCGCAAGCCTGATCCAGCGACGCCGCGTGAGTGAAGAAGGCCT
TCGGGTTGTAAAGCTCTTTTAGTGGGGAAGATAATGACGGTACCCACAGAAAAAGCCCCGGCTAACTTCGTGCCAGCAGC
CGCGGTAATACGAAGGGGGCTAGCGTTACTCGGAATGATTGGGCGTAAAGCGTGCGTAGGCTGCTTAGTAAGTCAAAAGT
GAAAGCCTTGGGCTCAACCTAAGAATTGCTTTTGAAGCTGCTGAGCTTGAGTACTGTAGAGGATAGCGGAATTCCTAGTG
TAGGGGTGAAATTCGTAGATATTAGGAGGAACACCGGAGGCGAAGGCGGTTATCTGGACAGTCACTGACGCTGTTGCACG
AAAGCGTGGGGAGCAAACAGGATTAGATACCCGTGTAGTC
>841
CCTACGGGCGGCTGCAGTGGGGAATATTGGACAATGGGCGCAAGCCTGATCCAGCGACGCCGCGTGAGTGAAGAAGGCCT
TCGGGTTGTAAAGCTCTTTTAGTGGGGAAGATAATGACGGTACCCACAGAAAAAGCCCCGGCTAACTTCGTGCCAGCAGC
CGCGGTAATACGAAGGGGGCTAGCGTTACTCGGAAGTATTGGGCGTAAAGCGTGCGTAGGCTGCTTAGTAAGTAAAAAGT
GAAAGCCTTGGGCTCAACCTAAGAATTGCTTTTGAAACTGCTGAGCTTGAGTAATGTAGGGGATAGCGGAATTCCTAGTG
TAGGGGTGAAATTCGTAGATATTAGGAGGAACACCGGAGGCGAAAGCGGTTATCTGGACAGTCACTGACGCTGTTGCACG
AAAGCGTGGGGAGCAAACAGGATTAGATACCCGGGTAGTC
>842
CCTACGGGAGGCAGCAGTGGGGAATATTGGACAATGGGCGCAAGCCTGATCCAGCGACGCCGCGTGAGTGAAGAAGGCCT
TCGGGTTGTAAAGCTCTTTTAGTGGGGAAGATAATGACGGTACCCACAGAAAAAGCCCCGGCTAACTTCGTGCCAGCAGC
CGCGGTAATACGAAGGGGGCTAGCGTTACTCGGAATTATTGGGCGTAAAGCGTGGGTAGGGTGCTTAGTAAGTCAAAAGT
GAAAGCCTTGGGCTCAACCTAAGAATGGCTTTTAAAACTGCTGAGCTTGGGTACTGTAGGGGATAGCGGAATTCCGAGTG
TAGGGGTGAAATTCGTAGATATTAGGAGGAACACCGGAGGCGAAAGCGGTTATCTGGACAGTCACTGACGCTGTTGCACG
AAAGCGTGGGGAGCAAACAAGATTGATACCCGTGTAGTC
>843
CCTACGGGCGGCAGCAGTGGGGAATATTGGACAATGGGCGCAAGCCTGATCCAGCGACGCCGCGTGAGTGAAGAAGGCCT
TCGGGTTGTAAAGCTCTTTTAGTGGGGAAGATAATGACGGTACCTAACGAAAAAGCCCCGGCTAACTCCGTGCCAGCAGC
CGCGGTAATACGAAGGGGGCAAGCGTTACCCGGAATTATTGGGCGTAAAGGGTGCGTAGGCGGCTTAGTAAGGCAAAAGT
GAAAGCCGTGGGCTCAACCTAAGAAGTGCATTTGAAACTGTTGGGCTGGAGTACTGTAGGGGGAAGCGGAATTCCTAGTG
TAGGGGTGAAATTCGTAGATATTAGGAGGAACACCGGAGGCGAAAGCGGTTATCTGGACAGTCACTGACGCTGTTGCACG
AAAGCGTGGGGAGCAAACAGGATTAGATACCCGGGTAGTC
>844
CCTACGGGCGGCTGCAGTGGGGAATATTGCACAATGGGCGCAAGCCTGATGCAGCGACGCCGCGTGAGGGATGACGGCCT
TCGGGTTGTAAACCTCTTTCAGCACAGACGAAGCGCAAGTGACGGCATGTGCAGAGGAAGGACCGGCCAACTACGTGCCA
GCAGCCGCGGGAATACGTAGGGTCCGCGCGTTTTCCGGAATTACTGGGCGCAAAGAGCTCGTAGGTGGTGTGTCGGGTGG
TTCGTGAACACTCAGAGCTTAACGGTCGGCGTGCGGGCGATACGGGCAGACTTGAGTACGGCAGGGGAGACTGGAATTCC
TGGTGTAGCGGTGGAATGCGCAGATATCAGGAGGAACACCGGTGGCGAAGGCGGGTCTCTGGGCAGTAACTGACGCTGAG
GAGCGAAAGCGTGGGGAGCGAACAGGATTAGATACCCCGGTAGTC
>845
CCTACGGGCGGCTGCAGTGGGGAATATTGGACAATGGGCGCAAGCCTGATCCAGCGACGCCGCGTGAGTGAAGAAGGCCT
TCGGGTTGTAAAGCTCTTTTAGTGGGGAAGATAATGACGGTACCCACAGAAAAAGCCCCGGCTAACTTCGTGCCAGCAGC
CGCGGTAATACGAAGGGGGCTAGCGTTACTCGGAATTATTGGGCGTAAAGCGTGCGTAGGCTGCTTAGTAAGTCAAAAGT
GAAAGCCTTGGGCTCAACCTAAGAATTGCTTTTGAAACTGCTGAGCTTGAGTACTGTAGGGGATAGCGGAATTCCTAGTG
TAGGGGTGAAATTCGTAGATATTAGGAGGAACACCGGAGGCGAAAGCGGTTATCTGGACAGTCACTGACGCTGTTGCACG
AAAGCGTGGGGAGCAAACAGGATTAGATACCCCAGTAGTC
>846
CCTACGGGCGGCTGCAGTGGGGAATATTGGACAATGGGCGGAAGCCTGATCCAGCAACGCCGCGTGAGGGATGACGGCCT
TCGGGTTGTAAACCTCTTTCAGTACCGACGAAGCTAACGTGACGGTAGGTACAGAAGAAGCACCGGCCAACTACGTGCCA
GCAGCCGCGGTAATACGTAGGGTGCGAGCGTTGTCCGGAATTATTGGGCGTAAAGGGCTCGTAGGCGGTTTGTCGCGTCG
GGAGTGAAAACACCGTGCTTAACACGGTGCTTGCTTTCGATACGGGCAGACTAGAGGCATGCAGGGGAGAACGGAATTCC
TGGTGTAGCGGTGAAATGCGCAGATATCAGGAGGAACACCGGTGGCGAAGGCGGTTCTCTGGGCATGTCCTGACGCTGAG
GAGCGAAAGTGTGGGGAGCGAACAGGATTAGATACCCGGGTAGTC
>847
CCTACGGGCGGCAGCAGTGGGGAATATTGGACAATGGGCGCAAGCCTGATCCAGCGACGCCGCGTGAGTGAAGAAGGCCT
TCGGGTTGTAAAGCTCTTTTAGTGGGGAAGATAATGACGGTACCCACAGAAAAAGCCCCGGCTAACTTCGTGCCAGCAGC
CGCGGTAATACGAAGGGGGCTAGCGTTACTCGGAATTATTGGGCGTAAAGGGGGCGTAGGCAGCTTGGTAAGTCTAAAGT
GAAAGCCATGGGCGAAACCTAAGGAATGCGTTTGAAAGTGCTGGGCTTGAGTACTGGAGGGGATAGCGAAATTACTAGTG
TAGGGGTGAAATGCGGAGATATTAGGAGGAACACCGGAGGCGAAAGCGGTTAGCTGGACAGTAACTGAGGCTGATGCACG
AAAGCGTGGGGAGCAAACAGGATTAGATACCCTGGTAGTC
>848
CCTACGGGCGGCTGCAGCAAGGAATTTTCCGCAATGGGCGCAAGCCTGACGGAGCAACGCCGCGTGCGGGAGGACGCCTT
TCGGGGTGTAAACCGCTGTTCGTGGGGACGAAGCACTGACGGTACCCACGGAGGAAGGCCCGGCTAACTACGTGCCAGCA
GCCGCGGTAATACGTAGGGGCCGAGCGTTGTCCGGGGTTACCGGGCGTAAAGCGTGCGCAGGCGGCGCGTTCGGCCCGGG
GGGAAAGCCCCCGGCTCAACCGGGGAACGTCGGCGGGGACGGGGGCGCTTGAGGGCGGCAGGGGCTGGTGGAATTCCCGG
TGTAGTGGTGAAATGCGTAGAGATCGGGAGGAACACCTGTGGCGAAGGCGGCCAGCTGGGCCGACCCTGACGCTGAGGCA
CGAAGGCGTGGGGAGCGAACGGGATTAGATACCCGAGTAGTC
>849
CCTACGGGGGGCAGCAGTGGGGAATACTGGACAATGGGCGCAAGCCTGATCCAGCGACGCCGCGTGAGTGAAGAAGGCCT
TCGGGTTGTAAAGCTCTTTTAGTGGGGAAGATAATGACGGTACCCACAGAAAAAGCCCCGGCTAACTTCGTGCCAGCAGC
CGCGGTAATACGAAGGGGGCTAGCGTTACTCGGAATTATTGGGCGTAAAGCGTGCGTAGGCTGCTTAGTAAGTCAAAAGT
GAAAGCCTTGGGCTAAACCTAAGAATTGCTTTTGAAACTGCTGAGCTTGAGTACTGTAGGGGATAGCGGAATTCCTAGTG
TAGGGGTGAAATTCGTAGATATTAGGAGGAACACCGGAGGCGAAAGCGGTTATCTGGACAGTCACTGACGCTGTTGCACG
AAAGCGTGGGGAGCAAACAGGATTAGATACCCGGGTAGTC
>850
CCTACGGGCGGCTGCAGTGGGGAATATTGGACAATGGGCGCAAGCCTGATCCAGCGACGCCGCGTGAGTGAAGAAGGCCT
TCGGGTTGTAAAGCTCTTTTAGTGGGGAAGATAATGACGGTACCCACAGAAAAAGCCCCGGCTAACTTCGTGCCAGCAGC
CGCGGTAATACGAAGGGGGCTAGCGTTACTCGGAATTATTGGGCGTAAAGCGTGCGTAGGCTGCTTAGTAAGTCAAAAGT
GAAAGCCTTGGGCTCAACCGAAGAATTGCTTTTGAAACTGCTGAGCTTGAGTACTGTAGGGGATAGCGGAATTCCTAGTG
TAGGGGTGAAATTCGTAGATATTAGGAGGAACACCGGAGGCGAAAGCGGTTATCTGGACAGTCACTGACGCTGTTGCACG
AAAGCGTGGGGAGCAAACAGGATTAGATACCCGTGTAGTC
>851
CCTACGGGCGGCTGCAGTGGGGAATATTGCACAATGGGCGCAAGCCTGATGCAGCGACGCCGCGTGAGGGATGACGGCCT
TCGGGTTGTAAACCTCTTTCAGCAGGGAAGAAGCGCAAGGGACGGAACCTGCAGAAGAAGCACCGGCTAACTACGTGCCA
GCAGCCGCGGTAACACGCAGGGTGCGGGCGTTGTCCGGAATTATTGGGCGTAAAGAGCTTGTAGGCGGTTTGTCGCGTGG
GCTGTGAAAATCCGGGGCTCAACCCCGGACGTGCAGTGGGTACGGGAAGACTAGAGTGTGGTAGGGGGGGCTGGAATTCC
TGGTGTAGCGGTGAAATGCGCAGATATCAGGAGGAACACCGATGGCGAAGGCAGGTCTCTGGGCCACTACTGACGCTGAG
AAGCGAAAGCATGGGGAGCGAACAGGATTAGATACCCCTGTAGTC
>852
CCTACGGGGGGCAGCAGTGGGGAATATTGCACAATGGGCGAAAGCCTGATGCAGCGACGCCGCGTGAGGGATGACGGCCT
TCGGGTTGTAAACCTCTTTCAGCAGGGAAGAAGCTTTTGTGACGGTACCTGCAGAAGAAGCACCGGCGAACTACGTGCCA
GCAGCCGCGGTAATACGTAGGGTGCGAGCGTTGTCCGGAATTAGTGGGCGTAAAGAGCTTGTAGGCGGTTTGTCGCGTCT
GCTGTGAAAATTCAGGGCTTACCCCTGGACGTGCAGTGGGTACGGGCAGACTAGAGTGTGGTAGGGGAGACTGGAATTCC
TGGTGTAGCGGTGGAATGCGCAGATATCAGGAGGAACACCGATGGCGAAGGCAGGTCTCTGGGCCATTACTGACGCTGAG
AAGCGAAAGCATGGGGAGCGAACAGGATTAGAACCCTGGTAGTC
>853
CCTACGGGCGGCTGCAGTGGGGAATATTGGACAATGGGCGCAAGCCTGATCCAGCGACGCCGCGTGAGTGAAGAAGGCCT
TCGGGTTGTAAAGCTCTTTTAGTGGGGAAGATAATGACGGTACCCACAGAAAAAGCCCCGGCTAACTTCGTGCCAGCAGC
CGCGGTAATACGAAGGGGGCTAGCGTTACTCGGAATTATTGGGCGTAAAGCGTGCGTAGGCTGCTTAGTAAGTCAAAAGT
GAAAGCCTTGGGCTCAACCTAAGAAGTGCTTTTGAAACTGCTGAGCTTGAGTACTGTAGGGGATAGCGGAATTCCTAGTG
TAGGGGTGAAATTCGTAGATATTAGGAGGAACACCGGAGGCGAAAGCGGTTATCTGGACAGTCACTGACGCTGTTGCACG
AAAGCGTGGGGAGCAAACAGGATTAGATACCCTTGTAGTC
>854
CCTACGGGTGGCTGCAGTGGGGAATATTGGACAATGGGCGCAAGCCTGATCCAGCGACGCCGCGTGAGTGAAGAAGGCCT
TCGGGTTGTAAAGCTCTTTTAGTTGGGAAGATAATGACGGTACCCACAGAAAAAGCCCCGGCTAACTTCGTGCCAGCAGC
CGCGGTAATACGAAGGGGGCTAGCGTTACTCGGAATTATTGGGCGTAAAGCGTGCGTAGGCTGCTTAGTAAGTCAAAAGT
GAAAGCCGTGGGCTCAACCTAAGGATTGCTTTTGAAACTGCTGGGCTTGAGTACTGTAGGGGATAGCGGAATTCCTAGTG
GAGGGGTGAAATTCGTAGATATTAGGAGGAACACCGGAGGCGAAAGCGGTTATCTGGACAGTCACTGACGCTGTTGCACG
AAAGCGTGGGGAGCAAACAGGATTAGATACCCTTGTAGTC
>855
CCTACGGGAGGCAGCAGTGGGGAATATTGCACAATGGGGGAAACCCTGATGCAGCAACGCCGCGTGAGTGAAGAAGTATT
TCGGTGTGTAAAGCTCTATCAGCAGGGAAGATAATGACGGTACCTGACTAAGAAGCCCCGGCTAACTACGTGCCAGCAGC
CGCGGTAATACGTAGGGGGCAAGCGTTATCCGGATTTACTGGGGGTAAAGGGAGCGTAGACGGCAAGGCAAGTCAGATGT
GAAAGCCCAGGGCTTAACCCTGGGACTGCATTTGAAACTGGCTAGCTAGAGTGTCGGAGAGGTAAGTGGAATTCCTAGTG
TAGCGGTGAAATGCGTAGATATGAGGAGGAACACCAGTGGCGAAGGCGGCTTACTGGACGATAACTGACGTTGAGGCTCG
AAAGCGTGGGGAGCAAACAGGATTAGATACCCTAGTAGTC
>856
CCTACGGGCGGCTGCAGTGGGGAATATTGGACAATGGGCGCAAGCCTGATCCAGCGACGCCGCGTGAGTGAAGAAGGCCT
TCGGGTTGTAAAGCTCTTTTAGTGGGGAAGATAATGACGGTACCCACAGAAAAAGCCCCGGCTAACTTCGTGCCAGCAGC
CGCGGTAATACGAAGGGGGCTAGCGTTACTCGGAATTATTGGGCGTAAAGCGTGCGTAGGCTGCTTAGTAAGTCAAAAGT
GAAAGCCTTGGGCTCAACCTAAGAATTGCTTTTGGAACTGGTGAGCTTGAGTACTGTAGGGGAGAGCGGAATTCCTAGTG
TAGGGGTGAAATTCGTAGATATTAGGAGGAACACCGGAGGCGAAAGCGGTTATCTGGACAGTCACTGACGCTGTTGCACG
AAAGCGTGGGGAGCAAACAGGATTAGATACCCGGGTAGTC
>857
CCTACGGGCGGCTGCAGTGGGGAATATTGCACAATGGGCGCAAGCCTGATGCAGCGACGCCGCGTGAGGGATGACGGCCT
TCGGGTTGTAAACCTCTTTCAGCAGGGAAGAAGCGAAAGTGACGGTACCTGCAGAAGAAGCACCGGCTAACTACGTGCCA
GCAGCCGCGGTAATACGTAGGGTGCGAGCGTTGTCCGGAATTATGGGGCGTAAAGGGCTTGTAGGCGGGTTGGCGGGTCT
GCTGTGAAAGGCCGGGGCTCAACCCCGGACTTGCAGTGGGTACGGGCAGACTAGAGTGTGGTAGGGGAGACTGGAATTCC
TGGTGTAGCGGTGAAATGCGCAGATATCAGGAGGAACACCGATGGCGAAGGCAGGTCTCTGGGCCACTACTGACGCTGAG
AAGCGAAAGCATGGGGAGCGAACAGGATTAGATACCCTTGTAGTC
>858
CCTACGGAGGGCTGCAGTGGGGAATATTGGACAATGGGCGCAAGCCTGACCCAGCGACGCCGCGTGAGTGAAGAAGGCCT
TCGGGTTGTAAAGCTCTTTTAGTGGGGACGATAATTACGGGACCCTCATAAAAAGCCCCGGCTAACTTAGGGCCAGCAGC
CGCGGTAATACGAAGGGGGCTAGCGTTAGTCGGAATTATTGGGTGGAAAACGTGCGTAGGCTGCTTAGTAAGTAAAAAGT
GAAAGCCTTGGGCTCAACCTAAGAATTGCTTTTGAAACTGCTGAGCTTGAGTACTGTAGGGGAAAGAGGAATTCCTAGTG
TAGGGGTGAAATTCGTAGATATTAGGAGGAACACCGGAGGCGAAAGCGGTTATCTGGACAGTAACTGACGCTGTTGCACG
AAAGCGTGGGGAGCAAACAGGATTAGATACCCCGATAGTCC
>859
CCTACGGGCGGCAGCAGTGGGGAATATTGGACAATGGGGGAAACCCTGATCCAGCGACGCCGCGTGAGTGAAGAAGTATT
TCGGGTTGTAAAGCTCTATTAGCGGGGAAGATAATGACGGTACCCCACTAAAAAGCCCCGGCTAACTTCGTGCCAGCAGC
CGCGGTAATACGAAGGGGGCTAGCGTTATCCGGAATTACTGGGCGTAAAGCGAGCGTAGGCGGCTTGGCAAGTCAGTAGT
GAAAGCCTGGGGCTCAACCTAGGAATTGCATTTGAAACGGCTGTGCTTGAGTACGGGAGGGGTGAGCGGAATTCCTAGTG
TAGCGGTGAAATGCGTAGATATTAGGAGGAACACCGGTGGCGAAAGCGGCTAACTGGACAATTACTGACGCTGAGGCTCG
AAAGCGTGGGGAGCAAACAGGATTAGATACCCGTGTAGTC
>860
CCTACGGGCGGCAGCAGTGGGGAATATTGCACAATGGGCGAAAGCCTGATGCAGCGACGCCGCGTGAGGGATGACGGCCT
TCGGGTTGTAAACCTCTTTCAGCTCTGAAGAAGCGAAAGTGACGGTAGGAGCAGAAGAAGCACCGGCTAACTACGTGCCA
GCAGCCGCGGTAATACGTAGGGTGCGAGCGTTGTCCGGAATTATTGGGCGGAAAGAGCTTGTAGGCGGTGTGGCGGGTCT
GATGTGAAAAACCGGGGCTAAACACCGGACCTGCAGTGGGTACGGGCAGACTAGAGTGTGGTAGGGGTGACTGGAATTCC
TGGTGTAGCGGTGGAATGCGCAGATATCAGGAGGAACACCGATGGCGAAGGCAGGTCTCTGGGCCATTACTGACGCTGAG
AAGCGAAAGCATGGGGAGCGAACAGGATTAGATACCCGTGTAGTC
>861
CCTACGGGTGGCAGCAGTGGGGAATATTGGACAATGGGCGCAAGCCTGATCCAGCGACGCCGCGTGAGTGAAGAAGGCCT
TCGGGTTGTAAAGCTCTTTTAGTGGGGAAGATAATGACGGTACCCACAGAAAAAGCCCCGGCTAACTTCGTGCCAGCAGC
CGCGGTCATACGCAGGGGGCTAGCGTTACCCGGAATTAGTGGGCGTAAAGCGGGCGTAGGCTGCTTGGTAAGTCAAAAGT
GAAAGCCGTGGGCTCAACCTAAGAATTGCTTTTGAAACTGGTGCGCTTGAGTACTGGAGGGGGTAGCGGAATTCCTAGTG
TAGGGGTGAAATTCGTAGATATTAGGAGGAACACCGGAGGCGAAAGCGGTTATCTGGACAGTCACTGACGCTGTTGCACG
AAAGCGTGGGGAGCAAACAGGATTAGATACCCGTGTAGTC
>862
CCTACGGGCGGCAGCAGTGGGGAATATTGGACAATGGGCGCAAGCCTGATCCAGCGACGCCGCGTGAGTGAAGAAGGCCT
TCGGGTTGTAAAGCTCTTTTAGTGGGGAAGATAATGACGGTACCCACAGAAAAAGCCCCGGCTAACTTCGTGCCAGCAGC
CGCGGTAATACGAAGGGGGCTAGCGTTACTCGGAATTATTGGGCGTAAAGCGTGCGCAGGCTGCTTAGTAAGTCAAAAGT
GAAAGCCTTGGGCTCAACCTAAGAATTGCTTTTGAAACTGCTGAGCTTGAGTACGGTAGGGGATAGCGGAATTCCTAGTG
TAGGGGTGAAATTCGTAGATATTAGGAGGAACACCGGAGGCGAAAGCGGTTATCTGGACAGTCACTGACGCTGTTGCACG
AAAGCGTGGGGAGCAAACAGGATTAGATACCCGGGTAGTC
>863
CCTACGGGGGGCTGCAGTGGGGAATATTGGACAATGGGCGCAAGCCTGATCCAGCGACGCCGCGTGAGTGAAGAAGGCCT
TCGGGTTGTAAAGCTCTTTTAGTGGGGAAGATAATGACGGTACCCACAGAAAAAGCCCCGGCTAACTTCGTGCCAGCAGC
CGCGGTAATACGAAGGGGGCTAGCGTTACTCGGAATTATTGGGCGTAAAGCGTGCGTAGGCTGCTTAGTAAGTCAAAAGT
GAAAGCCTTGGGCTCAACCTAAGAATTGCTTTTGAAACTGCTGGGCTTGAGTACTGTAGGGGATAGCGGAATTCCTAGTG
TAGGGGTGAAATTCGTAGATATTAGGAGGAACACCGGAGGCGAAAGCGGTTATCTGGACAGTCACTGACGCTGTTGCACG
AAAGCGTGGGGAGCAAACAGGATTAGATACCCGGGTAGTC
>864
CCTACGGGAGGCAGCAGTGGGGAATATTGCACAATGGGCGCAAGCCTGATGCAGCGACGCCGCGTGAAGGATGAAGGTCT
TCGGATTGTAAACTTCTATCAGCAGGGAAGAATAAATGACGGTACCTGACTAAGAAGCCCCGGCTAACTACGTGCCAGCA
GCCGCGGTAATACGTAGGGGGCGAGCGTTATCCGGATGTACTGGGTGTAAAGGGTGCGTAGGCGGCTTGGTAAGTCGGAA
GTGAAATTTCGGGGCTCAACCCCGGGGCTGCTTCCGAAACTGCTGAGCGAGAGTGTGGGAGAGGAAAGTGGAATTCCGAG
TGGAGCGGTGAAATGCGTAGAGATTCGGAGGAACACCAGTAGCGAAGGCGGCTTTCTGGACCATAACTGACGCTGAGGCA
CGAAAGCGTGGGGAGCAAACAGGATTAGATACCCGAGTAGTC
>865
CCTACGGGCTGCTGCAGTGGGGAATATTGGACAATGGGCGAAAGCCTGATCCAGCAACGCCGCGTGAGGGATGACGGCCT
TCGGGTTGTAAACCTCTTTCAGCAGGGACGAAGCGCAAGTGACGGTACCTGCAGAAGAAGCACCGGCCAACTACGGGCCA
GCAGCCGCGGTAATACGTAGGGTGCGAGCGTTGGCCGGAATTATTGGGCGTGAAGGGCTCGTAGGCGGTCTGTTGCGTCG
GGAGTGAAAACTCAGGGCTTAACCCTGAGCCTGCTTCCGATACGGGCAGACTAGAGGTATGCAGGGGAGAACGGAATTCC
TGGTGTAGCGGTGAAATGCGCAGATATCAGGAGGAACACCGGTGGCGAAGGCGGTTCTCTGGGCATTACCTGACGCTGAG
GAGCGAAAGTGTGGGGAGCGAACAGGATTAGATACCCTAGTAGTC
>866
CCTACGGGCGGCTGCAGTGGGGAATATTGGACAATGGGCGCAAGCCTGATCCAGCGACGCCGCGTGAGTGAAGAAGGCCT
TCGGGTTGTAAAGTTCTTTTAGCGGGGAAGATAATGACGGTGCTCATAGACAAAGCGACTGCTAATTTCGGCCGAGCAGG
CGCGGTAATACGCCGGGCGAGCGCGCTCCTCGGAATGATGGGGGGTAAAGTGTGCGGAGGCGGCTGAGTAAGGAAGAAGT
GAAGGCCTTGGGCTCAACCTAGGAATTGCGTTCGAAACTGGTGGGCTTGAGTCCTGTAGGGGAGAGCGGAATTCCTGGTG
TAGCGGTGAAATGCGTAGAGATTAGGAGGAACACCGGTGGCGAAGGCGGTTATCTGGACAATGACTGACGCTGAGGCACG
AAAGCGTGGGGAGCAAACAGGATTAGATACCCTAGTAGTC
>867
CCTACGGGTGGCAGCAGTGGGGAATATTGGACAATGGGCGCAAGCCTGATCCAGCGACGCCGCGTGAGTGAAGAAGGCCT
TCGGGTTGTAAAGCTCTTTTAGTGGGGAAGATAATGACGGTACCCACAGAAAAAGCCCCGGCTAACTTCGTGCCAGCAGC
CCCGGTAATACGAAGGGGGCTAGCGTTACTCGGAATTATTGGGCGTAAAGCGTGCGTAGGCTGCTTAGTAAGTCAAAGGT
GAAAGCCTTGGGCTCAACCTAAGAATTGCTTTTGAAACTGCTGAGCTTGAGTACTGTAGGGGATAGCGGAATTCCTAGTG
TAGGGGTGAAATTCGTAGATATTAGGAGGAACACCGGAGGCGAAGGCGGTTATCTGGACAGTCACTGACGCTGTTGCACG
AAAGCGTGGGGAGCAAACAGGATTAGATACCCGTGTAGTC
>868
CCTACGGGTGGCTGCAGTGGGGAATATTGGACAATGGGCGCAAGCCTGATCCAGCGACGCCGCGTGAGTGAAGAAGGCCT
TCGGGTTGTAAAGCTCTTTTAGTGGGGAAGATAATGACGGTACCCACAGAAAAAGCCCCGGCTAACTTCGCGCGAGCAGC
CGCGGTAATACGAAGGGGGCTAGCGTTGCTCGGAATTATTGTGTGTAAAGCTTGCGTAGGCTGCGTAGTAAGTCAAAAGT
GAAAGCCTTGGGCTCAACCTAAGAATTGATTTTGAAACTGCTGAGCTTGAGTACTGTAGGGGATAGCGGAATTCCTAGTG
TAGGGGTGAAATTCGTAGATATTAGGAGGAACACCGGAGGCGAAAGCGGTTATCTGGACAGTCACTGACGCTGTTGCACG
AAAGCGTGGGGAGCAAACAGGATTAGATACCCGAGTAGTC
>869
CCTACGGGCGGCTGCAGTGGGGAATATTGGACAATGGGCGCAAGCCTGATCCAGCGACGCCGCGTGAGTGAAGAAGGCCT
TCGGGTTGTAAAGCTCTTTTAGTGGGGAAGATAATGACGGTACCCACAGAAAAAGCCCCGGCTAACTTCGTGCCAGCAGC
CGCGGTAATACGAAGGGGGCTAGCGTTACTCGGAATTATTGGGCGTAAAGCGTGCGTAGGCTGCTTAGTAAGTCAAAAGT
GAAAGCCTTGGGCTCAACCTAAGAATTGCTTTTGAAACTGCTGGGCTTGAGTACTGTAGGGGATAGCGGAATTCCTAGTG
TAGGGGTGAAATTCGTAGATATTAGGAGGAACACCGGAGGCGAAAGCGGTTATCTGGACAGTCACTGACGCTGTTGCACG
AAAGCGTGGGGAGCAAACAGGATTAGATACCCTGGTAGTC
>870
CCTACGGGTGGCTGCAGTGGGGAATATTGGACAATGGGCGCAAGCCTGACCCAGCGACGCCGCGTGAGTGAAGAAGGCCT
TCGGGTTGTAAAGCTCTTTTAGTGGGGAAGATAATGACGGTACCCACAGAAAAAGCCCCGGCTAACTTCGTGCCAGCAGC
CGCGGTAATACGAAGGGGGCTAGCGTTACTCGGAATTATTGGGCGTAAAGCGTGCGTAGGCTGCTTAGTAAGTCAAAAGT
GAAAGCCTTGGGCTCAACCTAAGAATTGCTTTTGAAACTGCTGAGCTTGAGTACTGTAGGGGATAGCGGAATTCCTAGTG
TAGGGGTGAAATTCGTAGATATTAGGAGGAACACCGGAGGCGAAAGCGGTTATCTGGACAGTCACTGACGCTGTTGCACG
AAAGCGTGGGGAGCAAACAGGATTAGATACCCTGGTAGTC
>871
CCTACGGGTGGCTGCAGTGGGGAATATTGGACAATGGGCGCAAGCCTGATCCAGCGACGCCGCGTGAGTGAAGAAGGCCT
TCGGGTTGTAAAGCTCTTTTAGTGGGGAAGATAATGACGGTACCCACAGAAAAAGCCCCGGCTAACTTCGTGCCAGCAGC
CGCGGTAATACGAAGGGGGCTAGCGTTACTCGGAATTATTGGGCGTAAAGCGTGCGTAGGCTGCTTAGTAAGTCAAAAGT
GAAAGCCTTGGGCTCAACCTAAGAATTGCTTTTGAAACTGCTGAGCTTGAGTACTGTAGGGGATAGCGGAATTCCTAGTG
TAGGGGTGAAATTCGTAGATATTAGGAGGAACACCGGAGGCGAAAGCGGTTATCTGGACAGTCACTGACGCTGTTGCACG
AAAGCGTGGGGAGCAAACAGGATTAGATACCCGAGTAGTC
>872
CCTACGGGGGGCTGCAGTGGGGAATATTGGACAATGGGCGAAAGCCTGATCCAGCCATGCCGCGTGAGTGATGAAGGCCC
TAGGGTTGTAAAGCTCTTTCAGTGGGGAAGATAATGACGGTACCCACAGAAGAAGCCCCGGCTAACTTCGTGCCAGCAGC
CGCGGTAATACTAAGGGGGCTAGCGTTGTTCGGAATTACTGGGCGTAAAGCGCTCGTAGGCGGACATGTAAGACAGTGGT
GAAATCCCGGGGCTCAACCCCGGAACTGACTTTGAGACTGGGTGGCTTGGGTCCGGAAGAGGTGAGTGGAATTCCGAGTG
TAGGGGTGAAATTCGTAGATATTCGGAGGAACACCAGTGGCGAAGGCGGCTCACTGGTCCGGAACTGACGCTGAGGTGCG
AAAGCGTGGGGAGCAAACAGGATTAGATACCCGGGTAGTC
>873
CCTACGGGCGGCTGCAGTGGGGAATATTGGACAATGGGCGCAAGCCTGATCCAGCGACGCCGCGTGAGTGAAGAAGGCCT
TCGGGTTGTAAAGCTCTTTTAGTGGGGAAGATAATGACGGTACCCACAGAAAAAGCCCCGGCTAACTTCGTGCCAGCAGC
CGCGGTAATACGAAGGGGGCTAGCGTTACTCGGCATTATTGGGCGTAAAGCGTGCGTAGGCTGCTTAGTAAGTCAAAAGT
GAAAGCCTTGGGCTCAACCTAAGAATTGCTTTTGAAACTGCTGAGCTTGAGTACTGTAGGGGATAGCGGAATTCCTAGTG
TAGGGGTGAAATTCGTAGATATTAGGAGGAACACCGGAGGCGAAAGCGGTTATCTGGACAGTCACTGACGCTGTTGCACG
AAAGCGTGGGGAGCAAACAGGATTAGATACCCCTGTAGTC
>874
CCTACGGGCGGCTGCAGTGGGGAATATTGGACAATGGGCGCAAGCCTGATGCAGCGACGCCGCGTGAATGAAGACGGCCT
TCGGGTTGTAAACCTCTGTTAGTAGGGAAGAATATTACGGGACGCACAGAAAAAGGCCCGGCCAAATTACGTCCCGCCGG
CGGCGTAATACGAAAGGGGCCAGCGGTTGTCGGAATTATTGGGCGTAAAGGGGGGGTAGGCGGTGTAGTAAGTCAAAAGT
GAAAGCCTTGGGCTCAACCCGAGAATTGCTGTTGAAACTGTTGAGCTTGAGTGAAGTAGAGGTTGGCGGAATTCCTAGTG
TAGCGGTGAAATGCGTAGATATTAGGAGGAACACCGGTGGCGAAGGCGGTTAACTGGGCAGTAACTGACGCTGATGCACG
AAAGCGTGGGGAGCAAACAGGATTAGATACCCCTGTAGTC
>875
CCTACGGGCGGCTGCAGTGGGGAATATTGGACAATGGGCGCAAGCCTGATCCAGCGACGCCGCGTGAGTGAAGAAGGCCT
TCGGGTTGTAAAGCTCTTTTAGTGGGGAAGATAATGACGGTACCCACAGAAAAAGCCCCGGCTAACTTCGTGCCAGCAGC
CGCGGTAATACGAAGGGGGCTAGCGTTACTCGGAATTATTGGGCGTAAAGCGTGCGTAGGCTGCTTAGTAAGTCAAAATT
GAAAGCCTTGGGCTCAGCCTAAGAATTGCTTTTGAAACTGCTGGGCTTGAGTACTGTAGGGGATAGCGGAATTCCTAGTG
TAGGGGTGAAATTCGTAGATATTAGGAGGAACACCGGAGGCGAAAGCGGTTATCTGGACAGTCACTGACGCTGTTGCACG
AAAGCGTGGGGAGCAACCAGGATTAGATACCCGTGTAGTC
>876
CCTACGGGGGGCAGCAGCAAGGAATTTTCCCCAATGGGCGCAAGCCTGAGGGAGCAACGCCGCGTGGAGGACGACGGCCT
TCGGGTTGTAAACTCCTTTTGGGGGCGACGATGATGACGGTACCCCCCGAACAAGCCCCGGCTAACTCTGTGCCAGCAGC
CGCGGTAAGACAGAGGGGGCAAGCGTTGTCCGGACTGACTGGGCGTAAAGCGCGCGCAGGCGGGCACGGGCGTCGGTGCT
GAAAGCTCGCCGCTGAACGGCGGGGGGCGTGCCGATACGCCGTGACTGGAGGGTGGGCGAGGGTGGTGGAATTGCCGGTG
TAGTGGTGAAATGCGTAGAGATCGGCAGGAACACCAGTGGCGAAGGCGGCCACCTAGCCCGCACCTGACGCTGAGGCGCG
ACAGCGTGGGGAGCGAACTGGATTAGATACCCTTGTAGTC
>877
CCTACGGGGGGCAGCAGTGGGGAATATTGGACAATGGGCGCAAGCCTGATCCAGCGACGCCGCGTGAGTGAAGAAGGCCT
TCGGGTTGTAAAGCTCTTTTAGTGGGGAAGATAATGACGGTACCCACAGAAAAAGCCCCGGCTAACTTCGTGCCAGCAGC
CGCGGTAATACGAAGGGGGCTAGCGTTACTCGGAATTATTGGGCGTAAAGCGGGCGTAGGCTGCTTAGTAAGTCAAAAGT
GAAAGCCTTGGGCTCAACCTAAGAATTGCGTTTGAAACTGGTGGGCTTGAGTACTGTAGGGGATAGCGGAATTCCTAGTG
TAGGGGTGAAATGCGTAGATATTAGGAGGAACACCGGAGGCGAAAGCGGGTATCTGGACAGTCACTGACGCTGTTGCACG
AAAGCGTGGGGAGCAAACAGGATTAGATACCCGTGTAGTC
>878
CCTACGGGCGGCAGCAGTGGGGAATATTGGACAATGGGCGCAAGCCTGATCCAGCGACGCCACGTGAGTGAAGAAGGCCT
TCGGGTTGTAAAGCTCTTTTAGTGGGGAAGATAATGACGGTACCCACAGAAAAAGCCCCGGCTAACTTCGTGCCAGCAGC
CGCGGTAATACGAAGGGGGCAAGCTTTACTCGGCATTATTGGGCGTAAAGCGGGCGTATGCTGCTTAGTAAGTCAAAAGT
GAAAGCCTTGGGCTCAACCTAAGAATTGCTTTTGAAACTGCTGAGCTGGAGTACTGTAGGGGATAGCGGAATTCCTAGTG
TAGGGGTGAAATTCGTAGATATTAGGAGGAACACCGGAGGCGAAAGCGGTTATCTGGACAGTCACTGACGCTGTTGCACG
AAAGCGTGGGGCGCAAACAGGATTAGATACCCTGGTAGTC
>879
CCTACGGGCGGCTGCAGTGGGGAATATTGGACAATGGGCGCAAGCCTGATCCAGCGACGCCGCGTGAGTGAAGAAGGCCT
TCGGGTTGTAAAGCTCTTTTAGTGGGGAAGATAATGACGGTACCCACAGAAAAAGCCCCGGCTAACTTCGTCCCAGCAGC
CGCGGGAATACGAAGGGGGCTAGCGTTACTCGGAATGATGGGGCGTAAAGCGTGCGTAGGCTGCTTAGTAAGTCAAAAGT
GAAAGCCTTGGGCTCAACCTAAGAAGTGCTTTTGAAACTGCTGAGCTAGAGTACTGTAGGGGATAGCGGAATTCCTAGTG
TAGGGGTGAAATTCGTAGATATTAGGAGGAACACCGGAGGCGAAGGCGGTTATCTGGACAGTCACTGACGCTGTTGCACG
AAAGCGTGGGGAGCAAACAGGATTAGATACCCCGGGAGTC
>880
CCTACGGGGGGCTGCAGTGGGGAATATTGGACAATGGGCGCAAGCCTGATCCAGCGACGCCGCGTGAGTGAAGAAGGCCT
TCGGGTTGTAAAGCTCTTTTAGTGGGGAAGATAATGACGGTACCCACAGAAAAAGCCCCGGCTAACTTCGTGCCAGCAGC
CGCGGTAATACGAAGGGGGCTAGCGTTACTCGGAATTATTGGGCGTAAAGCGTGCGTAGGCTGCTTAGTAAGTCAAAAGT
GAAAGCCTTGGGCTCAACCTAAGAATTGCTTTTGAAACTGCTGAGCTTGAGTACTGTAGGGGATAGCGGAATTCCTAGTG
TAGGGGTGAAATTCGTAGATATTAGGAGGAACACCGGAGGCGAAAGCGGTTATCTGGACAGTCACTGACGCTGTTGCACG
AAAGCGTGGGGAGCAAACAGGATTAGATACCCGAGTAGTC
>881
CCTACGGGTGGCAGCAGTGGGGAATATTGGACAATGGGCGCAAGCCTGATCCAGCGACGCCGCGTGAGTGAAGAAGGCCT
TCGGGTTGTAAAGCTCTTTTAGTGGGGAAGATAATGACGGTACCCACAGAAAAAGCCCCGGCTAACTTCGTGCCAGCAGC
CGCGGTAATACGAAGGGGGCTAGCGTTACTCGGAATTATTGGGCGTAAAGCGTGCGTAGGCTGCTTAGTAAGTCAAAAGT
GAAAGCCTTGGGCTCAACCTAAGAATTGCTTTTGAAACTGCTGAGCTTGAGTACTGTAGGGGATAGCGGAATTCCTAGTG
TAGGGGTGAAATTCGTAGATATTAGGAGGAACACCGGAGGCGAAAGCGGTTATCTGGACAGTCACTGACGCTGTTGCACG
AAAGCGTGGGGAGCAAACAGGATTAGATACCCCGGTAGTC
>882
CCTACGGGCGGCAGCAGTGGGGAATATTGGACAATGGGCGCAACCCTGATCCAGCGACGCCGCGTGAGTGAAGAAGGCCT
TCGGGTTGTAAAGCTCTTTTAGTGGGGAAGATAATGACGGTACCCACAGAGAAAGCGCCGGCGAACTTCGTGCCAGCAGC
GCCGCGAATACGAAGGGGGCTAGCGTTATCCGGAATTTTGGGGGGTAAAGCGTGGGTAGGCTGGTTAGTAAGTCAAAAGT
GAAAGCCTTGGGCTCACCCTCAGAACTGCTTTTGAAACTGCTGAGCTTGAGTACTGTAGGGGATAGCGGAATTCCTAGGG
TAGGGGTGAAATTCGTAGATATTAGGAGGAACACCGGAGGCGAAAGCGGTTTTCTGGACAGTAACTGACGCTGTTGCGCG
AAAGCGTGGGGAGCAAACAGGATTAGATACCCGTGTAGTC
>883
CCTACGGGCGGCTGCAGTGGGGAATATTGGACAATGGGCGCAAGCCTGATCCAGCGACGCCGCGTGAGTGAAGAAGGCCT
TCGGGTTGTAAAGCTCTTTTAGTGGGGAAGATAATGACGGTACCCACAGAAAAAGCCCCGGCTAACTTCGTGCCAGCAGC
CGCGGTAATACGAAGGGGGCTAGCGTTACTCGGAATTATTGGGCGTAAAGCGTGCGTAGGCTGCTTAGTAAGTCAAAGGT
GAAAGCCTTGGCACAAACCAAAGAATGTCTTTGGAAACGGGTGGGCTGGAGTACTGGAGGGGAGAGAGAATTGTCGAGTG
TAGGGGTGAAATTCGTAGATATTAGGAGGAACCCCGGAGGCGAAAGCGTTTTTCGGGACAGTCACTGACGCTGTTGCACG
AAAGGGTGGGGAGCAAACAGGATTAGATCCCCCGGTAGTC
>884
CCTACGGGGGGCTGCAGTGGGGAATATTGGACAATGGGCGCAAGCCTGATCCAGCGACGCCGCGTGAGTGAAGAAGGCCT
TCGGGTTGTAAAGCTCTTTTAGTGGGGAAGATAATGACGGTACCCACAGAAAAAGCCCCTGCTAACTTCGTGCCAGCAGC
TGCGGTAATACGAAGGGGGCTCGCGTTACTCGGAATTATTGGGCGTAACGCGTGCGTAGGCTGCTTAGTAAGTCAAAAGT
GAAAGCCTTGGGCTCAACCTAAGAATTGCTTTTGAAACTGCTGAGCTTGAGTACTGTAGGGGATAGCGGAATTCCTAGTG
TAGGGGTGAAATGCGTCGATATTAGGAGGGACACCGGGGGCGAAAGCGGTTATCTGGACAGTCACTGACGCTGTTGCACG
AAAGCGTGGGGAGCAAACAGGATTAGATACCCGAGTAGTC
>885
CCTACGGGCGGCAGCAGTGGGGAATATTGGACAATGGGCGCAAGCCTGATCCAGCGACGCCGCGTGAGTGAAGAAGGCCT
TCGGGTTGTAAAGCTCTTTTAGTGGGGAAGATAATGACGGTACCCACAGAAAAAGCCCCGGCTAACTTCGTGCCAGCAGC
CGCGGTAATACGAAGGGGGCTAGCGTTACTCGGAATTATTGGGCGTAAAGCGGGCGTAGGCTGCTTAGTAAGTCCAAAGG
GAAAGCCTTGGGCTCAACCTAAGAATTGCTTTTGAAACTGCTGGGCTTGAGTACTGTAGGGGATAGCGGAATTCCTAGTG
TAGGGGTGAAATTCGTAGATATTAGGAGGAACACCGGAGGCGAAAGCGGTTATCTGGACAGTCACTGACGCTGTTGCACG
AAAGCGTGGGGAGCAAACAGGATTAGATACCCTTGTAGTC
>886
CCTACGGGCGGCAGCAGTGGGGAATATTGCGCAATGGGCGGAAGCCTGACGCAGCGACGCCGCGTGGGGGATGACGGCCT
TCGGGTTGTAAACCTCTTTCAGCAGGGACGAAGCCGTGAGGTGACGGTACCTGCAGAAGAAGCACCGGCCAACTACGTGC
CAGCAGCCGCGGTAATACGTCGGGTGCAAGCGGTGTCCGGGATTATTGGGCGTAAAGAGCTCGTAGGCGGTGGGTGGGGG
CGGCGGTGAAAACCCGGAGCTCACCTCCGGGCCTGCAGTCGACACGGGCCGACTCGAGTGTTGCAGGGGAGACTGGAATT
CCTGGTGTAGCGGTGAAATGCGCAGATATCAGGAGGAACACCGGTGGCGAAGGCGGGTCTCTGGGCAACAACTGACGCTG
AGGAGCGAAAGCGTGGGGAGCGAACGGGATTAGATACCCCAGTAGTC
>887
CCTACGGGGGGCTGCAGTGGGGAATATTGGACAATGGGCGCAAGCCTGATCCAGCGACGCCGCGTGAGTGAAGAAGGCCT
TCGGGTTGTAAAGCTCTTTTAGTGGGGAAGATAATGACGGTACCCACAGAAAAAGCCCCGGCTAACTTCGTGCCAGCAGC
CGCGGTAATACGAAGGGGGCTAGCGTTACTCGGAATTATTGGGCGTAAAGCGTGCGTAGGCTGCTTAGTAAGTCAAAAGT
GAAAGCCTTGGGCTCAACCTAAGAATTGCTTTTGAAACTGGTGAGCTTGAGTACTGTAGGGGGTAGCGGAATTCCTAGTG
TAGGGGTGAAATTCGTAGATATTAGGAGGAACACCGGAGGCGAAAGCGGTTATCTGGACAGTCACTGACGCTGTTGCACG
AAAGCGTGGGGAGCAAACAGGATTAGATACCCGGGTAGTC
>888
CCTACGGGGGCTGCAGTGGGGAATATTGGACAATGGGCGCAAGCCTGATCCAGCGACGCCGCGTGAGTGAAGAAGGCCTT
[truncated: 48,920,527 more chars]
