# Supplementary material for: General Microbiota of the Soft Tick Ornithodoros turicata Parasitizing the Bolson Tortoise (Gopherus flavomarginatus) in the Mapimi Biosphere Reserve, Mexico
Source: Biology (Basel). 2020 Sep 5;9(9):275. doi: 10.3390/biology9090275 (PMC7565578; doi:10.3390/biology9090275)
Supplement: Supplementary file 1 [file biology-09-00275-s001.zip › P2.fasta]

>1
CCTACGGGCCGCAGCAGTAAGGGATATTGGGCAATGGAGGGAACTCTGACCCAGCCATGCCGCGTGAAGGAAGACGGCCT
TATGGGTTTTAAACTTCTTTTATCGGGGGATAAAGCTTTTTTTGTTTATATTTCTGCGGGAAGGTTCCCGTGGAACAAGC
ATCGGCTAACGCCGTTCCTGCAGCCGCCGTAATACGGAGGTTTCTACCGTTATCCGGATTTATTGGGATGAAAGGGTGCG
GAGGAGGAGAGACAAGTCAGAGGTGAAATATAGATGCTTAACATCGGGGCTGCCGTGGATACTGTTTTGCGAGAGTTTGG
GTGAGGTAAGGGGAATGTAACAGGTAGCGGTGAAATGCATAGATATGGTAGAGAACACCGATGGTGAAGACAAGATAGGA
ATCCTGGATTGACGGAGAGGCACGAAAGAGTGGGGATCAAACAAGAGGAGAGACCCGAGTAGTC
>2
ACTACGGGCGGCAGCAGTGGGGAATATTGCACAATGGGCGCAAGCCTGATGCAGCGACGCCGCGTGAGGGATGACGGCCT
TCGGGTTGTAAACCTCTTTCAGCAGGGAAGAAGCCTTCCGTTCACGGTACCTGCAGAAGAAGCACCGCCGCACTACGGGC
CAGCAGCCGCGGTAATACGGAGGGTGCGAGCGCTGTCCGGTGTTATTGGGCGTAAAGGGCGCGTAGGCGGCCCGTCGCGT
CGGATGTGAAAGCCCGGGGCTTAACCCCGGGTCTGCAGTCGAGACGGGCAGGCTAGAGTTCGGCAGGGGGGATCGGAATG
CCTGGGGTAGCGGTGAAATGCGCAGATAAGAGGAGGAACACCGGTGGGGAAGGCGGATGGGTGGGCAGATACTGACGGGG
AGGAGCGAAAGAAGGGGGAGCGAAGAAGAGTAGATACCCCGGTAGTC
>3
CCTACGGGCGGCAGCAGTGGGGAATATTGGACAATGGGCGCAAGCCTGATCCAGCTATGCCGCGTGAGTGAGGAAGGCCT
TAGGGTTGTAAAACTCTTTCAGTAGGGAAGATAATGACGGTACCTACAGAAGAAGTCCCGGCAAACTCCGTGCCAGCAGC
CGCGGTAATACGGAGGGGGCAAGCGTTGTTCGGAATTATTGGGCGTAAAGGGCATGTAGGCGGTTCTATAAGTTAAGGGT
GAAATGCCAGGGCTCAACCCTGGAGCTGCTCTTAATACTGTAGGACTAGAGTCCGGCAGAGGGTAGCGGAATGCCTAGTG
TAGAGGTGAAAATCGTAGATATTAGGAGGAACACCAGTGGCGAAGGCGGGGGGCTGGACCGGTACTGACGCTGAGGTGCG
AAAGGGAGGGGAGCAAACAAGATTAGATACCCCAGTAGTC
>4
CCTACGGGGGGCAGCAGTGGGGAATATTGGACAATGGGCGCAAGCCTGATCCAGCTATGCCGCGTGAGTGAGGAAGGCCT
TAGGGTTGTAAAACTCTTTCAGTAGGGAAGATAATGACGGTACCTACAGAAGAAGTCCCGGCAAACTCCGTGCCAGCAGC
CGCGGTAATACGGAGGGGGCAAGCGTTGTTCGGAATTACTGGGCGTAAAGGGCAAGTAGGCGGTTCTATAAGTTCGGGGT
GAAATGCCAGGGCTCAACCCTGGAGCTGCTCTTAATACTGTAGGACTAGAGTCCGGAAGAGGGTAGCGGAATTCCTAGTG
TAGAGGTGAAATTCGTAGATATTAGGAGGAACACCAGTGGCGAAGGCGGGCTACTGGTCCGGTACTGACGCTGAGGTGCG
AAAGCGAGGGGAGCAAACAAGATTAGATACCCCAGTAGTC
>5
CCTACGGGGGGCAGCAGTGGGGAATATTGCACAATGGGGGAAACCCTGATGCAGCGACGCCGCGTGAAGGAAGACGTATT
TCGGTATGTAAACTTCTATCAGCAGGGAAGAACATGACGGTACCTGACTAAGAAGCCCCGGCTAACTACGTGCCAGCAGC
CGCGGTAATACGTAGGGGGCAAGTGTTATCCGCATTTACTGCGTGTAAAGGGAGAGTAGCCGGCGCATCCAGTCTGAGGT
GAAAGCCCGGGGCTCAACCCCGGGACTGCATTGGAAACTGGTGTGCTAGAGTGCAGGCGAGGTAAGTGGAATTCCTAGGG
TAGCGGTGAAATGCGTAGATATTAGGAGGAACACCAGTGGCGAAGGCGGCTTACAGGACTGTAACTGACGGTGAGGCTCG
AAAGCGTGGGGAGCAAACAGGAGGAGATACCCTGGTAGTC
>6
ACTACGGGCGGCTGCAGTGGGGAATCTTGCGCAATGGGCGAAAGCCTGACGCAGCAACGCCGCGTGGGGGATGACGGCCT
TCGGGTTGTAAACCTCTTTCGACAGGGACGAAGCTTTCGGTTCACGGTACCTGTAGAAGAAGCACCGCCGGACGACGTGC
CAGCAGCCGCGGCAATACGGAGGGTGTGAGGGTGGTCCGGTTTTTTTGGGCGTAAAGAGCTCGTAGGCGGTTTGTCCCGT
CGGCCGGGACAACCCGCAGCTTAACTGCGGGCGTGCGGTCGAGACGGGCAGGCTTGAGTTCGGCCGGGGGGACTGGAATT
CCTGGTGTAGCGGTGAAATGCGCCGATATCAGGAGGAACACCGGTGGGGAAGGCGGGTCGCTGGGCCGATACTGACGCTG
AGGAGCGAAAGCATGGGGAGCGAACAGGATTAGATACCCCGGTAGTC
>7
GCTACGGGCGGCTGCAGTGGGGAATATTGGACAATGGGCGCAAGCCTGATCCAGCGACGCCGCGTGAGTGAAGAAGGCCT
TCGGGTTGTAAAGCTCTTTTAGTGGGGAAGATAATGACGGTACCCACAGAAAAAGCCCCGGCTAACCTCGTGCCAGCAGC
CGCGGTAATACGAAGGGGGCTAGCGTTACTCGGAATTATTGGGCGTAAAGCGTGCGTAGGCGGCTTAGTAAGCCAAAAGT
GATAGCCTTGGGCTCAACCTAAGAATTGCTTTTGAAACTGCTGAGCTTGCGTACTGTCGGGGGTAGCGGAATTCCTAGTG
TAGGGGTGAAATTCGTAGATATTAGGGGGAACACCGGAGGCGAAAGCGGTTATCTGGACAGTCACTGACGCTGATGCACG
AAAGCGTGGGGAGCAAACAGGATTAGATACCCGTGTAGTC
>8
ACTACGGGGGGCTGCAGTGGGGAATATTGGACAATGGGCGCAAGCCTGATCCAGCTATGCCGCGTGAGTGAGGAAGGCCT
TAGGGTTGTAAAACTCTTTCAGTAGGGAAGATAATGACGGTACCTACAGAAGAAGTCCCGGCAAACTCCGTGCCAGCAGC
CGCGGTAATACGGAGGGGGCAAGCGTTGTTCGGAATTATTGGGCATAAAGGGCATGTAGGCGGTTCTATAAGTTAAGGGT
GAAATGCCAGGGCTCAACCCTGGAGCTGCTCTTAAGACTGTAGGACTAGAGTCCGGCAGAGGATAGCGGACTTCCTAGTG
TAGAGGTGAAATTCGTAGATATTAGGAGGAACACCAGTGGCGAAGGCGGCTTACTGGTCCGGTACTGACGCTGAGGTGCG
AAAGCGTGGGGAGCAAACAAGATTAGATACCCTGGTAGTC
>9
ACTACGGGGGGCAGCAGTGGGGAATATTGCACAATGGGCGCAAGCCTGATGCAGCGACGCCGCGTGAGGGATGACGGCCT
TCGGGTTGTAAACCTCTTTCAGCAGGGAAGAAGCCTTCGGGTGACGGTACCTGCAGAAGAAGCACCGGCTGACTACGGGC
CGGCAGCCGCGGCAATACGGAGGGTGCGAGCGCTGTCCGGAATTATTGGGCGGAAAGAGCTCGTAGGCGGCCCGTCGCGT
CGTATGTGAAAGCCCGGGGCTTAACCCCGGGTCTGCATTCGCTACGGGCCGGCTAGCGTTCGGCCGGGGGGGTCGGAATT
CCTGGTGTAGCGGTGAAATGCGCAGATATCAGGAGGAACACCGGTGGCGAAGGCGGATCTCTGGGCCGATACTGACGCTG
AGGAGCGAAAGCATGGGGAGCGAGCAGGATTAGATACCCCAGTAGTC
>10
ACTACGGGCGGCAGCAGTGGGGAATATTGGACAATGGGCGCAAGCCTGATCCAGCGACGCCGCGTGAGTGAAGAAGGCCT
TCGGGTTGTAAAGCTCTTTTAGTGGGGAAGATAATGCCGGTACCCACAGAACAAGCCCCGGCTATCTTCGTGCCAGCAGC
CGCGGTAATACGCAGGGGGATTGCGTTCCTCGGAATTATTGGGCGTAACGCGTGCGTAGGCGGCTTAGTAAGTCCAAGGT
GACAGCCTTGTGCTCAACCGAAGATTTGCTTTTGAAACTGCTGAGCTTGAGTACTGTCGGGGGTAGCGGCATTCCTAGTG
TAGGTGTGAAATTCGTCGATATGAGGAGGAACACCGGAGGCGAAAGCGGTTAGGTGGACAGTCACTGACGGTGTGGCACG
AAAGAGGGGGGAGCAAACAGGATTAGATACCCTGGTAGTC
>11
ACTACGGGCGGCTGCAGTGGGGAATATTGGACAATGGGCGCAAGCCTGATCCAGCTATGCCGCGTGAGTGAGGAAGGCCT
TAGGGTTGTAAAACTCTTTCAGTAGGGAAGATAATGCCGGTACCTACAGAAGAAGTCCCGGCAAACTCCGTGCCAGCAGC
CGCGGTAATACGGAGGGGGCAAGCGTTTTTCGGAATTATTGGGCGTAAAGGGCATGTAGGCGGTTCTATAAGTTAAGGGT
GAAATGCCAGGGCTCAACCCTGGAGCTGCTCTTAATACTGTAGGACTAGAGTCCGGAAGAGGGTAGCGGACTTCCTAGTG
TCGAGGTGAAATTCGTAGATATTAGGAGGAACCCCAGTGGCGAAGGCGGCTTGCAGGTCCGGTACTGACGCTGAGGTGCG
AAAGCGTGGGGAGCAAACAAGATTAGATACCCGAGTAGTC
>12
GCTACGGGCGGCAGCAGTGGGGAATATTGCACAATGGGCGCAAGCCTGATGCAGCGACGCCGCGTGAGGGATGACGGCCT
TCGGGTTGTCAACCTCTTTCAGCAGCGAAGAAGCCTTCGGGTGACGGTACCTGCAGAAGAAGCACCGGCGGACGACGTGC
CAGCAGCCGCGGTCATACGGAGGGGGCGAGCGTGGTCCGGTATTATTGGGCGTAAAGAGCTCGTAGGCGGCCTGTCGCGT
CGGAGGTGAAAGCCCGGGGCTTAACCCCGGGTCTGCATTCGAGACGGGCAGGCTCGAGTTCGGCCGGGGGGATCGGAATT
CCTGGTGTAGCGGTGAAATGCGCAGATATCAGGAGGAACACCGGTGGCGAAGGCGGATGGCTGGGCCGATACTGACGCTG
AGGAGCGAAAGAAGGGGGAGCGAACAGGATTAGATACCCCTGTAGTC
>13
ACTACGGGCGGCTGCAGTGGGGAATATTGCACAATGGGCGCAAGCCTGATGCAGCGACGCCGCGTGAGGGATGACGGCCT
TCGGGTTGTAAACCTCTTTCAGCAGGGAAGAAGCCGCACTCCGGTGCGGTGACGGTACCTGCAGAAGAAGCACCGGCGAA
CTACGAGCCAGCAGCTGCGGGAAGACGTACGGTGCAAGCGTTGTCCGGAATGATTGGGTGTAAAGAGCTCGTCGGCGGTG
TGTCGCGTCTGCTGTGAAAACTCAGGGCTCAACCCTGAGCTTGCAGTGGGTACGGGCACGCTTGAGTGCGGTCGGGGGGA
CTGGACTTCCTGGTGTAGCGGTGAAATGCGCAGATATCAGGAGGAACACCGGCGGCGAAGGCGGGTCACTGGGCCGTAAC
TGACGCTGAGGAGCGAAAGGAGGGGGAGCGAACAAGATTAGATACCCGAGTAGTC
>14
ACTACGGGCGGCAGCAGTGGGGAATATTGGACAATGGGCGCAAGCCTGATCCAGCGACGCCGCGTGAGTGAAGAAGGCCT
TCGGGTTGTAAAGCTCTTTTAGTGGGGAAGATAATGACGGTACCCACAGAAAAAGCCCCGGCTAACTTCGTGCCAGCAGC
CGCGGGAATACGTAGGGGGCTAGCGTTCCTCGGAATTACTGGGCGTAAAGCGGGCGTCGGCGGCTTAGTCAGTCAAAGGT
GAAAGCCATGGGCTCAACCTAAGAATTGCTTTTGAAACTGCCGAGCTTGAGTACTGTCGGGGCGAGCGGAATTCCTGGTG
TAGGGGTGAAATTCGTAGCTATTAGGAGGAACACCGGGGGCGAAGGCGGTTGGCTGGACAGTCACTGACGCTGAGGCACG
AAAGCGTGGGGAGCAAACAGGATTAGATACCCTGGTAGTC
>15
ACTACGGGCGGCAGCAGTGGGGAATATTGCACAATGGGCGCAAGCCTGATGCAGCGACGCCGCGTGAGGGATGACGGCCT
TCGGGTTGTAAACCTCTTTCAGCAGGGAAGAAGCCTTCGGGTGACGGTACCTGCAGAAGAAGCACCGGCTAACTACGTGC
CAGCAGCCGCGGTAATACGGAGGGTGCGAGCGTTGTCCGGAATTATTGGGCGTAAAGAGCTGGTCGGCGGCCTGTCGCGT
CGGATGTGACAGCCCGGGGCGTAACCCCGGGTCTGCAGTCGATACGGGCCGGCTAGAGTTCGGCAGGGGGGGTCGGAATT
CCTGGTGTAGCGGTGAAATGCGCAGCTATCAGGAGGAACACCGGTGGCGAAGGCGGATCCCTGGGCCGATACTGACGCTG
AGGAGCGAAAGCATGGGGAGCGAACAGGATTAGATACCCCTGTAGTC
>16
ACTACGGGTGGCAGCAGTGGGGAATATTGGACAATGGGCGCAAGCCTGATCCAGCGACGCCGCGTGAGTGAAGAAGGCCT
TCGGGTTGTAAAGCTCTTTTAGTGGGGAAGATAATGACGGTACCCACAGAAAAAGCCCCGGCGAACTGCGTGCCAGCAGC
CGCGGGAATACGAAGGGGGCGAGCGTTACTCGGAATTATTGGGCGTAAAGCGTGCGTAGGCTGCTTAGTAAGTCAAAAGT
GACAGCCTTGGGCTCAACCTACGTATTTCTTTTGAAACTGCTGAGCTTGAGTACTGTAGGGGATAGCGGAATTCCTAGTG
TCGGGGTGAAATTCGTAGATATTAGGAGGAACACCGGAGGCGAAAGCGGTTAACTGGACAGTCACTGACGCTGTGGCACG
AAAGAGTGGGGAGCAAACAAGATTAGATACCCGAGTAGTC
>17
GCTACGGGCGGCAGCAGTGGGGAATATTGGACAATGGGCGCAAGCCTGATCCAGCGACGCCGCGTGAGTGAAGAAGGCCT
TCGGGTTGTAAAGCTCTTTTAGTGGGGAAGATAATGACGGTACCCACAGAAAAAGCCCCGGCTAACTTCGTGCCAGCAGC
CGCGGTAATACGCAGGGGGCTAGCGTTACTCGGAATTATTGGGCGTACAGCGTGAGTAGGCTGCTTAGTAAGTCAAAAGT
GAAAGCCTTGGGCTCAACCTAAGAATTGCTTTTGAAACTGCTGAGCTTGAGTACTGTAGGGGATAGCGGAATTCCTGGTG
TAGTGGTGAAATTCGTAGATATTAGGAGGAACACCGGAGGCGAAAGCGGTTAACTGGACAGTCACTGACGCTGTTGCGCG
AAAGCGGGGGGAGCAAACAAGATTAGATACCCCTGTAGTC
>18
GCTACGGGGGGCTGCAGTGGGGAATATTGCACAATGGGCGCAAGCCTGATGCAGCGACGCCGCGTGAGGGATGACGGCCT
TCGGGTTGTAAACCTCTTTCAGCAGGGAAGAAGCCTTCGTGTTACGGTACCTGCAGAAGAAGCACCGGCCAACGACGAGC
CAGCAGCCGCGGTCATACGGATGGTGCGCCCGTTGGCCGGAATTATTGGGCGTAAAGAGCTGGTAGGCGGCCTGTCGCGT
CGGATGTGACAGCCCGGGGCGTAACCCCGGTTCTGCCTTCGATACGGGCAGGCTAGCGTTCCGCCGGGGGGGTCGGCATT
CCTGGTGTAGCGGTGAAATGCGCAGATATCAGGAGGAACACCGGTGGCGAAGGCGGATCACTGGGCCGATACTGACGCTG
AGGAGCGAAAGCATGGGGAGCGAACAGGATTAGATACCCCAGTAGTC
>19
ACTACGGGGGGCTGCAGTCGGGAATTTTGCCCAATGGACGAAAGTCTGAGGCAGCAACTCCGCGTGAGGGACGAAGGCTC
TCGGGTCGTAAACCTCTTTTCTCAGGGAAGATCCAAGACGGTACCTGAGGAATAAGCCACGGCGAACTACGTGCCAGCAG
CCGCGGTAAGACGTAGGTGGCAAGCGTTGTCCGGATTTACTGGGCGTAAAGAGCGCGCAGGCGGCTGGTCCAGTCCGATG
TGAAATCTCCCGGCTTAACTGGGGAACTGCATCGGAAACTGATCGGCTGGAGGGTGGGAGAGGGTAGTGCCATTCCCGGT
GTCGTGGTGAAATGCGTAGATATCGGGAGGAACACCAGTGGCGAAGGCGACTACCTGGCCCATTCTTGACGCTGAGGCGC
GAAAGCTAGGGGAGCGAACGGGATTAGATACCCCAGTAGTC
>20
ACTACGGGGGGCTGCAGTCGGGAATTTTGCCCAATGGACGAAAGTCTGAGGCAGCAACTCCGCGTGAGGGACGAAGGCTC
TCGGGTCGTAAACCTCTTTTCTCAGGGAAGATCCAATACGGTACCTGAGGAATAAGCCACGGCGAACTACGTGCCAGCAG
CCGCGGTAATACGCAGGTGGCAAGCGTCTGCCGGAGTGACTGGGCGTAAAGGGCCCGCAGGCGGCTGGTCAAGTCCGATG
TGAAATCTCCCTGCCTAACTGGGCAACTGCATCGGAAACTGATCGGCTTGAGGGTGGGAGAGGGTGGTGGACTTCCCGGT
GTCGTGGTGAAATGCGTAGATATCGGGAGGAACACCAGTGGCGAAGGCGACTACCTGGCCCATTCTTGACGCTGAGGCGC
GAAAGCTAGGGGAGCGAACGGGATTAGATACCCCAGTAGTC
>21
GCTACGGGGGGCTGCAGTGGGGAATATTGCACAATGGGGGAAACCCTGATGCAGCGACGCCGCGTGAGTGAAGAAGTATT
TCGGTATGTAAAGCTCTATCAGCAGGGACGAAAATGACGGTACCGGACGAAGAAGCCGCGGCTATCTACGTGCCAGCAGC
CGCGGTAAGACGTAGGGGGCAAGCGTTCGCCGGATTTACTGGGTGTAGAGGGAGCGTCGACGGCCAGACATGCCTGATGT
GACCGCCCCCGGCTCCACTGTGGGTTTGCCTTGGAAACTGTTTGGCTAGCGTGCCGGAGAGGTGGTTGGAATTCCTAGTG
TCGCGGTGAAATGCGTAGATATTAGGAGGCACACCAGTGGCGAAGGCGACTTACTGGACTGTAACTGACGTTGAGGCTCG
AAAGCGCGGGTAGCAAACAGGATTAGATACCCCAGTAGTC
>22
ACTACGGGCGGCTGCAGTGGGGAATATTGCACAATGGGCGCAAGCCTGATGCAGCGACGCCGCGTGAGGGATGACGGCCT
TCGGGTTGTAAACCTCTTTCAGCAGGGAAGAAGCCTTCGGGTGACGGGACCTGCAGAAGAAGCACCGGCTAACGACGTGC
CAGCAGCCGCGGTAAAACGTAGGGGGCGAGCGTGGGCCGGAATTATTGGGCGGAAAGAGCTGGTAGGCGGCCTGTCGCGT
CGGATGTGACAGCCCGGGGCGTAACCCCGGGTCTGCAGTCGAAACGGGCAGGCTAGAGTTCGGCAGGGGAGATCGGACTT
CCTGGTGTCGCGGTGAAATGCGCAGATAACAGGAGGAACACCGGTGGCGAAGGCGGATCTCTGGGCCGATACTGACGCTG
AGGAGCGAAAGCATGGGGAGCGAACAGGATTAGATACCCGAGTAGTC
>23
CCTACGGGGGGCAGCAGTGGGGAATATTGGACAATGGGCGCAAGCCTGATCCAGCTATGCCGCGTGAGTGAGGAAGGCCT
TAGGGTTGTAAAACTCTTTCAGTAGGGACGATAATGCCGTTACCTACAGAAGAAGTCCCGGCAAACTCCGTGCCAGCAGC
CGCGGTAATACGGAGGGCGCAAGCGTTGTTCGGAATTATTGTTCGTAAAGGGCATGTAGGAGGTTCTATAAGTTAAGGGT
GAAATGCCAGGGCTCAACCCTGGAGCTGCTATGAATACTGTAGGACGAGAGTCCGGAAGAGGAAAGCGGAATTACTAGAG
TAGAGGGGAAAGGCGTAGATATTAGGAGGAACACCAGTGGAGAAGGCGGCTGTATGGTCCGGTACTGACGCTGAGGTGCG
AAAGCGTGGGGAGCAAACAAGAGTAGATACCCTTGTAGTA
>24
ACTACGGGCGGCTGCAGTGGGGAATATTGGACAATGGGCGCAAGCCTGATCCAGCTATGCCGCGTGAGTGAGGAAGGCCT
TAGGGTTGTAAAACTCTTTCAGTAGGGAAGATAATGACGGTACCTACAGAAGAAGTCCCGGCAAACTCCGTGCCAGCAGC
CGCGGTAAGACGGAGGGGGATAGCGTTGTTCGGAATGATGGGGCGTAACGAGCATGTAGGCGGTTCTATAAGTTAAGGGT
GAAAGGCCAGGGCTCAACCCGGGAGCTGCTCTTACTACTGTAGGACTAGAGTCCGTCAGAGGATAGCGTACTTCCTAGTG
TCGCGGTGAAATTCGTCGATATTAGGAGGAACACCAGTGGCGAAGGCGGCTTTCTGGTCCGGTACTGACGCTGAGGTGCG
AAAGCGTGGGGAGCAAACAGGATTAGATACCCCGGTAGTC
>25
CCTACGGGGGGCAGCAGTGGGGAATATTGGACAATGGGCGCAAGCCTGATCCAGCTATGCCGCGTGAGTGAGGAAGTCCT
TAGGGTTGTAAAACTCTTTCAGTAGGTATGATAATGACGTTACCTACAGATTAAGTCCCGGCAATCTCCTTGCCAGCATC
CTCGTTAATACGTATGTTTAAAGCGTTGTTCTTAATTATTTTTCGTAAAGGGCATGTAGACGGTTCTATAACTGCAGGGG
GAAATGCCAGGGCTCAACCGTGGAGCTGCTCTGAATACTGTAGGACTAGAGTCCGGAAGAGGATAGCGGAATGAAAAGAG
TAGAGGTGAAATACGTAGATATTAGGAGGAACACAAGAGGAGAAGGCGGAATTATGGTCCGGTACTGACGATGAGGTGCG
AAAGGGAGGGGAGCAAAAAAGAGTAGATACCCTTGTAGTA
>26
ACTACGGGTGGCAGCAGTGGGGAATATTGGACAATGGGCGCAAGCCTGATCCAGCGACGCCGCGTGAGTGAAGAAGGCCT
TCGGGTTGTAAAGCTCTTTTAGTGGGGAAGATAATGACGGTACCCACAGAAAAAGCCCCGGCTATCTTCGTGCCAGCAGC
CGCGGTAATACGCAGGGGGCTAGCGTTACTCGGAAGTATTGGGCGTCAAGCGTGCGTCGGCTGCTTAGTAAGTCAAAAGT
GAAAGCCATGTGCTCAACCTACGTATTGCTTTTGAAACTGCTGAGCTTGCGTACTGTAGGGGATAGCGGTCTTCCTAGTG
TAGGGGTGAAATTCGTAGATATTAGGAGGAACTCCGGAGGCGAAAGCGGTTATCTGGACAGTCACTGACGCTGTTGCACG
AAAGCGTGGGGAGCAAACAAGATTAGATACCCGGGTAGTC
>27
ACTACGGGGGGCAGCAGTGGGGAATATTGCGCAATGGGCGGAACCCTGACGCAGCAACGCCGCGTGAGTGATGAAGGTCT
TCGGATTGTAAAGCTCTATCTGTAGGGAAGAAAATGACGGTACCTGAAGAGGAAGCCACGGCTAACTACGTGCCAGCAGC
CGCGGGAATACGTAGGGGGCAAGCGTTTTCCGGAGTTACGGGGCGTAAAGGGAGCGTAGGCGGTAATGTCAGTCTGGAGT
GAAATCCCACGGCTCAACCGTGGGTTTGCTTTCGAAACTGGCTAGCTCGAGTGCAGGAGAGGTAAGTGGATTTCCTAGTG
TAGCGGTGAAATGCGTCGATATTAGGAGGCACCCCAGTGGCGACGGCGGCTTACTGGACTGTAACTGACGCTGAGGCTCG
AAAGCGTGGGGAGCAAACAGGATTAGATACCCTTGTAGTC
>28
CCTACGGGCGGCTGCAGTGGGGAATATTGGACAATGGGCGCAAGCCTGATCCAGCGACGCCGCGTGAGTGAAGAAGGCCT
TCGGGTTGTAAAGCTCTTTTAGTGGGGAAGATAATGACGGTACCCACAGAAAAAGCCCCGGCTAACTTCGTGCCAGCAGC
CGCGGTAATACGAAGGGGGCTAGCGTTACTCGGAATTATTGGGCGTAAAGCGTGCGTAGGCTGCTTAGTAAGTCAAAAGT
GAAAGCCTTGGGCTCAACCTAAGAATTGCTTTTGAAACTGCTGAGCTTGAGTACTGTAGAGGATAGCGGAATTCCTAGTG
TAGAGGTGAAAGTCGTAGATATTAGGAGGAACACCGGAGGCGAAAGCGGTTAACTGGACAGTAACTGACGCTGTTGCGCG
AAAGCGTGGGGAGCAAACAAGATTAGATACCCCGGTAGTC
>29
CCTACGGGCGGCTGCAGTGGGGAATATTGGACAATGGGCGCAAGCCTGATCCAGCGACGCCGCGTGAGTGAAGAAGGCCT
TCGGGTTGTAAAGCTCTTTTAGTGGGGAAGATAATGACGTTACCCACAGAAAAAGCCCCGGCTATCTTCCTGCCAGCAAC
CGCGCTAATACGCAGGGTGCTAGCGTTACTCGTAATTATTTGTCGTAAAGCGTGAGTAGGCTGCTTAGTAAGTCAAAAGT
GAAAGCCTTGGGCTCAACCTAAGAATTGCTTTTGAAACTGCTGAGCTTGAGTACTGTAGGGGATAGCGGAATTCCTAGTG
TAGGGGTGAAATACGTAGATATTAGGAGGAACACCGGAGGCGAAAGCGGTTATCTGGACAGTCACTGACGCTGTTGCACG
AAAGCGTGGGGAGCAAACAAGATTAGATACCCCGGTAGTC
>30
CCTACGGGCGGCTGCAGTGGGGAATATTGGACAATGGGCGCAAGCCTGATCCAGCGACGCCGCGTGAGTGAAGAAGGCCT
TCGGGTTGTAAAGCTCTTTCAGTGGGGAAGATAATGACGGTACCCACAGAAAAAGCCCCGGCTAACTTCGTGCCAGCAGC
CGCGTTAATACGAATGGGGCTAGCGTTATTCTCAATTATTGTGCGTAAAGCGTGCGTAGTCTGCTTAGTAAGTCAGAAGT
GAAAGCCTTGGGCTCAACCTAAGAATTGCTGTTGAAACTGCTGAGCTCGAGTACTGAAGAGGATAGCGGAATTCCGAGTG
TAGGGGTGAAATTCGTAGATATTAGGAGGAACACCGGAGGAGAAGGCGGTTAACTGGACAGTCACTGACGCTGTTGCACG
AAAGCGTGGGGAGCAAACAAGATTAGATACCCCGGTAGTA
>31
ACTACGGGGGGCAGCAGTGGGGAATATTGCACAATGGGGGAAACCCTGATGCAGCGACGCCGCGTGAGTGAAGAAGTATT
TCGGTATGTAAAGCTCTATCAGCAGGGAAGATAATGACAGTACCTGACTAAGAAGCCCCGGCTAACTACGTGCCAGCAGC
CGCGGAAATACGTAGGGGGCAAGCGTTAACCGGATTTACGGGGTGTAAAGGGAGCGAAGGTGGCAGGCTAAGTCAGATGT
GAAAGCCCGGGGCTCAACCCCGGGACTGCATTTGAACCTGTCCTGCTCGCGTGCAGGAGAGGTAAGTGGACTTCCTCGTG
TAGCGGTGAAATGCGTAGATATTAGGAGGAACACCAGTGGCGAAGGCGGCTTACTGGACTGTAACTGACACTTAGGCTCG
AAAGCGTGGGGAGCAAACAAGATTAGATACCCGTGTAGTC
>32
CCTACGGGCGGCAGCAGTGGGGAATATTGGACAATGGGGGAAACCCTGATCCAGCAATGCCGCGTGTGTGAAGAAGGCCT
TCGGGTTGTAAAGCACTTTCGGTGGGGAAGAAATTCTTAAGGGTAAGATCCTTGGGCGGTGACGTTACCCACAGAAGAAG
CACGGGCGAACTCGGTGCCAGCAGCCGCTGTAATACAGAGAGGGAAAGCGTTAATCGGAATCACTGGGCGTAAAGCGCGC
GTAGGTGGATAGTTAAGTCGGATGTGAAAGCCCTAGGCTTAACTTAGGAATTGCACCCGATACTTGGTGTCTCGCGTCTG
GTCGCGGGACGTGGCATTTCCGGTGTCGCGGTCACCTGCGTCGCTATCGGAAAGAACCCCAGTGGCGACGGCGACTTCCT
GGACCAATACTGACACTGAGGCGCGAAAGCGTGGGGAGCAAACAGGATTAGATACCCCTGTAGTC
>33
CCTACGGGGGGCAGCAGTGGGGAATATTGGACAATGGGCGCAAGCCTGATCCAGCGACGCCGCGTGAGTGAAGAAGGCCT
TCGGGTTGTAAAGCTCTTTTAGTGGGGAAGATAATGACGGTACCCACAGAAAAAGCCCCGGCTAACTTCGTGCCAGCAGC
CGCGGTAATACGAAGGGGGCTAGCGTTACTCGGAATTATTGGGCGTAAAGCGTGCGTAGGCTGCTTAGTAAGTCAAAAGT
GAAAGCCTTGGGCTCAACCTACGAATTGCTGTTGAAACTGCTGAGCTTGAGTACTGTAGGGGATAGCGGAATTCCTAGTG
TAGGGGTGAAATTCGTAGATATTAGGAGGAACACCGGAGGCGAAAGCGGTTATCTGGACAGTCACTGACGCTGTTGCACG
AAAGCGTGGGGAGCAAACAGGATTAGATACCCTAGTAGTC
>34
ACTACGGGCGGCAGCAGTGGGGAATATTGCACAATGGGCGCAAGCCTGATGCAGCGACGCCGCGTGAGGGATGACGGCCT
TCGGGTTGTAAACCTCTTTCAGCAGGGAAGAAGCCTTCGGGTGACGGTACCTGCAGAAGAAGCACCGGCTAACTACGTGC
CAGCAGCCGCGGTAATACGTTGGGTGCGAGCGTTGTCCGGAATTCTTGGGCGTAAAGAGCTCGTAGGCGGCCTGTCGCGT
CGGATGTGGAAGCCCGGGGCTTCACCCCGGGTCTGCCTTCGCTACGGGCCGGCTAGCGTTCCGCCGGGGCGATCGCATTT
CCTGGTGTAGCGGTGAACTGCGCAGATATCAGGAGGAACACCGGGGGCGAAGGCGGATCTCTGGGCCGATACTGACGCTG
AGGAGCGAAAGCATGGGGAGCGAACAAGATTAGATACCCGTGTAGTC
>35
ACTACGGGTGGCAGCAGTGGGGAATATTGGACAATGGGGGAAACCCTGATCCAGCAATGCCGCGTGTGTGAAGAAGGCCT
TCGGGTTGTAAAGCACTTTCGGCGGGGAAGAAATTCTTAAGGGTAATATCCTTGGGCGTTGACGTTACCCACAGAAGAAG
CACGGGCTAACTCTGTGCCAGCAGCCGCGGTAAGACAGAGAGTGCAAGCGTGAATCGGAATCTCTGGGCGTAAAGCGCGC
GTAGGTGGATATTTTAGTCGGATGTGAAAGCACTAGGCTTAACTTAGGAATTGCCCCCGTTCCTGGGTGCCTCGAGTATG
GTAGCGGGACGTGGATTTTCCGGTGTCGCGGTGACATGCGTAGATATCGGAAAGAACACCAGTGGCGAAGGCGACTTCCT
GGACCAATACTGACACTGAGGCGCGAAAGCGTGGGGAGCAAACAGGATTAGATACCCGAGTAGTC
>36
ACTACGGGTGGCAGCAGTGGGGAATATTGGACAATGGGGGAAACCCTGATCCAGCAATGCCGCGTGTGTGAAGAAGGCCT
TCGGGTTGTAAAGCACTTTCGGCGGGGAAGAAATTCTTAAGGGTAATATCCTTGGGCGTTGACGTTACCCACAGAAGAAG
CACGGGCTAACTCTGTGCCAGCAGCCGCGGTAATACAGAGAGTGACAGCGTTAATCGGAATCACTGGGCGTAAAGCGCGC
GTAGGTGGATATTTAAGACGGATGTGAAAGCCCTAGGCTTAACTTAGGAATTGCACCCGCTCCTGGGTGCCTCGTGTTTG
GTCGCGGGAAGTGGCATTTCCGGTGTCGCGGTGAAATGCGTAGATATCGGAAAGAACACCAGTGGCGAAGGCGACTTCCT
GGACCAATACTGACACTGAGGCGCGAAAGCGTGGGGAGCAAACAGGATTAGATACCCGAGTAGTC
>37
ACTACGGGCGGCTGCAGTGGGGAATATTGCACAATGGGGGAAACCCTGATGCAGCAACGCCGCGTGAGTGATGAAGGCCT
TCGGGTTGTAAAGCTCTGTTTCCAGGGACGATAATGACGGTACCTGGGGAGGAAGCCACGGCGAACTACGTGCCAGCAGC
CGCGGGAATACGTAGGTGGCCAGCGTTGTCCGGATTTACTGGGCGTAAAGGGAGCGTCGGCGGATTTGTAAGTGGGATGT
GAAATCCCCGGGCGCAACCCGGGGGCGGCATTCCACACTGGCAGTCTCGAGTGTCGGAGCGGCCAGCCGACTTCCTATTG
TCGCGGTGAAATGCGTAGAGATTAGGAAGAATACCAGTGGCGAAGGCGGCTTTCTGGACGATAACTGACGCTGAGGCTCG
AAAGCGTGGGGAGCAAACAGGATTAGATACCCCGGTAGTC
>38
ACTACGGGCGGCAGCAGTGGGGAATCTTGCGCAATGGGCGAAAGCCTGACGCAGCGACGCCGCGTGCGGGAGGAAGCCTT
TCGGGGTGTAAACCGCTGTCAGGGGGGAAGAAGGGGCGGGGGAGGAAATGCCCCTGTGTTGACGGTACCTCCAAAGGAAG
CACCGGCCAACTCCGTGCCAGCAGCCGCGGTAATACAGAGGGTGCGAGCGTGGTTCGGAATTACTGGGCGTAAAGCGCGC
GAAGGCGGCCCTTTCAGTCTACCCGTGAAAGGCCGGAGCTCCACTCCGTGCACGCCGGGGGTTCCTGGGGGGCTGGAGCC
CGGTCGCGGCCGGCGCACTTCCGGGTGTCGCGGTGGAATGCGTAGAGATCCGGAAGAACACCAGAGGCGAAGGCGGCCTG
CTGGGCCTTGTCTGACGCTGAGGCGCGAAAGCGTGGGGAGCGAACAAGATTAGATACCCGTGTAGTC
>39
CCTACGGGCGGCTGCAGTGGGGAATATTGGACAATGGGGGAAACCCTGATCCAGCAATGCCGCGTGTGTGAAGAAGGCCT
TCGGGTTGTAAAGCACTTTCGGTGGGGAAGAAATTCTTAAGGGTAATATCCTTGGGCGTTGACGTTACCCACAGAAGAAG
CACTGGCTAACTCTGTGCCAGCAGCCGCGGTAATACAGAGAGTGCAAGCGTTAATCGGAATCACTGGGCGTAATGCGCGC
GTAGGTGGATATTTAAGTCGGATGTGAAAGCCCTAGGCTTAACTTAGGAATTGCACCCGATACTGGGTGTCTCGAGTATG
GTAGAGGGAAGTGGAATTTCCGGTGTAGCGGTGAAATGCGTAGATATCGGAAAGAACACCAGTGGCGAAGGCGACTTCCT
GGACCAATACTGACACTGAGGCGCGAAAGCGTGGGGAGCAAACAGGATTAGATACCCCAGTAGTC
>40
CCTACGGGCGGCTGCAGTGGGGAATATTGGACAATGGGGGAAACCCTGATCCAGCAATGCCGCGTGTGTGAAGAAGGCCT
TCGGGTTGTAAAGCACTTTCGGTGGGGAAGAAATTCTTAAGGGTAATATCCTTGGGCGTTGACGTTACCCACAGAAGAAG
CACTGGCTAACTCTGTGCGAGCAGCCGCTGGAATACAGAGAGTGCAAGTGTTAAGCGGAATCACTGGGCGTAAAGCGCGC
GTAGGTGGATATTGAAGTCGGATGTGAAAGCCCTAGGCTTAACTTAGGAATTGCACCCGATACTGGGTGTCTCGAGTATG
GTAGAGGGAAGTGGAATTTCCGGTGTAGCGGTGAAATGCGTAGATATCGGGAAGAACACCAGTGGCGAAGGCGACTTCCT
GGACAAATACTGACGCTGAGGCGCGAAAGCGTGGGGAGCAAACAGGATTAGATACCCCAGTAGTC
>41
ACTACGGGTGGCTGCAGTGGGGAATATTGCACAATGGGGGAAACCCTGATGCAGCAACGCCGCGTGAGTGATGACGGCCT
TCGGGTTGTAAAGCTCTGTCTTCAGGGACGATAATGACGGTACCTGAGGAGGAAGCCACGGCTCACTACGTGCCAGCAGC
CGCGGTAAGACGGAGGGGGCAAGCGTTGTCCGGATTTACTGGGCGTAAAGGGAGCGTAGGCGGAAGTTTAAGTGGGATGT
GAAATACCCGGGCTCAACCTGGGGGCTGCATTCCAAACTGGGAGTCTAGAGTACAGGAGGGGCCCGCGCCCTTCCTAGTG
TCGCGGTGACATGCGTAGCGATTAGGAAGAACCCCGGTGGCGAAGGCGGCTTTCTGGACTGTAACTGACGCTGAGGCTCG
AAAGCGTGGGGAGCGAACAGGATTAGATACCCTTGTAGTC
>42
ACTACGGGGGGCTGCAGTGGGGAATATTGGACAATGGGCGCAAGCCTGATCCAGCGACGCCGCGTGAGTGAAGAAGGCCT
TCGGGTTGTAAAGCTCTTTTAGTGGGGAAGATAATGACGGTACCCACAGAAAAAGCCCCGGCGAACGTCGTGCCAGCAGC
CGCGGTAATACGAAGGGGGCTAGCGTTACTCGGAATTATTGGGCGTAAAGCGTGCGTAGGCTGCTTAGTAAGTCAAAAGT
GAAAGCCTTGGGCTCAACCTCAGAATTGCTTTTGAAACTGCTGAGCTTGCGTACTGTAGGGGCTCGCGGCTTTCCTAGTG
TCGGGGTTACATTCGTAGATCTTAGGAGGAACACCGGAGGCGAAAGCGGTTATCTGGACAGTCACTGACGCTGTTGCACG
AAAGCGTGGGGAGCAAACAGGATTAGATACCCTGGTAGTC
>43
ACTACGGGCGGCAGCAGTGGGGAATATTGCACAATGGGCGAAAGCCTGATGCAGCGACGCCGCGTGAGGGATGACGGCCT
TCGGGTTGTAAACCTCTTTCAGCAGGGAAGAAGCGAAAGTGACGGTACCTGCAGAAGAAGCGCCGGCTAACTACGTGCCA
GCAGCCGCGGTAATACGTAGGGCGCAAGCGTTGTCCGGAAGTATTGGGCGTAAAGAGCTCGTAGGCGGCTTGTCACGTCG
ATTGTGAAAGCTCGGGGCTTAACTCCGAGTCTGCAGTCGATACGGGCTAGCTAGAGTGTGGTAGGGGAGATCGGAATTCC
TGGTGTAGCGGTGAAATGCGCAGATATCAGGAGGAACACCGGTGGCGAAGGCGGATCTCTGGGCCATTACTGACGCTGAG
GAGCGAAAGCGTGGGGAGCGAACAAGATTAGATACCCTGGTAGTC
>44
CCTACGGGGGGCAGCAGTGGGGAATATTGCACAATGGGCGAAAGCCTGATGCAGCGACGCCGCGTAAGGGATGACGGCCT
TCGGGTTGTAAACCTCTTTCGACAGGGACGAAGCGCAAGTGACGGTACCTGTAGAAGAAGCACCGGCCAACTACGTGCCA
GCAGCCGCGGTAATACGTAGGGTGCGAGCGTTGTCCGGAATTACTGGGCGTAAAGAGCTTGTAGGCGGTTCGTCGCGTCG
TTCGTGAAAACTTGGGGCTCAACCCCAAGCTTGCGGGCGATACGGGCGGACTAGAGTACTTCAGGGGAGACTGGAATTCC
TGGTGTAGCGGTGAAATGCGCAGATATCAGGAGGAACACCGGTGGCGAAGGCGGGTCTCTGGGAAGTAACTGACGCTGAG
AAGCGAAGGCGTGGGTAGCGAACAAGATTAGATACCCGGGTAGTC
>45
CCTACGGGGGGCAGCAGTGGGGAATATTGGACAATGGGCGCAAGCCTGATCCAGCTATGCCGCGTGAGTGAGGAAGGCCT
TAGGGTTGTAAAACTCTTTCAGTAGGGAAGATAATGACGGTACCTACAGAAGAAGTCCCGGCAAACTCCGTGCCAGCAGC
CGCGGTAATACGGAGGGGGCAAGCGTTGTTCGGAATTATTGGGCGTAAAGGGCATGTAGGCGGTTCGATAAGTTAAGGGT
GAAATGCCAGGGCTCAACCCTGGAGCTGCTCTTAATACTGTAGGACTAGAGTCCGGAAGAGGATAGCGGAATTCCTAGTG
TAGAGGTGAAATTCGTAGATATTAGGAGGAACACCAGTGGCGAAGGCGGCTTTCTGGTCCGGTACCGACGCTGAGGTGCG
AAAGCGTGGGGAGCAAACAAGATTAGATACCCGGGTAGTC
>46
CCTACGGGCGGCTGCAGTGGGGAATATTGGACAATGGGCGCAAGCCTGATCCAGCGACGCCGCGTGAGTGAAGAAGGCCT
TCGGGTTGTAAAGCTCTTTTAGTGGGGAAGATAATGACGGTACCCACAGAAAAAGCCCCGGCTAACTTCGTGCCAGCAGC
CGCGGTAATACGAAGGGGGCTAGCGTTACTCGGAATTATTGGGCGTAAAGCGTGCGTGGGCTGCGTAGTAAGTCAAAAGT
GAAAGCCTTGGGCTCAACCTAAGAATTGCTTTTGAAACTGCTGAGCTTGAGTACTGTAGGGGATAGCGGAATTCCTAGTG
TAGGGGTGAAATTCGTAGATATTAGGAGGAACACCGGAGGCGAAAGCGGTTATCTGGACAGTCACTGACGCTGTTGCACG
AAAGCGTGGGGAGCAAACAAGATTAGATACCCTTGTAGTC
>47
CCTACGGGCGGCTGCAGTGGGGAATATTGCACAATGGTGGATACCCTGATGCAGCAACGCCGCGTGAGTGATGACGGCCT
TCGGTTTGTAAAGCTCTGTCTGCAGGGAAGAAAAGGACGGTACATGAGGAGGAAGCGACGGCGAACTACGGGCCAGCAGC
CGCGGAAATACGTATGTGGCAGGGGTGGTCCGGAAGGAATGGGCGGAAAGGGAGCGTAGGCGGAAGCGTAAGTGGGATGT
GAAAGACCCGGGCGCAACCCGGGTGCGGCATACAAAACTGGGAGTCTAGAGTACAGGAGGGGAAACCGGACTTCCTCTTG
TAGCTTTTCTTTTCGTAGAGCTCACGACCCACCCCGTTGCCGCAGGCGGCTTTCTGGACTGTGACTGACGCTTAGGCTCG
AAAGCGTGGGGAGCGAACCGGATTAGATACCCCGGTAGTC
>48
CCTACGGGCGGCTGCAGTGGGGAATATTGCACAATGGGCGCAAGCCTGATGCAGCGACGCCGCGTGAGGGATGACGGCCT
TCGGGTTGTAAACCTCTTTCAGCAGGGAAGAAGCCTTCGGGTGACGGTACCTGCAGAAGAAGCACCGGCTAACTACGTGC
CAGCAGCCGCGGTAATACGTAGGGTGCGAGCGTTGTCCGGAATTATTGGGCGTAAAGAGCTCGTAGGCGGCCTGTCGCGT
CGGTGGTGAAAGCCCGGGGCTTAACCCCGGGTCTGCATTCGATACGGGCAGGCTAGAGTTCGGCAGGGGAGATCGGAATT
CCTGGTGTAGCGGTGAAATGCGCAGATATCAGGAGGAACACCGGTGGCGAAGGCGGATCTCTGGGCCGATACTGACGCTG
AGGAGCGAAAGCATGGGGAGCGAACAAGATTAGATACCCGTGTAGTC
>50
ACTACGGGCGGCTGCAGTGGGGAATATTGGACAATGGGCGCAAGCCTGATCCAGCGACGCCGCGTGAGTGAAGAAGGCCT
TCGGGTTGTAAAGCTCTTTTAGTGGGGAAGATAGTGACGGTACCCACAGAAAAAGCCCCGGCGAACTGCGTGCCAGCAGC
CGCGGTAATACGAAGGGGGCTAGCGTTCCTCGGAATGATTGGGCGTAAAGCGTGCGTAGGCTGCTTAGTAAGTCAAAAGT
GAAAGCCATGGGCTCAACCTACGAATTGCTTTTGAAACTGCTGAGCTTGAATACTGTCGGGGCTCGCGGCTTTCCTCGTG
TCGGGGTGCCATTCGTAGATATTAGGAGGAACACCGGAGGCGAAAGCGGTTATCTGGACAGTCACTGTCGCTGTTGCACG
AAAGCGTGGGGAGCAAACAGGATTAGATACCCGGGTAGTC
>51
ACTACGGGTGGCTGCAGTGGGGAATATTGGACAATGGGCGCAAGCCTGATCCAGCTATGCCGCGTGAGTGAGGAAGGCCT
TAGGGTTGTGAAACTCTTTCAGTAGGGAAGATAATGACGGTACCTACAGAAGAAGTCCCGGCAAACTCCGTGCCAGCAGC
CGCGGTAATACGGAGGGGGCAAGCGTTGATCGGAATTAGTGGGCGTAAAGGGCATGTAGGCGGTTCTATAAGTTAAGGGT
GAAATGCCCGGGCTCAACCCTGGAGCTGCTCTTACTACTGTAGGACTCGCGTCCGGAAGAGGCTCGCGCCCTTCCTGGTG
TCTCGGTGCACTTCGTAGATATTAGGAGGAACCCCAGTGGCGAAGGCGGCTTTCTGGTCCGGTACTGACGCTGAGGTGCG
AAAGCGTGGGGAGCAAACAGGATTAGCTACCCCAGTAGTC
>52
CCTACGGGAGGCAGCAGTAAGGAATATTGGTCAATGGACGCAAGTCTGAACCAGCCATGCCGCGTGAAGGATGAAGGTCC
TCTGGATTGTAAACTTCTTTTATATGGGACGAAACCCCGGCATTCTTGCCGGACTGACGGTACCATAGGAATAAGCACCG
GCTAACTCCGTGCCAGCAGCCGCGGTAATACGGAGGGTGCAAGCGTTATCCGGATTCACTGGGTTTAAAGGGTGCGTAGG
AGGGCAGGTAAGTCAGTGGTGAAATCTCCGGGCTTAACTCGGAAACTGCCGTTGATACTATCTGCCCTGAATACCGTGGA
GGTGAGCGGAATATGTCATGTAGCGGTGAAATGCTTAGATATGACATAGAACACCAATTGCGAAGGCAGCTCACTACACG
AATATTGACTCTGAGGCACGAAAGCGTGGGGATCAAACAAGATTAGATACCCCAGTAGTC
>53
ACTACGGGCGGCTGCAGTGGGGAATATTGGACAATGGGCGCAAGCCTGATCCAGCGACGCCGCGTAAGTGAAGAAGGCCT
TCGGGTTGTAAAGCTCTTTTAGTGGGGAAGATAATGACGGTACCCACAGAAAAAGCCCCGGCTAACTGCGTGCCAGCAGC
CGCGGTAATACGAAGGGGGCTTGCGTTACTCGGCATTATTGGGCGTAAAGCGTGCGTCGGCGGCTTAGTAAGTCAAAAGT
GAAAGCCTTGGGCACAACCTAAGATTTGCTTTTGAAACTGCTGAGCTTACGTACTGTCGGGGCTAGCGGCCTTCCTCGTG
TCGGGGTGAAATTCGTAGATCTTAGGAGGCACACCGGAGGCGAAAGCGGTTATCTGGACAGTCACTGACGCTGTTGCACG
AAAGCGTGGGGAGCAAACAAGCTTCTCTCCCCCGAGTAGTC
>54
CCTACGGGAGGCAGCAGTAAGGAATATTGGTCAATGGACGCAAGTCTGAACCAGCCATGCCGCGTGAAGGATGAAGGTCC
TCTGGATTGTAAACTTCTTTTATATGGGACGAAACCCCGGCATTCTTGCCGGACTGACGGTACCATAGGAATAAGCACCG
GCTAACTCCGTGCCAGCAGCCGCGGTAATACGGAGGGTGCAAGCGTTATCCGGATTCACTGGGTTTAAAGGGTGCGTAGG
AGGGCAGGTAAGTCAGTGGTGAAATCTCCGGGCTTAACTCGGAAACTGCCGTTGATACTATCTGCCCTGAATACCGTGGA
GGTGAGCGGAATATGTCATGTAGCGGTGAAATGCTTAGATATGACATAGAACACCAATTGCGAAGGCAGCTCACTACACG
AATATTGACTCTGAGGCACGAAAGCGTGGGGATCAAACAAGATTAGATACCCCAGTAGTC
>55
CCTACGGGGGGCAGCAGTGGGGAATATTGGACAATGGGCGCAAGCCTGATCCAGCGACGCCGCGTGAGTGAAGAAGGCCT
TCGGGTTGTAAAGCTCTTTTAGTGGGGAAGATAATGACGGTACCCACAGAAAAAGCCCCGGCTAACTTCGTGCCAGCAGC
CGCGGTAATACGAAGGGGGCTAGCGTTACTCGGAATTATTGGGCGTAAAGCGTGCGTAGGCTGCTTAGTAAGTCAAAAGT
GAAAGCCTTGGGCTCAACCTAAGAATTGCTTTTGAAACTGCTGAGCTTGAGTACTGTAGGGGATAGCGGAATTCCTAGTG
TAGGGGTGAAATTCGTAGATATTAGGAGGAACACCGGAGGCGAAAGCGGTTATCTGGACAGTCACTGACGCTGTTGCACG
AAAGCGTGGGGAGCAAACAGGATTAGATACCCCTGTAGTC
>56
CCTACGGGCGGCTGCAGTGGGGAATATTGGACAATGGGCGAAAGCCGGATCCAGCCATGCTGTGTGTGTGAAGAAGGTCT
TGGAATTGTAAGGCACCTTAAGTTGGGAGGAAGGGCAGTAAGCGAATACCTTGCTGTTTTGACGTTACCGACAGAATAAG
CACCGGCTAACTTCGTGCCAGCAGCCGCGGTAATACGAAGGGTGCAAGCGTGAATCGGAATTACAGGGCGTAAAGCGCGC
GTAGGTGGTTCGTTAAGTTGGCTGTGAAAGCGCCGGGCTCAACCTGGGAACTGCATCCAAAACTGGCGAGCTAGAGTATG
GCAGAGGGTGGTGGATTTTTCTTTGTATCGGTGAAATGCGTCGATCTAGGACGGCACAACACTGCCGAACGCGACCACCT
GCACAAGTACTGAAACTGCGGTGCGCGAGCGTCGGCAGCAAGCAGGATTAGATACCCCGGTAGTC
>58
CCTACGGGCGGCAGCAGTGGGGAATATTGGACAATGGGCGAAAGCCTGATCCAGCCATGCCGCGTGAGTGATGAAGGCCT
TAGGGTTGTAAAGCTCTTTCGGCGGGGACGATAATGACGGTACCCGCAGAAGAAGCCCCGGCTAACTTCGTGCCAGCAGC
CGCGGTAATACGAAGGGGGCTAGCGTTGCTCGGAATCACTGGGCGTAAAGGGCGCGTAGGCGGCCGATCAAGTCAGAGGG
GAAAGCCCAAGGCTCGACCTTGGAATTGCCTTTGATACTGTTCGGCTCGAGACCGGAAGAGGTTAGTGGAACTGCGAGTG
TAGAGGTGAAATTCGTAGATATTCGCAAGAACACCAGTGGCGAAGGCGGCTAACTGGGCCGGTTCTGACGCGGAGGCGCG
AAAGCGTGGGGAGCAAACAAGATTAGATACCCGTGTAGTC
>59
ACTACGGGCGGCTGCAGTGGGGAATATTGGACAATGGGCGCAAGCCTGATCCAGCTATGCCGCGTGAGTGAGGAAGGCCT
TAGGGTTGTAAAACTCTTTCAGTAGGGAAGATAATGACGGTACCTACAGAAGAAGTCCCGGCAAACGCCGTGCCAGCAGC
CGCGGTAATACGGAGGGGGCAAGCGTTTTTCGGAAGTATTGGGAGTAAAGGGCATGTAGGCGGTTCTATAAGTTACGGGT
GAACTGCCAGGGCTCAACCCGGGAGCTGCTCTTAATACTGTAGGACTAGAGTCCGGCAGAGGCTCGCGGCTTTCCTAGTG
TCGCGGTGAAATTCGTCGATATTAGGAGGAACACCAGTGGCGAAGGCGGCTTTCTGGTCCGGTACTGACGCTGAGGTGCG
AAAGCGTGGGGAGCAAACAAGATTAGCTCCCCGGGTAGTC
>60
CCTACGGGGGGCTGCAGTGGGGAATTTTGCACAATGGGCGAAAGCCTGATGCAGCAACGCCGCGTGCGTGATGAAGGTCT
TCGGATCGTAAAGCACTTTCGACCGGGACGAAAACCCGTTGGCTAACATCCAACGGTTCGACTGTACCGGGAGAAGAAGC
ACCGGCTAACTCTGTGCCAGCAGCCGCGGTAATACAGAGGGTGCAAGCGTCGTTCGGAGTTAGTGGGCGTAAAGCGCGTG
TGGGAGGCTGTGCAAGTCGGGTGTGACAGCCCGCAGCTTAACTGGGGAAGTGCGCCCGAAGCTGCAGAGCTTGAGTACCG
GAGAGGATGGCGGAATTCCCCAAGTAGAGGTGAAAGTCGTAGATATGGGGAGGAACACCGGTGGCGAAGGCGGCCATCTG
GACGGATACTGACGCTGAGACGCGAAAGCGTGGGTAGCAAACAGGATTAGATACCCGGGTAGTC
>61
CCTACGGGTGGCAGCAGTGGGGAATATTGGACAATGGGGGAAACCCTGATCCAGCAATGCCGCGTGTGTGAAGAAGGCCT
TCGGGTTGTAAAGCACTTTCGGTGGGGAAGAAATTCTTAAGGGTAATATCCTTGGGCGTTGACGTTACCCACAGAAGAAG
CACTGGCTAACTCTGTGCCAGCAGCCGCGGTAATACAGAGAGTGCAAGCGTTAATCGGAATCACTGGGCGTAAAGCTCGC
GTAGGTGGATATTTAAGTCGGATGTGAAAGCCCTAGGCTTAACTTAGGAATTGCACCCGATACTGGGTGTCTCGAGTATG
GTAGAGGGAAGTGGAATTTCCGGTGTAGCGGTGAAATGCGTAGATATCGGAAAGAACACCAGTGGCGAAGGCGACTTCCT
GGACCAATACTGACACTGAGGCGCGAAAGCGTGGGGAGCAAACAAGATTAGATACCCTAGTAGTC
>62
CCTACGGGGGGCTGCAGTGGGGAATATTGGACAATGGGCGCAAGCCTGATCCAGCGACGCCGCGTGAGTGAAGAAGGCCT
TCGGGTTGTAAAGCTCTTTTAGTGGGGAAGATAATGACGGTACCCACAGAAAAAGCCCCGGCTAACTTCGTGCCAGCAGC
CGCGGTAATACGAAGGGGGCTAGCGTTACTCGGCATTATTGGGCGTAAAGCGTGCGTAGGCTGCTTAGTAAGTCAAAAGT
GAAAGCCTTGGGCTCAACCTAAGAATTGCTTTTGAAACTGCTGAGCTTGAGTACTGTAGGGGATAGCGGAATTCCTAGTG
TAGGGGTGAAATTCGTAGATATTAGGAGGAACACCGAAGGCGAAAGCGGTTATCTGGACAGTCACTGACGCTGTTGCACG
AAAGCGTGGGGAGCAAACAGGATTAGATACCCGGGTAGTC
>63
CCTACGGGGGGCAGCAGTGGGGAATATTGGACAATGGGCGCAAACCTGATCCAGCGACGCCGCGTGAGTGAAGAAGGCCT
TCGGGTTGTAAAGCTCTTTTAGTGGGGAAGATAATGACGGTACCCACAGAAAAAGCCCCGGCTAACTTCGTGCCAGCAGC
CGCGGTAATACGAAGGGGGCTGGCGTTACTCGGAATTATTGGGCGTAAAGCGTGCGTAGGCTGCTTAGTAAGTCAAAAGT
GAAAGCCTTGGGCTAAACCTAAGAATTGCTTTTGAAACTGCTGAGCTTGAGTACGGTAGAGGATAGCGGAATTCCTAGTG
TAGGGGTGAAATTCGTAGATATTAGGAGGAACACCGGAGGCGAAAGCGGTTATCTGGACAGTCACTGACGCTGTTGCACG
AAAGCGTGGGGAGCAAACAAGATTAGATACCCGAGTAGTC
>64
CCTACGGGTGGCAGCAGTGGGGAATATTGGACAATGGGGGAAACCCTGATCCAGCAATGCCGCGTGTGTGAAGAAGGCCT
TCGGGTTGTAAAGCACTTTCGGTGGGGAAGAAATTCTTAAGGGTAATATCCTTGGGCGTTGACGTTACCCACAGAAGAAG
CACTGGCTAACTCTGTGCCAGCAGCCGCGGTAATACAGAGAGTGCAAGCGTTAATCGGAATCACTGGGCGTAAAGCGCGC
GTAGGTGGATATTTAAGTCGGATGTGAAAGCCCTAGGCTTAACTTAGGAATTGCACCCGATACTGGGTGTCTCGAGTATG
GTAGAGGGAAGTGGAATTTCCGGTGTAGCGGTGAAATGCGTAGATATCGGAAAGAACACCAGTGGCGAAGGCGACTTCCT
GGACCAATACTGACACTGAGGCGCGAAAGCGTGGGGAGCAAACAAGATTAGATACCCTAGTAGTC
>65
CCTACGGGGGGCTGCAGTGGGGAATATTGGACAATGGGCGCAAGCCTGATCCAGCGACGCCGCGTGAGTGAAGAAGGCCT
TCGGGTTGTAAAGCTCTTTTAGTGGGGAAGATAATGACGGTACCCACAGAAAAAGCCCCGGCTAACTTCGTGCCAGCAGC
CGCGGTAATACGAAGGGGGCTAGCGTTACTCGGAATTATTGGGCGTAAAGCGTGCGTAGGCGGCTTAGTAAGTCAAAAGT
GAAAGCCTTGGGCTCAACCTAAGAATTGCTTTTGAAACTGCTGAGCTTGAGTACTGTAGGGGATAGCGGAATTCCTAGTG
TAGGGGTGAAATTCGTAGATATTAGGAGGAACACCGAAGGCGAAAGCGGTTATCTGGACAGTCACTGACGCTGTTGCACG
AAAGCGTGGGGAGCAAACAGGATTAGATACCCGGGTAGTC
>67
ACTACGGGGGGCAGCAGTAGGGAATCTTCCGCAATGGACGAAAGTCTGACGGAGCAACGCCGCGTGAACGATGAAGGTTT
TCGGATCGTAAAGTTCTGTTGTCGGGGAAGAACAAGTGATGTTTGAAAAAGGCATGACCGTGACGGTACCCGGCGAGAAA
GCCACGGCGAACTACGTGCCAGCAGCCGAGGGAATACGTAGGTGGCGAGCGTTATCAGGAAGTATTGGGCGTAAAGCGCG
CGCAGGTGGTTTCTTCAGTCTGATGTGACAGGCTGCGGCTCAACCGCAGCAGTGCATTGGGAACTGGGCGCCTTGAGTGC
AGTCGCGGAACGTGCCTTTCCACGTGTAGCGGTGACCTGCGTAGAGCTGTGGAGGAACACCAGTGGCGAAGGCGACTTTC
TGGTCTGCAACTGACACTGAGGCGCGAAAGCGTGGGGAGCAAACAGGATTAGATACCCTAGTAGTC
>68
ACTACGGGGGGCAGCAGTGGGGAATATTGGACAATGGGCGCAAGCCTGATCCAGCGACGCCGCGTGAGTGAAGAAGGCCT
TCGGGTTGTAAAGCTCTTTTAGTGGGGAAGATAATGACGGTACCCACAGAAAAAGCCCCGGCGAACTTCGTGCCAGCAGC
CGCGGTAACTCGGAGGGGGCGAGCGTTACTCGGAATTAGTGGGCGTAAAGCGTGCGTAGGCTGCTTAGTAAGTCAAAAGT
GAAAGCCTTGGGCTCAACCTACGAATTGCTTTTGCAACTGCTGAGCTTGAGTACTGTAGGGGCTCGCGGACTTCCTAGTG
TCGGGGTTACATTCGTAGCTATTAGGAGGAACACCGGAGGCGAAAGCGGTTATCTGGACAGTCACTGACGCTGTTGCACG
AAAGCGTGGGGAGCAAACAGGATTAGATACCCTGGTAGTC
>69
CCTACGGGGGGCTGCAGTGGGGAATATTGGACAATGGGCGCAAGCCTGATCCAGCGACGCCGCGTGAGTGAAGAAGGCCT
TCGGGTTGTAAAGCTCTTTTAGTGGGGAAGATAATGACGGTGCCCACAGAAAAAGCCCCGGCTAACTTCGTGCCAGCAGC
CGCGGTAATACGAAGGGGGCTAGCGTTACTCGGAATTATTGGGCGTAAAGCGTGCGTAGGCTGCTTAGTAAGTCAAAAGT
GAAAGCCTTGGGCTCAACCCAAGAATTGCTTTTGAAACTGCTGAGCTTGAGTACTGTAGGGGATAGCGGAATTCCTAGTG
TAGGGGTGAAATTCGTAGATATTAGGAGGAACACCGGAGGCGAAAGCGGTTATCTGGACAGTCACTGACGCTGTTGCACG
AAAGCGTGGGGAGCAAACAGGATTAGATACCCTGGTAGTC
>70
CCTACGGGAGGCTGCAGTGGGGAATATTGCACAATGGGCGGAAGCCTGATGCAGCGACACCGCGTGAGGGATGACGGCCT
TCGGGTTGTAAACCTCTCTCAGTAGGGAAGAAGCGAAAGTGACGGTACCTGCAGAAGAAGCGCCGGCTAACTACGTGCCA
GCAGCCGCGGTAATACGTAGGGCGCAAGCGTTATCCGGATTTATTGGGCGTAAAGAGCTCGTAGGCGGTTTGTCGCGTCT
GCCGTGAAAGTCCGAGGCTCAACCTCGGATCTGCGGTGGGTACGGGCAGACTAGAGTGATGTAGGGGAGACTGGAATTCC
TGGTGTAGCGGTGAAATGCGCAGATATCAGGAGGAACACCGATGGCGAAGGCAGGTCTCTGGGCATTCACTGACGCTGAG
GAGCGAAAGCATGGGGAGCGAACAGGATTAGATACCCTAGTAGTC
>71
ACTACGGGAGGCTGCAGTGGGGAATATTGGACAATGGGCGCAAGCCTGATCCAGCTATGCCGCGTGAGTGAGGAAGGCCT
TAGGGTTGTAAAACTCTTTCAGTAGGGAAGATAATGACGGTACCTACAGAAGAAGTCCCGGCAAACTCCGTGCCAGCAGC
CGCGGTAATACGGAGGGGGCAAGCGTTGTTCGGAATTATTGGGCGTAAAGGGCATGTAGGCGGTTCTATAAGTTAAGGGT
GAAATGCCAGGGCTCAACCCTGGAGCTGCTCTTAATACTGTAGGACTAGAGTCCGGAAGAGGATAGCGGAATTCCTAGTG
TAGAGGTGAAATTCGTAGATATTAGGAGGAACACCAGTGGCGAAGGCGGCTTTCTGGTCCGGTACTGACGCTGAGGTGCG
AAAGCGTGGGGAGCAAACAGGATTAGATACCCCGGTAGTC
>72
CCTACGGGCGGCTGCAGTGGGGAATATTGGACAATGGGCGCAAGCCTGAGCCAGCGACGCCGCGTGAGTGAAGAAGGCCT
TCGGGTTGTAAAGCGCTTTTAGTGGGGAAGATAATGACGGTACCCACAGAAAAAGCCCCGGCTAACTTCGTGCCAGCAGC
CGCGGTAATACGAAGGGGGCTAGCGTTACTCGGAATTATTGGGCGTAAAGTGTGCGTAGGCTGCTTAGTATGTCAAAAGT
GAAAGCCTTGGGCTCAACCTATGAATTGCTTTTGAAACTGCTGAGCTTGAGTACTGTAGGGGATAGCGGAATTCCTAGTG
TAGGGGTGAAATTCGTAGATATTAGGAGGAACACCGGAGGCGAAAGCGGTTATCTGGACAGTAACTGACGCTGTTGCACG
AAAGCGTGAGGAGCAAACAAGATTAGATACCCCAGTAGTC
>73
CCTACGGGAGGCTGCAGTGGGGAATATTGCACAATGGGCGGAAGCCTGATGCAGCGACACCGCGTGAGGGATGACGGCCT
TCGGGTTGTAAACCTCTCTCAGTAGGGAAGAAGCGAAAGTGACGGTACCTGCAGAAGAAGCGCCGGCTAACTACGTGCCA
GCAGCCGCGGTAATACGTAGGGCGCAAGCGTTATCCGGATTTATTGGGCGTAAAGAGCTCGTAGGCGGTTTGTCGCGTCT
GCCGTGAAAGTCCGAGGCTCAACCTCGGATCTGCGGTGGGTACGGGCAGACTAGAGTGATGTAGGGGAGACTGGAATTCC
TGGTGTAGCGGTGAAATGCGCAGATATCAGGAGGAACACCGATGGCGAAGGCAGGTCTCTGGGCATTCACTGACGCTGAG
GAGCGAAAGCATGGGGAGCGAACAGGATTAGATACCCTAGTAGTC
>74
CCTACGGGAGGCTGCAGTGGGGAATATTGGGCAATGGGCGAAAGCCTGACCCAGCAACGCCGCGTGAGGGAAGAAGGTTC
TCGGATTGTAAACCTCTGTCCTTGGTGACGAAGGAAGTGACGGTAGCCAAGGAGGAAGCCCCGGCTAACTACGTGCCAGC
AGCCGCGGTAATACGTAGGGGGCAAGCGTTGTCCGGAATGACTGGGCGTAAAGGGCGTGTAGGCGGCCTGATAAGTATGA
AGTGAAAGTCCTGCTTTCAAGGTGGGAATTGCTTTGTAGGCTGTCGGGCTTGAGTGCGGAAGAGGTAAGTGGAATTCCCA
GTGTAGCGGTGAAATGCGTAGAGATTGGGAGGAACACCAGTGGCGAAGGCGACTTACTGGGCCGTAACTGACGCTGAGGC
GCGAAAGCGTGGGGAGCGAACAGGATTAGATACCCCAGTAGTC
>75
ACTACGGGCGGCTGCAGTGGGGAATATTGGACAATGGGCGCAAGCCTGATCCAGCGGCGCCGCGTGAGTGAAGAAGGCCT
TCGGGTTGTAAAGCTCTTTTAGTGGGGAAGATAATGACGGTACCCACAGAAAAAGCCCCGGCTAACTGCGTGCCAGCAGC
CGCGGTAATACGAAGGGGGCTAGCGTTACTCGGAATGAGTGGGCGTAAAGCGTGCGTAGGCTGCTTAGTAAGTCAAAAGT
GAAAGCCTTGGGCTCAACCTAAGAATTGCTTTTGCAACTGCTGAGCTTGCGTACTGTAGGGGCTCGCGGCCTTCCTCGTG
TCGGTGTGACCTTCGTCGATCTTCGGAGGAACACCGGAGGCGAACGCGGTTATCTGGACAGTCACTGACGCTGTTGCACG
AAAGCGTGGGGAGCAAACAGATTAGCTACCCCTGTAGTC
>76
GCTACGGGCGGCTGCAGTGGGGAATCTTAGACAATGGGCGCAAGCCTGATCTAGCCATGCCGCGTGGGTGATGAAGGCCT
TAGGGTCGTAAAGCCCTTTCGCCGGGGAAGATAATGACGGTACCCGGTAAAGAAACCCCGGCCAACTCCGTGCCAGCAGC
CGCGGGAATACGGAGGGGGTTAGCGTTGTTCGGAATGACTGGGCGTAAAGCGCGCGTAGGCGGATCCGGAAGTTGGGGGT
GAAATCCCGGGGCTCAACCCCGGAATGGCCTTCAAAACTCCTGGTCTTGCGTTCGAGAGAGGTGCGTGGCTTTCCGCGTG
TCGCGGTGATCTTCGTAGATATTCGGAGGAACCCCAGTGGCGAAGGCGGCTCACTGGCTCGACACTGACGCTGAGGTGCG
AAAGCGTGGGGAGCAAACAGGATTAGATACCCGGGTAGTC
>77
CCTACGGGCGGCTGCAGTGGGGAATATTGGACAATGGGCGCAAGCCTGATCCAGCGACGCCGCGTGAGTGAAGAAGGCCT
TCGGGTTGTAAAGCTCTTTTAGTGGGGAAGATAATGACGGTACCCACAGAAAAAGCCCCGGCTAACTTCGTGCCAGCAGC
CGCGGTAATACGAAGGGGGCTAGCGTTACTCGGAATTATTGGGAGTAAAGCGTGCGTAGGCTGCTTAGTAAGTCAAAAGT
GAAAGCCTTGGGCTCAACCTAAGAATTGCTTTTGAAACTGCTGAGCTTGAGTACTGTAGGGGATAGCGGAATTCCTAGTG
TAGGGGTGAAATTCGTAGATATTAGGAGGAACACCGGAGGCGAAAGCGGTTATCTGGACAGTCACTGACGCTGTTGCACG
AAAGCGTGGGGAGCAAACAGGATTAGATACCCTGGTAGTC
>78
CCTACGGGGGGCTGCAGTGGGGGATATTGGACAATGGGCGCAAGCCTGATCCAGCTATGCCGCGTGAGTGAGGAAGGCCT
TAGGGTTGTAAAACTCTTTCAGTAGGGAAGATAATGACGGTACCTACAGAAGAAGTCCCGGCAAACTCCGTGCCAGCAGC
CGCGGTAATACGGAGGGGGCAAGCGTTGTTCGGAATTATTGGGCGTAAAGGGCATGTAGGCGGTTCTATAAGTTAAGGGT
GAAATGCCAGGGCTCAACCCTGGAGCTGCTCTTAATACTGTAGGACTAGAGTCCGGAAGAGGATAGCGGAATTCCTAGTG
TAGAGGTGAAATTCGTAGATATTAGGAGGAACACCAGTGGCGAAGGCGGCTTTCTGGTCCGGTACTGACGCTGAGGTGCG
AAAGCGTGGGGAGCAAACAAGATTAGATACCCGTGTAGTC
>79
CCTACGGGGGGCAGCAGTGGGGAATATTGGACAATGGGCGCAAGCCTGATCCAGCGACGCCGCGTGAGTGAAGAAGGCCT
TCGGGTTGTAAAGCTCTTTTAGTGGGGAAGATAATGACGGTACCCACAGAAAAAGCCCCGGCTAACTTCGTGCCAGCAGC
CGCGGTAATACGAAGGGGGCTAGCGTTACTCGGAATTATTGGGCGTAAAGCGTGCGTAGGCTGCTTAGTAAGTCAAAAGT
GAAAGCCTTGGGCTCAACCTAAGAATTGCTTTTGAAACTGCTGAGCTTGAGTACTGTAGGGGATAGCGGAATTCCTAGTG
TAGGGGTGAAATTCGTAGATATTAGGAGGAACACCGGAGGCGAAAGCGGTTATCTGGACAGTCACTGACGCTGTTGCACG
AAAGCGTGGGGAGCAAACAGGATTAGATACCCGTGTAGTC
>80
CCTACGGGGGGCTGCAGTGGGGGATATTGGACAATGGGCGCAAGCCTGATCCAGCTATGCCGCGTGAGTGAGGAAGGCCT
TAGGGTTGTAAAACTCTTTCAGTAGGGAAGATAATGACGGTACCTACAGAAGAAGTCCCGGCAAACTCCGTGCCAGCAGC
CGCGGTAATACGGAGGGGGCAAGCGTTGTTCGGAATTATTGGGCGTAAAGGGCATGTAGGCGGTTCTATAAGTTAAGGGT
GAAATGCCAGGGCTCAACCCTGGAGCTGCTCTTAATACTGTAGGACTAGAGTCCGGAAGAGGATAGCGGAATTCCTAGTG
TAGAGGTGAAATTCGTAGATATTAGGAGGAACACCAGTGGCGAAGGCGGCTTTCTGGTCCGGTACTGACGCTGAGGTGCG
AAAGCGTGGGGAGCAAACAAGATTAGATACCCGTGTAGTC
>81
CCTACGGGGGGCAGCAGTGGGGAATATTGGACAATGGGCGCAAGCCTGATCCAGCGACGCCGCGTGAGTGAAGAAGGCCT
TCGGGTTGTAAAGCTCTTTTAGTGGGGAAGATAATGACGGTACCCACAGAAAAAGCCCCGGCTAACTTCGTGCCAGCAGC
CGCGGTAATACGAAGGGGGCTAGCGTTACTCGGAATTATTGGGCGTAAAGCGTGCGTAGGCTGCTTAGTAAGTCAAAAGT
GAAAGCCTTGGGCTCAACCTAAGAATTGCTTTTGAAACTGCTGAGCTTGAGTACTGTAGGGGATAGCGGAATTCCTAGTG
TAGGGGTGAAATTCGTAGATATTAGGAGGAACACCGGAGGCGAAAGCGGTTATCTGGACAGTCACTGACGCTGTTGCACG
AAAGCGTGGGGAGCAAACAGGATTAGATACCCGTGTAGTC
>82
CCTACGGGCGGCTGCAGTGGGGAATATTGGACAATGGGGGAAACCCTGATCCAGCAATGCCGCGTGTGTGAAGAAGGCCT
TCGGGTTGTAAAGCACTTTCGGTGGGGAAGAAATTCTTAAGGGTAATATCCTTGGGCGTTGACGTTACCCACAGAAGAAG
CACTGGCTAACTCTGTGCCAGGAGCCGCGGTAATACAGAGAGTGCAAGCGTTAATCGGAATCACTGGGCGTAACGCGCGC
GTAGTCGGAGATTTAAGTCGGATGTGAAAGCCCGAGGCTTAACTTAGGAATTGCACCCGATACTGGGTGTCTCGAGTATG
GTAGAGGGAAGTGGAAGTTCCGGTGTAGCGGTGAAATGCGTAGATATCGGAAAGAACACCAGTGGCGAAGGCGACTTCCT
GGACCAATACTAACACTGAGGCGCGAAAGCGCGGGGAGCAAACAAGATTAGATACCCCAGTAGTC
>83
GCTACGGGCGCGGCAGTGGGGAATATTGCACAATGGGCGAAAGCCTGATGCAGCGACGCCGCGTGGGGGATGACGGCCTT
CGGGTTGTAAACCCCTTTCAGTAGGGAAGAAGCGAGAGTGACGGTACCTGCAGAAGAAGCGCCGGCTAACTACGGGCCAG
CAGCCGCGGGAATACGTAGGGCGCCAGCGTAGGCCGGAATGATAGGGCGGAAAGAGCTGGTAGGTGGCTTGTCGCGTCGG
CCGTGAAAACCCGAGGCTCAACCTCGGGCGTGCGGTGGGTCCGGGCCGGCTCGAGTGTGGTCGTGGCGCCTGGCCCTCCT
GGTGTAGCGGTGCACTGCGCAGCTCTCAGGAAGAACACCGATGGCGAAGGCAGGTCTCTGGGCCATTACTGACACTGAGA
AGCGAAAGCATGGGTAGCGAACAGGATTAGATACCCCAGTAGTC
>84
ACTACGGGAGGCTGCAGTGGGGAATATTGCACAATGGGCGCAAGCCTGATGCAGCGACGCCGCGTGAGGGATGACGGCCT
TCGGGTTGTAAACCCCTTTCAGCAGGGAAGAAGCCTTCGGGTGACGGTACCTGCAGAAGAAGCACCGGCTAACGACGTGC
CAGCAGCCGCGGGAATACGTAGGGAGCGAGCGGTGTCCGGAAGTCTTGGGCGTAAAGAGCTCGTAGGCGGCCTGTCGCGT
CGGCTGTGAAAGCCCGGGGCGTAACCCCGGGTCTGCATTCGATACGGGCCGGCTCGAGTTCGGCCGGGGCGCTCGGCCTT
CCTGGTGTAGCGGTGAAATGCGCAGATCTCAGGAGGAACCCCGGTGGCGAAGGCGGCTCTCTGGGCCGATACTGACGCTG
AGGAGCGAAAGCATGGGGAGCGAACAGGATTAGATACCCCTGTAGTC
>85
CCTACGGGCGGCTGCAGTGGGGAATATTGGACAATGGGGGAAACCCTGATCCAGCAATGCCGCGTGTGTGAAGAAGGCCT
TCGGGTTGTAAAGCACTTTCGGTGGGGAAGAAATTCTTAAGGGTAATATCCTTGGGCGTTGACGTTACCCACAGAAGAAG
CACTGGCTAACTCTGTGCCAGCAGCCGCGGTAATACAGAGAGTGCAAGCGTTAATCGGAATCACTGGGCGTAAAGCGCGC
GTAGGTGGATATTTAAGTCGGATGTGAAAGCCCTAGGCTTAACTTAGGAATTGCACCCGATACTGGGTGTCTCGAGTATG
GTAGAGGGAAGTGGAATTTCCGGTGTAGCGGTGAAATGCGTAGATATCGGAAAGAACACCAGTGGCGAAGGCGACTTCCT
GGACCAATACTAACACTGAGGCGCGAAAGCGCGGGGAGCAAACAAGATTAGATACCCCAGTAGTC
>86
ACTACGGGGGCGGCAGTGGGGAATATTGGACAATGGGCGCAAGCCTGATCCAGCGACGCCGCGTGAGTGAAGAAGGCCTT
CGGGTTGTAAAGCTCTTTTAGTGGGGAAGATAATGACGGTACCCACAGAAAAAGCCCCGGCGAACTTCGGGCCAGCAGCC
GCGGTAATACGAAGGGGGCTAGCGTTCCTCGGAAGTATTGGGCGTAAAGCGTGCGTAGGCTGCTTAGTCAGTCAAAAGGG
AAAGCCTTGGGCTCAACATAAGAATTGCTTTTGAAACTGCTGCGCTTGAGTACTGTAGGGGCTCGCGGACTTCCTAGTGT
CGGGGTGACATTCGTAGATATTAGGAGGAACACCGGAGGCGAAAGCGGTTATCTGGACAGTCACTGACGCTGTTGCACGA
AAGCGTGGGGAGCAAACAAGATTAGATACCCCGGTAGTC
>87
CCTACGGGCGGCTGCAGTGGGGAATATTGGACAATGGGGGAAACCCTGATCCAGCAATGCCGCGTGTGTGAAGAAGGCCT
TCGGGTTGTAAAGCACTTTCGGTGGGGAAGAAATTCTTAAGGGTAATATCCTGGGGCGTTGACGTTACCCACAGAAGAAG
CACGGGCTAACTCTGTGCCAGCAGCCGCGGCAATACAGAGAGTGAAAGTGTAAAGCAGAATCACTGAGCGTAAAGCCGGC
GTAGGTGGATATTTAAGTCGAATGGGAAAGCCCTAGGCTTAACTTAGGAATTGCACCCGATACTGGGTGTCTCGAGTATG
GTAGAGGGAAGTGAAATTTCCGGTGTAGCGGTGAAATGCGTAGATATCGGAAAGCACACCAGTGGCGAAGGCGACTTCCT
GGACCAATACTAACACTGAGGCGCGAAAGCGCGGGGAGCAAACAAGATTAGATACCCCAGTAGTC
>88
CCTACGGGCGGCAGCAGTGGGGAATATTGCACAATGGGCGAAAGCCTGATGCCGCGACGCCGCGTGAGGGATGACGGCCT
TCGGGTTGTAAACCTCTTTCATCTCTGAAGAAGCGTGAGTGACGGTAGGAGCAGAAGAAGCACCGGCTAACTACGTGCCA
GCAGCCGCGGTAATACGTAGGGTGCGAGCGTTGTCCGGAATTATTGGGCGTAAAGAGCTTGTAGGCGGTTTGTCGCGTCT
GCGGGGAAAATCCGTGGCTCAACTCCGGACCTGCAGTGGGTACGGGCAGACTAGAGTGTGGTAGGGGAGACTGGAATTCC
TGGTGTATCGGTGGAATGCGCAGATATCAGGAGGAACACCGATGGCGAAGGCAGGTCTCTGGGCCACTACTGACGCTGAG
AAGCGAAAGCATGGGGAGCGAACAAGATTAGATACCCTTGTAGTC
>89
CCTACGGGCGGCTGCAGTGGGGAATATTGGACAATGGGCGCAAGCCTGATCCAGCGACGCCGCGTGAGTGAAGAAGGCCT
TCGGGTTGTAAGGCTCTTTTAGTGGGGAAGATAATGACGGTACCCACAGAAAAAGCCCCGGCTAACTTCGTGCCAGCAGC
CGCGGTAATACGAAGGGGGCTAGCGTTACTCGGAATCATTGGGCGTAAAGCGTGCGTAGGCTGCTTAGTAAGTCAAAAGT
GAAAGCCTTGGGCTCAACCTAAGGATTGCTTTTGGAACTGCTGAGCTTGAGTACTGTAGGGGATAGCGGAATTCCTAGTG
TAGGGGTGAAATTCGTAGATATTAGGAGGAACACCGGTGGCGAAAGCGGTTATCTGGACAGTCACTGACGCTGTTGCACG
AAAGCGTGGGGAGCAAACAGGATTAGATACCCCTGTAGTC
>90
CCTACGGGGGGCTGCAGTGGGGAATATTGGACAATGGGCGCAAGCCTGATCCAGCTATGCCGCGTGAGTGAGGAAGGCCT
TAGGGTTGTAAAACTCTTTCAGTAGGGAAGATAATGACGGTACCTACAGAAGAAGTCCCGGCAAACTCCGTGCCAGCAGC
CGCGGTAATACGGAGGGGGCAAGCGTTGTTCGGAATTATTGGGCGTAAAGGGCATGTAGGCGGTTCTATAAGTTAAGGGT
GAAATGCCAGGGCTCAACCCTGGAGCTGCTCTTAATACTGTAGGACTAGAGTCCGGAAGAGGAGAGCGGAATTCCTAGTG
TAGAGGTGAAATTCGTAGATATTAGGAGGAACACCAGTGGCGAAGGCGGCTTTCTGGTCCGGTACTGACGCTGAGGTGCG
AAAGCGTGGGGAGCAAACAAGATTAGATACCCCTGTAGTC
>91
CCTACGGGCGCAGCAGTGGGGAATATTGGACAATGGGGGAAACCCTGATCCAGCGACGCCGCGTGAGTGAAGAAGTATTT
CGGTATGTAAAGCTCTATCAGCAGGGAAGATGATGACGGTACCTGACTAAGAAGCCCCGGCTAACTACGTGCCAGCAGCC
GCGGTAATACGTAGGGGGCAAGCGTTATCCGGATTTACTGGGTGTAAAGGGAGCGTAGGCGGTTCGGCAAGTCAGGTGTG
AAAGCCCGGGGCTCAACCCCGGGACTGCACTTGAAACTGCCTTACTTGAGTAGCGGAGAGGTAAGTGGAATTCCTAGTGT
AGCGGTGAAATGCGTAGATATTAGGAAGAACACCAGTGGCGAAGGCGGCTTACTGGACGATTACTGACGCTGAGGCTCGA
AAGCGTGGGGAGCAAACAAGATTAGATACCCCTGTAGTC
>92
CCTACGGGGGGCAGCAGTGGGGAATATTGGACAATGGGGGAAACCCTGATCCAGCAATGCCGCGTGTGTGAAGAAGGCCT
TCGGGTTGTAAAGCACTTTCGGTGGGGAAGAAATTCTTAAGGGTAATATCCTTGGGCGTTGACGTTACCCACAGAAGAAG
CACTGGCTAACTCTGTGCCAGCAGCCGCGGTAATACAGAGAGTGCAAGCGTTAATCGGAATCACTGGGAGTAAAGCGCGC
GTAGGTGGATATTTAAGTCGGATGTGAAAGACCTAGGCTTAACTTAGGAATTGCACCCGATACTGGGTGTCTCGAGTATG
GTAGAGGGAAGTGGAATTTCCGGTGTAGCGGTGAAATGCGTAGATATCGGAAAGAACACCAGTGGCGAAGGCGACTTCCT
GGACCAATACTGACACTGAGGCGCGAAAGCGTGGGGAGCAAACAGGATTAGATACCCGTGTAGTC
>93
CCTACGGGCGGCTGCAGTGGGGAATATTGGACAATGGGCGCAAGCCTGATCCAGCGACGCCGCGTGAGTGAAGAAGGCCT
TCGGGTTGTAAAGCTCTTTTGGTGGGGAAGATAATGACGGTACCCACAGAAAAAGCCCCGGCTAACTTCGTGCCAGCAGC
CGCGGTAATACGAAGGGGGCTAGCGTTACTCGGAACTATTGGGCGTAAAGCGTGCGTAGGCTGCTTAGTAAGTCAAAAGT
GAAAGCCTTGGGCTCAACCTAAGAATTGCTTTTGAAACTGCTGAGCTTGAGTACTGTAGGGGATAGCGGAATTCCTAGTG
TAGGGGTGAAATTCGTAGATATTAGGAGGAACACTGGAGGCGAAAGCGGTTATCTGGACAGTCACTGACGCTGTTGCACG
AAAGCGTGGGGAGCAAACAGGATTAGATACCCGGGTAGTC
>94
CCTACGGGCGGCTGCAGTGGGGAATATTGCACAATGGGCGCAAGCCTGATGCAGCGACGCCGCGTGAGGGATGACGGCCT
TCGGGTTGTAAACCTCTTTCAGCAGGGAAGAAGCCTTCGGGTGACGGTACCTGCAGAAGAAGCACCGGCTAACTACGTGC
CAGCAGCCGCGGTAATACGTAGGGTGCGAGCGTTGTCCGGAATTATTGTGCGTAAAGAGCTCGTATGCGGCCTGTCGCGT
CGGATGTGAAAGCCCGGGGCTTAACCCCGGGTCTGCATTCGATACGGGCAGGCTAGAGTTCGGCAGGGGAGGTCGGAATT
CCTGGTGTAGCGGTGAAATGCGCAGATATCAGGAGGAACAACGGTGGCGAAGGCGGATCTCTGGGCAGATACTGACGCTG
AGGAGCGAAAGCATGGGGAGCGAACCGGATTAGATACCCCAGTAGTC
>95
CCTACGGGCGGCTGCAGTGGGGAATATTGCACAATGGGCGCAAGCCTGATGCAGCGACGCCGCGTGAGGGATGACGGCCT
TCGGGTTGTAAACCTCTTTCAGCAGGGAAGAAGCCTTCGGGTGACGGTACCTGCAGAAGAAGCACCGGCTAACTACGTGC
CAGCAGCCGCGGTAATACGTAGGGTGCGAGCGTTGTCCGGAATTATTGGGCGTAAAGAGCTCGTAGGCGGCCTGTCGCGT
CGGATGTGAAAGCCCGGGGCTTAACCCCGGGGCTGCATTCGATACGGGCAGGCTAGAGTTCGGCAGGGGAGATCGGAATT
CCTGGTGTAGCGGTGAAATGCGCAGATATCAGGAGGAACACCGGTGGCGAAGGCGGATCTCTGGGCCGATACTGACGCTG
AGGAGCGAAAGCATGGGGAGCGAACAGGATTAGATACCCCAGTAGTC
>96
GCTCGGGAGGCAGCAGTGGGGAATATTGCACAATGGGCGCAAGCCTGATGCAGCGACGCCGCGTGAGGGATGACGGCCTT
CGGGTTGTAAACCTCTTTCAGCAGGGAAGAAGCCTTCGGGTGACGGTACCTGCAGAAGAAGCACCGGCTAACGACGTGCC
AGCAGCCGCGGTAATACGGAGGGTGCGAGCGTTGTCCGGAATGATTGGGCGTAAAGAGCTCGTAGGCGGCCTGTCGCGTC
GGATGTGAAAGCCCGGGGCTGAACCCCGGGTCTGCATTCTATACGGGCCGGCTCGCGTTCGGCCGGGGCGCTCGCACTTC
CTGGTGTCGCGGTGAACTGCGCAGATCTCAGGCGGCACACCGGTGGCGAAGGCGGATCTCTGGGCCGATACTGACGCTGA
GGAGCGAAAGCATGGGGAGCGAACAGGATTAGATACCCTGGTAGTC
>97
CCTACGGGAGGCTGCAGTGGGGAATATTGGACAATGGGCGCAAGCCTGATCCAGCGACGCCGCGTGAGTGAAGAAGGCCT
TCGGGTTGTAAAGCTCTTTTAGTGGGGAAGATAATGACGGTACCCACAGAAAAAGCCCCGGCTAACTTCGTGCCAGCAGC
CGCGGTAATACGAAGGGGGCTAGCGTTACTCGGAATTATTGGGCGTAAAGCGTGCGTAGGCTGCTTAGTAAGTCAAAAGT
GCAAGCCTTGGGCTCAACCTAAGAATTGCTTTTGAAACTGCTGAGCTTGAGTACTGTAGGGGATAGCGGAATTCCTAGTG
TAGGGGTGAAATTCGTAGATATTAGGAGGAACACCGGAGGCGAAAGCGGTTATCTGGACAGTCACTGACGCTGTTGCACG
AAAGCGTGGGGAGCAAACAGGATTAGAAACCCGTGTAGTC
>98
CCTACGGGCGGCAGCAGTGGGGAATATTGGACAATGGGGGAAACCCTGATCCAGCAATGCCGCGTGTGTGAAGAAGGCCT
TCGGGTTGTAAAGCACTTTCGGTGGGGAAGAAATTCTTAAGGGTAATATCCTTGGGCGTTGACGTTACCCACAGAAGAAG
CACTGGCTAACTCTGTGCCAGCAGCCGCGGTAATACAGAGAGTGCAAGCGTTAATCGGAATCACTGGGCGTAGAGCGCGC
GTAGGTGGATATTTAAGTCGGATGTGAAAGCCCGAGGCTTAACTTAGGAATTGCACCCGATACTGGGTGTATCGAGTATG
GTAGAGGGAAGTGGAATTTCCGGTGTAGCGGTGAAATGCGTAGATATCGGAAAGAACACCAGTGGCGAAGGCGACTTCCT
GGACCAATACTGACACTGAGGCGCGAAAGCGTGGGGAGCAAACAAGATTAGATACCCGTGTAGTC
>99
ACTACGGGCGGCAGCAGTGGGGAATATTGGACAATGGGCGCAAGCCTGATCCAGCTATGCCGCGTGAGTGAGGAAGGCCT
TAGGGTTGTAAAACTCTTTCAGTAGGGAAGATAATGACGGTACCTACAGAAGAAGTCCCGGCAAACTCCGTGCCAGCAGC
CGCGGTAATACGGAGGGGGCAAGCGTTGTTCGGAATTATTGGGCGTAAAGGGCATGTAGGCGGTTCTATACGTTAAGGGT
GAAATGCCAGGGCTCAACCCTGGAGCTGCTCTTAATACTGTAGGACTAGAGTCCGGAAGAGGATAGCGGAATTCCTAGTG
TAGAGGTGAAATTCGTAGATATTAGGAGGAACACCAGTGGCGAAGGCGGCTTTCTGGTCCGGTACTGACGCTGAGGTGCG
AAAGCGTGGGGAGCAAACAGGATTAGATACCCCGGTAGTC
>100
ACTACGGGGGGCTGCAGTGGGGGATATTGCACAATGGGGGGAACCCTGATGCAGCGACGCCGCGTGAAGGAAGAAGTATT
TCGGTATGTAAACTTCTGTCAGCAGGGAAGAAAATGACGGTACCTGACCAAGAAGCCCCGGCTAACCACGTGCCAGCAGC
CGCGGGAATACGTCGGGGGCAAGCGTTATCCGGAGTTACTGGGTGTAAAGGGAGCGTAGGCGGCCCGGCAAGTCAGAAGT
GAAAGCCCGGGGCTCAACTCCGGGACTGCTTTTGAACCTGCGGGGCTGGATGGCCGGCGCGGCAGGCGGACTTCCTGGCG
TAGCGGTGACATGCGTAGATATCAGGAAGAACCCCGGTGGCGAAGGCGGCCTGCTGGACTGTAACTGACGCTGAGGCTCG
AAAGCGTGGGGAGCAAACAGGCTTAGATACCCGAGTAGTC
>101
ACTACGGGGGGCAGCAGTGGGGAATATTGCACAATGGGGGAAACCCTGATGCAGCGACGCCGCGTGAGTGAAGAAGTATT
TCGGTATGTAAAGCTCTATCAGCAGGGAAGATAATGACAGTACCTGACTAGGAAGCCCCGGCGAACTACGTGCCAGCAGC
CGCGGTAATACGTAGGGGGCAAGCGTTCTCCGGATTGACTGGGTGTAAAGGGAGCGTCGGTGGCAGGATAAGTCAGATGT
GAAAGCCCGGGGCTCAACCCCGGGACTGCATTTGAACCTGTCCTGCTAGAGTGCAGGAGAGGTACGTGGCCTTCCTAGTG
TAGCGGTGAAATGCGTAGATATTAGGAGGAACCCCAGTGGCGAAGGCGGCTTACTGGACTGTAACCGACACTGAGGCTCG
AAAGCGTGGGGAGCAAACAGGATTAGCTACCCGTGTAGTC
>102
ACTACGGGTGGCAGCAGTAGGGAATCTTCCGCAATGGACGAAAGTCTGACGGAGCAACGCCGCGTGAGCGATGAAGGCCT
TCGGGTCGTAAAGCTCTGTTGTTAGGGAAGAACAAGTATCGGAGTAACTGCCGGTACCTTGACGGTACCTAACCAGAAAG
CCACGGCGAACTACGTGCCAGCAGCCGCGGTAATACGGAGGTGGCAAGCGTGGTCCGGAATTATTGGGCGGAAAGCGCGC
GCAGGCGGTCCTTTAAGTCTGCTGTGAAAGCCCACGGCTCAACCGTGGAGGGTCATTGGCCACTGGGGGCCTTGCGTCCA
GCAGAGGCACGCGGACTTCCACGTGTAGCGGTGAAATGCGTAGAGATGTGGAGGCACACCAGTGGCGAAGGCGGCTTTCT
GGTCTGTAACTGACGCTGAGGCGCGAAAGCGTGGGGAGCAAACAAGATTAGATACCCTTGTAGTC
>103
CCTACGGGCGGCAGCAGTGGGGAATATTGCACAATGGGCGAAAGCCTGATGCAGCGACGCCGCGTGAGGGATGACGGCCT
TCGGGTTGTAAACCTCTTTCAGCAGGGAAGAAGCGAAAGTGACGGTACCTGCAGAAGAATCGCCGGCTAACTACGTGCCA
GCAGCCGCGGTAATACGTAGGGCGCCAGCGTTGTCCGGAATTATTGGGCGTAAAGAGCTCGTAGGCGGCTTGTCACGTCG
GATGTGAAAGCCCGGGGCTTAACCCCGGGTCTGCATTCGATACTGGCTAGCTAGAGTGTGGTAGGGGAGGTCGGAATTCC
TGGTGTAGCGGTGAAATGCGCAGATATCAGGAGGAACACCGGTGGCGAAGGCGGATCTCTGGGCCATTACTGACGCTGAG
GAGCGAAAGCGTGGGGAGCGAACAGGATTAGATACCCGAGTAGTC
>104
CCTACGGGCGGCTGCAGTGGGGAATATTGGACAATGGGCGCAAGCCTGATCCAGCGACGCCGCGTGAGTGAAGAAGGCCT
TCGGGTTGTAAAGCTCTTTTAGTGGGGAAGATAATGACGGTACCCACAGAAAAAGCCCCGGCTAACTTCGTGCCAGCAGC
CGCGGTAATACGAAGGGGGCTAGCGTTACTCGGAATTATTGGGCGTAAAGCGTGCGTAGGCTGCTTAGTAAGTCAAAAGT
GAGAGCCTTGGGCTCAACCTAAGAATTGCTTTTGAATCTGCTGAGCTTGAGTACTGTAGGGGATAGCGGAATTCCTAGTG
TAGGGGTGAAATTCGTAGATATTAGGAGGAACACCGGAGGCGAAAGCGGTTAGCTGGACAGTCACTGACGCTGTTGCACG
AAAGCGTGGGGAGCAAACAGGATTAGATACCCCGGTAGTC
>105
ACTACGGGCGGCTGCAGTGGGGAATATTGGACAATGGGCGCAAGCCTGATCCAGCGACGCCGCGTGAGTGAAGAAGGCCT
TCGGGTCGTAAAGCTCTTTTAGTGGGGAAGATAATGACGGTACCCACAGAAAAAGCCCCGGCTAACTTCGTGCCAGCAGC
CGCGGTAATACGAAGGGGGCTAGCGTTACTCGGAATTATTGGGCGTAAAGCGTGCGTAGGCTGCTTAGTAAGTCAAAGGT
GAAAGCCTTGGGCTCAACCTAAGAATTGCTTTTGAAACTGCTGAGCTTGAGTACTGTAGGGGATAGCGGAATTCCTAGTG
TAGGGGTGAAATTCGTAGATATTAGGAGGAGCACCGGAGGCGAAAGCGGTTATCTGGACAGTCACTGACGCTGTTGCACG
AAAGCGTGGGGAGCAAACAGGATTAGATACCCTGGTAGTC
>106
CCTACGGGCGGCTGCAGTGGGGAATATTGGACAATGGGCGCAAGCCTGATCCAGCGACGCCGCGTGAGTGAAGAAGGCCT
TCGGGTTGTAAAGCTCTTTTAGTGGGGAAGATAATGACGGTACCCACAGAAAAAGCCCCGGCTAACTTCGTGCCAGCAGC
CGCGGTAATACGAAGGGGGCTAGCGTTACTCGGAATTATTGGGCGTAAAGCGTGCGTAGGCTGCTTAGTAAGTCAAAAGT
GAAAGCCTTGGGCTCAACCTAAGAATTGCTTTTGAAACTGCTGAGCTGGAGTACTGTAGGGGATAGCGGAATTCCTAGTG
TAGGGGTGAAATTCGTAGATGTTAGGAGGAACACCCAAGGCGATAGCAGATATATGGACAGTCACTGACGCTGTTGAACG
AAAGTGTGGGGAGCAAACAAGATTAGATAGCCGGGTAGTC
>107
ACTACGGGTGGCAGCAGTAGGGAATCTTCCGCAATGGACGAAAGTCTGACGGAGCAACGCCGCGTGAGCGATGAAGGCCT
TCGGGTCGTAAAGCTCTGTTGTTAGGGAAGAACAAGTATCGGAGTAACTGCCGGTACCTTGACGGTACCGAACCAGAAAG
CCACGGCTAACTACGTGCCAGCAGCCGCGGTAACACGGAGGTGGCAAGCGTGGTCCGGAATGATTGGGCGTAAAGAGCGC
CCAGGCGGTCCTTTACGTCTGATGTGAAAGCCCACGGCTCAACCGTGGAGGGTCATTGGACCCTGGGGGCCTTGCGTCCC
GCAGAGGCAAGCCGCCTTCCCCGTGTAGCGGTTAAATGCGTAGAGATGTGGAGGAACACCAGTGGCGAAGGCGGCTTTCT
GGTCTGTAACTGACGCTGAGGCGCGAAAGCGTGGGGAGCAAACAAGATTAGATACCCTTGTAGTC
>108
CCTACGGGCGGCTGCAGTGGGGAATATTGGACAATGGGCGCAAGCCTGATCCAGCGACGCCGCGTGAGTGAAGAAGGCCT
TCGGGTTGTAAAGCTCTTTTAGTGGGGAAGATAATGACGGTACCCACAGAAAAAGCCCCGACTAACTTCGTGCCAGCAGC
CGCGGTAATACGAAGGGGGCTAGCGTTACTCGGAATTATTGGGTGTAAAGCGTGCGTAGGCTGCTTGGTAAGTCAAAAGT
GAAAGACTTGGGCTCAACCTAAGAATTGCTTTTGAAACTACTGAGCGTGAGTACTGTAGGGGATAGCGGAATTCCTAGTG
TAGGGGTGAAATTCGTAGATATTAGGAGGAACACCGAGGCGAAAGCGGTTATCTGGACAGTCACTGACGCTGTTGCACGA
AAGCGTGGGGAGCAAACAAGATTAGATACCCTAATAGTC
>109
CCTACGGGCGGCTGCAGTGGGGAATATTGGACAATGGGCGCAAGCCTGATCCAGCGACGCCGCGTGAGTGAAGAAGGCCT
TCGGGTCGTAAAGCTCTTTTAGTGGGGAAGATAATGACGGTACCCACATAAAAAGCCCCGGCTAAATTCGTGCCAGCAGC
CGCGGTAATACGAAGGGGGCTAGCGTTACTCGGAATTATTGGGCGTAAAGCGTGCGTAGGCTGCTTAGTAAGTCAAAGGT
GAAAGCCTTGGGCTCAACCGAAGAATTGCTTTTGAAACTGATGAGCTTGAGTACTGTAGGGGATAGCGGAATTGCTAGTG
TAGGGGTGAAATTCGTAGATATTAGGAGGAGCACCGGAGGCGAAAGCGGTTATCTGGACAGTCACTGACGCTGTTGCACG
AAAGCGTGGGGAGCAAACAGGATTAGATACCCTGGTAGTC
>110
CCTACGGGCGGCTGCAGTGGGGAATATTGGACAATGGGCGCAAGCCTGATCCAGCGACGCCGCGTGAGTGAAGAAGGCCT
TCGGGTCGTAAAGCTCTTTTAGTGGGGAAGATAATGACGGTACCCACAGAAAAAGCCCCGGCTAACTTCGTGCCAGCAGC
CGCGGTAATACGAAGGGGGCTAGCGTTACTCGGAATGATTGGGCGTAAAGCGTGCGTAGGCTGCTTAGTAAGTCAAAGGT
GAAAGCCTTGGGCTCAACCTAAGAATTGCTTTTGAAACTGCTGAGCGTGAGTACTGTAGGGGATAGCGGAATTCCTAGTG
TAGGGGTGAAATTCGTAGATATTAGGAGGAGCACCGGAGGCGAAAGCGGTTATCTGGACAGTCACTGACGCTGTTGCACG
AAAGCGTGGGGAGCAAACAGGATTAGATACCCTGGTAGTC
>111
ACTACGGGGGGCTGCAGTGGGGAATATTGGACAATGGGCGCAAGCCTGATCCAGCTATGCCGCGTGAGTGAGGAAGGCCT
TAGGGTTGTAAAACTCTTTCAGTAGGGAAGATAATGACGGTACCTACAGAAGAAGTCCCGGCAAACTCCGTGCCAGCAGC
CGCGGTAATACGGAGGGGGCAAGCGTTTTTCGGAATTATTGGGCGTAAAGGGCATGTAGGCGGTTCGATAAGTTTCGGGT
GAAATGCCAGGGCTCAACCCGGGAGCTGCTCGTAATACTGTAGGACTCGAGTCCGGAAGAGGCTCGCGGCCTTCCTCGTG
TAGTGGTGACCTTCGTAGATCTTAGGAGGCACCCCAGTGGCGAAGGCGGCTTTCTGGTCCGGTACTGACGCTGAGGTGCG
AAAGCGTGGGGAGCAAACAAGATTAGATACCCGAGTAGTC
>112
ACTACGGGCGGCAGCAGTGGGGAATATTGGACAATGGGCGCAAGCCTGATCCAGCGACGCCGCGTGAGTGAAGAAGGCCT
TCGGGTTGTAAAGCTCTTTTAGTGGGGAAGATAATGACGGTACCCACAGAAAAAGCCCCGGCTAACGTCGTGCCAGCAGC
CGCGGTAATACGAAGGGGGCTAGCGTTACTCGGAATTATTGGGCATAAAGCGTGCGTAGGCTGCTTCGTAAGTCAAAAGT
GAAAGCCTTGGGCACAACCTACGAATTGCTATTGAAACTGCTGCGCTTGAGTACTGTAGGGGCTCGCGCCCTTCCTAGTG
TCGGGGTGAAATTCGTAGATATTAGGAGGAACACCGGAGGCGAAAGCGGTTATCTGGACAGTCACTGACGCTGTTGCACG
AAAGCGTGGGGAGCAAACAGGATTAGATACCCGTGTAGTC
>113
GCTACGGGAGGCTGCAGTGGGGAATATTGCACAATGGGCGCAAGCCTGATGCAGCGACGCCGCGTGAGGGATGACGGCCT
TCGGGTTGTAAACCTCTTTCAGCAGGGAAGAAGCCTTCGGGTGACGGTACCTGCAGAAGAAGCACCGGCTAACGACGTGC
CAGCAGCCGCGGGAAGACGGAGGGTGCGAGCGGTGTCCGGCATTATTGGGCGGAAAGAGCTCGTAGGCGGCCTGTCTCGT
CGGATGTGAAAGCCCGGGGCTTAACCCCGGGTCTGCCTTCGCTACGGGCCGGCTCGCGTTCGGCCGGGGGGCTCGTCTTT
CCTGGTGTCGCGGTGACCTGCGCCGCTATCAGGAGGCACCCCGGTGGCGAAGGCGGATCTCTGGGCCGATACTGACGCTG
AGGAGCGAAAGCATGGGGAGCGAACAGGATTAGATCCCCCAGTAGTC
>114
ACTACGGGCGGCTGCAGTGGGGAATATTGGACAATGGGCGAAAGCCTGATCCAGCCATGCCGCGTGAGTGATGAAGGCCT
TAGGGTTGTAAAGCTCTTTCGGCGGGGACGATAATGACGGTACCCGCAGAAGAAGCCCCGGCTAACTTCGTGCCAGCAGC
CGCGGTAAGACGAAGGGGGCGAGCGTTGCTCGGAATCACTGGGCGTAAAGGGCGCGTAGGCGGAACTTTAAGTCGGGGGT
GAAAGCCCAGGGCTCAACCCTGGGTTTGCCTTCGATCCTGAGGATCCCGAGCCCGGCCGCGGTGAGTGGCCCTGCGGGTG
TCGCGGTGCATTTCGTCGATCTTCGCAAGAACACCAGTGGCGAAGGCGGCTCACTGGTCCGGTTCTGACGCTGAGGCGCG
AAAGCGTGGGGAGCAAACAGGCTTCGCTCCCCGGGTCGTCC
>115
CCTACGGGCGGCTGCAGTGGGGAATATTGGACAATGGGCGCAAGCCTGATCCAGCTATGCCGCGTGAGTGAGGAAGGCCT
TAGGGTTGTAAAACTCTTTCAGTAGGGAAGATAATGACGGTACCTACAGAATAAGTCCCGGCAAACTCCGTGCCAGCAGC
CGCGGTAATACGGAGGGGGCAAGCGTGGTTCGGAATTATTGGGCGTAAAGGGCATGTAGGCGGTACTATAAGTTAAGGGT
GAAATGCCAGGGCTCAACCCTGGAGCTGCTCTTAATACTGTAGGACTAGAGTCCGGAAGAGGATAGCGAAATTCCTAGTG
TAGAGGTGAAATTCGTAGATATGAGGGGAGCGTCAAGTGGCGAAGGCGGCTTTCTGGCGCGGTACTGACGCTGGGGTGCG
AAAGCGTGGGGAGCAAACCAGATTAGATACCCGGGTAGTC
>116
CCTACGGGCGGCAGCAGTGGGGAATATTGCACAATGGGCGCAAGCCTGATGCAGCGACGCCGCGTGAGGGATGACGGCCT
TCGGGTTGTAAACCTCTTTCAGCAGGGAAGAAGCCTTCGGGTGACGGTACCTGCAGAAGAAGCACCGGCTAACTACGTGC
CAGCAGCCGCGGTAATACGTAGGGTGCGAGCGTTGTCCGGAATTATTGGGCGTAAAGAGCTCGTAGGCGGCCTGTCGCGT
CGGATGTGAAAGCCCGGGGCTTAACCCCGGGTCTGCATTCGATACGGGCAGGCTAGAGTTCGGCAGGGGAGATCGGAATT
CCTGGTGTAGCGGTGAAATGCGCAGATATCAGGAGGAACACCGGTGGCGAAGGCGGATCTCTGGGCCGATACTGACGCTG
AGGAGCGAAAGCATGGGGAGCGAACAAGATTAGATACCCGGGTAGTC
>117
ACTACGGGCGGCAGCAGTGGGGAATATTGCGCAATGGGCGAAAGCCTGACGCAGCGACGCCGCGTGAGGGATGACGGCCT
TCGGGTTGTAAACCTCTTTCAGTAGGGACGAAGCGCAAGTGACGGTACCTACAGAAGAAGCACCGGCCAACTACGTGCCA
GCAGCCGCGGTAATACGTAGGGTGCAAGCGTTGTCCGGAATTAATGGGCGTAAAGAGCTCGTAGGCGGTCTGTCGCGTCG
GCTGTGAAAACCCGAGGCTCAACCTCGGGCCTGCAGTCGATACGGGCAAACTAGAGTACTGCAGGGGAGACTGGAATTCC
TGGTGTAGCGGTGAAATGCGCAGATATCAGGAGGAACACCGGTGGCGAAGGCGGGTCTCTGGGCAGTAACTGACGCTGAG
GAGCGAAAGCGTGGGGAGCGAACAAGATTAGATACCCGAGTAGTC
>118
CCTACGGGCGGCAGCAGTGGGGAATATTGCTCAATGGGCGAAAGCCTGACGCAGCGACGCCGCGTGAGGGATGACGGCCT
TCGGGTTGTAAACCTCTTTCAGTAGGGACGAAGCGCACGTGACGGTACCTACAGAAGAAGCACCGGCCAACTACGTGCCG
GCAGCGGCGGTAATACGTAGGGTGCAAGCGTTGTACGGAATTATTGGGCGTAAAGAACTCGGAGGCGGTCGGTCGCGTCG
GCTGTGAAAACCCGGGGCTCAACCTCGGGCCTGCAGTCGATACGGGCAAACTAGAGTACGGCAGGGGAGACTGGAATTCC
GAGTGTAGCGGTGAAATGCGGAGATATAAGGGGGAAAACCGGTGGAGCAGGCGGGTCGCTGGGGAGACACTGAAGCTGAG
GAGCGAAAGAGTGGGGAGACAACAAGATTAGATACCCGAGTAGTC
>119
ACTACGGGCGGCTGCAGTGGGGAATATTGGACAATGGGCGCAAGCCTGATCCGGCGACGCCGCGTGAGTGAAGAAGGCCT
TCGGGTTGTAAAGCTCTTTTAGTGGGGAAGATAATGACGGTACCCACAGAAAAAGCCCCGGCTAACTTCGTGCCAGCAGC
CGCGGTAATACGAAGGGGGCTAGCGTTACTCGGAATTGTTGGGCGTAAAGCGTGCGTAGGCTGCTTAGTAAGTCAAAAGT
GAAAGCCTTGGGCTCAACCTAAGAATTGCTTTTGAAACTGCTGAGCTTGAGTACTGTAGGGGATAGCGGAATTCCTAGTG
TAGGGGTGAAATTCGTAGATATTAGGAGGAACACCGGAGGCGAAAGCGGTTATCTGGACAGTCACTGACGCTGTTGCACG
AAAGCGTGGGGAGCAAACAAGATTAGATACCCGTGTAGTC
>120
ACTACGGGCGGCTGCAGTGGGGAATATTGCACAATGGGGGAAACCCTGATGCAGAAACGCCGCGCGAGTGATGACGGCCT
TCGGGCGGTAAAGCTCTGTCTTCAGGGACGATAATGACGGTACCTGAGGAGGAAGCCACGGCTAACTACGTGCCAGCAGC
CGCGGTAATACGTAGGTGGCAAGCGTTGTCCGGATTTACTGGGCGTAAAGGGAGCGAAGGCGGACTTTTACGTTGGATGC
GACCTACCCGGGCTCCACCTGGGTGCTGCATTCCAACCTCGACGACTAAAGTACAGGCGGGGAAAGCGGAGTTCCTAGTG
TAGCGGTGAAATGCGTAGAGATTAGGAAGAACACCGGTGGCGAAGGCGGCTTTCTGGACTGTAACTGACGCTGAGGCTCG
AAAGCGTGGGGAGCGAACAAGATTAGATACCCTGGTAGTC
>121
CCTACGGGGGCAGCAGTGGGGAATATTGGACAATGGGGGCAACCCTGATCCAGCGACGCCGCGTGAGTGAAGAAGTATTT
CGGTATGTAAAGCTCTATCAGCAGGGAAGATAATGGCAGTACCTGACTAAGAAGCCCCGGCTAACTACGTGCCAGCAGCC
GCGGTAATACGTAGGGGGCAAGCGTTATCCGGATTTACTGGGTGTAAAGGGAGCGTAGACGGCCAGGTAAGTCAGGTGTG
AAAGCCCGGGGCTCAACCCCGGGACTGCACTTGAAACTATCTGGCTAGAGTGTCGGAGAGGTAAGTGGAATTCCTAGTGT
AGCGGTGAAATGCGTAGATATTAGGAGGAACACCAGTGGCGAAGGCGACTTACTGGACGATAACTGACGTTGAGGCTCGA
AAGCGTGGGGAGCAAACAAGATTAGATACCCTGGTAGTC
>122
CCTACGGGGGCAGCAGTGGGGAATATTGGACAATGGGGGCAACCCTGATCCAGCGACGCCGCGTGAGTGAAGAAGTATTT
CGGTATGTAAAGCTCTATCAGCAGGGAAGATAATGGCAGTACCTGACTAAGAAGCCCCGGCTAACTACGTGCCAGCAGCC
GCGGTAATACGTAGGGGGCAAGCGTTATCCGGATTTACTGGGTGTAAAGGGAGCGTAGACGGCCAGGTAAGTCAGGTGTG
AAAGCCCGGGGCTCAACCCCGGGACTGCACTTGAAACTATCTGGCTAGAGTGTCGGAGAGGTAAGTGGAATTCCTAGTGT
AGCGGTGAAATGCGTAGATATTAGGAGGAACACCAGTGGCGAAGGCGACTTACTGGACGATAACTGACGTTGAGGCTCGA
AAGCGTGGGGAGCAAACAAGATTAGATACCCTGGTAGTC
>123
CCTACGGGGGGCAGCAGTGGGGAATCTTGCACAATGGGGGAAACCCTGATGCAGCAACGCCGCGTGAGTGATGACGGCCT
TAGGGTTGTAAAGCCCTGTCTTCAGGGACGATAATGACGGTACCTGAGGAGGAAGCCACGGCTAACTACGTGCCAGCAGC
CGCGGTAATACATAGGGGGCGAGCGTTGTTCGGATTGACTGGGCGTAAAGGGCGCGTAGGCGGATTTTTAAGTCGGTGGT
GAAATACTCGGGCTTAACCTGGGTGCGGCATTTAAAACTGGAAGTCTAGAGTGCAGGAGAGGTGAAAGGAATTCCGAGTG
TAGCGGTGAAATTCGTAGAGATTAGGAAGAACACCAGTGGCGAAGGCGCTTCTCTGGACTGTAACTGACGCTGAGGCTCG
AAAGCGTGGGGAGCAAACAGGATTAGATACCCGAGTAGTC
>124
ACTACGGGGGACTGCAGTGGGGAATATTGGACAATGGGCGCAAGCCTGATCCAGCGACGCCGCGTGAGTGAAGAAGGCCT
TCGGGTTGTAAAGCTCTTTTAGTGGGGAAGATAATGACGGTACCCACAGAAAAAGCCCCGGCTAACTTCGTGCCAGCAGC
CGCGGTAGTACGAAGGGGGCTAGCGTTACTCGGAATTATTGGGCGTAAGGCGTGCGTAGGCTGCTTAGTAAGTCAAACGT
GAAAGCCTTGGGCTCAACCTAAGACTTGCTTTTGAAACTGCTGAGCTTGAGTACTGCAGGGGATCGCGGCCTTCCTCGTG
TAGGGGTGAACTTCGTAGCTCTTAGGAGGAACACCGGAGGCGAAAGCGGTTATCTGGACAGTCACTGACGCTGTTGCACG
AAAGCGTGGGGAGCAAACAGATTAGCTACCCCGGTAGTC
>125
CCTACGGGAGGCAGCAGTGGGGAATATTGGACAATGGGCGCAAGCCTGATCCAGCGACGCCGCGTGAGTGAAGAAGGCCT
TCGGGTTGTAAAGCTCTTTTAGTGGGGAAGATAATGACGGTACCCACAGAAAAAGCCCCGGCTAACTTCGTGCCAGCAGC
CGCGGTAATACGAAGGGGGCTAGCGTTACTCGGTATTATTGGGCGTAAAGCGTGCGTAGGCTGCTTATTAAGTCAAAAGT
GAAAGCCTTGGGCTCAACCTAAGAATTGCTTTTGAAACTGCTGAGCTTGAGTACTGTAGAGGATAGCGGAATTCCTAGTG
TAGGGGTGAAAGTCGTAGATATTAGGAGGAACACCGGAGGCGAAAGCAGTTATCTGGACAGTCACTGACGCTGGTGCACG
AAAGCGTGGGGAGCAAACAGGATTAGATACCCCTGTAGTC
>126
ACTACGGGGGGCTGCAGTGGGGAATATTGCACAATGGGCGCAAGCCTGATGCAGCGACGCCGCGTGAGGGATGACGGCCT
TCGGGTTGTAAACCTCTTTCAGCAGGGAAGAAGCCTTCGGGTGACGGGACCTGCAGAAGAAGCACCGGCGAACCACGTGC
CAGCAGCCGCGGGAATACGGAGGGGGCGAGCGGGGTCCGGAAGTATTGGGCGTAAAGAGCTGGTAGGCGGCCTGTCGCGT
CGGATGGGAAAGCCCGGGGCGTAACCCCGGGTCTGCATTCGATACGGGCAGGCTAGAGTTCGGCAGGGGCGCTCGGACTT
CCTGGTGTAGCGGTGAAATGCGCAGATATCAGGAGGAACACCGGTGGCGAAGGCGGATCTCTGGGCCGATACTGACGCTG
AGGAGCGAAAGCATGGGGAGCGAACAGGATTAGATACCCCAGTAGTC
>127
CCTACGGGAGGCTGCAGTGGGGAATATTGGACAATGGGCGCAAGCCTGATCCAGCGACGCCGCGTGAGTGAAGAAGGCCT
TCGGGTTGTAAAGCTCTTTTAGTGGGGAAGATAATGACGGTACCCACAGAAAAAGCCCCGGCTAACTTCGTGCCAGCAGC
CGCGGTAATACGAAGGGGGCTAGCGTTACTCGGAATTATTGGGCGTAAAGCGTGCGTAGGCTGCTTAGTAAGTCAAAAGT
GAAAGCCTTGGGCTCAACCTAAGAATTGCTTTTGAAACTGCTGAGCTTGAGTACTGTAGGGGATAGCGGAATTCCTAGTG
TAGGGGTGAAATTCGTAGATATTAGGAGGAACACCGGAGGCGAAAGCGGTTATCTGGACAGTCACTGACGCTGTTGCACG
AAAGCGTGGGGAGCAAACAGGATTAGATACCCCTGTAGTC
>128
CCTACGGGCGGCTGCAGTGGGGGATATTGGACAATGGGCGCAAGCCTGATCCAGCTATGCCGCGTGAGTGAGGAAGGCCT
TAGGGTTGTAAAACTCTTTCAGTAGGGAAGATAATGACGGTACCTACAGAAGAAGTCCCGGCAAACTCCGTGCCAGCAGC
CGCGGTAATACGGAGGGGGCAAGCGTTGTTCGGAATTATTGGGCGTAAAGGGCATGTAGGCGGTTCTATAAGTTAAGGGT
GAAATGCCAGGGCTCAACCCTGGAGCTGCTCTTAATACTGTAGGACTAGAGTCCGGAAGAGGATAGCGGAATTCCTAGTG
TAGAGGTGAAATTCGTAGATATTAGGAGGAACACCAGTGGCGAAGGCAGCTTTCTGGTCCGGTACTGACGCTGAGGTGCG
AAAGCGTGGGGAGCAAACAGGATTAGATACCCGGGTAGTC
>129
CCTACGGGAGGCTGCAGTGGGGAATATTGGACAATGGGCGCAAGCCTGATCCAGCGACGCCGCGTGAGTGAAGAAGGCCT
TCGGGTTGTAAAGCTCTTTTAGTGGGGAAGATAATGACGGTACCCACAGAAAAAGCCCCGGCTAACTTCGTGCCAGCAGC
CGCGGTAATACGAAGGGGGCTAGCGTTACTCGGAATTATTGGGCGTAAAGCGTGCGTAGGCTGCTTAGTAAGTCAAAAGT
GAAAGCCTTGGGCTCAACCTAAGAATTGCTTTTGAAACTGCTGAGCTTGAGTACTGTAGGGGATAGCGGAATTCCTAGTG
TAGGGGTGAAATTCGTAGATATTAGGAGGAACACCGGAGGCGAAAGCGGTTATCTGGACAGTCACTGACGCTGTTGCACG
AAAGCGTGGGGAGCAAACAGGATTAGATACCCTTGTAGTC
>130
CCTACGGGCGGCAGCAGTGGGGAATATTGGACAATGGGCGCAAGCCTGATCCAGCGACGCCGCGTGAGTGAAGAAGGCCT
TCGGGTTGTAAAGCTCTTTTAGTGGGGAAGATAATGACGGTACCCACAGAAAAAGCCCCGGCTAACTTCGTGCCAGCAGC
CGCGGTAATACGAAGGGGGCTAGCGTTACTCGGAATTATTGGGCGTAAAGCGTGCGTAGGCTGCTTAGTAAGTCAAAAGT
GAAAGCCTTGGGCTCAACCTAAGAATTGCTTTTGAAACTGCTGAGCTTGAGTACTGTAGGGGATAGCGGAATTCCTAGTG
TAGGGGTGAAATTCGTAGATATTAGGAGGAACACCGGAGGCGAAAGCGGTTATCTGGACAGTCACTGACGCTGTTGCACG
AAAGCGTGGGGAGCAAACAGGATTAGATACCCGAGTAGTC
>131
CCTACGGGAGGCAGCAGTGGGGAATATTGGACAATGGGCGCAAGCCTGATCCAGCGACGCCGCGTGAGTGAGGAAGGCCT
TCGGGTTGTAAAGCTCTTTTAGTGGGGAAGATAATGACGGTACCCACAGAAAAAGCCCCGGCTAACTTCGTGCCAGCAGC
CGCGGTAATACGAAGGGGGCTAGCGTTACTCGGAAGTATTGGGCGTAAAGCGTGCGTAGGCTGCTTAGTAAGTCAAAAGT
GAAAGCCTTGGGCTCAACCTAAGAATTGCTTTTGAAACTGCTGAGCTTGAGTACTGTAGGGGATAGCGGAATTCCTAGTG
TAGGGGTGAAATTCGTAGATATTAGGAGGAACACCGGAGGCGAAAGCGGTTATCTGGACAGTCACTGACGCTGTTGCACG
AAAGCGTGGGGAGCAAACCAGATTAGATACCCGTGTAGTC
>132
ACTACGGGCGGCTGCAGTGGGGAATATTGGACAATGGGCGCAAGCCTGATCCAGCTATGCCGCGTGAGTGAGGAAGGCCT
TAGGGTTGTAAAACTCTTTCAGTAGGGAAGATAATGACGGTACCTACAGAAGAAGTCCCGTCAAACTCCGTGCCAGCAGC
CGCGGTAATACGGAGGGGGCAAGCGTTGTTCGGAAGTATTGGTCGTAAAGGGCATGTAGGCGGTTCTATAAGTTAAGGGT
GAAATGCCAGGGCTCAAACCTGGAGCTGCTCTTAACACGGTAGGACTAGAGTCCGGAAGAGGATAGCGGAATTCCTAGTG
TAGAGGTGAAATTCGTAGATATTAGGAGGAACACCAGTGGCGAAGGCGGCTTTCTGGTCCGGTACTGACGCTGAGGTGCG
AAAGCGTGGGGAGCAAACAGGATTAGATACCCGTGTAGTC
>133
ACTACGGGCGGCTGCAGTGGGGAATATTGGACAATGGGCGCAAGCCTGATCCAGCGACGCCGCGTGAGTGAAGAAGGCCT
TCGGGTTGTAAAGCTCTTTTAGTGGGGAAGATAATGACGGTACCCACAGAAAAAGCCCCGGCTAACTTCGTGCCAGCAGC
CGCGGTAATACGAAGGGGGCTAGCGTTACTCGGAATTATTGGGCGTAAAGCGTGCGTAGGCTGCTTAGTAAGTCAAAAGT
GAAAGCCTTGGGCTCAACCTAAGAATTGCTTTTGAAACTGCTGAGCTTGAGTACTGTAGGGGACAGCGGAATTCCTAGTG
TAGGGGTGAAATTCGTAGATATTAGGAGGAACACCGGAGGCGAAAGCGGTTATCTGGACAGTCACTGACGCTGTTGCACG
AAAGCGTGGGGAGCAAACAAGATTAGATACCCTAGAGTC
>134
CCTACGGGCGGCTGCAGTGGGGAATATTGGACAATGGGCGCAAGCCTGATCCAGCGACGCCGCGTGAGTGAAGAAGGCCT
TCGGGTTGTAAAGCTCTTTTAGTGGGGAAGATAATGACGGTACCCACAGAAAAAGCCCCGGCTAACTTCGTGCCAGCAGC
CGCGGTAATACGAAGCGGGCTAGCGTTACTCGGAATTATTGGGCGTAAAGCGTGCGTAGGCTGCTTAGTAAGTCAAAAGG
GAAAGCCTTGGGCTCAACCTAAGAATTGCTTTTGAAACTGCTGAGCTTGAGTACTGTAGGGGACAGCGGAATTCCTAGTG
TAGGGGTGAAATTCGTAGATATTAGGAGGAACACCGGAGGCGAAAGCGGTTATCTGGACAGTCACTGACGCTGTTGCACG
AAAGCGTGGGGAGCAAACAAGATTAGATACCCTAGAGTC
>135
CCTACGGGAGGCAGCAGTGGGGAATATTGGACAATGGGCGCAAGCCTGATCCAGCGACGCCGCGTGAGTGAAGAAGGCCT
TCGGGTTGTAAAGCTCTTTTAGTGGGGAAGATAATGACGGTACCCACAGAAAAAGCCCCGGCGAACTTCGTGCCAGCAGC
CACGGTAATACGAAGGGGGCTAGCGTTACTCGGAATTATTGGGCGTAAAGCGTGCGTAGGCTGCTTAGTAAGTCAAAAGT
GAAAGCCTTGGGCTCAACCTAAGAATTGCTTTTGAAACTGCTGAGCTTGAGTACTGTAGGGGATAGCGGAATTCCTAGTG
TAGGGGTGAAATTCGTAGATATTAGGAGGAACACCGGAGGCGAAAGCGGTTATCTGGACAGTCACTGACGCTGTTGCACG
AAAGCGTGGGGAGCAAACAGGATTAGATACCCCGGTAGTC
>136
ACTACGGGCGGCTGCAGTGGGGAATATTGGACAATGGGCGCAAGCCTGATCCAGCTATGCCGCGTGAGTGAGGAAGGCCT
TAGGGTTGTAAAACTCTTTCAGTAGGGAAGATAATGACGGTACCTACAGAAGAAGTCCCGGCAAACTCCGTGCCAGCAGC
CGCGGTAATACGGAGGGGGCAAGCGTTGTTCGGAATTATTGGGCGTAAAGGGCATGTAGGCGGTTCTATAAGTTAAGGGT
GAAATGCCAGGGCTCAACCCTGGAGCTGCTCTTAAGACTGTAGGACTAGAGTCCGGAAGAGGATAGCGGAATTCCTAGTG
TAGAGGTGAAATTCGTAGATATTAGGAGGAACACCAGTGGCGAAGGCGGCTTTCTGGTCCGGTACTGACGCTGAGGTGCG
AAAGCGTGGGGAGCAAACAGGATTAGATACCCTTGTAGTC
>137
CCTACGGGCGGCTGCAGTGGGGAATATTGGACAATGGGCGCAAGCCTGATCCAGCTACGCCGCGTGAGTGAGGAAGGCCT
TAGGGTTGTAAAACTCTTTCAGTAGGGAAGATAATGACGGTACCTACAGAAGAAGTCCCGGCAAACTCCGTGCCAGCAGC
CGCGGTAATACGGAGGGGGCAAGCGTTGTTCGGAATTATTGGGCGTAAAGGGCATGTAGGCGGTTCTATAAGTTAAGGGT
GAAATGCCAGGGCTCAACCCTGGAGCTGCTCTTAATACTGTAGGACTAGAGGCCGGAAGAGGATAGCGGAATTCCTAGTG
TAGAGGTGCAATTCGTAGATATTAGGAGGAACACCAGTGGCGAAGGCGGCTTTCTGGTCCGGTACTGACGCTGAGGTGCG
AAAGCGTGGGGAGCAAACAAGATTAGATACCCGGGTAGTC
>138
CCTACGGGCGGCAGCAGTGGGGAATATTGGACAATGGGCGCAAGCCTGATCCAGCTATGCCGCGTGAGTGAGGAAGGCCT
TAGGGTTGTAAAACTCTTTCAGTAGGGAAGATAATGACGGTACCTACAGAAGAAGTCCCGGCAAACTCCGTGCCAGCAGC
CGCGGTAATACGGAGGGGGCAAGCGTTGTTCGGAATTATTGGGCGTAAAGGGCATGTAGGCGGTTCTATAAGTTAAGGGT
GAAATGCCAGGGCTCAACCCTGGAGCTGCTCTTAATACTGTAGGACTAGAGTCCGGAAGAGGATAGCGGAATTCCTAGTG
TAGAGGTGAAATTCGTAGATATTAGGAGGAACACCAGTGGCGAAGGCGGCTTTCTGGTCCGGTACTGACGCTGAGGTGCG
AAAGCGTGGGGAGCAAACAGGATTAGATACCCGGGTAGTC
>139
ACTACGGGCGGCTGCAGTGGGGAATATTGGACAATGGGCGCAAGCCTGATCCAGCTATGCCGCGTGAGTGAGGAAGGCCT
TAGGGTTGTAAAACTCTTTCAGTAGGGAAGATAATGACGGTACCTACAGAAGAAGTCCCGGCAAACTCCGTGCCAGCAGC
CGCGGTAATACGGAGGGGGCAAGCGTTGTTCGGAATTATTGGGCGTAAAGGGCATGTAGGCGGTTCTATAAGTTAAGGGT
GAAATGCCAGGGCTCAACCCTGGAGCTGCTCTTAATACTGTAGGACTAGAGTCCGGAAGAGGATAGCGGAATTCCTAGTG
TAGAGGTGAAATTCGTAGATATTAGGAGGAACACCAGTGGCGAAGGCGGCTTTCTGGTCCGGTACTGACGCTGAGGTGCG
AAAGCGTGGGAGCAAACAGGATTAGATACCCGGGTAGTC
>140
CCTACGGGTGGGTGCAGTGGGGAATATTGGACAATGGGGGAAACCCTGATCCAGCAATGCCGCGTGTGTGAAGAAGGCCT
TCGGGTTGTAAAGCACTTTCGGTTGGGAAGAAATTCTTAAGGGTAATATCCTTTGGCGTTGACGTTACCCACAGAAGAAG
CTCTGGCTAACTCTTTCCCAGCAGCCGCGTTAATACAGATAGTGCAAGCGTTAAGCTGAATCACTGGGCGTAAAGCGCGC
GGAGGTGGATATTGAAGTCGGATGTGAAAGCACTTCGCTTAACTCAGGAATTGCACCCGATACTGGGTGTCTCGAGTATG
GTAGAGGGAAGTGGAATTTCCGGTGTAGCGGTGGAATGCGTAGATATCGGAAAGAACACCAGTGGCGAAGGCGACTTCCT
GGACCATTACTGACACTGAGGCGCGAAAGCGTGGGGAGCAAACAGGATTAGATACCCCGGTAGTC
>141
CCTACGGGCGGCAGCAGTGGGGAATATTGGACAATGGGCGCAAGCCTGATCCAGCGACGCCGCGTGAGTGAAGAAGGCCT
TCGGGTTGTAAAGCTCTTTTAGTGGGGAAGATAATGACGGTACCCACAGAAAAAGCCCCGGCTAACTTCGTGCCAGCAGC
CGCGGTAATACGAAGGGGGCTAGCGTTACTCGGAATTATTGGGCGTAAAGCGTGCGTAGGCTGCTTAGTAAGACAAAAGT
GAATGCCTTGGGCTCAACCTAAGAATTGCTTTTGAAACTGCTGAGCTTGAGTACTGTAGGGGATAGCGGAATTCCTAGTG
TAGGGGTGAAATTCGTAGATATTAGGAGGAACACCGGAGGCGAAAGCGGTTATCTGGACAGTCACTGACGCTGTTGCACG
AAAGCGTGGGGAGCAAACAGGATTAGATACCCGGGTAGTC
>142
CCTACGGGCGGCTGCAGTGGGGAATATTGGACAATGGGCGCAAGCCTGATCCAGCGACGCCGCGTGAGTGAAGAAGGCCT
TCGGGTTGTAAAGCTCTTTTAGTGGGGAAGATAATGACGGTACCCACAGAAAAGGCCCCGGCTAACTTCGTGCCAGCAGC
CGCGGTAATACGAAGGGGGCTAGCGTTACTCGGAATTATTGGGCGTAAAGCGTGCGTAGGCTGCTTAGTAAGTCAAAAGT
GAAAGCCTTGGGCTCAACCTAAGAATTGCTTTTGAAACTGCTGAGCTTGAGTACTGTAGGGGATAGCGGAATTCCTAGTG
TAGGGGTGAAATTCGTAGATATTAGGAGGAACACCGGAGGCGAAAGCGGTTATCTGGACAGTCACTGACGCTGTTGCACG
AAGGCGTGGGGAGCAAACAAGATTAGATACCCTTGTAGTC
>143
CCTACGGGTGGCTGCAGTGGGGAATATTGGACAATGGGGGAAACCCTGATCCAGCAATGCCGCGTGTGTGAAGAAGGCCT
TCGGGTTGTAAAGCACTTTCGGTGGGGAAGAAATTCTTAAGGGTAATATCCTTGGGCGTTGACGTTACCCACAGAAGAAG
CTCTGGCTAACTCTGTGCCAGCAGCCGCGTTAATACAGATAGTGCAAGCGTTAATCGGAATCACTGGGAGTAAAGCGCGC
GTAGGTGGGTATTTAAGTCGGATGTGAAAGCCATAGGCTTAACTTAGGAATTGCACCCGAAACTGTGTGTCTCGAGTATT
GTAGAGGGAAGTGGAATTTCCGGTGTAGCGGTGAAATGCGTAGATATCGGGAGGAACACCAGTGGCGAAGGCGACTTCCT
GGACCAATACTGACGCTGAGGCGCGAAAGCGTGGGGAGCAAACAGGATTAGATACCCCGGTAGTC
>144
ACTACGGGCGGCTGCAGTGGGGAATATTGGACAATGGGCGCAAGCCTGATCCAGCGACGCCGCGTGAGTGAAGAAGGCCT
TCGGGTTGTAAAGCTCTTTGAGTGGGGAAGATAATGACGGTACCCACAGAAAAAGCCCCGGCGAACTTCGTGCCAGCAGC
CGCGGTAACACGAAGGGGGCTAGCGTTACTCGGAATTATGGGGCGTAAAGCGTGCGTAGGCTGCTTAGTCAGTCCAAAGT
GAAAGCCCTGGGCTCAACCTAAGAATTGCTTTTGAAACTGCTGAGCTTGAGTACTGTAGGGGCTAGCGCACTTCCTCGTG
TCGGGGTGACCTTCGTAGATATTAGGAGGAACACCGGAGGCGAACGCGGTTCTCTGGACAGTCACTGACGCTGTTGCACG
AAAGCGTGGGGAGCAAACAAGATTAGATACCCTTGTAGTC
>145
CCTACGGGCGGCAGCAGCAAGGGATTTTCCGCAATGGGCGCAAGCCTGACGGAGCGACGCCGCGTGCGGGATGACGTCTT
TCGGGATGTAAACCGCTTTTCGGGGGGAGGAGGACGGACAGTACCCCCGGAAGAAGCCCCGGCTAACTACGTGCCAGCAG
CCGCGGTAATACGTAGGGGGCGAGCGTTGTCCGGAGTTACTGGGCGTAAAGCGCGCGCAGGCGGTCGGCCGCGTCAGTCG
TGAAAGCCCCCGGCTCAACCGGGGAGGGGCGGCTGAGACGGGTCGGCTGGAGGGTGTCAGAGGGGGGTGGAAGGCCGGGT
GGAGCGGTGAAATGCGTAGAGATCCGGCGGAACACCAGCGGCGAAGGCGGCCCCCTGGGGCGACCCTGACGCTGAGGCGC
GAAGGCCAGGGGAGCGAACGAGATTAGATACCCCGGTAGTC
>146
CCTACGGGCGGCTGCAGTGGGGAATATTGCACAATGGGCGAAAGCCTGATGCAGCGACGCCGCGTGGGGGATGACGGCCT
TCGGGTTGTAAACCCCTTTCAGTAGGGAAGAAGCGAAAGTGACGGTACCTGCAGAAGAAGCGCCGGCTAACTACGTGCCA
GCAGCCGCGGTAATACGTAGGGCGCAAGCGTTGTCCGGAATTATTGGGCGTAAAGAGCTCGTAGGTGGCTTGTCGCGTCT
GCCGTGAAAACCCGAGGCTCAACCTCGGGCGTGCGGTGGGTACGGGCAGGCTAGAGTGTGGTAGGGGAGACTGGAACTCC
TGGTGTAGCGGTGAAATGCGCAGATATCAGGAAGAACACCGATGGCGAAGGCAGGTCTCTGGGCCATTACTGACACTGAG
GAGCGAAAGCATGGGTAGCGAACAAGATTAGATACCCCAGTAGTC
>147
CCTACGGGCGGCAGCAGCAAGGGATTTTCCGCAATGGGCGCAAGCCTGACGGAGCGACGCCGCGTGCGGGATGACGTCTT
TCGGGATGTAAACCGCTTTTCGGGGGGAGGAGGACGGACAGTACCCCCGGAAGAAGCCCCGGCTAACTACGTGCCAGCAG
CCGCGGTAATACGTAGGGGGCGAGCGTTGTCCGGAGTTACCGGGCGTAAAGCGCGCGCAGGCGGTCGGCCGCGTCAGTCG
TGAAAGCCCCCGGCTCAACCGGGGGGGGGCGGCTGAGACGGGTCGGCTGGAGGGTGTCAGAGGGGGGTGGAAGGCCGGGT
GGAGCGGTGAAATGCGTAGAGATCCGGCGGAACACCAGCGGCGAAGGCGGCCCCCTGGGGCGACCCTGACGCTGAGGCGC
GAAGGCCAGGGGAGCGAACGAGATTAGATACCCCGGTAGTC
>148
CCTACGGGCGGCTGCAGTGGGGAATATTGGACAATGGGCGCAAGCCTGATCCAGCGACGCCGCGTGAGTGAAGAAGGCCT
TCGGGTTGTAAAGCTCTTTTAGTGGGGAAGATAATGACGGTACCCACAGAAAAAGCCCCGGCTAACTTCGTGCCAGCAGC
CGCGGTAATACGAAGGGGGCTAGCGTTACTCGGAATTATTGGGCGTAAAGCGTGCGTAGGCTGCTTAGTAAGTCAAAAGT
GAAAGCCTTGGGCTCAACCTAAGAATTGCTTTTGAAACTGCTGAGCTTGAGTACTGTAGGGGATAGCAGAATTCCTAGTG
TAGGGGGGAAATTCGTAGATATTAGGAGGAACACCGGGGGCGAAAGCGGTTATCTGGACAGTCACTGACGCTGTTGCACG
AAAGCGTGGGGAGCAAACAAGATTAGATACCCGGGTAGTC
>149
CCTACGGGCGGCTGCAGTGGGGAATATTGGACAATGGGCGCAAGCCTGATCCAGCGACGCCGCGTGAGTGAAGAAGGCCT
TCGGGTTGTAAAGCTCTTTTAGTGGGGAAGATAATGACGGTACCCACAGAAAAAGCCCCGGCTAACTTCGTGCCAGCAGC
CGCGGTAATACGAAGGGGGCTAGCGTTACTCGGAATTATTGGGCGTAAAGCGTGCGTAGGCTGCTTAGTAGGTCAAAAGT
GAAAGCCTTGGGCTCAACCTAAGATTTGCTATTGAAACTGGTGAGCTTGGGTACTGTAGGGGATAGCGGATTTCCTGGGG
TAGGGGGAAAATTCGTATATATTAGGAGGAACACCGGGGCGAAAGCGGTTATCTGGACAGTCACTGACGCTGTTGCACGA
AAGCGTGGGGAGCAAACAAGATTAGATACCCGGGTAGTC
>150
CCTACGGGGGGCTGCAGTGGGGAATATTGGACAATGGGCGCAAGCCTGATCCAGCGACGCCGCGTGAGTGAAGAAGGCCT
TCGGGTTGTAAAGCTCTTTTAGTGGGGAAGATAATGACGGTACCCACAGAAAAAGCCCCGGCTAACTTCGTGCCAGCAGC
CGCGGTAATACGAAGGGGGCTAGCGTTACTCGGAATTATTGGGCGTAAAGCGTGCGTAGGCTGCTTAGTAAGTCAAAAGT
GAAAGCCTTGGGCTCAACCTAAGAATTGCTTTTGAAACTGCTGAGCTTGAGTACTGTAGGGGATAGCGGAATTCCTAGTG
TAGGGGTGAAATTCGTAGATATTAGGAGGAACACCGGAGGCGAAAGCGGTTATCTGGACAGTCACTGACGCTGTTGCACG
AAAGCGTGGGGAGCAAACAAGATTAGATACCCCTGGTAGTC
>151
CCTACGGGCGGCTGCAGTGGGGAATATTGGACAATGGGCGCAAGCCTGATCCAGCGACGCCGCGTGAGTGAAGAAGGCCT
TCGGGTTGTAAAGCTCTTTTAGTGGGGAAGATAATGACGGTACCCACAGAAAAAGCCCCGGCTAACTTCGTGCCAGCAGC
CGCGGTAATACGAAGGGGGCTAGCGTTACTCGGAATTATTGGGCGTAAAGCGTGCGTAGGCTGCTTAGTAAGTCAAAAGT
GAAAGCCTTGGGCTCAACCTAAGAATTGCTTTTGAAACTGCTGAGCTTGAGTACTGTAGGGGATAGCGGAATTCCTAGTG
TAGGGGTGAAATTCGTAGATATTAGGAGGAACACCGGAGGCGAAAGCGGTTATCTGGACAGTCACTGACGCTGTTGCACG
AAAGCGTGGGGAGCAAACAGGATTAGATACCCCTGTAGTC
>152
CCTACGGGGGGCTGCAGTGGGGAATATTGGACAATGGGCGCAAGCCTGATCCAGCGACGCCGCGTGAGTGAAGAAGGCCT
TCGGGTTGTAAAGCTCTTTTAGTGGGGAAGATAATGACGGTACCCACAGAAAAAGCCCCGGCTAACTTCGTGCCAGCAGC
CGCGGTACTACGAAGGGGGCTAGCGTTACTCGGAATTATTGGGCGTAAAGCGTGCGTAGGCTGCTTAGTAAGTCAAAAGT
GAAAGCCTTGGGCTCAACCTAAGAATTGCTTTTGAAACTGCTGAGCTTGAGTACTGTAGGGGATAGCGGAATTCCTAGTG
TAGGGGTGAAATTCGTAGATATTAGGAGGAACACCGGAGGCGAAAGCGGTTATCTGGACAGTCACTGACGCTGTTGCACG
AAAGCGTGGGGAGCAAACAAGATTAGATACCCCTGGTAGTC
>153
CCTACGGGCGGCTGCAGTGGGGAATATTGGACAATGGGGGAAACCCTGATCCAGCAATGCCGCGTGTGTGAAGAAGGCCT
TCGGGTTGTAAAGCACTTTCGGTGGGGAAGAAATTCTTAAGGGTAATATCCTTGGGCGTTGACGTTACCCACAGAAGAAG
CACTGGCTAACTCTGTGCCAGCAGCCGCGGTAATACAGAGAGTGCAAGCGTTAATCGGAATCACTGGGCGTAAAGCGCGT
GTAGGTGGATATTTAAGACGGATGTGAAAGCCCTAGGCTTAACTTAGGAATTGCACCCGAGACTGGGTGTCTCGAGTATG
GTAGAGGGAAGTGGAGCTTCCGGTGTAGCGGTGAAATGCGTAGATATCGGAAAGAACACCAGTGGCGAAGGCGACTTCCT
GGACCAATACTGACACTGAGGCGCGAAAGCGTGGGGAGCAAACAGGATTAGATACCCCAGTAGTC
>154
CCTACGGGGGGCAGCAGTGGGGAATATTGGACAATGGGCGCAAGCCTGATCCAGCTATGCCGCGTGAGTGAGGAAGGCCT
TAGGGTTGTAAAACTCTTTCAGTAGGGAAGATAATGACGGTACCTACAGAAGAAGTCCCGGCAAACTCCGTGCCAGCAGC
CGCGGTAATACGGAGGGGGCAAGCGTTGTTCGGAATTATTGGGCGTAAAGGGCATGTAGGCGGTTCTATAAGTTAAGGGT
GAAATGCCAGGGCTCAACCCTGGAGCTGCTCTTAATACTGTAGGACTAGAGTCCGGAAGAGGATAGCGGAATTCCTAGTG
TAGAGGTGAAATTCGTAGATATTAGGAGGAACACCAGTGGCGAAGGCGGCTTTCTGGTCCGGTACTGACGCTGAGGTGCG
AAAGCGTGGGGAGCAAACAGGATTAGATACCCTTGTAGTC
>155
ACTACGGGGGGCAGCAGTGGGGAATATTGGACAATGGGCGCAAGCCTGATCCAGCTATGCCGCGTGAGTGAGGAAGGCCT
TAGGGTTGTAAAACTCTTTCAGTAGGGAAGATAATGACGGTACCTACAGAAGAAGTCCCGGCAAACTCCGTGCCAGCAGC
CGCGGTAATACGGAGGGGGCAAGCGTTGTTCGGAATTATTGGGCGTAAAGGGCATGTAGGCGGTTCTATAAGTTAAGGGT
GAAATGCCAGGGCTCAACCCTGGAGCTGCTCTTAATACTGTAGGACTAGAGTCCGGAAGAGGATAGCGGAATTCCTAGTG
TAGAGGTGAAATTCGTAGATATTAGGGGGAACACCAGTGGCGAAGGCGGCTTTCTGGTCCGGTACTGACGCTGAGGTGCG
AAAGCGTGGGGAGCAAACAGGATTAGATACCCTTGTAGTC
>156
CCTACGGGCGGCTGCAGTGGGGAATATTGGACAATGGGCGCAAGCCTGATCCAGCGACGCCGCGTGAGTGAAGAAGGCCT
TCGGGTTGTAAAGCTCTTTTAGTGGGGAAGATAATGACGGTACTCCCCGAAAAAGCCCCGGCTAACTTCGTGCCAGCAGC
CGCGGTAATACGAAGGGGGCTAGTGTTACTCGGCAGTATTGGGCGTAAGGCGGGCTTAGCCTGCTGAGGCAGTCAAAAGT
GAATGCCTTGGGCTCAACCTAAGCATTGCTTTTGAAACTGCGGAGCTTGAGTACTGTAGGGGATGGCGGAATTCCTAGTG
TAGGGGTGAAATTCGTAGATATTAGGAGGAACACCGGAGGCGAAAGCGGTTATCTGGACAGTCACTGACGCTGTTGCACG
AAAGCGTGGGGAGCAAACAGGATTAGATACCCCTGTAGTC
>157
CCTACGGGGGGCAGCAGTGGGGAATATTGGACAATGGGCGCAAGCCTGATCCAGCGACGCCGCGTGAGTGAAGAAGGCCT
TCGGGTTGTAAAGCTCTTTTAGTGGGGAAGATAATGACGGTACCCACAGGAAAAGCCCCGGCTAACTTCGTGCCAGCAGC
CGCGGTAATACGAAGGGGGCTAGCGTTACTCGGAATTATTGGGCGTAAAGCGTGCGTAGGCTGCTTAGTAAGTCAAAAGT
GAAAGCCTTGGGCTCAACCTAAGAATTGCTTTTGAAACTGCTGAGCTTGAGTACTGTAGGGGATAGCGGAATTCCTAGTG
TAGGGGTGAAATTCGTAGATATTAGGAGGAACACCGGAGGCGAAAGCGGTTATCTGGACAGTCACTGACGCTGTTGCACG
AAAGCGTGGGGAGCAAACAGGATTAGATACCCGTGTAGTC
>158
ACTACGGGGGGCAGCAGTGGGGAATATTGGACAATGGGCGCAAGCCTGATCCAGCTATGCCGCGTGAGTGAGGAAGGCCT
TAGGGTTGTAAAACTCTTTCAGTAGGGAAGATAATGACGGTACCTACAGAAGAAGTCCCGGCAAACTCCGTGCCAGCAGC
CGCGGTAATACGGAGGGGGCAAGCGTTGTTCGGAATTATTGGGCGTAAAGGGCATGTAGGCGGTTCTATAAGTTAAGGGT
GAAATGCCAGGGCTCAACCCTGGAGCTGCTCTTAATACTGTAGGACTAGAGTCCGGAAGAGGATAGCGGAATTCCTAGTG
TAGAGGTGAAATTCGTAGATATTAGGAGGAACACCAGTGGCGAAGGCGGCTTTCTGGTCCGGTACTGACGCTGAGGTGCG
AAAGCGTGGGGAGCAAACAAGATTAGATACCCCAGTAGTC
>159
CCTACGGGGGGCAGCAGTGGGGAATATTGGACAATGGGCGCAAGCCTGATCCAGCGACGCCGCGTGAGTGAAGAAGGCCT
TCGGGTTGTAAAGCTCTTTTAGTGGGGAAGATAATGACGGTACCCACAGGAAAAGCCCCGGCTAACTTCGTGCCAGCAGC
CGCGGTAATACGAAGGGGGCTAGCGTTACTCGGAATTATTGGGCGTAAAGCGTGCGTAGGCTGCTTAGTAAGTCAAAAGT
GAAAGCCTTGGGCTCAACCTAAGAATTGCTTTTGAAACTGCTGAGCTTGAGTACTGTAGGGGATAGCGGAATTCCTAGTG
TAGGGGTGAAATTCGTAGATATTAGGAGGAACACCGGAGGCGAAAGCGGTTATCTGGACAGTCACTGACGCTGTTGCACG
AAAGCGTGGGGAGCAAACAGGATTAGATACCCGTGTAGTC
>160
CCTACGGGGGGCAGCAGTGGGGAATATTGGACAATGGGCGCAAGCCTGATCCAGCGACGCCGCGTGAGTGAAGAAGGCCT
TCGGGTTGTAAAGCTCTTTTAGTGGGGAAGATAATGACGGTACCCACAGGAAAAGCCCCGGCTAACTTCGTGCCAGCAGC
CGCGGTAATACGAAGGGGGCTAGCGTTACTCGGAATTATTGGGCGTAAAGCGTGCGTAGGCTGCTTAGTAAGTCAAAAGT
GAAAGCCTTGGGCTCAACCTAAGAATTGCTTTTGAAACTGCTGAGCTTGAGTACTGTAGGGGATAGCGGAATTCCTAGTG
TAGGGGTGAAATTCGTAGATATTAGGAGGAACACCGGAGGCGAAAGCGGTTATCTGGACAGTCACTGACGCTGTTGCACG
AAAGCGTGGGGAGCAAACAGGATTAGATACCCGTGTAGTC
>161
CCTACGGGCGGCTGCAGTGGGGAATATTGGACAATGGGCGCAAGCCTGATCCAGCGACGCCGCGTGAGTGAAGAAGGCCT
TCGGGTTGTAAAGCTCTTTTAGTGGGGAAGATAATGACGGTACCCACAGAAAAAGCCCCGGCTAACTTCGTTCCAGCAGC
CGCGGTAATACGAAGGGGGCTAGCGTTACTCGGAATTATTGGGCGTAAAGCGTGCGTAGGCTGCTTACTAAGTCAAAAGT
GACAGCCTTGGGCTCAACCGAAGACTTGCTTTGGAAACTGCTGAGCTTGAGTACTGTAGGGGATGGCGGAATTCCTAGTG
TAGGGGTGAAATTCGTAGATATTAGGAGGAACACCGGAGGCGAAAGCGGTTATCTGGACAGTGACTGACGCTGTTGCACG
AAAGCGTGGGGAGCAAACAAGATTAGATACCCCTGTAGTC
>162
ACTACGGGGGGCAGCAGTGGGGAATATTGGACAATGGGCGCAAGCCTGATCCAGCTATGCCGCGTGAGTGAGGAAGGCCT
TAGGGTTGTAAAACTCTTTCAGTAGGGAAGATAATGACGGTACCTACAGAAGAAGTCCCGGCAAACTCCGTGCCAGCAGC
CGCGGTAATACGGAGGGGGCAAGCGTTGTTCGGAATTATTGGGCGTAAAGGGCATGTAGGCGGTTCTATAAGTTAAGGGT
GAAATGCCAGGGCTCAACCCTGGAGCTGCTCTTAATACTGTAGGACTAGAGTCCGGAAGAGGATAGCGGAATTCCTAGTG
TAGAGGTGAAATTCGTAGATATTAGGAGGAACACCAGTGGCGAAGGCGGCTTTCTGGTCCGGTACTGACGCTGAGGTGCG
AAAGCGTGGGGAGCAAACAAGATTAGATACCCCAGTAGTC
>163
CCTACGGGGGGCTGCAGTGGGGAATATTGGACAATGGGGGAAACCCTGATCCAGCAATGCCGCGTGTGTGAAGAAGGCCT
TCGGGTTGTAAAGCACTTTCGGTGGGGAAGAAATTCTTAAGGGTAATATCCTTGGGCGTTGACGTTACCCACAGAAGAAG
CACTGGCTAACTCTGTGCCAGCAGCCGCGGTAATACAGAGAGTGCAAGCGTTAATCGGAATCACTGGGCGTAAAGCGCGA
GTAGGTGGATATTTAAGTCGGATGTGAAAGCCCTAGGCTTAACTTAGGAATTGCACCCGATACTGGGTGTCTCGAGTATG
GTAGAGGGAAGTGGAATTTCCGGTGTAGCGGTGAAATGCGTAGATATCGGAAAGAACACCAGTGGCGAAGGCGACTTCCT
GGACCAATACTGACACTGAGGCGCGAAAGCGTGGGGAGCAAACAGGATTAGATACCCGTGTAGTC
>164
CCTACGGGCGGCTGCTAAGAATATTCCGCAATGGACGGAAGTCTGACGGAGCGACGCCGCGTGGATGAAGAAGGCCGGAA
GGGTGTAAAGTCCTTTAGCGGACGAAGAAAAAGCGGGGGAGGGAATGCCCCCCTGATGACGGTAGTCCGAGAATAAGCCC
CGGCTAACTACGTGATAGCACCCGCGGTAACACGTACGGGGCGAGCTGTGTTCGGAAGTATTGGTCGTAAAGGGCATGTA
GGCGGTCCCGTAAGCACGGTGTGAAAGGTACGGGCTCAACCCGTAGACTGCGCCGGGTACTGCAGGACTGGAGTCACGGA
AGGGTAATCAGAATTCCAAGTGTAGGGGTGAAATCTGTAGCTATTTGGAAGAATACCGGTAGCGAAGGCGGATTACTGGC
CGATGACTGACGCTGAGGTGCGAAAGTGCGGGGAGCAAACAGGATTAGATACCCGGGTAGTC
>165
ACTACGGGTGGCTGCAGTGGGGAATATTGGACAATGGGCGAAAGCCTGATCCAGCAATGCCGCGTGCGTGATGAAGGCCT
TAGGGTTGTAAAGCTCTTTTACCCGGGAGGATAATGACAGTACCGGGAGAATAAGGGACGGCCAACCCCGTGCCAGGAGC
CGAGGGAAGACGGAGGGGGCTGGCGTTGTACGGAATTACTGGGAGTAAAGCGGACGTAGGCGGATGGGTACGGTAGGGGT
GAAAGCCCGGGGCTCAACTCCGGAATTGCCTTTAAGACTGCATCGCTAGAGTCATGGAGAGGTGAGTGGAATTCCGAGTG
TAGAGGTGAAATTCGTAGATCTTCGGCAGCACCCCAGTGGCGAAGGCGACTCACTGGACATGTATTGACGCTGAGGTACG
AAAGCGTGGGGAGCAAACAGGATTAGATCCCCGGGTAGTC
>166
CCTACGGGCTGCTGCAGTCGAGAATTTTTCTCAATGGGGGAAACCCTGAAGGAGCGACGCCGCGTGGGGGATGAAGGGCT
TCGGCTCGTAAACCCCTGTCAAGTGTGAGCAAGTGTGGATGTTGAATAGGCATTCACTTGATAGTAGCAAAAGAGGAAGG
GACGGCTAACTCTGTGCCAGCAGCCGCGGTAATACAGAGGTCCCAAGCGTTGTTCGGAATCACTGGGCGTAAAGGGTGCG
TAGGCGGTATGGTAAGACTTGTGTGAAAGCTCTGTGCTCAACGCAGAGGCTGCACAAGAGACTGCCGTGCTAGAGGATTG
GAAGGGAGACTGGAATTCCTGGAGTAGCAGTGAAATGCGTAGATATCAGGAGGAACACCAGTGGCGAAGGCGAGTCTCTG
GACAAAACCTGACGCTGAGGCACGAAAGCCAGGGGATCAAACGAGATTAGATACCCGTGTAGTC
>167
CCTACGGGTGGCTGCAGTGGGGAATATTGGACAATGGGCGAAAGCCTGATCCAGCAATGCCGCGTGAGTGATGAAGGCCT
TAGGGTTGTAAAGCTCTTTTACCCGGGAGGAGAATGACAGTACCGGGAGAAGAAGCCCCGGCTAACGCCGTGCCAGCAGC
CGCGGTAAGACGGAGGGGGCGAGCGTGGAGCGGAATGACTGGGCGTAAAGCGTACGTAGGCGGCTTGGTAAGTTAGAGGT
GAAAGCCCGGGGCTCAACTCCGGAATTGCCTTTAAGACTGCATCGCTAGAATCATGGAGAGGTGAGTGGAATTCCGAGTG
TAGAGGTGACCTTCGTAGCTCTTCGGCAGAACCCCCGTGGCGAAGGCGACTCACTGGACATGTATTGACGCTGAGGTACG
AAAGCGTGGGGAGCAAACAGGATTAGATACCCGGGTAGTC
>168
CCTACGGGCGGCAGCAGTGGGGAATATTGGACAATGGGGGAAACCCTGATCCAGCAATGCCGCGTGTGTGAAGAAGGCCT
TCGGGTTGTAAAGCACTTTCGGTGGGGAAGAAATTCTTAAGGGTAATATCCTTGGGCGTTGACGTTACCCACAGAAGAAG
CACTGGCTAACTCTGTGCCAGCAGCCGCGGTAATACAGAGAGTGCAAGCGTTAATCGGAATCACTGGGCGTAAAGCGCGC
GTAGGTGGATATTTAAGTCGGATGTGAAAGCCCTAGGCTTAACTTAGGAATTGCACCCGATACTGGGTGTCTCGAGTATG
GTAGAGGGAAGTGGAATTTCCGGTGTAGCGGTGAAATGCGTAGATATCGGAAAGAACACCAGTGGCGAAGGCGACTTCCT
GGACCAATACTGACACTGAGGCGCGAAAGCGTGGGGAGCAAACAGGATTAGATACCCCGGTAGTC
>169
CCTACGGGCGGCAGCAGTGGGGAATATTGCGCAATGGGGGAAACCCTGATCGAGCAATGCCGCGTGTGTGAAGAAGGCCT
TCGGGTCGTAAAGCACTGTCTTCAGGGACGAACTACTTATGGATAAACTCCCTTATCGTTGACGGTACCTACGGAGGAAG
CACTGGCTAACTCGGTGCCAGCAGCCGCGGTAATACATAGGGAGCGAGCGTTGTCCGGAATTACTGGGCGTAAAGCGCGC
GTAGGCGGAGGTTTAAGTAGGGTGTGAAAGCCATGGGCTTAACTTAGGAACTGCACCCTAAACTGGGTGCCTTGAGTGTG
GTAGAGGGAAGTGGAATTTCCAGTGTAGCGGTGAAATGCGTAGATATCAGAAGGAACACCAGTGGCGAAGGCGACTTCCT
GGACCGATACTGACGCTGAGGCGCGAAAGCGTGGGGAGCGAACAGGATTAGATACCCCGGTAGTC
>170
CCTACGGGGGGCAGCAGTGGGGAATATTGGACAATGGGGGAAACCCTGATCCAGCCATGCCGCGTGTGTGAAGAAGGCCT
TCGGGTTGTAAAGCACTTTCGGTGGGGAAGAAATTCTTAAGGGTAATATCCTTGGGCGTTGACGTTACCCACCGAAGAAG
CACTGGCTAACTCCGTGCCAGCAGCCGCGGTAATACAGAGAGTGCAAGCGTTAATCGGAATCACTGGGCGTAAAGCTCGC
GTAGGTGGATATTTAAGTCGGATGTGAAAGCCCTAGGCTTAACTTAGGAATTGCACCCGGTGCTGGGTGACACGGAGATG
GGAGGAGGAAGTGGAATTTCCGGTGTAGCGGTTGAATGCGTAGATATCGGAGAGAACACCAGTGGCGGAGGCGACTTCCT
GGACCAATACTGACACTGGGGCGCGAAAGCGTGGGGAGCAAACAGGGTTCGGTTCCCCGGGTAGTC
>171
CCTACGGGCGGCTGCAGTGGGGAATATTGGACGATGGGGGAAACCCTGATCCAGCAATGCCGCGTGTGTGAAGAAGGCCT
TCGGGTTGTAAAGCACTTTCGGTGGGGAAGAAATTCTTAAGGGTAATATCCTTGGGCGTTGACGTTACCCACAGAAGAAG
CACTGGCTAACTCTGTGCCAGTAGCCGCGGTAATACAGAGAGTGCAAGCGTTAATCGGAATCACTGGGCGTAAAGCGCGC
GTAGGTGGATATTTAAGTCGGATGTGAAAGCCCTAGGCTTAACTTAGGAATTGCACCCGATACTGGGTGTCTCGAGTATG
GTAGAGGGAAGTGGAATTTCCGGTGTAGCGGTGAAATGCGTAGATATCGGAAAGAACACCAGTGGCGAAGGCGACTTCCT
GGACCAATACTGACACTGAGGCGCGAAAGCGTGGGGAGCAAACAGGATTAGATACCCGTGTAGTC
>172
CCTACGGGGGGCAGCAGTGGGGAATATTGGACGATGGGCGCAAGCCTGATCCAGCGACGCCGCGTGAGTGAAGAAGGCCT
TCGGGTTGTAAAGCTCTTCTAGTGGGGAAGATAATGACGGTACCCACAGAAAAAGCCCCGGCTAACTTCGTGCCAGCAGC
CGCGGTAATACGAAGGGGGCTAGCGTTACTCGGAATTATTGGGCGTAATGCGTGCGTAGGCTGCTTAGTAAGTCAAAAGT
GAAAGCCTTGGGCTCAACCTAAGAATTGCTTTTGAAACTGCTGAGCTTGAGTACTGTAGGGGATAGCGGAATTCCTAGTG
TAGGGGTGAAATTCGTAGATATTAGGAGGAACACCGGAGGCGAAAGCGGTTATCTGGACAGTCACTGACGCTGTTGCACG
AAAGCGTGGGGAGCAAACAGGATTAGATACCCCGGTAGTC
>173
CCTACGGGGGGCAGCAGTGGGGAATATTGGACGATGGGCGCAAGCCTGATCCAGCGACGCCGCGTGAGTGAAGAAGGCCT
TCGGGTTGTAAAGCTCTTCTAGTGGGGAAGATAATGACGGTACCCACAGAAAAAGCCCCGGCCAACTTGGTTCCAGCAGC
CGCGGTAATACGACGGGGGCTAGCGTTACTCGGAATGATTGGGCGTAACGCGTGCGTAGGCTGCTTAGTAAGTCAAAAGT
GAAAGCCTTGTGCGCAACCGAAGAATTGCTATTGAAACTGTTGAGCTTGAGTACTGTAGGGGATAGCGGAATTCGTAGTG
TAGGGGTGAAATTCGTAGATATTAGGAGGAACACCGGAGGCGAAAGCAGTTATCTGGACAGTCACTGACGCTGTTGCACG
AAAGCGTGGGGAGCAAACAGGATTAGATACCCGGGTAGTC
>174
CCTACGGGGGGCAGCAGTGGGGAATATTGCACAATGGGGGAAACCCTGATGCAGCAACGCCGCGTGAGTGAAGAAGTATT
TCGGTATGCAAAGCTCTATCAGCAGGGAAGATAATGACGGTACCTGACTAAGAAGCCCCGGCTAACTACGTGCCAGCAGC
CGCGGTAATACGTAGGGGGCAAGCGTTATCCGGATTTACTGGGTGTAAAGGTAGCGTAGGCGGTCCGATAAGCCTGATGT
GAGAGCCCAGGGCTCAACCCTGGGACTGCATTGGAAACTGTCGAACTAGAGTGCAGGAGAGGTAAGTGGAATTCCTAGTG
TAGCAGTGAAATGCGTAGATATTAGGAGGAACACCAGTGGCGAAGGCGGCTTACTGGACTGTAACTGACGCTGAGGCTCG
AAAGCGTGGGGAGCAAACAGGATTAGATACCCCAGTAGTC
>175
ACTACGGGGGGCTGCAGTGGGGAATATTGGACAATGGGCGCAAGCCTGATCCAGCCATGCCGCGTGAGTGATGAAGGCCT
TAGGGTTGTAAAGCTCTTTTGTCCGGGACGATAATGACGGTACCGGAAGAATAAGCCCCGGCTAACTTCGTGCCAGCAGC
CGCGGTAATACGAAGGGGGCTAGCGTTGCGCGGAATCACTGGGCGTAAAGGGCGCGTAGGCGGCCGATTAAGTCGGGGGT
GAAAGCCTGTGGCTCAACCACAGAATTGCCTTCGATACTGGTTGGCTTGAGACCGGGAGAGGACAGCGGAACTGCGAGTG
TAGAGGTGAAATTCGTAGATATTCGCAAGAACACCAGTGGCGAGGGCGGCTGTCTGGTCCGGTTCTGACGCTGAGGCGCG
AAAGCGTGGGGAGCAAACAAGATTAGATACCCGTGTAGTC
>176
CCTACGGGGGGCAGCAGTGGGGAATATTGCACAATGGGGGAAACCCTGATGCAGCAACGCCGCGTGAGTGAAGAAGTATT
TCGGTATGCAAAGCTCTATCAGCAGGGAAGATAATGACGGTACCTGACTAAGAAGCCCCGGCTAACTACGTGCCAGCAGC
CGCGGTAATACGTAGGGGGCAAGCGTTATCCGGATTTACTGGGTGTAAAGGTAGCGTAGGCGGTCCGATAAGTCTGATGT
GAGAGCCCAGGGCTCAACCCTGGGACTGCATTGGAAACTGTCGAACTAGAGTGCAGGAGAGGTAAGTGGAATTCCTAGTG
TAGCAGTGAAATGCGTAGATATTAGGAGGAACACCAGTGGCGAAGGCGGCTTACTGGACTGTAACTGACGCTGAGGCTCG
AAAGCGTGGGGAGCAAACAGGATTAGATACCCCAGTAGTC
>177
ACTACGGGCGGCAGCAGTGGGGAATATTGGACAATGGGGGAGACCCTGATCCAGCAATGCCGCGTGTGTGAAGAAGGCCT
TCGGGTTGTAAAGCACTTTCGGTGGGGAAGAAATTCTTAAGGGTAATATCCTTGGGCGTTGACGTTACCCACAGAAGAAG
CACTGGCTAACTCTGTGCCAGCAGCCGCGGTAATACAGAGAGTGCAAGCGTTAATCAGAATCACTGGGCGTAAAGCGCGC
GTAGGTGGATATTTCAGTCGGATGTGAAAGCCCTAGGCTTAACTTAGGAATTGCACCCGATACTGGGTGTCTCGAGTATG
GTAGAGGGAAGTGGAATTTCCGGTGTAGCGGTGAAATGCGTAGATATCGGAAAGAACACCAGTGGCGAAGGCGACTTCCT
GGACCAATACTGACACTGAGGCACGAAAGCGTGGGGAGCAAACAGGATTAGATACCCGTGTAGCC
>178
ACTACGGGCGGCAGCAGTGGGGAATATTGGACAATGGGGGAGACCCTGATCCAGCAATGCCGCGTGTGTGAAGAAGGCCT
TCGGGTTGTAAAGCACTTTCGGTGGGGAAGAAATTCTTAAGGGTAATATCCCTGGGCGTTGACGTTACCCACAGAAGAAG
CACTGGCTAACTCTGTGCCAGCAGCCGCGGTAATACAGAGAGAGCAAGCGTTAATCAGAATCACTGGGCGTAAAGCGCGC
ATAGGTGGATATTTAAGTCGGATGTGAAAGCCCTAGGCTTAACTTAGGAATTGCACCCAATACTGGGTGTCTCGAGTATG
GTAGAGGGAAGTGGAATTTCCGGTGTAGCGGTGAAATGCGTAGATATCGGAAAGAACACCAGTGGCGAAGGCGACTTCCT
GGACCAATACTGACACTGAGGCACGAAAGCGTGGGGAGCAAACAGGATTAGATACCCGTGTAGCC
>179
CCTACGGGAGGCTGCAGTCGAGAATCTTGCGCAATGCTCGAAAGCGTGACCCAGCAATGCCGCGTGCGGGATGAAGGTCT
TCGGCTTGTAAACCGCGGTCAATCGGGAAGAACGTATGACGGTACCGAAGGAGGAAGCCCCGGCGAACGACGGGCCAGCA
GCCGCGGGATGAGGGAGGGGGAGAGCGATGTGGGGAGTGATGGGGCGAAAAGGGACTGTAGGAGGAGGGGTAAAATTGGG
GGGAAATCCAGGAGCTCAACTCCGGAACTGCATCGGTGACTGGCGGGCTAGAGTACTGGAGAGGTAAGCGTATTTCCAGA
TGTAGCCCTCGAATACGTCGATATCTGGACTCACCCCGATCGTCTAGTCTGTTTGCTGGACAGTCTCTGACTCTGAGAGG
CGAAAGCATGTGCAGCAGACTGGATTAGATACCCGGGTAGTC
>180
CCTACGGGCGGCAGCAGTGGGGAATATTGGACAATGGGCGCAAGCCTGATCCAGCGACGCCGCGTGAGTGAAGAAGGCCT
TCGGGTTGTAAAGCTCTTTTAGTGGGGAAGATAATGACGGTACCCACAGAAAAAGCCTCGGCTAACTTCGTGCCAGCAGC
CGCGGTAATACGAAGGGGGCTAGCGTTACTCGGAATTATTGGGCGTAAAGCGTGCGTAGGCTGCTTAGTAAGTCAAAAGT
GAAAGCCTTGGGCTCAACCTAAGAATTGCTTTTGAAACTGCTGAGCTTGAGTACTGTAGGGGATAGCGGAATTCCTAGTG
TAGGGGTGAAATTCGTAGATATTAGGAGGAACACCGGAGGCGAAAGCGGTTATCTGGACAGTCACTGACGCTGTTGCACG
AAAGCGTGGGGAGCAAACAAGATTAGATACCCTGGTAGTC
>181
ACTAGGGTGGCGGCAGTGGGGAATATTGGACAATGGGGGAAACCCTGATCCAGCAATGCCGCGTGTGTGAAGAAGGCCTT
CGGGTTGTAAAGCACTTTCGGTGGGGAAGAAATTCTTAAGGGTAATATCCTTGGGCGGTGACGTTACCCACAGAAGAAGC
ACTGGCTAACTCTGTACCAGCAGCCGCGGTACTACAGAGAGTGCAAGCGTTTAGCGGAATCACTGGGCGTAAAGCGCGCG
TAGGTGGATAGTTAAGTCGGATGTGAAAGCCCTTGGCTTAACTTAGGAATTGCACCCGATACTTGGTGTCTCGCGTCTGG
TTGCGGGACGTGGTATTTCCGGTGTCGCGGTGCACTGCGTAGATATCGGAAAGAACACCAGTGGCGAAGGCGACTTCCTG
AACCAATACTGACACTGAGGCGCGAAAGCGTGGGGAGCAAACAGGATTAGATACCCGGGTAGTC
>182
ACTACGGGGGGCTGCAGTGGGGAATATTGGACAATGGGCGCAAGCCTGATCCAGCGACGCCGCGAGAGTGAAGAAGGCCT
TCGGGTTGTAAAGCTCTTTTAGTGGGGAAGATAATGACGGTACCCACAGAAAAAGCCCCGGCTAACTTCGTGCCAGCAGC
CGCGGTAATACGAAGGGGGCTAGCGTTACTCGGAATTATTGGGCGTAAAGCGTGCGTAGGCTGCTTAGTAAGTCAAAAGT
GAAAGCCTTGGGCTCAACCTAAGAATTGCTTTTGAAACTGCTGAGCTTGAGTACTGTAGGGGATAGCGGAATTCCTAGTG
TAGGGGTGAAATTCGTAGATATTAGGAGGAACACCGGAGGCGAAAGCGGTTATCTGGACAGTCACTGACGCTGTTGCACG
AAAGCGTGTGGAGCAAACAGGATTAGATACCCCAGTAGTC
>183
ACTACGGGCGGCTGCAGTGGGGAATATTGGACAATGGGCGCAAGCCTGATCCAGCTATGCCGCGTGAGTGAGGAAGGCCT
TAGGGTTGTAAAACTCTTTCAGTAGGGAAGATAATGACGGTACCTACAGAAGAAGACCCGGCAAACCCCGTGCCAGCAGC
CGCGGTAAGACGGGGGGGGCAAGCGTTGATAGGAAGTCTTGGGCGTAAAGGGCATGTAGGCGGTTCTATAAGTTAAGGGT
GACATGCCAGGGCTCAACCCTGGAGCTGCTCTTAAGACTGGAGGACTAGAGTCCGGAAGAGGCTCGCGGCCTTCCTAGTG
TCGCGGTTACCTTCGTAGATATTAGGAGGAACACCAGTGGCGAAGGCGGCTTTCTGGTCCGGTACTGACGCTGAGGTGCG
AAAGCGTGGGGAGCAAACAGGATTAGCTACCCGGGTAGTC
>184
CTACGGGCGGCTGCAGTGGGGAATATTGGACAATGGGCGCAAGCCTGATCCAGCGACGCCGCGTGAGTGAGGAAGGCCTT
CGGGTTGTAAAGCTCTTTTAGTGGGGAAGATAATGACGGTACCCACAGAAAAAGCCCCGGCTAACTTCGTGCCAGCAACC
GCGGTAATACGAAGGGGGCTAGCGTTACTCGGAATTATTGGGCGTAAAGCGTGCGTAGGCTGCTTAGTAAGTCAAAAGTG
AAAGCCTTGGGCTCAACCTAAGAATTGCTTTTGAAACTGCTGAGCTTGAGTACTGTAGGGGATAGCGGAATTCCTAGTGT
AGGGGTGAAATTCGTAGATATTAGGAGGAACACCGGAGGCGAAAGCGGTTATCTGGACAGTCACTGACGCTGTTGCACGA
AAGCGTGGGGAGCAAACAGGATTAGATACCCGTGTAGTC
>185
ACTACGGGAGGCTGCAGTGGGGAATATTGGACAATGGGCGCAAGCCTGATCCAGCGACGCCGCGTGAGTGAAGAAGGCCT
TCGGGTTGTAAAGCTCTTTTAGTGGGGAAGATAATGACGGTACCCACAGAAAAAGCCCCGGCTAACTTCGTGCCAGCAGC
CGCGGTAATACGAAGGGGGCTCGCGTTACTCGGAATTATTGGGCGTAAAGCGTGCGTAGGCGGCTTAGTAAGTCAAAAGT
GAAAGCCTTGGGCTCAACCTCAGAATTGCTTTTGAACCTGCTGAGCTTGAGTACTGTAGTGGCTAGCGGCCTTCCTAGTG
TAGTGGTGAACTTCGTAGCTATTCGGCGGAACCCCGGAGGCGAACGCGGTTATCTGGCCAGTCACTGACGCTGTTGCACG
AAAGCGTGGGGAGCAAACAGGATTAGATACCCCAGTAGTC
>186
CCTCCTTGTTTCTTCATTTTTTCCTCTTGGCCAATGGGCGCAAGCCTGATCCATCGACGCCGCGTGAGTGAAGAAGGCCT
TCGGGTTGTAAAGCTCTTTTAGTGGGGAAGATAATGACGGTACCCACAGAAAAATCCCCGGCTAACTTCGTGCCAGCAGC
CGCGGTAATACGAAGGGGGCTAGCGTTACTCGGAATTATTGGGCGTAAAGCGTGCGTAGGCTGCTTAGTAAGTCAAAAGT
GAAAGCCTTGGGCTCAACCTAAGAATTGCTTTTGAAACTGCTGAGCTTGAGTACTGTAGGGGATAGCGGAATTCCTAGTG
TAGGGGTGAAATTCGTAGATATTAGGAGGAACACCGGAGGCGAAAGCGGTTATCTGGACAGTCACTGACGCTGTTGCACG
AAAGCGTGGGGAGCAAACAAGATTAGATACCCTGGTAGTC
>187
CCTACGGGCGGCAGCAGTGGGGAATATTGGACAATGGGCGCAAGCCTGATCCAGCGACGCCGCGTGAGTGAAGAAGGCCT
TCGGGTTGTAAAGCTCTTTTAGTGAGGAAGATAATGACGGTACCCACAGAAAAAGCCCCGGCTAACTTCGTGCCAGCAGC
CGCGGTAATACGAAGGGGGCTAGCGTTACTCGGAATTATTGGGCGTAAAGCGTGCGTAGGCTGCTTAGTAAGTCAAAAGT
GAAAGCCTTGGGCTCAACCTAAGAATTGCTTTTGAAACTGCTGAGCTTGAGTACTGTAGGGGATAGCGGAATTCCTAGTG
TAGGGGTGAAATTCGTAGATATTAGGAGGAACACCGGAGGCGAAAGCGGTTATCTGGACAGTCACTGACGCTGTTGCACG
AAAGCGTGGGGAGCAAACAGGATTAGATACCCGGGTAGTC
>188
ACTACGGGCGGCTGCAGTGGGGAATATTGGACAATGGGCGCAAGCCTGATCCAGCGACGCCGCGTGAGTGAAGAAGGCCT
TCGGGTTGTAAAGCTCTTTTAGTGGGGAAGATAATGACGGTACCCACAGAAAAAGCCCCGGCTAACTTCGTGCCAGCAGC
CGCGGTAATACGAAGGGGGCTAGCGTTACTCGGAATTATTGGGCGTAAAGCGTGCGTAGGCTGCTTAGTAAGTCAAAAGT
GAAAGCCTTGGGCTCAACCTAAGAATTGCTTTTGAAACTGCTGAGCTTGAGTACTGTAGGGGATAGCGGAATTCCTAGTG
TAGGGGTGAAATTCGTAGATATTAGGAGGAACACCGGAGGCGAAAGCGGTTATCTGGACAGTCACTGACGCTGTTGCACG
AAAGCGTGGGGAGCAAACAGGATTAGATACCCGTGTAGTC
>189
CCTACGGGAGGCAGCAGTGGGGAATATTGGACAATGGGCGCAAGCCTGATCCAGCTATGCCGCGTGAGTGAGGAAGGCCT
TAGGGTTGTAAAACTCTTTCAGTAGGGAAGATAATGACGGTACCTACAGAAGAAGTCCCGGCAAACTCCGTGCCAGCAGC
CGCGGTAATACGGAGGGGGCAAGCGTTGTTCGGAATTATTGGGCGTAAAGGGCATGTAGGCGGTTCTATAAGTTAAGGGT
GAAATGCCAGGGCTCAACCCTGGAGCTGCTCTTAATACTGTAGGACTAGGGTCCGGAAGAGGATAGCGGAATTCCTAGTG
TAGAGGTGAAATTCGTAGATATTAGGAGGAACACCAGTGGCGAAGGCGGCTTTCTGGTCCGGTACTGACGCTGAGGTGCG
AAAGCGTGGGGAGCAAACGGATTAGATACCCCGGTAGTC
>190
CCTACGGGGGGCTGCAGTGGGGAATGTTGGACAATGGGGGAAACCCTGATCCAGCAATGCCGCGTGTGTGAAGAAGGCCT
TCGGGTTGTAAAGCACTTTCAGTGGGGAAGAAATTCTTAAGGGTAATGTCCTTGGGCGTTGACGTTACCCACAGAAGAAC
CACGGGCTAACTCTGTGCAAGCAGCCGCGGTAATACAGAGAGTGCAAGTGTGAATGGGAATCACTGGGCGTAAAGCGAGC
GTAGGTGGATATTTAAGTCGGATGTGAAAGCCCGAGGCTTAACTCAGGAATTGCACCCGATACTGGGTGTCTCGAGTATG
GTAGAGGGAAGTGGAATTTCCGGTGTAGCGGTGAAATGCGTAGATATCGGAAAGAACACCAGTGGCGAAGGCGACTTCCT
GGACCAATACTGACACTGAGGCGCGAAAGCGTGGGGAGCAAACAGGATTAGATACCCTAGTAGTC
>191
ACTACGGGGGGCTGCAGTGGGGAATATTGCGCAATGGGCGAAAGCCTGACGCAGCGACGCCGCGTGGGGGATGACGGCCT
TCGGGTTGTAAACCTCTTTCAGCAGGGACGAAGCGAAAGTGACGGTACCTGCAGAAGAAGCACCGGCCAACTACGTGCCA
GCAGCCGCGGTAATACGTAGGGTGCAAGCGTTGTCCGGAATTAATGGGCGTAAAGAGCTCGTAGGCGGTTTGTTGCGTCG
GCTGTGAAAACCTGAGGCTCAACCTCAGGCCTGCAGTCGATACGAGCAGACTAGAGTGTTGCAGGGGAGACTGGAATTCC
TGGTGTAGCGGTGAAATGCGCAGATATCAGGAGGAACACCGGTGGCGAAGGCGGGTCTCTGGGCAACAACTGACGCTGAG
GAGCGAAAGCGTGGGGAGCGAACAAGATTAGATACCCTAGTAGTC
>192
CCTACGGGGGGCAGCAGTGGGGAATATTGCACAATGGGCGCAAGCCTGATGCAGCGACGCCGCGTGAGGGATGACGGCCT
TCGGGTTGTAAACCTCTTTCAGCAGGGAAGAAGCCTTCGGGTGACGGTACCTGCAGAAGAAGCACCGGCTAACTACGTGC
CAGCAGCCGCGGTAATACGTAGGGTGCGAGCGTTGTCCGGAATTATTGGGCGTAAAGAGCTCGTAGGCGGCCTGTCGCGT
CGGATGTGAAAGCCCGGGGCTTAACCCCGGGTCTGCATTCGATACGGGCAGGCTAGAGTTCGGCAGGGGAGATCGGAATT
CCTGGTGTAGCGGTGAAATGCGCAGATATCAGGAGGAACACCGGTGGCGAAGGCGGATCTCTGGGCCGATACTGACGCTG
AGGAGCGAAAGCATGGGGAGCGAACAGGATTAGATACCCTGGTAGTC
>193
CCTCCTTTTTTCATCATTTTTTCCTCTTGGCCAATGGGCGCAAGCCTGATCCAGCGACGCCGCGTGAGTGAAGAAGGCCT
TCGGGTTGTAAAGCTCTTTTAGTGGGGAAGATAATGACGGTACCCACAGAAAAAGCCCCGGCTAACTTCGTGCCAGCAGC
CGCGGTAATACGAAGGGGGCTAGCGTTACTCGGAATTATTGGGCGTAAAGCGTGCGTAGGCTGCTTAGTAAGTCAAAAGT
GAAAGCCTTGGGCTCAACCTAAGAATTGCTTTTGAAACTGCTGAGCTTGAGTACTGTAGGGGATAGCGGAATTCCTAGTG
TAGGGGTGAAATTCGTAGATATTAGGAGGAACACCGGAGGCGAAAGCGGTTATCTGGACAGTCACTGACGCTGTTGCACG
AAAGCGTGGGGAGCAAACAAGATTAGATACCCCGGTAGTC
>194
CCTACGGGCGGCAGCAGTAGGGAATATTGGACAATGGGCGCAAGCCTGATCCAGCGACGCCGCGTGAGTGAAGAAGGCCT
TCGGGTTGTAAAGCTCTTTTAGTGGGGAAGATAATGACGGTACCCACAGAAAAAGCCCCGGCTAACTTCGTGCCAGCAGC
CGCGGTAATACGAAGGGGGCTAGCATTACTCGGAATTATTGGGCGTAAAGCGTGCGTAGGCTGCTTAGTAAGTCAAAAGT
GAAAGCCTTGGGCTCAACCTAAGAATTGCTTATGAAACTGCTGAGCTTGAGTACTGTAGGGGATAGCGGAATTCCTAGTG
TAGGGGTGAAATTCGTAGATATTAGGAGGAACACCGGAGGCGAAAGCGGTTATCTGGACAGTCACTGACGCTGTTGCACG
AAAGCGTGGGGAGCAAACAAGATTAGATACCCGTGTAGTC
>195
CCTACGGGGGGCTGCAGTGGGGAATATTGGACAATGGGCGCAAGCCTGATCCAGCGACGCCGCGTGAGTGAAGAAGGCCT
TCGGGTTGTAAAGCTCTTTTAGTGGGGAAGATAATGACGGTACCCACAGAAAAAGCCCCGGCTAACTTCGTGCCAGCAGC
CGCGGTAATACGAAGGGGGCTAGCGTTACTCGGAATTATTGGGCGTAAAGCGTGCGTAGGCTGCTTAGTAAGTCAAAAGT
GAAAGCCTTGGGCTCAACCTAAGAATTGCTTTTGAAACTGCTGAGCTTGAGTACTGTAGGGGATAGCGGAATTCCTAGTG
TAGGGGTGAAATTCGTAGATATTAGGAGGAACACCGGAGGCGAAAGCGGTTATCTGGACAGTCACCGACGCTGTTGCACG
AAGGCGTGGGGAGCAAACAGGATTAGATACCCTTGTAGTC
>196
CCTACGGGGGGCAGCAGTGGGGAATATTGGACAATGGGGGAAACCCTGATCCAGCAATGCCGCGTGTGTGAAGAAGGCCT
TCGGGTTGTAAAGCACTTTCGGTGGGGAAGAAATTCTTAAGGGTAATATCCTTGGGCGTTGACGTTACCCACAGAAGAAG
CACTGGCTAACTCTGTGCCAGCAGCCGCGGTAATACAGAGAGTGCAAGCGTTAATCGGAATCACTGGGCGTAAAGCGCGC
GTAGGTGGATATTTAAGTCGGATGTGAAAGCCCTAGGCTTAACTTAGGAATGGCACCCGATACTGGGTGTCTCGAGTATG
GTAGAGGGAAGTGGAATTGCCGGTGTAGCGGTGAAATGCGTAGATATCGGAAAGAACACCAGTGGCGAAGGCGACTTCCT
GGGCCAATACTGACACTGAGGCGCGAAAGTGTGGGGAGCAAACAAGATTAGATACCCGGGTAGTC
>197
ACTACGGGCGGCTGCAGTGGGGAATATTGCACAATGGGCGCAAGCCTGATGCAGCGACGCCGCGTGAGGGATGACGGCCT
TCGGGTTGTAAACCTCTTTCAGCAGGGAAGAAGCCTTCGGGTGACGGTACCTGCAGAAGAAGCACCGGCTAACGACGTGC
CAGCAGCCGCGGTAATACGTAGGGTGCGAGCGAGGGCCGGAAGAATGGGGCGTAAAGAGCTCGTCGGCGGCCTGTCGCGT
CGGATGTGAAAGCCCGGGGCGTAACCCCGGGTCTGCCTTCGCTACGGGCAGGCCCGCGTTCGGCCGGGGCGTTCGCCCCT
CCTGGTGTCGCGGTGACATGCGCAGATATCAGGAGGAACCCCGGTGGCGAAGGCGGATCTCTGGGCCGATACTGACGCTG
AGGAGCGAAGGCATGGGGAGCGAACAGGATTAGATCCCCCGGTAGTC
>198
CCTACGGGCGGCAGCAGTGGGGAATATTGGACAATGGGCGCAAGCCTGATCCAGCTATGCCGCGTGAGTGAGGAAGGCCT
TAGGGTTGTAAAACTCTTTCAGTAGGGAAGATAATGACGGTACCTACAGAAGAAGTCCCGGCAAACTCCGTGCCAGCAGC
CGCGGTAATACGGAGGGGGCAAGCGTTGTTCGGAATTAGTGGGCGTACAGGGCATGTAGGCGGTTCTATAAGTTAAGGGT
GAAATGCCAGGGCTCAACCCTGGAGCTGCTCTTAATACTGTAGGACTAGAGTCCGGAAGAGGATAGCGGAATTCCTAGTG
TAGAGGTGAAATTCGTAGATATTAGGAGGAACACCAGTGGCGAAGGCGGCTTTCTGGTCCGGTACTGACGCTGAAGTGCG
AAAGCGTGGGGAGCAAACAAGATTAGATACCCCGGTAGTC
>199
CCTACGGGGGGCTGCAGTGGGGAATATTGGACAATGGGCGCAAGCCTGATCCAGCGACGCCGCGTGAGTGAAGAAGGCCT
TCGGGTTGTAAAGCTCTTTTAGTGGGGAAGATAATGACGGTACCCACAGAAAAAGCCCCGGCTAACTTCGTGCCAGTAGC
CGCGGTAATACGAAGGGAGCATGCGTTACTCGGAATTATTGGGCGTAAAGCGTGCGTAGGCTGCTTAGTAAGTCAAAAGT
GCAAGCCTTGGGCTCAACCTAAGAATTGCTTTTGACACTGCTGGGCGTGAGTACTGTGGGGGATAGCGGAATTCCTAGTG
TAGGGGTGAAATTCGTAGATATTAGGAGGAACACCGGAGGCGAAAGCGGTTATCTGGACAGTCACCGACGCTGTTGCACG
AAGGCGTGGGGAGCAAACAGGATTAGATACCCTTGTAGTC
>200
ACTACGGGCGGCAGCAGTGGGGAATATTGGACAATGGGCGCAAGCCTGATCCAGCTATGCCGCGTGAGTGAGGAAGGCCT
TAGGGTTGTAAAACTCTTTCAGTAGGGAAGATAATGACGGTACCTACAGAAGAAGTCCCGGCAAACTCCGTGCCAGCAGC
CGCGGTAATACGGAGGGGGCAAGCGTTGTTCGGAATTATTGGGCGTAAAGGGCATGTAGGCGGTTCTATAAGTTAAGGGT
GAAATGCCAGGGCTCAACCCTGGAGCTGCTCTTAATACTGTAGGACTAGAGTCCGGAAGAGGATAGCGGAATTCCTAGTG
TAGAGGTGAAATTCGTAGATATTAGGAGGAACACCAGTGGCGAAGGCGGCTTTCTGGTCCGGTACTGACGCTGAAGTGCG
AAAGCGTGGGGAGCAAACAAGATTAGATACCCCGGTAGTC
>201
CCTACGGGTGGCAGCAGTGGGGAATATTGGACAATGGGCGCAAGCCTGATCCAGCTATGCCGCGTGAGTGAGGAAGGCCT
TAGGGTTGTAAAACTCTTTCAGTAGGGAAGATAATGACGGTACCTACAGAAGAAGTCCCGGCAAACTCCGTGCCAGCAGC
CGCGGTAATACGGAGGGGGCAAGCGTTGTTCGGAATTATTGGGCGTAAAGGGCATGTAGGCGGTTCTATAAGTTAAGGGT
GAAATGCCAGGGCTCAACCCTGGAGCTGCTCTTAATACTGTAGGACTAGAGTCCGGAAGAGGATAGCGGAATTCATAGTG
TAGAGGTGAAATTCGTAGATATTAGGAGGAACACCAGTGGCGAAGGCGGCTTTCTGGTCCGGTACTGACGCTGAGGTGCG
AAAGCGTGGGAGCAAACAGATTAGATACCCGAGTAGTC
>202
CCTACGGGCGGCTGCAGTGGGGAATATTGGACAATGGGCGCAAGCCTGATCCAGCTATGCCGCGTGAGTGAGGAAGGCCT
TAGGGTTGTAAAACTCTTTCAGTAGGGAAGATAATGACGGTACCTACAGAAGAAGTCCCGGCAAACTCCGTGCCAGCAGC
CGCGGTAATACGGAGGGGGCAAGCGTTGTTCGGAATTATTGGGCGTAAAGGGCATGTAGGCGGTTCTATATGTTAAGGGT
GAAATGCCAGGGCGCAACCCTGGAGCTGCTCTTAATACTGTAGGACTAGAGTCCGGAAGAGGATAGCGGAATTCCTAGTG
TAGAGGTGAAATTCGTAGATATTAGGAGGAACACCAGTGGCGAAGGCGGCTTTCTGGTCCGGTACTGACGCTGAGGTGCG
AAAGCGTGGGGAGCAAACAGGATTAGATACCCTTGTAGTC
>203
CCTACGGGCGGCTGCAGTGGGGAATATTGGACAATGGGCGCAAGCCTGATCCAGCTATGCCGCGTGAGTGAGGAAGGCCT
TAGGGTTGTAAAACTCTTTCAGTAGGGAAGATAATGACGGTACCTACAGAAGTAGTCCCGGCAAACTCCGTCACAGCAGC
CGCGGTCATACTGAGGGGGCACGAGTTGTTCGGTATTATTGGGCGTACAGGGCATGTAGGCGGTTCCATAAGTTAAGGGT
GGAATGCCAGGGCTCAACCCTGGAGCTGCTCTTAATACTGTAGGACTAGAGTCCGGAAGAGGATAGCGGAATTCCTAGTG
TAGAGGTGAAATTCGTAGATATTAGGAGGAACACCAGTGGCGAAGGCGGCTTTCTGGTCCGGTACTGACGCTGAGGTGCG
AAAGCGTGGGGAGCAAACAAGATTAGATACCCCGGTAGTC
>204
CCTACGGGGGGCAGCAGTGGGGAATATTGCACAATGGAGGAAACCCTGATACAGCGACGCCGCGTGAGTGAAGAAGTATT
TCGGTATGTAAAGCTCTATCAGCAGGGAAGATAATGACGGTACCTGACTAAGAAGCCCCGGCTAACTACGTGCCAGCAGC
CGCGGTAATACGTAGGGGGCAAGCGTTATCCGGATTTACTGGGTGTAAAGGGAGCGCAGGTGGCATGGCAAGTCAGATGT
GAAAGCCCGGGGCTCAACCCCGGGACTGCATTTGAAACTGCCAGGCTAGAGTGCAGGAGAGGTAAGTGGAATTCCTAGTG
TAGCGGTGAAATGCGTAGATATTAGGAGGAACACCAGTGGCGAAGGCGACTTACTGGACTGTAACTGACACTGAGGCTCG
AAAGCGTGGGGAGCAAACAAGATTAGATACCCTGGTAGTC
>205
CCTACGGGCGGCTGCAGTGGGGAATATTGGACAATGGGCGCAAGCCTGATCCAGCTATGCCGCGTGAGTGAGGAAGGCCT
TAGGGTTGTAAAACTCTTTCAGTAGGGAAGATAATGACGGTACCTACAGAAGAAGTCCCGGCAAACTCCGTGCCAGCAGC
CGCGGTAATACGGAGGGGGCAAGCGTTGTTCGGAATTAGTGGGCGTAAGGGGCATGTAGGCGGGTCTAGAATTTAAGGGT
GAAATGCCAGGGCTCAACCCTGGGGCTGCTCTTAATACTGTAGGACTAGAGTCCGGAAGAGGATAGCGGAATTCCTAGTG
TAGAGGTGAAAGTCGTAGATATTAGGAGGAACACCAGTGGCGAAGGCGGCTTTCTGGTCCGGTACTGACGCTGAGGTGCG
AAAGCGTGGGGAGCAAACAGGATTAGATACCCTTGTAGTC
>206
ACTACGGGTGGCTGCAGTGGGGAATATTGGACAATGGGCGCAAGCCTGATCCAGCTATGCCGCGTGAGTGAGGAAGGCCT
TAGGGTTGTAAAACTCTTTCAGTAGGGAAGATAATGACGGTACCTACAGAAGAAGTCCCGGCAAACGCCGTGCCAGCAGC
CGCGGTAATACGGAGGGGGCAAGCGTTTTTCGGAATTATTGGGCGTAAAGGGCATGTAGGCGGTTCTATAAGTTAAGGGT
GAAATGCCAGGGCTCAACCCGGGAGCTGCTCTTACTACTGTAGGACTCGAGTCCGGCAGAGGCTCGCGGCTTTCCTAGTG
TCGAGGTGCACTTCCTCGCTCTTAGGAGGCACCCCAGTGGCGAAGGCGGCTTTCTGGTCCGGTACTGACGCTGAGGTGCG
AAAGCGTGGGGAGCAAACAGGATTAGATACCCGAGTAGTC
>207
CCTACGGGGGGCAGCAGTGGGGAATATTGCACAATGGAGGAAACCCTGATACAGCGACGCCGCGTGAGTGAAGAAGTATT
TCGGTATGTAAAGCTCTATCAGCAGGGAAGATAATGACGGTACCTGACTAAGAAGCCCCGGCTAACTACGTGCCAGCAGC
CGCGGTAATACGTAGGGGGCAAGCGTTATCCGGATTTACTGGGTGTAAAGGGAGCGCAGGTGGCATGGCAAGTCAGATGT
GAAAGCCCGGGGCTCAACCCCGGGACTGCATTTGAAACTGCCAGGCTAGAGTGCAGGAGAGGTAAGTGGAATTCCTAGTG
TAGCGGTGAAATGCGTAGATATTAGGAGGAACACCAGTGGCGAAGGCGACTTACTGGACTGTAACTGACACTGAGGCTCG
AAAGCGTGGGGAGCAAACAAGATTAGATACCCTGGTAGTC
>208
CCTACGGGAGGCTGCAGTGGGGAATATTGCACAATGGGGGAAACCCTGATGCAGCAACGCCGCGTGAGTGAAGAAGTATT
TCGGTATGTAAAGCTCTATCAGCAGGGAAGATAATGACGGTACCTGACTAAGAAGCCCCGGCTAACTACGTGCCAGCAGC
CGCGGTACTACGTAGGGGGCAAGCGTTATCCGGATTTACTGGGTGTAAAGGGAGCGTAGGCGGCTTGGCAAGCCTGATGT
GAAAGCCCAGGGCTCAACCCTGGGACTGCATTGGAAACTGTCAGGCTAGAGTGCAGGAGAGGTAAGTGGAATTCCTAGTG
TAGCGGTGAAATGCGTAGATATTAGGAGGAACACCAGTGGCGAAGGCGGCTTACTGGACTGTAACTGACGCTGAGGCTCG
AAAGCGTGGGGAGCAAACAGGATTAGATACCCGGGTAGTC
>209
CCTACGGGAGGCAGCAGTGGGGAATATTGGACAATGGGCGCAAGCCTGATCCAGCGACGCCGCGTGAGTGAAGAAGGCCT
TCGGGTTGTAAAGCTCTTTTAGTGGGGAAGATAATGACGGTACCCACAGAAAAAGCCCCGGCTAACTTCGTGCCAGCAGC
CGCGGTAATACGAAGGGGGCTAGCGTTACTCGGAATTATTGGGCGTAAAGCGTGCGTAGGCTGCTTAGTAAGTCAAAAGT
GAAAGCCTTGGGCTCAACCTAAGAATTGCTTTTGAAACTGCTGAGCTTGAGTACTGTAGGGGATAGCGGAATTCCTAGTG
TAGGGGTGAAATTCGTAGATATTAGGAGGAACACCGGAGGCGAAAGCGGTTATCTGGACAGTCACTGACGCTGTTGCACG
TAAGCGTGGGGAGCAAACAGGATTAGATACCCGGGTAGTC
>210
ACTACGGGAGGCTGCAGTGGGGAATATTGGACAATGGGCGCAAGCCTGATCCAGCTATGCCGCGTGAGTGAGGAAGGCCT
TAGGGTTGTAAAACTCTTTCAGTAGGGAAGATAATGACGGTACCTACAGAAGAAGTCCCGGCAAACTCCGTGCCAGCAGC
CGCGGTAATACGGAGGGGGCAAGCGTTGTTCGGAATTATTGGGCGTAAAGGGCATGTAGGCGGTTCTATAAGTTAAGGGT
GAAATGCCAGGGCTCAACCCTGGAGCTGCTCTTAATACTGTAGGACTCGCGTCCGGAAGCGGCTCGCGGCTTTCCTAGTG
TAGCGGTGAAATTCGTAGATATTAGGAGGAACACCAGTGGCGAAGGCGGCTTTCTGGTCCGGTACTGACGCTGAGGTGCG
AAAGCGTGGGGAGCAAACAGGATTAGATACCCTGGTAGTC
>211
CCTACGGGCGGCTGCAGTGGGGAATATTGGACAATGGGGGAAACCCTGATCCAGCAATGCCGCGTGTGTGAAGAAGGCCT
TCGGGTTGTAAAGCACTTTCGGTGGGGAAGAAATTCTTAAGGGTAATATCCTTGGGCGTTGACGTTACCACAGAAGAAGC
ACTGGCTAACTCTGTGCCAGCAGCCGCGGTAATACAGAGAGTGCAAGCGTTAATCGGAATCACTGGGCGTAAAGCGCGCG
TAGGTGGATATTTAAGTCGGATGTGAAAGCACTAGGCTTAACTTAGGAATTGCACCCGATACTGGTGGGATCGAGTATGG
TAGAGGGAAGTGGAATTTCCGGTGTAGCGGTGAAATGCGTAGATATCGGAAAGAACACCAGTGGCGAAGGCGACTTCCTG
GACCAATACTGACACTGAGGCGCGAAAGCGTGGGGAGCAAACAGGATTAGATACCCGTGTAGTC
>212
CCTACGGGCGGCAGCAGTGGGGAATATTGGACAATGGGCGCAAGCCTGATCCAGCGACGCCGCGTGAGTGAAGAAGGCCT
TCGGGTTGTAAAGCTCTTTTAGTGGGGAAGATAATGACGGTACCCACAGAAAAAGCCCCGGCTAACTTCGTGCCAGCAGC
CGCGGTAATACGAAGGGGGCTAGCGTTACTCGGAATTATTGGGCGTAAAGCGTGCGTAGGCTGCTTAGTAAGTCAAAAGT
GAAAGCCTTGGGCTCAACCTAAGAATTGCTTTTGAAACTGCTGAGCTTGAGTACTGTAGGGGATAGCGGAATTCCTAGTG
TAGGGGTGAAATTCGTAGATATTAGGAGGAACACCGGAGGCGAAAGCGGTTATCTGGACAGTCACTGACGCTGTTGCACG
AAAGCGTGGGGAGCAAACAAGATTAGATACCCTGGTAGTC
>213
CCTACGGGCGGCTGCAGTGGGGAATATTGGACAATGGGCGCAAGCCTGATCCAGCTATGCCGCGTGAGTGAGGAAGGCCT
TAGGGTTGTAAAACTCTTTCAGTAGGGAAGATAATGACGGTACCTACAGAAGAAGTCCCGGCAAACTCCGTGCCAGCAGC
CGCGGTAATACGGAGGGGGCAAGCGTTGTTCGGAATTATTGGGCGTAAAGGGCATGTAGGCGGTTCTATAAGTTAAGGGT
GAAATGCCAGGGCTCAACCCTGGAGCTGCTCTTAATACTGTAGGACTAGAGTCCGGAAGAGGATAGCGGAATTCCTAGTG
TAGAGGTGAAATTCATAGATATTAGGAGGAACACCAGTGGCGAAGGCGGCTTTCTGGTCCGGTACTGACGCTGAGGTGCG
AAAGCGTGGGGAGCAAACAGGATTAGATACCCGTGTAGTC
>214
CCTACGGGCGGCTGCAGTGGGGAATATTGGACAATGGGCGCAAGCCTGATCCAGCTATGCCGCGTGAGTGAGGATGTCCT
TAGGGTTGTAAAACTCTTTCATTAGGGAAGATAATGACGGTACCTACAGAAGAAGTCCCGGCAAACTCCGTGCCAGCAGC
CGCGGTAATACGGAGGGGGCAAGCGTTGTTCGGAATTATTGGGCGTAAAGGGCATGTAGGCGGTTCTATACGTTAAGGGT
GCAATGCCAGGGCTCAACCCTGGAGCTGCTCTTAATACTGTAGGACTAGAGTCCGGAAGAGGATAGCGGAATTCCTAGTG
TAGAGGTGAAATTCATAGATATTAGGCGGAACACCAGTGGCGAAGGCGGCTTTCTGGTCCGGTACTGACGCTGAGGTGCG
AAAGCGTAGGGAGCAAACAGGATTAGATACCCGTGTAGTC
>215
CCTACGGGCGGCTGCAGTGGGGAATATTGGACAATGGGGGAAACCCTGATCCAGCAATGCCGCGTGTGTGAAGAAGGCCT
TCGGGTTGTAAAGCACTTTCGGTGGGGAAGAAATTCTTAAGGGTAATATCCTTGGGCGTTGACGTTACCCACAGAAGAAG
CACTGGCTAACTCTGTGCCAGCAGCCGCGGTAATACAGAGAGTGCAAGCGTTAATCGGAATCACTGGGCGTATAGCGCGC
GTAGGTGGATATTTAAGTCGGATGTGAAAGCCCTAGGCTTAACTTAGGAATTGCACCCGATACTGGGTGTCTCGAGTATG
GTAGAGGGAAGTGGAATTTCCGGTGTAGCGGTGAAATGCGTAGATATCGGAAAGAACACCAGTGGCGAAGGCGACTTCCT
GGACCAATACTGACACTGAGGCGCGAAAGCGTGGGGAGCAAACAAGATTAGATACCCCTGTAGGC
>216
CCTACGGGCGGCTGCAGTGGGGAATATTGGACAATGGGGGAAACCCTGATCCCGCAATGCCGCGTGTGTGAAGAAGGCCT
TCGGGTTGTAAAGCACTTTCGGTGGGGAAGAAATTCTTAAGGGTAATATCCTTGGGCGTTGACGTTACCCACAGAAGAAG
CACTGTCTAACTCTGTGCCAGCAGCCGCGGTAATACAGAGAGTGCAAGCGTTAAACGGAATCACTGGGCGTAAAGCGCGC
GTAGGTGGATATTTATGTCGGATGTGAAAGCCCTAGGCTTAACTTAGGAATTGCACCCGAGACTGGGTGTCTCGAGTATG
GTATAGGGAAGTGGAATTTCCGGTGGAGCAGTGAAATGCATAGAAATCGGAAAGAAGGCAAGGGGCGAAGGCGACTACAT
GGAGCAATACTGACACAGAAGCGAGAAAGGTTAAGGAGCAAACAAGATTAGATACCCCTGTAGGC
>217
CCTACGGGCGGCTGCAGTGGGGAATATTGCACAATGGGCGCAAGCCTGATGCAGCGACGCCGCGTGAGGGATGACGGCCT
TCGGGTTGTAAACCTCTTTCAGCAGGGAAGAAGCCTTCGGGTGACGGTACCTGCAGAAGAAGCACCGGCTAACTACGTGC
CAGCAGCCGCGGTAATACGTAGGGTGCGAGCGTTGTCCGGAATTATTGGGCGTAAAGAGCTCGTAGGCGGCCTGTCGCGT
CGGATGTGAAAGCCCGGGGCTTAACCCCGGGTCTGCATTCGATACGGGCAGGCTAGAGTTCGGCAGGGGAGATCGGAATT
CCTGGTGTAGCGGTGAAATGCGCAGATATCAGGAGGAACACCGGTGGCGAAGGCGGATCTCTGGGCCGATACTGACGCTG
AGGAGCGAAAGCATGGGGAGCGAACAGGATTAGATACCCGGGTAGTC
>218
CCTACGGGCGGCTGCAGTGGGGAATATTGCACAATGGGCGAAAGCCTGATGCAGCGACGCCGCGTGGGGGATGACGGCCT
TCGGGTTGTAAACCCCTTTCAGTAGGGAAGAAGCGAGAGTGACGGTACCTGCAGAAGAAGCGCCGGCTAACTACGTGCCA
GCAGCCGCGGTAATACGTAGGGCGCAAGCGTTGTCCGGAATTATTGGGCGTAAAGAGCTTGTAGGTGGCATGTCGCGTCT
GCCGTGAAAACCCGAGGCTCGACCTCGGGCGTGCGGTGGGTACGGGCAGGCTAGAGTGTGGTAGGGGAGACTGGAACTCC
TGGTGTAGCGGTGAAATGCGCAGATATCAGGAAGAACACCGATGGCGAAGGCAGGTCTCTGGGCCATTACTGACACTGAG
AAGCGAAAGCATGGGTAGCGAACAGGATTAGATACCCCTGTAGTC
>219
CCTACGGGCGGCAGCAGTGGGGAATATTGGACAATGGGCGCAAGCCTGATCCAGCTATGCCGCGTGAGTGAGGAAGGCCT
TAGGGTTGTAAAACTCTTTCAGTGGGGAAGATAATGACGGTACCTACAGAAGAAGTCCCGGCAAACTCAGTGCCAGCAGC
CGCGGGAATACGGAGGGGGCAAGCGTTGTTCGGAATTATCGGGTGTAAAGGGCGTGTAGGAGGTTGTATAAGTTAAGGGT
GAAATGCCAGGGCTCAACCCTGGAGATGCACTTAATACTGTAAGTCTAGAGTGCGGAAGAGGAGAGCGGAATTCCTAGTG
TAGAGGTGAAATTCGTAGATATTAGGAGGAACACCGGTGGCGAAGGCGGCTTTCTGGTCCGGAACTGACGCTGAGGTGCG
AAAGCATGGGGAGCAAACAGGATTAGATACCCGAGTAGTC
>220
ACTACGGGCGGCAGCAGTGGGGAATATTGCACAATGGGGGAAACCCTGATGCAGCAACGCCGCGTGAGTGATGAAGGTCT
TCGGATTGTAAAGCTCTGTCTTTAGGGACGATAATGACGGTACCTAAGGAGGAAGCCACGGCGAACTACGAGCCAGCAGC
CGCGGTAATACGTAGGTGGCAAGCGTTATCCGGATTTACTGGGCGGAAAGGGAGCGTAGGCGGATACTTACGTGGGATGT
GAAATCCCCGCGCTTAACTTGGGAGCTGCATTCCTCACTGCGTCTCTCGAGTGCAGGAGAGGCGCGTGGACTTCCTAGTG
TCGCGGTGACATGCGTAGAGATTAGGAAGAACACCAGTGGCGAAGGCGACTCTCTGGACTGTAACTGACGCTGAGGCTCG
AAAGCGTGGGGAGCAAACAGGATTAGATCCCCGTGTAGTC
>221
CCTACGGGCGGCTGCAGTGGGGAATATTGGACAATGGGCGCAAGCCTGATCCAGCTATGCCGCGTGAGTGAGGAAGGCCT
TAGGGTTGTAAAACTCTTTCAGTAGGGAAGATAATGACGGTACCTACAGAAGAAGTCCCGGCAAACTCCGTGCCAGCAGC
CGCGGTAATACGGAGGGGGCAAGCGTTGTTCGGAATTATTGGGCGTAAAGGGCATGTAGGCGGTTCTATAAGTTAAGGGT
GAAATGCCAGGGCTCAACCCTGGAGCTGCTCTTAATACTGTAGGACTAGAGTCCGGAAGAGGATAGCGGAATTCCTAGTG
TAGAGGTGAAATTCGTAGATATTAGGAGGAACACCAGTGGCGAAGGCGGCTTTCTGGTCCGGTACTGACGCTGAGGTGCG
AAAGCGTGGGGAGCAAACAGGATTAGATACCCCTGTAGTC
>222
CCTACGGGCGGCTGCAGTGGGGAATATTGGACAATGGGCGCAAGCCTGATCCAGCTATGCCGCGTGAGTGAGGAAGGCCT
TAGGGTTGTAAAACTCTTTCAGTAGGGAAGATAATGACGGTACCTACAGAAGAAGTCCCGGCAAACTCCGTGCCAGCAGC
CGCGGTAATACGGAGGGGGCAAGCGTTGTTCGGAATTATTGGGCGTAAAGGGCATGTAGGCGGTTCTATAAGTTAAGGGT
GAAATGCCAGGGCTCAACCCTGGAGCTGCTCTTAATACTGTAGGACTAGAGTCCGGAAGAGGATAGCGGAAGTCCTAGTG
TAGAGGTGAAATTCGTAGATATTAGGAGGAACACCAGTGGCGAAGGCGGCTTTCTGGTCCGGTACTGACGCTGAGGTGCG
AAAGCGTGGGGAGCAAACAGGATTAGATACCCCTGTAGTC
>223
ACTACGGGCGGCTGCAGTGGGGAATATTGGACAATGGGCGCAAGCCTGATCCAGCGACGCCGCGTGAGTGAAGAAGGCCT
TCGGGTTGTAAAGCTCTTTTAGTGAGGAAGATAATGACGGTATCCACAGAAAAAGCCCCGGCGAACTTCGCGCCAGCAGC
CGCGGTAAGACGAAGGGGGCTAGCGTGACTCGGAATTATTGGGCGTAAAGCGTGCGTAGGCTGCTGAGTAAGTCAAAAGT
GAAAGCCTTGGGCTCAACCTCAGAATGGCTTTTGAACCTGCTGAGCTTGAGTACTGTAGGGGCTCGCGGACTTCCTCGTG
TAGGGGTGAACTTCGTCGATATTAGGAGGCACCCCGGAGGCGAAAGCGGTTATCTGGACAGTCACTGACGCTGTTGCACG
AAAGCGTGGGGAGCAAACAGGATTAGATACCCCAGTAGTC
>224
CCTACGGGCGGCTGCAGTGGGGAATATTGGACAATGGGGGAAACCCTGATCCAGCAATGCCGCGTGTGTGAAGAAGGCCT
TCGGGTTGTAAAGCACTTTCGGTGGAGAAGAAATTCTTAAGGGTAATATCCTTGGGCGTTGACGTTACCCACAGAAGAAG
CACTGGCTAACTCTGTGCCAGCAGCCGCGGTAATACAGAGAGTGCAAGCGTTAATCGGAATCACTGGGCGTAAAGCGCGC
GTAGGTGGATATTTAAGTCGGATGTGAAAGCCCTAGGCTTAACTTAGGAATTGCACCCGATACTGGGTGTCTCGAGTATG
GTAGAGGGAAGTGGAATTTCCGGTGTAGCGGTGAAATGCGTAGATATCGGAAAGAACACCAGTGGCGAAGGCGACTTCCT
GGACCAATACTGACACTGAGGCGCGAAAGCGTGGGGAGCAAACAAGATTAGATACCCGTGTAGTC
>225
ACTACGGGTGGCAGCAGTGGGGAATATTGCACAATGGGGGGAACCCTGATGCAGCAACGCCGCGTGAGTGATGACGGCCT
TCGGGTTGTAAAGCTCTGTCTTCAGGGACGATAATGACGGTACCTGAGGAGGAAGCCACGGCGAACTACGGGCCAGCAGC
CGCGGGAATACGGAGGTGGCAAGCGTTGTCCGGATTTACTGGGCGTAAAGGGAGCGTAGGCGGACTCTTATGTGGGAGGT
GAAATCCCCGGGCTCAACCTGGGTGCTGCATTCCAAACTGGGCGTCTAGAGTACAGGAGGGGCCCGCGGATTTCCTAGTG
TAGCGGTGACCTGCGTAGCGCTTAGGAAGAACCCCGGTGGCGAAGGCGGCTTTCTGGACTGTAACTGACGCTGAGGCTCG
AAAGCGTGGGGAGCGAACAGGATTAGATACCCTAGTAGTC
>226
CCTACGGGCGGCTGCAGTGGGGAATATTGGACAATGGGCGCAAGCCTGATCCAGCTATGCCGCGTGAGTGAGGAAGGCCT
TAGGGTTGTAAAACTCTTTCAGTAGGGAAGATAATGACGGTACCTACAGAAGAAGTCCCGGCAAACTCCGTTCCAGCAGC
CGCGGTAATACGGAGGGGGCAAGCGTTGTTCGGAATTATTGGGCGTAAAGGGCATGTAGGCGGTTCTATAAGTTAAGGGT
GAAATGCCAGGGCTCAACCCTGGAGCTGCTCTTAATACTGTAGGACTAGAGTCCGGAAGAGGATAGCGGAATTCCTAGTG
TAGAGGTGAAATTCGTAGATATTAGGAGGAACACCAGTGGCGAAGGCGGCTTTCTGGTCCGGTACTGACGCTGAGGTGCG
AAAGCGTGGGGAGCAAACAGGATTAGATACCCCTGTAGTC
>227
CCTACGGGCGGCAGCAGTGGGGAATATTGGACAATGGGGGAAACCCTGATCCAGCAATGCCGCGTGTGTGAAGAAGGCCT
TCGGGTTGTAAAGCACTTTCGGTGGGGAAGAAATTCTTAAGGGTAATATCCTTGGGCGTTGACGTTACCCACAGAAGAAG
CACTGGCTAACTCTGTGCCAGCAGCCGCGGTAATACAGAGAGTGCAAGCGTTAATCGGAATCACTGGGCGTAAAGCGCGC
GTAGGTGGATATTTAAGTCGGATGTGAAAGCCCTAGGCTTAACTTAGGAATTGCACCCGATACTGGGTGTCTCGAGTATG
GTAGAGGGAAGTGGAAGTTCCGGTGTAGCGGTGAAATGCGTAGATATCGGAAAGAACACCAGTGGCGAAGGCGACTTCCT
GGACCAATACTGACACTGAGGCGCGAAAGCGTGGGGAGCAAACAGGATTAGATACCCGGGTAGTC
>228
ACTCCTTTCTTCATCATTTTTTCCTCTTGGCCAATGGGCGCAAGCCTGATCCAGCGACGCCGCGTGAGTGAAGAAGGCCT
TCGGGTTGTAAAGCTCTTTTAGTGGGGAAGATAATGACGGTACCCACAGAAAAAGCCCCGGCTAACTTCGTGCCAGCAGC
CGCGGTAATACGAAGGGGGCTAGCGTTACTCGGAATTATTGGGCGTAAAGCGTGCGTAGGCTGCTTAGTACGTCAAAAGT
GAAAGCCTTGGGCTCAACCTAAGAATTGCTTTTGAAACTGCTGAGCTTGAGTACTGTAGGGGATAGCGGAATTCCTAGTG
TAGGGGTGAAATTCGTAGATATTAGGAGGAACACCGGAGGCGAAAGCGGTTATCTGGACAGTCACTGACGCTGTTGCACG
AAAGCGTGGGGAGCAAACAAGATTAGATACCCCGGTAGTC
>229
ACTACGGGCGGCTGCAGTGAGGAATATTGGGCAATGGACGGAAGTCTGACCCAGCCATGCCGCGTGCAGGAAGACGGCCT
TATGGGTTGTAAACTGCTTTTAGGCGGGAAAAAATGTATGATTGCGAACATACTTGAGTGTACCGTCAGAATAAGTAGCG
GCGAACTCCGTGCCAGCAGCCGCGGTAATACGGAGGATGCGAGCGTTATCCGGATTGATTGGGTTGAAAGGGTGCGCAGG
CGGACTGATAAGTCAGCGGTGAAATTCTCGGGCTTAACCTGAGGTGTGCCGCTGATACTGTCCGCCTAGCGTTTACTTGA
CGTCGGCGGAATGTCGCATGTCGCGGTGACATGCATAGAGCTGCTACAGAACCCCGATAGCGAAGGCAGCTTACGAAGTT
AGGACTGACGCTCATGCACGAAAGCGTGGGGATCAAACAAGATTAGATACCCGAGTAGTC
>230
CCTACGGGGGGCAGCAGTGGGGAATATTGGACAATGGGGGAAACCCTGATCCAGCAATGCCGCGTGTGTGAAGAAGGCCT
TCGGGTTGTAAAGCACTTTCGGTGGGGAAGAAATTCTTAAGGGTAATATCCTTGGGCGTTGACGTTACCCACAGAAGAAG
CACTGGCTAACTCTGTGCCGGCAGCCGCGGTAATACAGAGAGTGCAAGCGTTAATCGGAATCACTGGGCGTAAAGCGCGC
GTAGGTGGATATTTAAGTCGGATGTGAAAGCCCTAGGCTTAACTTAGGAATTGCACCCGATACTGGGTGTCGCGAGTATG
GTAGAGGGAAGTGGAATTTCCGGTGTAGCGGTGAAATGCGTAGATATCGGAAAGAACACCAGTGGCGAAGGCGACTTCCT
GGACCAATACTGACACTGGGGCGCGAAAGCGTGGGGAGCAAACAGGATTAGATACCCTTGTAGTC
>231
ACTCCTTTCTTCATCATTCTTTCCTCTTCCGCAATGGACGAAAGTCTGACGGAGCAACGCCGCGTGAGCGAAGAAGGCCT
TCGGGTCGTAAAGCTCTGTTGTTAGGGAAGAACAAGTACCGGAGTAACTGCCGGTACCTTGACGGTACCTAACCAGAAAG
CCACGGCTAACTACGTGCCAGCAGCCGCGGTAATGCGTAGGTGGCAAGCGTGTTCCGAAAGTATTGGGCGTAAAGCGCGC
GCAGGCGGTTCCTTTAGTCTGATGTGAAAGCCCCCGGCTCAACCGGGGAGGGTCATTGGAAACTGGGGAACTTGAGTGCA
GAAGAGAAGAGCGGAATTCCACGTGTAGCGGTGAAATGCGTAGAGATGTGGAGGAACACCAGTGGCGAAGGCGGCTCTTT
GGTCTGTAACTGACGCTGAGGCGCGAAAGCGTGGGGAGCGAACAGGATTAGATACCCGAGTAGTC
>232
CCTACGGGGGGCTGCAGTGGGGAATATTGGACAATGGGCGCAAGCCTGATCCAGCGACGCCGCGTGAGTGAAGAAGGCCT
TCGGGTTGTAAAGCTCTTTTAGTGGGGAAGATAATGACGGTACCCACAGAAAAAGCCCCGGCTAACTTCGTGCCAGCAGC
CGCGGTAATACGAAGGGGGCTAGCGTTACTCGGAATTATTGGGCGTAAAGCGTGCGTAGGCTGCTTAGTAAGTCAAAAGT
GAAAGCCTTGGGCTCAACCTAAGAATTGCTTTTGAAACTGCTGAGCTTGAGTACTGTAGGGGATAGCGGAATTCCTAGTG
TAGGGGTGAAATTCGTAGATATTAGGAGGAGCACCGGAGGCGAAAGCGGTTATCTGGACAGTCACTGACGCTGTTGCACG
AAAGCGTGGGGAGCAAACAGGATTAGATACCCGAGTAGTC
>233
CCTACGGGCGGCAGCAGTGGGGAATCTTGGACAATGGGCGCAAGCCTGATCCAGCGACGCCGCGTGGGTGATGAAGGCCT
TCGGGTTGTAAAGCCCTTTCGCCGGGGACGATGATGACGGTACCCGGAGAAGAAGCACCGGCTAACTCCGTGCCAGCAGC
CGCGGTAAGACGGAGGGTGCTAGCGTTGTTCGGAATCACTGGGCGTAAAGGGCGCGTAGGCGGCCAAGGCAGTCGGATGT
GAAAGCCCGGGGCTCAACCCCGGAGGTGCATCCGATACTCTTTGGCTGGAGGCCGGAAGAGGAGGGTGGAATACCCAGTG
TAGAGGTGAAATTCGTAGATATTGGGTGGAACACCGGTGGCGAAAGCGGCTCTCTGGTCCGGACCTGACGCTGAGGCGCG
AAAGCGTGGGGAGCAAACAAGATTAGATACCCGGGTAGTC
>234
GCTACGGGGGGCTGCAGTGGGGAATATTGGACAATGGGCGCAAGCCTGATCCAGCGACGCCGCGTGAGTGAAGAAGGCCT
TCGGGTTGTAAAGCTCTTTTAGTGGGGAAGATAATGACGGTACCCACAGAAAAAGCCCCGGCGAACTGCGTGCCAGCAGC
CGCGGTAATACGAAGGGGGCTAGCGTTCCTCGGAATGATTGGGCGTAAAGCGTGCGTAGGCTGCTTGGTAAGTCAAAAGT
GAAAGCCTTGGGCTCAACCTACGAATTGCTTTTGAAACTGCTGAGCTTGAGTACTGTCGGGGATAGCGGCTTTCCTCGTG
TAGGGGTGAACTTCGTAGATATTAGGAGGAACACCGGAGGCGAAAGCGGTTATCTGGACAGTCACTGACGCTGTTGCACG
AAAGCGTGGGGAGCAAACAGGATTAGATCCCCTTGTAGTC
>235
ACTACGGGCGGCTGCAGTGGGGAATATTGGACAATGGGCGCAAGCCTGATCCAGCGACGCCGCGTGAGTGAAGAAGGCCT
TCGGGTTGTAAAGCTCTTTTAGTGGGGAAGATAATGACGGTACCCACAGAAAAAGCCCCGGCGAACTTCGTACCAGCAGC
CGCGGTAATACGAAGGGGGCTAGCGTTACGCGGAATTATTGGGCGTAAAGCGTGCGTAGGCTGCGTAGTAAGTCAAAAGT
GAACGCCTTGGGCCCAACCTAAGAATTGCTTTTGAAACTGTTGAGCTTGAGTACTGTAGGGGAGAGCGGAATTCCTAGTG
TAGGGGTGAAATTCGTAGATATTAGGAGGAACACCGGAGGCGAAAGCGGTTATCTGGACAGTCACTGACGCTGTTGCACG
AAAGCGTGGGGAGCAAACAAGATTAGATACCCTTGTAGTC
>236
ACTACGGGGGGCAGCAGTGGGGAATATTGCACAATGGGCGAAAGCCTGATGCAGCGACGCCGCGTGAGGGATGACGGCCT
TCGGGTTGTAAACCTCTTTCAGCAGGGAAGAAGCGAAAGTGACGGTACCTGCAGAAGAAGCGCCGGCGAACTACGGGCCA
GCAGCCGCGGGAAGACGGAGGGCGCAAGCGTTGGCCGGAAGGATTGGGCGTAAAGAGCTCGGAGGCGGCTTGTCACGTCG
ATTGTGAAAGCTCGGGGCTTCACTCCGAGTCTGCAGTCGATCCGGGCTCGCTCGTGTGTGGTCGGGGAGCTCGTCTTTCC
TGGTGTCGCGGTGCCATGCGCCGATATCAGGAGGAACCCCGGTGGCGAAGGCGGATCTCTGGGCCATTACTGACGCTGAG
GAGCGAAAGCGTGGGGAGCGAACAGGATTAGATACCCTAGTAGTC
>237
CCTACGGGGGGCTGCAGTGGGGAATATTGGACAATGGGCGAAAGCCTGATCCAGCAACGCCGCGTGAGGGATGACTGCCT
TCGGGTTGTAAACCTCTTTCAGCAGGGACGAAGCGCAAGTGACGGTACCTGCAGAAGAAGCACCGGCCAACTACGTGCCA
GCCGCCGCGGTAATACGTAGGGTGCGAGCGTTGTCCGGAATTATTGGGCGTACAGGGCTCGTAGGCGGTTTGTCGCGTCG
GGAGTGAAAACACAGGGCTTAACTCTGTGCCTGCTGCCGATACGGGAAGACTAGAGGTATGCAGGGGAGAACGGAATTCC
TGGTGTAGCGGTGAAATGAGCAGATATCAGGAGGAACACCGGTGGCGAAGGCGGTTCTCTGGGCATTACCTGACGCTGAG
GAGCGAAAGTGTGGGGAGCGAACAAGATTAGATACCCGTGTAGTC
>238
ACTACGGGGGGCAGCAGTGGGGAATATTGCACAATGGGCGCAAGCCTGATGCAGCGACGCCGCGTGAGGGATGACGGCCT
TCGGGTTGTAAACCTCTTTCAGCAGGGAAGAAGCCTTCGGGTGACGGGACCTGCAGAAGAAGCACCGGCGAACTACGTGC
CAGCAGCCGCGGGAATACGTAGGGTGCGAGCGTTGTCCGGAATTATTGGGCGTAAAGAGCTCGTAGGCGGCCTGTCGCGT
CGGCTGGGAAAGCCCGGGGCTTAACCCCGGGTCTGCATTCGATACGGGCAGGCTAGAGTTCGGCAGGGGAGCTCGCAATT
CCTGGTGTCGCGGTGAACTGCGCAGATATCAGGAGGCACCCCGGTGGCGAAGGCGGATCTCTGGGCCGATACTGACGCTG
AGGAGCGAAAGCATGGGGAGCGAACAGGATTAGATACCCCAGTAGTC
>239
CCTACGGGCGGCTGCAGTGGGGAATATTGCACAATGGGCGCAAGCCTGATGCAGCGACGCCGCGTGAGGGATGACGGCCT
TCGGGTTGTAAACCTCTTTCAGCAGGGAAGAAGCCTTCGGGTGACGGTACCTGCAGAAGAAGCACCGGCTAACTACGTGC
CAGCAGCCGCGGTAATACGTAGGGTGCGAGCGTTGTCCGGAATTATTGGGCGTAAAGAGCTCGTAGGCGGCCTGTCGCTT
CGGCTGTGAAAGCCCGGGGCTTAACCCCGGGTCTGCATTCGATACGGGCAGGCTAGAGTTCGGCAGGGGAGATCGGAATT
CCTGGTGTAGCGGTGAAATGCGCAGATATCAGGAGGAACACCGGTGGCGAAGGCGGATCTCTGGGCCGATACTGACGCTG
AGGAGCGAAAGCATGGGGAGCGAACAAGATTAGATACCCGGGTAGTC
>240
CCTACGGGTGGCTGCAGTGGGGAATATTGGACAATGGGCGGAAGCCTGATCCAGCAACGCCGCGTGAGGGATGACGGCCT
TCGGGTTGTAAACCTCTTTCAGTACCGACGAAGCGAAAGTGACGGTAGGTACAGAAGAAGCACCGGCCAACTACGTGCCA
GCAGCCGCGGTAATACGTAGGGTGCGAGCGTTGTCCGGAAGTATTGGGCGTAAAGGGCTCGTAGGCGGTTTGTCGCGTCG
GGAGTGAAAGCACCGTGCTTAACACGGTGCTTGCTTTCGATACGGGCAGACTAGAGGCATGCAGGGGAGAACGAAATTCC
TGGTGTAGCGGTGAAATGCGCAGATATCAGGAGGAACACCGGTGGCGAAGGCGGTTCTCTGGGCATGTCCTGACGCTGAG
GAGCGAAAGTGTGGGGAGCGAACAGGATTAGATACCCTTGTAGTC
>241
ACTCCTTTCTTCATCATTTTTTCCTCTTGGCCAATGGGGGAAACCCTGATCCAGCAATGCCGCGTGTGTGAAGAAGGCCT
TCGGGTTGTAAAGCACTTTCGGTGGGGAAGAAATTCTTAAGGGTAATATCCTTGGGCGTTGACGTTACCCACAGAAGAAG
CACTGGCTAACTCTGTGCCAGCAGCCACGGTAATACAGAGAGAGCGAGCGTTAATCGGAATCACTGGGCGGAAACAGCGC
GTAGGTGGATATTTAAGTCGGATGTGAAAGCCCTAGGCTTAACTTAGGAATTGCACCCGATACTGGGTGTCTCGAGTATG
GTAGAGGGAAGTGGAATTTCCGGTGTAGCGGTGAAATGTGTAGATATCGGAAAGAACACCAGTGGCGAAGGCGACTTCCT
GGACCAATACTGACACTGAGGCGCGAAAGCGTGGGGAGCAAACAGGATTAGATACCCGAGTAGTC
>242
ACTACGGGGGGCTGCAGTGGGGAATATTGGACAATGGGCGAAAGCCTGATCCAGCAACGCCGCGTGAGGGATGACTGCCT
TCGGGTTGTAAACCTCTTTCAGCAGGGACGAAGCGCAAGTGACGGTACCTGCAGAAGAAGCACCGGCCAACTACGTGCCA
GCAGCCGCGGTAATACGTAGGGTGCGAGCGTTGTCCGGAATTATTGGGCGTAAAGGGCGCGTAGGCGGTTTGTCGCGTCT
GGAGTGAAAACACAGGGCTTAACTCTGTGCCTGCGTCCGATACGGGCAGACTAGAGGTATGCAGGGGAGAACGGAATGCC
TGGTGTAGCGGTGAAATGCGCAGATATCAGGAGGAACACCGGTGGCGAAGGCGGTTCTCTGGGCATTACCTGACGCTGAG
GAGCGAAAGTGTGGGGAGCGAACAAGATTAGATACCCGTGTAGTC
>243
CCTACGGGGGGCTGCAGTGGGGAATATTGGACAATGGGCGAAAGCCTGATCCAGCAACGCCGCGTGAGGGATGACTGCCT
TCGGGTTGTAAACCTCTTTCAGCAGGGACGAAGCGCAAGTGACGGTACCTGCAGAAGAAGCACCGGCCAACTACGTGCCA
GCAGCCGCGGTAATACGTAGGGTGCGAGCGTTGTCCGGAATTATTGGGCGTAAAGGGCTCGTAGGCGGTTTGTCGCGTCG
GGAGTGAAAAAACAGGGCTTAACTCTGTGCCTGCTTCCGATACGGGCAGACTAGAGGTATGCAGGGGAGAACGGAATTCC
TGGTGTAGCGGTGAAATGCGCAGATATCAGGAGGAACACCGGTGGCGAAGGCGGTTCTCTGGGCATTACCTGACGCTGAG
GAGCGAAAGTGTGGGGAGCGAACAAGATTAGATACCCGTGTAGTC
>244
CCTACGGGGGGCTGCAGTGGGGAATATTGGACAATGGGCGAAAGCCTGATCCAGCAACGCCGCGTGAGGGATGACTGCCT
TCGGGTTGTAAACCTCTTTCAGCAGGGACGAAGCGCAAGTGACGGTACCTGCAGAAGAAGCACCGGCCAACTACGTGCCA
GCGGCCGCGGTAATACGTAGGGTGCTAGCGTTGTCCGGAATTATTGTGCGTAAAGGGCTCGTAGGCGGTTGGTCGCGTCG
GGAGTGAAAACACAGGGCTTAACTCTGTGCCTGCTTCCGATACGGGCATACTAACGGTATGCAGGGGAGCAAGGAATTCC
TGGTGTAGCGGTGAAATGAGCAGATATCAGGAGGAACACCGGTGGCGAAGGCGGTTCTCTGGGCATTACCTGACGCTGAG
GAGCGAAAGTGTGGGGAGCGAACAAGATTAGATACCCGTGTAGTC
>245
CCTACGGGAGGCAGCAGTGGGGAATATTGGACAATGGGCGCAAGCCTGATCCAGCGACGCCGCGTGAGTGAAGAAGGCCT
TCGGGTTGTAAAGCTCTTTTAGTGGGGAAGATAATGACGGTACCCACAGAAAAAGCCCCGGCTAACTTCGTGCCAGCAGC
CGCGGTAATACGAAGGGGGCTAGCGTTACTCGGAATTATTGGGCGTAAAGCGTGCGTAGGCTGCTTAGTAAGTCAAAAGT
GAAAGCCTTGGGCTCAACCTAAGAATTGCTTTTGAAACCGCTGAGCTTGAGTATTGTAGGGGATAGCGGAATTCCTAGTG
TAGGGGTGAAATTCGTAGATATTAGGAGGAACACCGGAGGCGAAAGCGGTTATCTGGACAGTCACTGACGCTGTTGCACG
AAAGCGTGGGGAGCAAACAAGATTAGATACCCTGGTAGTC
>246
CCTACGGGCGGCAGCAGTGGGGAATATTGGACAATGGGCGCAAGCCTGATCCAGCGACGCCGCGTGAGTGAAGAAGGCCT
TCGGGTTGTAAAGCTCTTTTAGTGGGGAAGATAATGACGGTACCCACAGAAAAAGCCCGGGCTAACTTCGTGCCAGCAGC
CGCGGTAATACGAAGGGGGCTAGCGTTACTCGGAATTATTGGGCGTAAAGCGTGCGTAGGCTGCTTAGTAAGCCAAAAGT
GAAAGCCTTGGGCTCAACCTAAGAATTGCTTTTGAAACTGCTGAGCTTGAGTACTGTAGGGGATAGCGGAATTCCTAGTG
TAGGGGTGAAATTCGTAGATATTAGGAGGAACACCGGAGGCGAAAGCGGTTATCTGGACAGTCACTGACGCTGGTGCACG
AAAGCGTGGGGAGCAAACAGGATTAGATACCCCAGTAGTC
>247
CCTACGGGCGGCTGCAGTGGGGAATATTGCACAATGGGCGCAAGCCTGATGCAGCGACGCCGCGTGAGGGATGACGGCCT
TCGGGTTGTAAACCTCTTTCAGCAGGGAAGAAGCCTTCGGGTGACGGTACCTGCAGAAGAAGCACCGGCTAACTACGTGC
CAGCAGCCGCGGTAATACGTAGGGTGCGAGCGTTGTCCGGAATTATTGGGCGTAAAGAGCTCGTAGGCGGCCTGTCGCGT
CGGATGTGAAAGCCCGGGGCTTAACCCCGGGTCTGCATTCGATACGGGCAGGCTAGAGTTCGGCAGGGGAGATCGGAATT
CCTGGTGTAGCGGTGAAATGCGCAGATATCAGGAGGAACACCGGTGGCGAAGGCGGATCTCTGGGCCGATACTGACGCTG
AGGAGCGAAAGCATGGGGAGCGAACAAGATTAGATACCCGGGTAGTC
>248
ACTACGGGGGGCTGCAGTGGGGAATATTGGACAATGGGCGCAAGCCTGATCCAGCGACGCCGCGTGAGTGAAGAAGGCCT
TCGGGTTGTAAAGCTCTTTTAGTGGGGAAGATAATGACGGTACCCACAGAAAAAGCCCCGGCTAACGTCGTGCCAGCAGC
CGCGGTAATACGAAGGGGGCTAGCGTTGCTCGGAAGTATTGGGCGTAAAGCGTGCGTAGGCGGCTTAGTAAGTCAAAAGT
GAAAGCCATGGGCTCCACCTAAGAATTGCTTTTGAACCTGCTGAGCTTGCGTACTGTCGGGGCTCGCGGCCTTCCTCGTG
TCGGGGTGACCTTCGTCGATATTAGGAGGCACACCGGAGGCGAACGCGGTTATCTGGACAGTCACTGACGCTGTTGCACG
AAAGCGTGGGGAGCAAACAGGATTAGCTCCCCGTGTAGTC
>249
CCTACGGGCGGCTGCAGTGGGGAATATTGCACAATGGGCGCAAGCCTGATGCAGCGACGCCGCGTGAGGGATGACGGCCT
TCGGGTTGTAAACCTCTTTCAGCAGGGAAGAAGCCTTCGGGTGACGGTACCTGCAGAAGAAGCACCGGCTAACTACGTGC
CAGCAGCCGCGGTAATACGTAGGGTGCGAGCGTTGTCCGGAATTATTGGGCGTAAAGAGCTCGTAGGCGGCCTGTCGCGT
CGGATGTGAAAGCCCGGGGCTTAACCCCGGGTCTGCATTCGATACGGGCAGGCTAGAGTTCGGCAGGGTAGATCGGAATT
CCTGGTGTAGCGGTGAAATGCGCAGATATCAGGAGGAACACCGGTGGCGAAGGCGGATCTCTGGGCCGATACTGACGCTG
AGGAGCGAAAGCATGGGGAGCGAACAGGATTAGATACCCCAGTAGTC
>250
CCTACGGGCGGCAGCAGTGGGGAATATTGGACAATGGGCGCAAGCCTGATCCAGCGACGCCGCGTGAGTGAAGAAGGCCT
TCGGGTTGTAAAGCTCTTTTAGTGGGGAAGATAATGACGGTACCCACAGAAAAAGCCCGGGCTAACTTCGTGCCAGCAGC
CGCGGTAATACGAAGGGGGCTAGCGTTACTCGGAATTATTGGGCGTAAAGCGTGCGTAGGCTGCTTAGTAAGCCAAAAGT
GAAAGCCTTGGGCTCAACCTAAGAATTGCTTTTGAAACTGCTGAGCTTGAGTACTGTAGGGGATAGCGGAATTCCTAGTG
TAGGGGTGAAATTCGTAGATATTAGGAGGAACACCGGAGGCGAAAGCGGTTATCTGGACAGTCACTGACGCTGTTGCACG
AAAGCGTGGGGAGCAAACAGGATTAGATACCCCAGTAGTC
>251
ACTACGGGCGGCTGCAGTGGGGAATATTGCACAATGGGCGCAAGCCTGATGCAGCGACGCCGCGTGAGGGATGACGGCCT
TCGGGTTGTAAACCTCTTTCAGCAGGGAAGAAGCCTTCGGGTGACGGTACCTGCAGAAGAAGCACCGGCTAACTACGTGC
CAGCAGCCGCGGTAATACGTAGGGTGCGAGCGTTGTCCGGAATTATTGGGCGTAAAGAGCTCGTAGGCGGCCTGTCGCGT
CGGATGTGAAAGCCCGGGGCTTAACCCCGGGTCTGCATTCGATACGGGCAGGCTAGAGTTCGGCAGGGTAGATCGGAATT
CCTGGTGTAGCGGTGAAATGCGCAGATATCAGGAGGAACACCGGTGGCGAAGGCGGATCTCTGGGCCGATACTGACGCTG
AGGAGCGAAAGCATGGGGAGCGAACAGGATTAGATACCCCAGTAGTC
>252
CCTACGGGGGGCTGCAGTGGGGAATATTGGACAATGGGCGAAAGCCTGATCCAGCAACGCCGCGTGAGGGATGACGGCCT
TCGGGTTGTAAACCTCTTTCAGCAGGGACGAAGCGCAAGTGACGGTACCTGCAGAAGAAGCACCGGCCAACTACGTGCCA
GCAGCCGCGGTAATACGTAGGGTGCAAGCGTTGTCCGGAATTATTGGGCGTAAAGAGCTCGTAGGCGGTCCGTCGCGTCG
GGAGTGAAAACTCGGGGCTTAACCCCGAGCGTGCTTCCGATACGGGCGGACTAGAGGTAGGTAGGGGAGAACGGAATTCC
TGGTGTAGCGGTGGAATGCGCAGATATCAGGAGGAACACCGGTGGCGAAGGCGGTTCTCTGGGCCTTACCTGACGCTGAG
GAGCGAAAGCATGGGGAGCGAACAGGATTAGATACCCTAGTAGTC
>253
CCTACGGGCGGCTGCAGTGGGGAATATTGGACAATGGGCGCAAGCCTGATCCAGCGACGCCGCGTGAGTGAAGAAGGCCT
TCGGGTTGTAAAGCTCTTTTAGTGGGGAAGATAATGACGGTACCCACAGAAAAAGCCCCGGCTAACTTCGTGCCAGCAGC
CGCGGTAATACGAAGGGGGCTAGCGTTACTCGGAATTATTGGGCGTAAAGCGTGCGTAGGCTGCTTAGTAAGTCAAAAGT
GAAAGCCTTGGGCTCAACCTAAGAATTGCTTTTGACACTGCTGAGCTTGAGTACTGTAGGGGATGGCGGAATTCCTAGTG
TAGGGGTGAAATTCGTAGATATTAGGAGGAACACCGGAGGCGAAAGCGGTTATCTGGACAGTCACTGACGCTGTTGCACG
AAAGCGTGGGGAGCAAACAGGATTAGATACCCCTGTAGTC
>254
ACTACGGGCGGCTGCAGTGGGGAATATTGCACAATGAGGGAAACCCTGATGCAGCGACGCAGCGTGCGGGATGACGGCCT
TCGGGTTGTAAACCGCTTTCAGCGGGGAAGAAGCGAAAGTGACGGTACCTGCAGAAGAAGTACCGGCTAACTACGTGCCA
GCAGCCGCGGTAATACGTAGGGTACGAGCGTTGTCCGGAATTATTGGGCGTAAAGAGCTCGTAGGTGGTTGGTCACGTCT
GTTGTGGAAACGCAACGCTTAACGTTGCGCGTGCAGTGGGTACGGGCTGACTAGAGTGCAGTAGGGGAGTCTGGAATTCC
TGGTGTAGCGGTGAAATGCGCAGATATCAGGAGGAACACCGGTGGCGAAGGCGGGACTCTGGGCTGTAACTGACACTGAG
GAGCGAAAGCATGGGGAGCGAACAGGATTAGATACCCCGGTAGTC
>255
CCTACGGGCGGCTGCAGTGGGGAATATTGGACAATGGGCGCAAGCCTGATCCAGCGACGCCGCGTGAGTGAAGAAGGCCT
TCGGGTTGTAAAGCTCTTTTCGCGGGGAAGATAATGACGGTACCCACAGAAAAAGCCCCGGCTGACTTCGTGCCAGCAGC
CGCGGTAATACGAAGGGGGCTAGCGTTACTCGGAATTATTGGGCGTAAAGCGTGGGTAGGCTGCTTAGTAAGTCAAAAGT
GAAAGCCTTGGGCTCAACCTGAGAACTGCTTTTGAAACTGCTACGCTTGAGTACTGTAGGGGATAGCGGAATTCCTAGTG
TAGGGGTGAAATGCGTAGATATTAGGAGGAACACCGGAGGCGAAAGCGGTTATCTGGACAGTCACTGACGCTGTGGCACG
AAAGCGTGGGGAGCAAACAGGATTAGATACCCGTGTAGTC
>256
ACTACGGGCGGCAGCAGTGGGGAATATTGCACAATGGGGGAAACCCTGATGCAGCGACGCCGCGTGAGTGAAGAAGTATT
TCGGTATGTAAAGCTCTATCAGCAGGGAAGATAATGACAGTACCTGACTAAGAAGCCCCGGCTAACGACGTGCCAGCAGC
CGCGGTAATACGTAGGGGGCAAGCGTTATCCGGAGTTACTGGGTGTAAAGGGAGCGGAGGTGGCAGGATACGTCAGATGT
GAAAGCCCGGGGCTCAACCCCGGGACTGCCTTTGAACCTGTCCTGCGAGAGTGCAGGAGCGGTAAGTGGCATTCCTAGTG
TAGCGGTGAACTGCGTAGCTATTAGGAGGAACCCCAGTGGCGAAGGCGGCTTACTGGACTGTAACTGACACTGAGGCTCG
AAAGCGTGGGGAGCAAACAGGATTAGATACCCGGGTAGTC
>257
ACTACGGGCGGCTGCAGTGGGGAATATTGGACAATGGGCGCAAGCCTGATCCAGCGACGCCGCGTGAGTGAAGAAGGCCT
TCGGGTTGTAAAGCTCTTTTAGTGGGGAAGATAATGACGGTACCCACAGAAAAAGCCCCGGCTAACTTCGTGCCAGCAGC
CGCGGTAATACGAAGGGGGCTAGCGTTACTCGGAATTATTGGGAGTAAAGCGTGCGTAGGCTGCGTAGTAAGTCAAAAGT
GAAAGCCTTGGGCTCAACCTAAGAATTGCTTTTGAAACTGCTGAGCTTGAGTACTGTAGGGGATAGCGGAATTCCTAGTG
TAGGGGTGAAATTCGTAGATATTAGGAGGAACACCGGAGGCGAAAGCGGTTATCTGAACAGTCACTGACGCTGTTGCACG
AAAGCGTGGGGAGCAAACAGGATTAGATACCCGTGTAGTC
>258
CCTACGGGCGGCAGCAGTGGGGAATATTGGACAATGGGCGCAAGCCTGATCCAGCGACGCCGCGTGAGTGAAGAAGGCCT
TCGGGTTGTAAAGCTCTTTTAGTGGGGAAGATAATGACGGTACCCACAGAAAAAGCCCCGGCTAACTTCGTGCCAGCAGC
CGCGGTAATACGAAGGGGGCTAGCGTTACTCGGAATTATTGGGCGTAAAGCGTGCGTAGGCTGCTTAGTAAGTCAAAAGT
GAAAGCCTTGGGCTCAACCTAAGAATTGCTTTTGAAACTGCTGAGCTTGAGTACTGTAGGGGATAGCGGAATTCCTAGTG
TAGGGGTGAAATTCGTAGATATTAGGAGGAACACCGGAGGCGAAAGCGGTTATCTGGACAGTCACTGACGCTGTTGCACG
AAAGCGTGGGGAGCAAACAAGATTAGATACCCGTGTAGTC
>259
CCTACGGGGGGCTGCAGTCGAGAATTTTTCTCAATGGGGGAAACCCTGAAGGAGCGACGCCGCGTGGGGGATGAAGGGCT
TCGGCTCGTAAACCCCTGTCAAGTGTGAGCAAGTGTGGATGTTGAATAGGCATTCACTTGATAGTAGCAAAAGAGGAAGG
GACGGCTAACTCTGTGCCAGCAGCCGCGGTAATACAGAGGTCCCAAGCGTTGTTCGGAATCACTGGGCGTAAAGGGTGCG
TAGGCGGTATGGTAAGACTTGTGTGAAATCTCTGTGCTCAACGCAGAGGCTGCACAAGAGACTGCCGTGCTAGAGGATTG
GAAGGGAGACTGGAATTCCTGGAGTAGCAGTGAAATGCGTAGATATCTGGAGGAACACCAGTGGCGAAGGCGAGTCTCTG
GACAAAACCTGACGCTGAGGCACGAAAGCCAGGGGATCAAACGGGATTAGATACCCGTGTAGTC
>260
CCTACGGGCGGCAGCAGGGGGGAATATTGGACAATGGGCGCAAGCCTGATCCAGCGACGCCGCGTGAGTTAAGAAGGCCT
TCGGGTTGTAAAGCTCTTTTAGTTGGGAAGATAATGACGGTACCCACAGAAAAAGCCCCGGCTAACTTCGTGCCAGCAGC
CGCGGTAATACGAAGGGGGCTAGCGTTACTCGGCATTATTGGGCGTAAAGCGTGCGTAGGATGCTTAGTAAGTCAAAAGT
GAAAGCCTTGGGCTCAACCTAAGAATTGCTTTTGAAACTGCTGAGCTTGAGTACTGTAGGGGATAGCGGAATTCCTAGTG
TAGGGGTGAAATTCGTAGATATTAGGAGGAACACCGGAGGCGAAAGCGGTTATCTGGACAGTCACTGACGCTGTTGCACG
AAAGCGTGGGGAGCAAACAAGATTAGATACCCGTGTAGTC
>261
CCTACGGGTGGCAGCAGTGGGGAATATTGGACAATGGGGGCAACCCTGATCCAGCGACGCCGCGTGAGTGAAGAAGTATT
TCGGTATGTAAAGCTCTATCAGCAGGGAAGATAATGACAGTACCTGACTAAGAAGCCCCGGCTAACTACGTGCCAGCAGC
CGCGGTAATACGTAGGGGGCAAGCGTTATCCGGATTTACTGGGTGTAAAGGGAGCGTAGACGGCCAGGTAAGTCAGGTGT
GAAAGCCCGGGGCTCAACCCCGGGACTGCACTTGAAACTATCTGGCTAGAGTGTCGGAGAGGTAAGTGGAATTCCTAGTG
TAGCGGTGAAATGCGTAGATATTAGGAGGAACACCAGTGGCGAAGGCGACTTACTGGACGATAACTGACGTTGAGGCTCG
AAAGCGTGGGGAGCAAACAAGATTAGATACCCCTGTAGTC
>262
CCTACGGGGGGCTGCAGTCGAGAATTTTTCTCAATGGGGGAAACCCTGAAGGAGCGACGCCGCGTGGGGGATGAAGGGCT
TCGGCTCGTAAACCCCTGTCAAGTGTGAGCAAGTGTGGATGTTGAATAGGCATTCACTTGATAGTAGCAAAAGAGGAAGG
GACGGCTAACTCTGTGCCAGCAGCCGCGGTAATACAGAGGTCACAAGCGTTGTTCGGAATCACTGGGCGTAAAGGGTGCG
TAGGCGGTATGGTAAGACTGGTGTGAAATTTCTGTGCTCAACGCAGAAGCTGCACAAGAGACTGCGGTGCTAGAGGATTG
GAAGGGAGACTGGAATTCCTGGAGTAGCAGTGAAATGCGTAGATATCTGGAGGAACACCAGTGGCGAAGGCGAGTCTCTG
GACAAAACCTGACGCTGAGGCACGAAAGCCAGGGGATCAAACGGGATTAGATACCCGTGTAGTC
>263
ACTACTGGCTTCTGCAGTGGGGAATCTTGGCCAATGGGCGCAAGCCTGATCCAGCTATGCCGCGTGAGTGAGGAAGGCCT
TAGGGTTGTAAAACTCTTTCAGTAGGGAAGATAATGACGGTACCTACAGAAGAAGTCCCGGCAAACTCCGTGCCAGCAGC
CGCGGTAATACGGAGGGGGCAAGCGTTGTTCGGAATTATTGGGCGTAAAGGGCATGTGGGCGGTTCTATAAGTTAAGGGT
GAAATGCCAGGGCTCAACCCTGGAGCTGCTCTTAATACTGTAGGACTAGAGTCCGGAAGAGGATAGCGGAATTCCTAGTG
TAGAGGTGAAATTCGTAGATATTAGGAGGAACACCAGTGGCGAAGGCGGCTTTCTGGTCCGGTACTGACGCTGAGGTGCG
AAAGCGTGGGGAGCAAACAGGATTAGATACCCGGGTAGTC
>264
CCTACGGGCGGCTGCAGTGGGGAATATTGGACAATGGGCGCAAGCCTGATCCAGCGACGCCGCGTGAGTGAAGAAGGCCT
TCGGGTTGTAAAGCTCTTTTAGTGGGGAAGATAATGACGGTACCCACAGAAAAAGCCCCGGCTAACTTCGTGCCAGCAGC
CGCGGTAATACGAAGGGGGCTAGCGTTACTCGGAATTATTGGGCGTAAAGCGTGCGTAGGCTGCTTAGTAAGTCAAGAGT
GAAAGCCTTGGGCTCAACCTAAGAATTGCTTTTGAAACTGCTGAGCTTGAGTACTGTAGGGGATAGCGGAATTCCTAGTG
TAGGGGTGAAATTCGTAGATATTAGGAGGAACACCGGAGGCGAAAGCGGTTATCTGGACAGTCACTGACGCTGTTGCACG
AAAGCGTGGGGAGCAAACAGGATTAGATACCCCGGTAGTC
>265
CCTACGGGGGGCTGCAGTGGGGAATATTGCACAATGGGCGCAAGCCTGATGCAGCGACGCCGCGTGAGGGATGACGGCCT
TCGGGTTGTAAACCTCTTTCAGCAGGGAAGAAGCCTTCGGGTGACGGTACCTGCAGAAGAAGCACCGGCTAACTACGTGC
CAGCAGCCGCGGTAATACGTAGGGTGCGAGCGTTGTCCGGAATTATTGGGCGTAAAGAGCTCGTAGGCGGCCTGTCGCGT
CGGATGTGAAAGCCCGGGGCTTAACCCCGGGTCTGCATTCGATACGGGCAGGCTAGAGTTCGGCAGGGGCGATCGGAATT
CCTGGTGTAGCGGTGAAATGCGCAGATATCAGGAGGAACACCGGTGGCGAAGGCGGATCCCTGGGCCGATACTGACGCTG
AGGAGCGAAAGCATGGGGAGCGAACAAGATTAGATACCCGGGTAGTC
>266
CCTACGGGCGGCAGCAGTGAGGAATATTGGACAATGGATGGAAATCTGATCCAGCCATGCCGCGTGCAGGAAGACGGCCC
TATGGGTTGTAAACTGCTTTTATACGGGAGCAATAAGGTGTACGCGTACACCGACGAGAGTACCGTAGGAATAAGCATCG
GCTAACTCCGTGCCAGCAGCCGCGGTAATACGGAGGATGCGAGCGTTATCCGGATTTATTGGGTTTAAAGGGTGCGTAGG
CGGCTATGTAAGTCAGTGGTGAAATCTTGCAGCGTAACTGTAAAAGCGCCATTGATACTGTATAGCTAGGATTATGTTGC
TGTGGGTGGAATGTGTGGTGTAGCGGTGAAATGCTTAGAGATCACACAGAATATCGATTGCGAAGGCAGCTCACAAAGCA
TAGATTGACGCTGAGGCACGAAAGTGTGGGGATCGAACAAGATTAGATACCCCGGTAGTC
>267
CCTACGGGCGGCTGCAGTGGGGAATCTTGGCCAATGGGCGCAAGCCTGATCCAGCTATGCCGCGTGAGTGAGGAAGGCCT
TAGGGTTGTAAAACTCTTTCAGTAGGGAAGATAATGACGGTACCTACAGAAGAAGTCCCGGCAAACTCCGTGCCAGCAGC
CGCGGTAATACGGAGGGGGCAAGCGTTGTTCGGAATTATTGGGCGTAAAGGGCATGTGGGCGGTTCTATAAGTTAAGGGT
GAAATGCCAGGGCTCAACCCTGGAGCTGCTCTTAATACTGTAGGACTAGAGTCCGGAAGAGGATAGCGGAATTCCTAGTG
TAGAGGTGAAATTCGTAGATATTAGGAGGAACACCAGTGGCGAAGGCGGCTTTCTGGTCCGGTACTGACGCTGAGGTGCG
AAAGCGTGGGGAGCAAACAGGATTAGATACCCGGGTAGTC
>268
CCTACGGGCGGCAGCAGTGAGGAATATTGGACAATGGATGGAAATCTGATCCAGCCATGCCGCGTGCAGGAAGACGGCCC
TATGGGTTGTAAACTGCTTTTATACGGGAGCAATAAGGTGTACGCGTACACCGATGAGAGTACCGTAGGAATAAGCATCG
GCTAACTCCGTGCCAGCAGCCGCGGTAATACGGAGGATGCGAGCGTTATCCGGATTTATTGGGTTTAAAGGGTGCGTAGG
CGGCTATGTAAGTCAGTGGTGAAATCTTGCAGCTTAACTGTAAAAGCGCCATTGATACTGTATAGCTAGGATTATGTTGC
TGTGGGTGGAATGTGTGGTGTAGCGGTGAAATGCTTAGAGATCACACAGAATATCGATTGCGAAGGCAGCTCACAAAGCA
TAGATTGACGCTGAGGCACGAAAGTGTGGGGATCGAACAAGATTAGATACCCCGGTAGTC
>269
CCTACGGGCGGCTGCAGTGGGGAATCTTGCCCAATGGGGGAAACCCTGATGCAGCGACGCCGCGTGAGTGAAGAAGTATT
TCGGTATGTAAAGCTCTATCAGCAGGGACGAAAATGACGGTACCTGACTAAGAAGCCCCGGCTAACTACGTGCCAGCAGC
CGCGGTAATACGTAGGGGGCAAGCGTTATCCGGATTTACTGGGTGTAAAGGGAGCGTAGACGGTTCGGCAAGTCTGATGT
GAAAGCCCGGGGCTTAACCCCGGGACTGCATTGGAAACTGTCGGACTAGAGTGCAGGAGAGGTAAGTGGAATTCCTAGTG
TAGCGGTGAAATGCGTAGATATTAGGAGGAACATCAGTGGCGAAGGCGGCTTACTGGACTGTAACTGACGTTGAGGCTCG
AAAGCGTGGGGAGCAAACAAGATTAGATACCCGAGTAGTC
>270
ACTACGGGCGGCAGCAGTGAGGAATATTGGACAATGGATGGAAATCTGATCCAGCCATGCCGCGTGCAGGAAGACGGCCC
TATGGGTTGTAAACTGCTTTTATACGGGAGCAATAAGGTGTACGCGTACACCGATGAGAGTCCCGTAGGAATAAGCATCG
GCTAACTCCGTGCCAGCAGCCGCGGTAATACGGAGGATGCGAGGGTTATCTGGATTTATTGGGTTTAAAGGGTGAGTAGG
CGGCTATGTAAGTCAGTGGTGAAATTTTGCAGCTTAACTGTAAAAGCGCCATTGATACTGTATAGCTAGGATTATGTTGC
TGTGGGTGGAATGTGTGGTGTAGCGGTGAAATGCTTAGAGATCACACAGAATATCGATTGCGAAGGCAGCTCACAAAGCA
TAGATTGACGCTGAGGCACGAAAGTGTGGGGATCGAACAAGATTAGATACCCCGGTAGTC
>271
CCTACGGGGGGCTGCAGTGGGGAATATTGGACAATGGGGGAAACCCTGATCCAGCAATGCCGTGTGTGTGAAGAAGGCCT
TCGGGTTGTAAAGCACTTTCGGTGGGGAAGAAATTCTTAAGGGTAATATCCTTGCGCGTTGACGTTACCCACAGAAGAAG
CACTGGCTAACTCTGTGCCAGCAGCCGCGGTAATACAGAGAGTGCAAGCGTCAATCGGAATCACTGGGCGGAAAGCGCGC
GAAGGTGGTTATTTAAGTCGGATGTGAAAGCCCTAGGCTTAACTTAGAAATTGCACCCGATACTGCGTGTCTCGAGTATG
GTAGAGGGAAGTGGAATTTCCGGTGTAGCGGTGAAATGCGTAGATATCGGAAAGAACACCAGTGGCGAAGGCGACTTCCT
GGACCAATACTGACACTGAGGCGCGAAAGCGTGGGGAGCAAACAAGATTAGATACCCCAGTAGTC
>272
CCTACGGGAGGCAGCAGTGGGGAATATTGGACAATGGGGGAAACCCTGATCCAGCAATGCCGCGTGTGTGAAGAAGGCCT
TCGGGTTGTAAAGCACTTTCGGTGGGGAAGAAATTCTTAAGGGTAATATCCTTGGGCGTTGACGTTACCCACAGAAGAAG
CACTGGCTAACTCTGTGCCAGCAGCCGCGGTAATACAGAGAGTGCAAGCGTTAATCGGAATCACTGGGCGTAAGGCGCGC
GTAGGTGGATATTTAAGTCGGATGTGAAAGCCCTAGGCTTAACTTAGGAATTGCACCCGATACTGGGTGTCTCGAGTATG
GTAGAGGGAAGTGGAATTTCCGGTGTAGCGGTGAAATGCGTAGATATCGGAAAGAACACCAGTGGCGAAGGCGACTTCCT
GGACCAATACTGACACTGAGGCGCGAAAGCGTGGGGAGCAAACAGGATTAGATACCCGTGTAGTC
>273
CCTACGGGCGGCAGCAGTGGGGAATATTGGACAATGGGCGCAAGCCTGATCCAGCGACGCCGCGTGAGTGAAGAAGGCCT
TCGGGTTGTAAAGCTCTTTTAGTGGGGAAGATAATGACGGTACCCACAGAAAAAGCCCCGGCTAACTTCGTGCCAGCAGC
CGCGGTAATACGAAGGGGGCTAGCGTTACACGGAATTATTGGGCGTAAAGCGTGCGTAGGCTGCTTAGTAAGTCAAAAGT
GAAAGCCTTGGGCTCAACCTAGGAATGGCTTTTGAAACTGCTGAGCTTGAGTACTGTAGAGGAGAGCGGAATTCCTAGTG
TAGGGGTGAAATGCGTAGATATTAGGAGGAACACCGGAGGCGAAAGCGGTTATCTGGACAGTCACTGACGCTGTTGCACG
AAAGCGTGGGGAGCAAACAAGATTAGATACCCGAGTAGTC
>274
ACTACGGGTGGCTGCAGTGGGGAATATTGGACAATGGGCGAAAGCCTGATCCAGCAACGCCGCGTGAGGGATGACTGCCT
TCGGGTTGTAAACCTCTTTCAGCGGGGACGAAGCGCAAGTGACGGTACCTGCAGAAGAAGCACCCGCCCCCTACGTGCAA
GCAGCCGCGGTACTACGTAGGGTGCGAGCGTTGTCCGGAATGAATGGGCGTAAAGGGCACGTAGGCGGTTTGTCGCGTCG
GGAGTGAAAACCCCGGGCTTAACTCTGTGCCTGCGTCCGATACCGGCAGACTAGAGGTATGCAGGGGGGAACGGAATTCC
TGGTGTAGCGGTGAAATGCGCAGATATCAGGAGGAACACCGGTGGCGAAGGCGGTTCTCTGGGCATTACCTGACGCTGAG
GAGCGAAAGTGTGGGGAGCGAACAAGATTAGATACCCGTGTAGTC
>275
CCTACGGGTGGCTGCAGTGGGGAATATTGGACAATGGGCGAAAGCCTGATCCAGCAACGCCGCGTGAGGGATGACTGCCT
TCGGGTTGTAAACCTCTTTCAGCAGGGACGAAGCGCAAGTGACGGTACCTGCAGAAGAAGCACCGGCCAACTACGTGCCA
GCAGCCGCGGTAATACGTAGGGTGCGAGCGTTGTCCGGAATTATTGGGCGTAAAGGGCTCGTAGGCGGTTTGTCGCGTCG
GGAGTGAAAACACAGGGCTTAACTCTGTGCCTGCTTCCGATACGGGCAGACTAGAGGTATGCAGGGGAGAACGGAATTCC
TGGTGTAGCGGTGAAATGCGCAGATATCAGGAGGAACACCGGTGGCGAAGGCGGTTCTCTGGGCATTACCTGACGCTGAG
GAGCGAAAGTGTGGGGAGCGAACAAGATTAGATACCCGTGTAGTC
>276
CCTACGGGTGGCTGCAGTGGGGAATATTGGACAATGGGCGAAAGCCTGATCCAGCAACGCCGCGTGAGGGATGACTGCCT
TCGGGTTGTAAACCTCTTTCAGCAGGGACGAAGCGCAAGTGACGGTACCTGCAGAAGAAGCACCGGCCAACTACGTGCCA
GCAGCCGCGGGAATACGTAGGGTGCGAGCGTTGTCCGTAATTATTGGGCGTAAAGGGCTCGTAGGCGGTTTGTCGCGTCG
GGAGTGAAAACACAGGGCTTAACTCTGTGCCTGCTTCCGATACGGGCAGACTAGAGGTATGCAGGGGAGAACGGAATTCC
TGGTGTAGCGGTGAAATGCGCAGATATCAGGAGGAACACCGGTGGCGAAGGCGGTTCTCTGGGCATTACCTGACGCTGAG
GAGCGAAAGTGTGGGGAGCGAACAAGATTAGATACCCGTGTAGTC
>277
ACTACGGGTGGCTGCAGTGGGGAATATTGGACAATGGGCGCAAGCCTGATCCAGCGACGCCGCGTGAGTGAAGAAGGCCT
TCGGGTTGTAAAGCTCTTTTAGTGGGGAAGATAATGACGGTACCCACAGAAAAAGCCCCGGCTAACTTCGTGCCAGCAGC
CGCGGTAATACGAAGGGGGCTAGCGTTACTCGGAATTATTGGGCGTAAAGCGTGCGTAGGCGGCTTAGTAAGTCAAAAGT
GAAAGCCTTGGGCTCAACCTACGAATTGCTTTTGAAACTGCTGAGCTTGAGTACTGTAGGGGCTTGCGGCCTTCCTAGTG
TCGGGGTGAAATTCGTAGATATTAGGAGGAACACCGGAGGCGAAAGCGGTTATCTGGACAGTCACTGACGCTGTTGCACG
AAAGCGTGGGGAGCAAACAAGATTAGATACCCCTGTAGTC
>278
ACTACGGGCGGCTGCAGTGGGGAATATTGGACAATGGGCGCAAGCCTGATCCAGCGACGCCGCGTGAGTGAAGAAGGCCT
TCGGGTTGTAAAGCTCTTTTAGTGGGGAAGATAATGACGGTACCCACAGAAAAAGCCCCGGCTAACTTCGTGCCAGCAGC
CGCGGTAATACGAAGGGGGCTAGCGTTACTCGGAATTATTGGGCGTAAGGCGTGCGTAGGCTGCTTAGTAAGTCAAAAGT
GAAAGCCTTGGGCTCAACCTAAGAATTGCTTTTGAAACTGCTGAGCTTGAGTACTGTAGGGGATAGCGGAATTCCTAGTG
TAGGGGTGAAATTCGTAGATATTAGGAGGAACACCGGAGGCGAAAGCGGTTATCTGGACAGTCACTGACGCTGTTGCACG
AAAGCGTGGGGAGCAAACAAGATTAGATACCCTAGTAGTC
>279
CCTACGGGGGGCAGCAGTGGGGAATATTGGACAATGGGCGCAAGCCTGATCCAGCTATGCCGCGTGAGTGAGGAAGGCCT
TAGGGTTGTAAAACTCTTTCAGTAGGGAAGATAATGACGGTACCTACAGAAGAAGTCCCGGCAAACTCCGTGCCAGCAGC
CGCGGTAATACGGAGGGGGCATGCGTTGTTCGGAATTATTGGGCGTAAAGGGCATGTAGGCGGTTCTATAAGTTAAGGGT
GAAATGCCAGGGATGAACCCTGGAGCTGCTCTTAATACTGTAGGACTAGAGTCCGGCAGAGGATAGCGGAATTCGTAGTG
TAGAGGTGAAATTCGTAGATATTAGGAGGAACACCAGTGGCGAAGGCGGCTTACTGGACCGGTACTGACGCTGAGGTGCG
AAAGCGTGGGGAGCAAACAAGATTAGATACCCGTGTAGTC
>280
CCTACGGGCGGCTGCAGTGGGGAATATTGGACAATGGGCGCAAGCCTGATCCAGCGACGCCGCGTGAGTGAAGAAGGCCT
TCGGGTTGTAAAGCTCTTTTAGTGGGGAAGATAATGACGATACCCACAGAAAAAGCCCCGGCTAACTTCGTCCCAGCAGC
CGCGGTAATACGAAGTGGGCTAGCGTTACTCGGAATGATTGGTAGTAAGGCGTGCGTAGGCTGCCTAGTAAGTCAAAAGT
GAAAGCCTTGGGCTCCACCTAAGAATTGCTTTTGAAACTGTTGAGCTTGAGTACTGTAGTGGATAGCGGAATTCCTAGTG
TAGGGGTGAAATTCGTAGATATTAGGAGGAACACCGGAGGCGAAAGCGGTTATCTGGACAGTCACTGACGCTGTTGCACG
AAAGCGTGGGGAGCAAACAAGATTAGATACCCTAGTAGTC
>281
ACTACGGGAGGCAGCAGTGGGGAATATTGGACAATGGGCGCAAGCCTGATCCAGCGACGCCGCGTGAGTGAAGAAGGCCT
TCGGGTTGTAAAGCTCTTTTAGTGGGGAAGATAATGACGGTACCCACAGAAAAAGCCCCGGCTAACTTCGTGCCAGCAGC
CGCGGTAATACGAAGGGGGCTAGCGTTACTCGGAATTATTGGGCGTAAAGCGTGCGTAGGCTGCTTAGTAAGTCAAAAGT
GAAAGCCTTGGGCTCAACCTAAGAATTGCTTTTGAAACTGCTGAGCTTGAGTACTGTAGGGGATAGCGGAATTCCTAGTG
TAGGGGTGAAATTCGTAGATATTAGGAGGAACACCGGAGGCGAAAGCGGTTATCTGGACAGTCACTGACGCTGTTGCACG
AAAGCGTGGGGAGCAAACAGGATTAGATACCCGGGTAGTC
>282
CCTACGGGGGGCAGCAGTGGGGAATATTGGACAATGGGCGCAAGCCTGATCCAGCTATGCCGCGTGAGTGAGGAAGGCCT
TAGGGTTGTAAAACTCTTTCAGTAGGGAAGATAATGACGGTACCTACAGAAGAAGTCCCGGCAAACTCCGTGCCAGCAGC
CGCGGTAATACGGAGGGGGCAAGCGTTGTTCGGAAGTATTGGGCGTAAAGGGCATGTAGGAGGTTCTATAAGTTAAGGGT
GAAATGCCAGGGCTCAACCCTGGAGCTGCTCTTAATACTGTAGGACTAGAGTCCGGAAGAGGATAGCGGAATTCCTAGTG
TAGAGGTGAAATTCGTAGATATTAGGAGGAACACCAGTGGCGAAGGCGGCTTTCTGGTCCGGTACTGACGCTGAGGTGCG
AAAGCGTGGGGAGCAAACAAGATTAGATACCCGTGTAGTC
>283
CCTACGGGAGGCAGCAGTGGGGAATATTGGACAATGGGCGCAAGCCTGATCCAGCGACGCCGCGTGAGTGAAGAAGGCCT
TCGGGTTGTAAAGCTCTTTTAGTGGGGAAGATAATGACGGTACCCACAGAAAAAGCCCCGGCTAACTTCGTGCCAGCAGC
CGCGGTAATACGAAGGGGGCTAGCGTTACTCTGAATTATTGGGAGTAAATCGTGCGTAGGCTGCTTAGTACGTCAAAAGT
GAAAGCCTTGGGCTCAACCTAAGAATTGCTTTTGAAACTGCTGAGCTTGAGTACTGTAGGGGATAGCGGAATTCCTAGTG
TAGGGGTGAAATTCGTAGATATTAGGAGGAACACCGGAGGCGAAAGCGGTTATCTGGACAGTCACTGACGCTGTTGCACG
AAAGCGTGGGGAGCAAACAGGATTAGATACCCGGGTAGTC
>284
CCTACGGGCGGCTGCAGTGGGGAGTATTGGACAATGGGCGCAAGCCTGATCCAGCGACGCCGCGTGAGTGAAGAAGGCCT
TCGGGTTGTAAAGCTCTTTTAGTGGGGAAGATAATGACGGTACCCACAGAAAAAGCCCCGGCTAACTTCGTGCCAGCAGC
CGCGGTAATACGAAGGGGGCTAGCGTTACTCGGAATTATTGGGCGTAAAGCGTGCGTAGGCTGCTTAGTAAGTCAAAAGT
GAAAGCCTTGGGCTCAACCTAAGAATTGCTTTTGAAACTGCTGAGCTTGAGTACTGTAGGGGATAGCGGAATTCCTAGTG
TAGGGGTGAAATTCGTAGATATTAGGAGGAACAACGGAGGCGAAAGCGGTTATCTGGACAGTCACTGACGCTGTTGCACG
AAAGCGGGGGGAGCAAACAGGATTAGATACCCGTGTAGTCC
>285
ACTACGGGCGGCTGCAGTGGGGAATATTGCACAATGGGCGAAAGCCTGATGCAGCGACGCCGCGTGAAGGATGAAGGTCT
TCGGGTTGTAAACTTCTATCAGCAGGGAAGAAATAAATGACGGTACCTGACTAAGAAGCTCCGGCTAACTACGTGCCAGC
AGCCGCGGTAATACGTAGGGAGCGAACGTTATCCGGATTTACTGGGTGTAAAGGGTGCGTAGGCGGCCTGGTAAGTTAGA
AGTGAAATTTAGGGGCTCAACCCCTAAGCTGCTTCTAAAACTGCTGGGCTAGAGTGCAGGAGAGGAAAGCGGAACTCCAC
GTGTAGCGGTGAAATGCGTAGAGATGTGGAGGAACACCAGTAGCGAAGGCGGCTTTCTGGACTGTAACTGACGCTGAGGC
ACGAAAGCATGGGGAGCAAACAGGATTAGATACCCCTGTAGC
>286
ACTACGGGCGGCTGCAGTGGGGAATATTGCACAATGGGCGAAAGCCTGATGCAGCGACGCCGCGTGAAGGATGAAGGTCT
TCGGGTTGTAAACTTCTATCAGCAGGGAAGAAATAAATGACGGTACCTGACTAAGAAGCTCCGGCTAACTACGTGCCAGC
AGCCGCGGTAATACGTAGGGAGCGAGCGTTATCCGGATTTACTGGGTGTAAAGGGTGCGTAGGCGGCCTGGTAAGTTAGA
AGTGAAATTTAGGGGCTCAACCCCTAAGCTGCTTCTAAAACTGCTGGGCTAGAGTGCAGGAGAGGAAAGCGGAACTCCAC
GTGTAGCGGTGAAATGCGTAGAGATGTGGAGGAACACCAGTAGCGAAGGCGGCTTTCTGGACTGTAACTGACGCTGAGGC
ACGAAAGCATGGGGAGCAAACAGGATTAGATACCCCTGTAGC
>287
CCTACGGGCGGCTGCAGTGGGGAATATTGGACAATGGGGGAAACCCTGATCCAGCAATGCCGCGTGTGTGAAGAAGGCCT
TCGGGTTGTAAAGCACTTTCGGTGGGGAAGAAATTCTTAAGGGTAATATCCTTGGGCGTTGACGTTACCCACAGAAGAAG
CACTGGCTAACTCTGTGCCAGCAGCCGCGGTAGTACAGAGAGTGCAAGCGTTAATCGTAATCACTGGGGGCAAAGCGCGC
GTAGGTGGATATTTAAGTCGGATGTGAAAGCCCTAGACTTAACTTAGGAATTGCACCCGATACTGGGTGTCACGAGTATG
GTAGAGGGAAGTGGAATTTCCGGTGTAGCGGTGAAATGCGTAGATATCGGAAAGAACACCAGTGGCGAAGGCGACTTCCT
GGACCAATACTGACACTGAGGCGCGAAAGCGTGGGGAGCAAACAAGATTAGATACCCCGGTAGTC
>288
CCTACGGGCGGCTGCAGTGGGGAATATTGGACAATGGGGGAAACCCTGATCCAGCAATGCCGCGTGTGTGAAGAAGGCCT
TCGGGTTGTAAAGCACTTTCGGTGGGGAAGAAATTCTTAAGGGTAATATCCTTGGGCGTTGACGTTACCCACAGAAGAAG
CACTGGCTAACTCTGTGCCAGCAGCCGCGGTAATACAGAGAGTGCAAGCGTTAATCGGAATCACTGGGCGTAAAGCGCGC
GTAGGTGGATATTTAAGTCGGATGTGAAAGCCCTAGACTTAACTTAGGAATGGCACCCGATACTGGGTGTCACGAGTATG
GTAGAGGGAAGTGGAATTTCCGGTGTAGCGGTGAAATGCGTAGATATCGGAAAGAACACCAGTGGCGAAGGCGACTTCCT
GGACCAATACTGACACTGAGGCGCGAAAGCGTGGGGAGCAAACAAGATTAGATACCCCGGTAGTC
>289
CCTACGGGGGGCTGCAGTGGGGAATATTGGACAATGGGCGCAAGCCTGATCCAGCTATGCCGCGTGAGTGATGAAGGCCT
TAGGGTTGTAAAACTCTTTCAGTAGTGAAGATAATGACGGTACCTACAGAAGAAGTCCCGGCAAAATCCGTGCCAGCAGC
CGCGGTAATACGGAGGGAGCAAGCGTTGGTCGGTATTAATGGGCGTAAAGGGCATGTAGGCGGTTCTATAAGTTAAGGGT
GAAATGCCAGGGCTCAACCCTGGAGCTGCTCTTAATACTGTAGGACTAGAGTACGGAAGGGGATAGCGGAATTCCTGGTG
TAGAAGTGAAATTCGTAGATATTAAGAGGAACACCAGTGGCGAAGGCGGCTCTCTGGACAGGTACTGACGCTGAGGTGCG
AAAGCGTGGGGAGCAAACAAGATTAGATACCCCAGTAGTC
>290
CCTACGGGGGGCTGCAGTGGGGAATATTGGACAATGGGGGAAACCCTGATCCAGCAATGCCGCGTGTGTGAAGAAGGCCT
TCGGGTTGTAAAGCACTTTCGGTGGGGAAGAAATTCTTAAGGGTAATATCCTTGGGCGTTGACGTTACCCACAGAAGAAG
CACTGGCTAACTCTGTGCCAGCAGCCGCGGTAATACAGAGAGTGCAAGCGTTAATCGGAATCACTGGGCGTAAAGCGCGC
GTAGGTGGATATTTAAGTCGGATGTGAAAGCCCTAGGCTTAACTTAGGAATTGCACCCGATACTGGGTGTCTCGAGTATG
GTAGAGGGAAGTGGAATTTCCGGTGTAGCGGTGAAATGCGTAGATATCGGAAAGAACACCAGTGGCGAAGGCGACTTCCT
GGACCAATACTGACACTGAGGCGCGAAAGCGTGGGGAGCAAACAAGATTAGATACCCTGGTAGTC
>291
CCTACGGGCGGCAGCAGTGGGGAATATTGCACAATGGGCGAAAGCCTGATGCAGCAACGCCGCGTGAGTGATGAAGGCCT
TCGGGTCGTAAAACTCTGTCCTCAAGGAAGATAATGACGGTACTTGAGGAGGAAGCCCCGGCTAACTACGTGCCAGCAGC
CGCGGTAATACGTAGGGGGCTAGCGTTATCCGGATTTACTGGGCGTAAAGGGTGCGTAGGTGGTTTCTTAAGTCAGGAGT
GAAAGGCTACGGCTCAACCGTAGTAAGCTCTTGAAACTGGGAAACTTGAGTGGAGGAGAGGAAAGTGGAATCCCTAGTGT
AGCGGTGAAATGCGTAGATATTAGGAGGAACACCAGTAGCGAAGGCGGCTTTCTGGACTGTAACTGACACTGAGGCACGA
AAGCGTGGGGAGCAAACAGGATTAGATACCCGAGTAGTCC
>292
ACTACGGGAGGCTGCAGTGGGGAATATTGGACAATGGGCGCAAGCCTGATCTAGCGACGCCGCGTGAGTGAAGAAGGCCT
TCGGGTTGTAAAGCTCTTTTAGTGGGGAAGATAATGACGGTACCCACAGAAAAAGCCCCGGCTAACTTCGTGCCAGCAGC
CGCGGTAATACGGAGGGGGCTAGCGGTACTCGGAATTATGGGGCGAAAAGCGTGCGTAGGCGGCTTAGGAAGTCAAAAGT
GAAAGCCTTGGGCTCAACCTAAGAATTGCTTTTGAAACTGCTGAGCTTGAGTACTGTAGGGGCTCGCGGAATTCCTCGTG
TAGGGGTGACATTCGTAGATATTAGGCGGAACACCGGAGGCGAACGCGGTTATCTGGACAGTCACTGACGCTGTTGCACG
AAAGCGTGGGGAGCAAACAAGATTAGATACCCCAGTAGTC
>293
CCTACGGGCGGCTGCAGTGGGGAATATTGGACAATGGGCGCAAGCCTGATCCAGCGACGCCGCGTGAGTGAAGAAGGCCT
TCGGGTTGTAAAGCTCTTCTAGTGGGGAAGATAATGACGGTACCCACAGAAAAAGCCCCGGCTAACTTCGTGCCAGCAGC
CGCGGTAATACGAAGGGGGCTAGCGTTACTCGGAATTATTGGGCGTAAAGCGTGCGTAGGCTGCTTAGTAAGTCAAAAGT
GAAAGCCTCGGGCTCAACCTAAGAATTGCTTTTGAAACTGCTGAGCTTGAGTACTGTAGGGGATAGCGGAATTCCTAGTG
TAGGGGTGAAATTCGTAGATATTAGGAGGAACACCGGAGGCGAAAGCGGTTATCTGGACAGTCACTGACGCTGTTGCACG
AAAGCGTGGGGAGCAAACAAGATTAGATACCCTAGTAGTC
>294
CCTACGGGGGGCTGCAGTGGAGAATATTGCACAATGGGGGAAGCCCTGATGCAGCAACGCCGCGTGAGTGATGAAGGTCT
TCGGATTGTAAAGCTCTGTCTTTAGGGACGATAATGACGGTACCTCAGGAGGAAGCCACGGCTAACTACGTGCCAGCAGC
CGCGGTAATACGTAGGTGGCAAGCGTTATCCGGATTTACTGGGAGTAAAGGGAGCGTAGGCGGATACTTAAGTGGGATGT
GAAATACCCGGGCTTAACTTGGGAGCTGCATTCCAAACTGAGTATCTAGAGTGCAGGAGAGGAGAGTGGAATTCCTAGTG
TAGCGGTGAAATGCGTAGAGATTAGGAAGAACACCAGTGGCGAAGGCGACTCTCTGAACTGTAACTGACGCTGAGGCTCG
AAAGCGTGGGGAGCAAACAGGATTAGATACCCCAGTAGTC
>295
CCTACGGGTGGCTGCAGTGGGGAATATTGCACAATGGGCGAAAGCCTGATGCAGCAACGCCGCGTGAAGGATGAAGGTCT
TCGGATTGTAAACTTCTATCAACGGGGAAGAAACAAATGACGGTACCCGTATAAGAAGCTCCGGCTAACTACGTGCCAGC
AGCCGCGGTAATACGTAGGGAGCAAGCGATATCCGGATTTACTGGGTGTAAAAGGAGCGTCGGCGGCTTGACAAGTCAAA
AGTGAAATTTCGGGGCTCAACCCCGGAGCTGCTTTTGAAACTGTCGGGCTAGAGTGTGGGAGCGGCACGTGGAACTTTGA
GTGTAGCGGTGAAATGCGTAGAGATTCCAAGGAACACCAGTCGCGAAGGCGGCTTTCTGGACCATTACTGACGCTGAGGC
ACGAAAGCGTGGGGAGCAAACAAGATTAGATCCCCCTGTAGTC
>296
ACTACGGGAGGCTGCAGTGGGGAATATTGGACAATGGGCGCAAACCTGATCCAGCGACGCCGCGTGAGTGAAGAAGGCCT
TCGGGTTGTAAAGCTCTTTTAGGGGGGAAGATAATGACGGTACCCACAGAAAAAGCACCGGCTAACGACGGGCCAGCAGC
AGCGGTAATACGAAGGGGGCTAGCGTGACTCGGAATTATTGGGCGTAAAGCGTGCGTAGGATGCTTAGTAAGTCAAAGGT
TAAAGCCTTGGGCTCAACCTACGAATTGCGTTTTCCACTGCTGATCTTGTGTACTGGAGGGGCTCGCGGAATTCCTCGTG
TAGGGGTTCACTTCGGAGATCTTAGGAGGAACACCGGATGCGAAAGCGGTTATCTGGACAGGCACTGACGCTGTTGCACG
AAAGCGTGGGGAGCAAACAGGATTAGATACCCGTGTAGTC
>297
CCACGGGAGGCAGCAGTGGGGAATATTGGACAATGGGCGCAAGCCTGATCCAGCGACGCCGCGTGAGTGAAGAAGGTCTT
CGGGTTGTAGAGCTCTTTTAGTGGGGAAGATAATGACGGTACCCACAGAAAAAGCCCCGGCTAACTTCGTGCCAGCAGCC
GCGGTAATACGAAGGGGGCTAGCGTTACTCGGAATTATTGGGCGTAAAGCGTGCGTAGGCTGCTTAGTAAGTCAAACGTG
AGTGCCTTGGGCTCAACCTAAGAATTGCTTTTGAAACTGCTGAGCTTGAGTACTGTAGGGGATAGCGGAATTCCTAGTGC
AGGGGTGAAATTCGTAGATATTAGGAGGAACACCGGAGGCGAAAGCGGTTATCTGGACAGTCACTGACGCTGTTGCACGA
AAGCGTGGGGAGCAAACAGGATTAGATACCCGAGTAGTC
>298
CCTACGGGCGGCTTCAGTGGGGAATATTGGACAATGGGCGGAAGCCTGATCCAGCAACGCCGCGTGAGGGATGACGGCCT
TCGGGTTGTAAACCTCTTTCGGTGGGGACGAAGCGCAAGTGACGGTACCCACTAAGGAAGCACCGGCCAACTACGTGCCA
GCAGGCGCGGTAAGACGAAGGGTGCGAGCGTGGTCCGGAAGGCATGGGCGTAAAGGGCTCGTAGGCGGGTGGTCGCGTCG
GGAGTGAAAACCAGGTGCTTAACACCTTGCTTGCTTTCGTTCCGGGCAGCCTAGCGGGATTCAGGGGCGCACGGAATTCC
TGGTGTAGCGGTGACCTGCGCAGATCTCAGGAGGAACACCGGTGGCGAAGGCGGTTCTCTGGGAATGACCTGACGCTGAG
GAGCGAAAGTGTGGGGAGCGAACAGGATTAGATACCCTTGTAGTC
>299
ACACGGGAGGCAGCAGTGGGGAATATTGGACAATGGGCGCAAGCCTGATCCAGCGACGCCGCGTGAGTGAAGAAGGTCTT
CGGGTTGTAGAGCTCTTTTAGTGGGGAAGATAATGACGGTACCCACAGAAAAAGCCCCGGCTAACTTCGTGCCAGCAGCC
GCGGTAATACGAAGGGGGCTAGCGTTACTCGGAATTATTGGGCGTAAAGCGTGCGTAGGCTGCTTAGTAAGTCAAAAGTG
CAGGCCTTGGGCTCAACCTAAGAATTGCTTTTGACACTGCTGAGCTTGAGTACTGTAGGGGATAGCGGAATTCCTAGTGC
AGGGGTGAAATTCGTAGATATTAGGAGGAACACCGGAGGCGAAAGCGGTTATCTGGACAGTCACTGACGCTGTTGCACGA
AAGCGTGGGGAGCAAACAGGATTAGATACCCGAGTAGTC
>300
CCTACGGGCGGCAGCAGTGGGGAATATTGGACAATGGGGGAAACCCTGATCCAGCAATGCCGCGTGTGTGAAGAAGGCCT
TCGGGTTGTAAAGCACTTTCGGTGGGGAAGAAATTCTTAAGGGTAATATCCTTGGGCGTTGACGTTACCCACAGAAGAAG
CACTGGCTAACTCTGTGCCAGCAGCCGCGGTAATACAGAGAGTGCAAGCGTTAATCGGAATCACTGGGCGTAAAGCGCGC
GTAGGTGGATATTTAAGTCGGATGTGAAAGCCCTAGGCTTAACTTAGGAATTGCACCCGATACCGGGTGTCTCGAGTATG
GTAGAGGGAAGTGGAATTTCCGGTGTAGCGGTGAAATGCGTAGATATCGGAAAGAACACCAGTGGCGAAGGCGACTTCCT
GGACCAATACTGACACTGAGGCGCGAAAGCGTGGGGAGCAAACAAGATTAGATACCCCGGGTAGTC
>301
CCTACGGGCGGCAGCAGTGGGGAATATTGGACAATGGGGGAAACCCTGATCCAGCAATGCCGCGTGTGTGAAGAAGGCCT
TCGGGTTGTAAAGCACTTTCGGTGGGGAAGAAATTCTTAAGGGTAATATCCTTGGGCGTTGACGTTACCCACAGAAGAAG
CACTGGCTAACTCTGTGCCAGCAGCCGCGGTAATACAGAGAGTGCAAGCATTAATCGGAATCACTGGGCGTAAACCGCGC
GTAGGTGGAAATTTAAGGCGGATGTGAAAGCCCTAGGCTTAACTTAGGAATTGCACCCGATACCGGGTGTCTCGGGTATG
GTAGAGGGAAGTGGAATTTCCGGTGTAGCGGTGAAATGCGTAGATATCGGAAAGAACACCAGTGGCGAAGGCGACTTCCT
GGACCAATACTGACACTGAGGCGCGAAAGCGTGGGGAGCAAACAAGCTTCGATACCCCGGGTAGTC
>302
CCTACGGGTGGCTGCAGTGGGGAATATTGGACAATGGGCGCAAGCCTGATCCAGCGACGCCGCGTGAGTGCAGAAGGCCT
TCGGGTTGTAAAGCTCTTTTAGTGGGGAAGATAATGACGGTACCCACAGAAAAAGCCCCGGCTAACTTCGTACCAGCAGC
CGCGGTACTACGAAGGGGGCTAGCGTGACTCGGAATTATTGGGCGTAAAGCGTGCGTAGGCTGCCTAGGAAGTCAAAGGT
GAAAGCCTTGGGCACATCCTACTAATTGCTTTTGCAACTGCTGAGCTTGCGTACTGTATGGGATCGCGGAATTCCTAGTG
TAGGGGTGAAATTCGTAGATATTAGGAGGAACACCGGAGGCGAAAGCGGTTATCTGGACAGTCACTGACGCTGTTGCACG
AAAGCGTGGGGAGCAAACAAGATTAGATACCCCAGTAGTC
>303
CCTACGGGGGGCAGCAGTGGGGAATATTGGACAATGGGCGCAAGCCTGATCCAGCTATGCCGCGTGAGTGAGGAAGGCCT
TAGGGTTGTAAAACTCTTTCAGTAGGGAAGATAATGACGGTACCTACAGAAGAAGTCCCGGCAAACTCCGTGCCAGCAGC
CGCGGTAATACGGAGGGGGCAAGCGTGGTTCGGAATTATTGGGCGTAAAGGGCATGTAGGCGGTTCTAGAAGTTACGGGT
GAAATGCCAGGGCTCAACCCTGGAGCTGCTCTTACTCCTGTAGGACTAGAGTCCGGAAGCGGCTCGCGGAATTCCTCGTG
TAGAGGTGCCCTTCGTAGATCTTAGGAGGAACACCAGTGGCGAAGGCGGCTTTCTGGGCCGGTACTGACGCTGAGGTGCG
AAAGCGTGGGGAGCAAACAGGATTAGATACCCCAGTAGTC
>304
TCTCGGGTGGCAGCAGTGGGGAATATTGGACAATGGGGGAAACCCTGATCCAGCAATGCCGCGTGTGTGAGGAAGGCCTT
CGGGTTGTAAAGCACTTTCGGTGGGGAAGAAATTCTTAAGGGTAATATCCTTGGGCGTTGACGTGACCCACAGAAGAAGC
ACTGGCTAACTCGGTGCCAGCAGCCGCGGTAAGACAGAGAGTGCAAGCGTTAATCGGAATCACTGGGCGTAAAGCGCGCG
TAGGTGGATATGTAAGTCGGATGTGAAAGCCCTAGGCTTAACTTAGGAATTGCACCCGATACTGGGTGTCTCGCGTATGG
TAGAGGGCCGTGGAATTTCCGGTGTAGCGGTTCACTTCGTAGATCTCGGACAGAACACCCGTGGCGAAGGCGACTTCCTG
GACCAATACTGACACTGAGGCGCGAAAGCGTGGGGAGCAAACAAGATTAGATACCCGGGTAGTC
>305
CCTACGGGGGGCAGCAGTGGGGAATATTGCACAATGGGCGCAAGCTTGATGCAGCGACGCCGCGTGAGGGATGACGGCCT
TCGGGTTGTAAACCTCTTTCAGCAGGGAAGAAGCCTTCGGGTGACGGTACCTGCAGAAGAAGCACCGGCTAACTACGTGC
CAGCAGCCGCGGTAATACGTAGGGTGCGAGCGTTGTCCGGAATTATTGGGCGTAAAGAGCTCGTAGGCGGCCTGTCGCGT
CGGATGTGACAGCCCGGGGCTTAACCCCGGGTCTGCATTCGATACGGGCAGGCTAGAGTTCGGCAGGGGAGATCGGAATT
CCTGGTGTAGCGGTGAAATGCGCAGATATCAGGAGGAACACCGGTGGCGAAGGCGGATCTCTGGGCCGATACTGACGCTG
AGGAGCGAAAGCATGGGGAGCGAACAGGATTAGATACCCGGGTAGTC
>306
CCTACGGGGGGCTGCAGTGGGGAATATTGGACAATGGGCGCAAGCCTGATCCAGCGACGCCGCGTGAGTGAAGAAGGCCT
TCGGGTTGTAAAGCTCTTTTAGTGGGGAAGATAATGACGGTACCCACAGAAAAAGCCCCGGCTAACTTCGTGCCAGCAGC
CGCGGTAATACGAAGGGGGCTAGCGTTACTCGGAATTATTGGGCGTAAAGCGTGCGTAGGCTGCTTAGTAAGTCAAAAGT
GAAAGCCTTGGGCTCAACCTAAGAATTGCTTTTGAAACTGCTGAGCTTGAGTACTGTAGGGGATAGCGGAATTCCTAGTG
TAGGGGTGAAATTCGTAGATATTAGGAGGAACACCGGAGGCGAAAGCGGTTATCTGGACAGTCACTGACGCTGTTGCACG
AAAGCGTGGGGAGCAAACAAGATTAGATACCCGGGTAGTC
>307
CCTACGGGAGGCAGCAGTGGGGAATTTTGGACAATGGGCGCGAGCCTGATCCAGCAATGCCGCGTGAGTGAAGAAGGCCT
TCGGGTTGTAAAGCTCTTTTGTCAGGGAAGAAACGGGAAAGGCTAATATCTTTTCCTAATGACGGTACCTGAAGAATAAG
CACCGGCTAACTACGTGCCAGCAGCCGCGGTAATACGTAGGGTGCAAGCGTTAATCGGAATTACTGGGCGTAAAGCGTGC
GCAGGCGGTTTTGTAAGTCTGTCGTGAAATCCCCGGGCTCAACCTGGGAATTGCGATGGAGACTGCAAGGCTAGAATCTG
GCAGAGGGGGGTAGAATTCCACGTGTAGCAGTGAAATGCGTAGAGATGTGGAGGAACACCGATGGCGAAGGCTGCCCCCT
GGGTCAAGATTGACGATCATGCACGAAAGCGTGGGGCGCAAACCAGATTAGATACCCTAGTAGTC
>308
CCTACGGGAGGCTGCAGTGGGGAATATTGGACAATGGGCGCAAGCCTGATCCAGCTATGCCGCGTGAGTGAGGAAGGCCT
TAGGGTTGTAAAACTCTTTCAGTAGGGAAGATAATGACGGTACCTACAGAAGTAGTCCCGGCAAACTCCGTGCCAGCAGC
CGCGGTAATACGGAGGGGGCAAGCGTTGTTCGGAATTATTGGGCGTAAAGGGCATGTAGGCGGTTCTATAAGTTAAGGGT
GAAATGCCAGGGCTCAACCCTGGAGCGGCTCTTAATACTGTAGGACTAGAGTCCGGAAGTGGATGGCGGAATGCCTAGTG
TAGAGGGGAAATTCGTAGATATTAGGAGGAACACCAGTGGCGAAGGCGGCTTTCTGGTCCGGTACTGACGCTGAGGTGCG
AAAGCGTGGGGAGCAAACAGGATTAGATACCCGGGTAGTC
>309
ACTACGGGGGGCAGCAGTGGGGAATATTGGGCAATGGGCGCAAGCCTGATCCAGCGACGCCGCGTGAGTGAAGAAGGCCT
TCAGGTTGTAAAGCTCTTTTAGTGGGGAAGATAATGACGGTACCCACAGAAAAAGCCCCGGCTAACTGCGTACCAGCAGC
CGCGGTAATACGAAGGGGGCTAGCGTGAAGCGGAAGTATTGGGCGTAAAGCGTGCGTCGGCTGCTTAGGAAGTCAAACGT
GAAAGCCTTGGGCTCATCCTACCAATTGCTTTTGTCACTGCTGAGCTTGAGTACTGTATGGGCTCGCGGAATTCCTAGTG
TAGGGGTGCAATTCGTAGATATTAGGAGGAACACCGGAGGCGAAAGCGGTTATCTGGACAGTCACTGACGCTGGTGCACG
AAAGCGTGGGGAGCAAACAGCATTAGATACCCGAGTAGTC
>310
CCTACGGGAGGCTGCAGTGGGGAATATTGCACAATGGGCGCAAGCCTGATGCAGCGACGCCGCGTGAGGGATGACGGCCT
TCGGGTTGTAAACCTCTTTCAGCAGGGAAGAAGCCTTCGGGTGGCGGTACCTGCAGAAGAAGCACCGGCTAACTACGTGC
CAGCAGCCGCGGGAAGACGTAGGGTGCGAGCGGTGTCCGGAACTATGGGGCGTAAAGAGCTCGTAGGCGGCCGGGCGCGT
CGGATGTGCAAGCCCGGGGCTTAACCCCGGGTCTGCATTCGATACGGGCAGGCTCGCGGTCGGCAGGGGCGCTCGGAATT
CCTGGTGTAGCGGTTCCCTTCGCAGATCTCAGGAGGAACACCGTTGGCGAAGGCGGTTCTCTGGGCAGAGACTGACGCTG
ATGAGCGAAAGCATGGGGAGCGAACAGGATTAGATACCCTTGTAGTC
>311
CCTACAGGCGGCTGCAGTGGGGAATATTGGACAATGGGCGCAAGCCTGATCCAGCGACGCCGCGTGAGTGAAGAAGGCCT
TCGGGTTGTAAAGCTCTTTTAGTGGGGAAGATAATGACGGTACCCACAGAAAAAGCCCCGGCTAACGGCGGGCCAGCAGC
CGGGGTAATACGAAGGGGGCTAGCGTGACTCGGAATTATTGGGCGTAAAGCGTGCGTAGGCTGCTTAGGAAGTCACAAGT
GAAAGCCTTGGGCTCAACCTAACAATTGCTTTTGAAACTGCTGAGCTTGCCTACTGTAGGGGCTCGCGGAATTCCTCGTG
TAGGGGTGTACTTCGTAGATATTAGGCGGAACACCGGAGGCGAAAGCGGTTATCTGGACAGTCACTGACGCTGTTGCACG
AAAGCGTGGGGGGCGAACAAGATTAGATACCCGTGTAGTC
>312
CCTACGGGGGGCTGCAGTGGGGAATATTGGACAATGGGCGCAAGCCTGATCCAGCGACGCCGCGTGAGTGAAGAAGGCCT
TCGGGTTGTAAAGCTCTTTTAGTGGGGAAGATAATGACGGTACCCACAGAAAAAGCCCCGGCTAACGGCGTGCCAGCAGC
CGCGGTAATACGAAGGGGGCTAGCGTGACTCGGCATTATTGGGCGTAAAGCGTGCGTAGGCTGCTTAGGAAGTCAAACGT
GAAAGCCTTGGGCACAGCCTACTAATTGCTTTTTCAACTGCCGAGCTTGCGTACCGTAGGGGCTTGCGGAATTCCTAGTG
TAGGGGTGAAATTCGTAGATATTAGGAGGAACACCGGAGGCGAAAGCGGTTATCTGGACAGTAACTGACGCTGTTGCACG
AAAGCGTGGGGAGCAAACAAGATTAGATACCCCGGTAGTC
>313
ACTACGGGAGGCTGCAGTGGGGAATATTGCACAATGGGCGCAAGCCTGATGCAGCGACGCCGCGTGAGGGATGACGGCCT
TCGGGTTGTAAACCTCTTTCAGCAGGGAAGAAGCCTTCGGGTGGCGGTACCTGCAGAAGAAGCACCGGCGAACTACGTGC
CAGCAGCCGCGGGAAGACGTAGGGTGCGAGCGGTGTCCGGAACGATTTGGCGTAAAGAGCTCGTAGGCGGCCGGTCGCGT
CGGATGTGAAAGCCCGGGGCTTAACCCCGTGTCTGCATTCGCTCCGGGCAGGCTAGCGTTCGGCAGGGGTGCTCGGAATT
CCTGGTGTAGCGGTGACCTGCGCAGATATCAGGAGGAACACCGGTGGCGAAGGCGGATCTCTGGGCCGATACTGACGCTG
AGGAGCGAAAGCATGGGGAGCGAACAGGATTAGATACCCTTGTAGTC
>314
CCTACGGGGGGCTGCAGTGGGGAATATTGCACAATGGGGGCAACCCTGATGCAGCAACGCCGCGTGAGTGATGACGGCCT
TCGGGTTGTAAAGCTCTGTCTTCAGGGACGATAATGACGGTACCTGAGGAGGAAGCCACGGGTGACTACGTGCCAGTAGC
CGCGGGAAAACGAAGGTGGAAAGAGTTGTCCGGAATTACTGGGCGTAAAGGGAGCGTAGGCGGCCTTTGTAGTAGGATGT
GCAATACCCGGGCTCAACCTGGGTGCTGCATTCCAAACTGGGTGGCTAGAGTACAGGAGAGGAAGGCGGAATTCCTAGTG
TAGCGGTGAAATGCGTAGAGATTAGGAAGAACACCGGTGGCGAAGGCGGCTTTCTGGACTGTAACTGACGCTGAGGCTCG
AAAGCGTGGGTAGCGAACAAGATTAGATACCCGAGTAGTC
>315
CCTACAGGCGGCTGCAGTGGGGAATATTGGACAATGGGCGCAAGCCTGATCCAGCGACGCCGCGTGAGTGAAGAAGGCCT
TCGGGTTGTAAAGCTCTTTTAGTGGGGAAGATAATGACGGTACCCACAGAAAAAGCCCCGGCTAACGGCGGGCCAGCAGC
CGCGGTAATACGAAGGGGGCTAGCGTGACGCGGAATTATTGGGCGTAAAGCGTGCGAAGGCTGCTTAGTAAGTCACAAGT
GAAAGCCTTGGGCTCAACCTACGAATTGCTTTTGACACTGCTGACCTTGCGTACTGTAAGGGCTCGCGGAATTCCTCGTG
TAGGGGTTCTCTTCGTAGATCTTAGGCGGAACACCGGAGGCGAAAGCGGTTCTCTGGACAGTCACTGACGCTGTTGCACG
AAAGCGTGGGGGGCGAACAAGATTAGATACCCGTGTAGTC
>316
CCTACGGGGGGCTGCAGTGGGGAATATTGGACAATGGGCGCAAGCCTGATCCAGCGACGCCGCGTGAGTGCAGAAGGCCT
TCGGGTTGTAAAGCTCTTTTAGTGGGGAAGATAATGACGGTACCCACAGAAAAAGCCCCGGCTAACTTCGGTCCAGCAGC
CGCGGTAATACGAAGGGGGCTAGCGTGAGTCGGTATTGTTGGGCGTAAAGCGTGCGTAGGCTGATTAGTAAGTCAAAAGT
GAAAGCCTTGGGCACAACCTAATGATTGCTTTTGCACCTGCCGACCTTGAGTACCGTAGGGGCTCGCGGAATTCCTGGTG
TAGGGGTTTTTTTCGTAGATCTTAGGAGGAACACCGGCTGCGAAGGCGGTTTTCTGGACAGTGACTGACGCTGATGAACG
AAAGCGTGGGGAGCGAACCAGATTAGATACCCGGGTAGTC
>317
CCTACGGGGGGCTGCAGTGGGGAATATTGGACAATGGGCGCAAGCCTGACCCAGCGACGCCGCGTGAGTGAAGAAGGCCT
TCGGGTTTTAAAGCTCTTTTAGTGGGGAAGATAATGACGGTACCCACAGAAAAAGCCCCGGCTAACTGCGTGCCAGCAGC
CGCGGTAATACGAAGGGGGCTAGCGCTACTCGGAATTATTGGGCGTAAAGCGTGCGTAGGCTGCTTAGTAAGCCAAAAGT
GAAAGCCTTGGGCTCAACCTAAGAATTGCTTTTGAAACTGCTGAGATTGCGTACTGTAGGGGTTCGCGGAATTCCTTGTG
TAGGGGTGCTATTCGTAGAGATTAGGAGGAACAACGGAGGCGAAAGCGGTTCTCTGGACAGTAACTGACGCTGGTGCACG
AAAGCGTGGGGAGCAAACAGGATTAGATACCCCTGTAGTC
>318
CCTACGGGCGGCTGCAGTGGGGAATATTGGACAATGGGCGCAGGCCTGATCCAGCGACGCCGCGTGAGTGAAGAAGGCCT
TCGGGTTGTAAAGCTCTTTTAGTGGGGAAGATAATGACGGTACCCACAGAAAAAGCCCCGGCTAACGTCGTGCCAGCAGC
CGCGGTAATACGAAGGGGGCTAGCGTTACTCGGGATTATTGGGCGTAAAGCGTGAGTAGGCTGCTTAGGAAGTCAAAAGT
GAAAGCCTTGGGCTCAACCTAAGAATTGCTTTTGAAACTGCTGAGCTTGAGTACTGTAGGGGCTAGCGGAATTCCTAGTG
TAGGGGTGAAATTCGTAGATATTAGGAGGAACACCGGAGGCGAAAGCGGTTATCTGGACGGTCACTGACGCTGTTGCACG
AAAGCGTGGGGAGCAAACAGGATTAGATACCCGGGTAGTC
>319
CCTACGGGCGGCTGCAGTGGGGAATATTGGACAATGGGCGCAAGCCTGATCCAGCTATGCCGCGTGAGTGAGGAAGGCCT
TAGGGTTGTAAAACTCTTTCAGTAGGGAAGATAATGACGGTACCTACTGAAGAAGTCCCGGCAAATTCCGTGCCAGCAGC
CGCGGTAATACGGAGGGGGCAGGCGTTGTTCGGTATTTTTGGGCGTAAAGGGCGGGTCGGCGGTTCTATAAGTTGAGTGT
GAAATGCCAGGGCTCAACCCTGGAGCTGCTACTAATACTGAAAGACTAGAGTCCAGAAGAGGAAAGCGGAATTCCTAGTG
TAGAGGTGAAATGCGTAGATATTAGGAGGAACACCAGTGGCGAAGGCGACTTTCTGGACCGGAACTGACGTTGAGGCACG
AAAGTGTGGGGAGCAAACAAGATTAGATACCCCAGTAGTC
>320
CCTACGGGGGGCAGCAGCGGGGAATATTGGACCGTGGGCGCAAGCCTGATCCAGCGACGCCGCGTGAGTGAAGAAGGCCT
TCGGGTTGTAAAGCTCTTTTAGTGGGGAAGATAATGACGGTACCCACAGAAAAAGCCCCGGCTAACTGCGTGCCAGCAGC
CGCGGTAATACGAAGGGGGCTAGCGTTACTCGGAATTATTGGGCGTAAAGCGTGCGTAGGCTGCTTAGGAAGTCAAAAGT
GAAAGCCTTGGGCTCAACCTAAGAATTGCTTTTGAAACTGCTGAGATTGAGTACTGTACGGGGTCGCGGAATTCCTAGTG
TAGGGGTGAACTTCGTAGATATTAGGAGGAACACCGGGGGCGAAAGCGGTTATCTGGACAGTCACTGACGCTGTTGCACG
AAAGCGTGGGGAGCAAACAGGATTAGATACCCTAGTAGTC
>321
CCTACGGGCGGCTGCAGTGGGGAATATTGCACAATGGGGGAAACCCTGATGCAGCGACGCCGCGTGAGTGAAGAAGTATT
TCGGTATGTAAAGCTCTATCAGCAGGGAAGATAATGACAGTACCTGACTAAGAAGCCCCGGCTAACTACGGGCCAGCAGC
CGCGGTAATACGTAGGGGGCAAGCGTGATCCGGGTTTACTGGGTGTAAAGGGAGCGTAGGTGGCAGGATAAGTCAGATGT
GAAAGCCCGGGGCTCAACCCCGGGACTGCATTTGAAACTGTCCTGCTATAGTGAAGGACAGGTACGTGGAATTCCTAGTG
TAGCGGTGAACTTCGTAGATCTTGGGCGGAACAACAGTGGCGAAGGCGGCTTACTGGACTGTAACTGACACTGAGGCTCG
AAAGCGTGGGGAGCAAACAAGATTAGATACCCCAGTAGTC
>322
CCTACGGGCGGCTGCAGTGGGGAATATTGGACAATGGGCGCAAGCCTGATCCAGCTATGCCGCGTGAGTGAGGAAGGCCT
TAGGGTTGTAAAACTCTTTCAGTAGGGAAGATAATGACGGTACCTACAGAAGAAGTCCCGGCAAACTCCGTGCCAGCAGC
CGCGGTAATACGGAGGGGGCAAGCGTTGTTCGGAATTATTGGGCGTAAAGGGCATGTAGGCGGTTCTATAAGTTGAGGGT
GAAATGCCAGGGCTCAACCCTGGAGCTGCTCGTAATACTGTAGGACTAGAGTCCGGAAGAGGATAGCGGAATTCCTAGTG
TAGAGGTGAAATTCGTAGATATTAGGAGGAACACCAGTGGCGAAGGCGGCTTTCTGGTCCGGTACTGACGCTGAGGTGCG
AAAGCGTGGGGAGCAAACAAGATTAGATACCCCGGTAGTC
>323
CCTACGGGCGGCTGCGGTGGGGAATATTGGACAATGGGCGCAAGCCTGATCCAGCGACGCCGCGTGAGTGAAGAAGGCCT
TCGGGTTGTAAAGCTCTTTTAGTGGGGAAGATAATGACGGTACCCACAGAAAAAGCCCCGGCTAACTGCGGACCAGCAGC
CGCGGTAATACGAAGGGGGCTAGCGTGACTCGGGATTATTGGGCGGAAAGCGTGCGTAGGCTGCTTAGTAAGTCAAAAGT
GAAAGCCTTGGGCTCAACCTAAGAATTGCTTTTGAAACTGCGGAGCTTGAGTACTGTAGGGGAGAGCGGAATTCCTAGTG
TAGGGGTGAACTTCGTAGATCTTAGGCGGAACACCGGAGGCGGAAGCGGTTATCTGGACAGTCACTGACGCTGGTGCGCG
AAAGCGTGGGGAGCAAACAAGATTAGATACCCCTGTAGTC
>324
TCTACGGGGGGCTGCAGTGGGGAATATTGCACAATGGGCGCAAGCCTGATGCAGCGACGCCGCGTGAGGGATGACGGCCT
TCGGGTTGTAAACCTCTTTCAGTAGGGAAGAAGCGAAAGTGACGGTACCTGCAGAAGAAGCGCCGGCGAACTACGTGCCA
GCAGCCGCGGTAAGAAGGAGGGCGCAAGCGTTATCCGGATGGATTGGGCGTAAAGAGCTCGTAGGCGGTTGGTCGCGTCT
GCCGTGAAAGTCCGAGGCTCAACCTCGGATCTGCGGTGGGTACGGGCAGGCTAGAGTGATGTACGGGAGACTGGAATTCC
TGGTGTAGCGGTGAACTGCGCAGATCTCAGGCGGAACACCGATGGCGAAGGCAGGTCTCTGGGCATTTACTGACGCTGAG
GAGCGAAAGCATGGGGAGCGAACAAGATTAGATACCCCTGTAGTC
>325
CCTACGGGCGGCAGCAGTGGGGAATATTGGACAATGGGCGGAAGCCTGATCCAGCAACGCCGCGTGAGGGATGACGGCCT
TCGGGTTGTAAACCTCTTTCAGTACCGACGAAGCTAACGTGACGGTAGGTACAGAAGAAGCACCGGCCAACTACGTGCCA
GCAGCCGCGGTAATACGTAGAGTGCGAGCGTTGTCCGGAATTATTGGGCGTAAAGGGCTCGTAGGCGGTTTGTCGCGTCG
GGAGTGAAAACACCGTGCTTAACACGGTGCTTGCTTTCGATACGGGCAGACTAGAGGCATGCAGGGGAGAACGGAATTCC
TGGTGTAGCGGTGAAATGCGCAGATATCAGGAGGAACACCGGTGGCGAAGGCGGTTCTCTGGGCATGTCCTGACGCTGAG
GAGCGAAAGTGTGGGGAGCGAACAGGATTAGATACCCTAGTAGTC
>326
ACTACGGGCGGCTGCAGTGGGGAATATTGCACAATGGGGGAAACCCTGATGCAGCGACGCCGCGTGAGTGAAGAAGTCTT
TCGGTATGTAAAGCTCTATCAGCAGGGAAGATAATGACAGTACCTGACTAAGAAGCCCCGGCGAACTACGTGCCAGCAGC
CGCGGTAATACGGAGGGGGCAAGCGTTAGCCGGATTTACTGGGTGTAAAGGGAGCGTAGGTGGCAGGATAAGTCAGATGT
GAAAGCCCGGGGCTCAACCCCGGGACTGCATTTGAAACTGTCCGGCTAGAGTGAAGGAGAGGGAAGTGGAATTCCTAGTG
TAGCGGTGAAATGCGTAGATCTGGGGAGGAACACCGGTGGCGAAGGCGGCTTACTGGACTGTAACTGACACTGAGGCGCG
AAAGCGTGGGGAGCAAACAAGATTAGATACCCCAGTAGTC
>327
CCTACGGGGGGCAGCAGTGGGGAATATTGGACAATGGGCGCAAGCCTGATCCAGCTATGCCGCGTGAGTGAGGAAGGCCT
TAGGGTTGTAAAACTCTTCCAGTAGGGAAGATAATGACGGTACCTACAGAAGAAGTCCCGGCAAACTCCGTGCCAGCAGC
CGCGGTCGTACGGAGGGGGCAAGCGTTGGTCGGGATTATTGGGCGTAAGGGGCAGGTAGGCGGTTCTATAAGGTAAGGGT
GAAATGCCAGGGCTCAACCCTGGCGCTGCTCTTAATACTGTAGGACTAGAGTCCGGAAGAGGATAGCGGAATGCCTGGTG
TAGAGGGGAAGTTCGTAGATATTAGGAGGAACACCAGTGGCGAAGGCGGCTTTCTGGGCCGGTACTGACGCTGAGGGGCG
AAAGCGTGGGGAGCAAACAGGATTAGATACCCGTGTAGTC
>328
CCTACGGGCGGCTGCAGTGGGGAATATTGCACAATGGGGGAAACCCTGATGCAGCGACGCCGCGTGAGTGAAGAAGTATT
TCGGTATGTAAAGCTCTATCAGCAGGGAAGCTAATGACAGTACCTGACTAAGAAGCCCCGGCTAACTACGTGCCAGCAGC
CGCGGTAATACGTTGGGGGCAAGCGTTATCCGGATTTACTGGGTGTAAAGGGAGCGTAGGTGGCAGGATAAGTCAGATGT
GAAAGCCCGGGGCTCAACCCCGGGACTGCATTTGAAACTGTCCTGCTAGAGTGAAGGAGAGGTAAGTGGAATTCCTAGTG
TAGCGGTGAAATGCGTAGATATTGGGAGGAACACCAGTGGCGAAGGCGGCTTACTGGACTGTAACTGACACTGAGGCTCG
AAAGCGTGGGGAGCAAACAAGATTAGATACCCCAGTAGTC
>329
CCTACGGGAGGCTGCAGTGGGGAATATTGGACAATGGGCGCAAGCCTGATCCAGCCATGCCGCGTGAGTGATGAAGGTCT
TAGGATTGTAAAGCTCTTTCACCGATGAAGATAATGACGGTAGTCGGAGAAGAAGCCCCGGCTAACTTCGTGCCAGCAGC
CGCGGTAATACGAAGGGGGCTAGCGTTGTTCGGAATTACTGGGCGTAAAGCGCACGTAGGCGGATATTTAAGTCAGGGGT
GAAAGCCCGCAGCTCAACTGCGGAACTGCCTTTGGTACTGGGTATCTTGAGTATGGAAGAGGTAAGTGGAATTGCGAGTG
TAGAGGTGAAATTCGTAGATATTCGCAGGAACACCAGTGGCGAAGGCGGCTTACTGGACCATTACTGACGCTGAGGTGCG
AAAGCGTGGGGAGCAAACAGGATTAGATACCCGTGTAGTC
>330
CCTACGGGAGGCTGCAGTGGGGAATATTGGACAATGGGCGCAAGCCTGATCCAGCTATGCCGCGTGAGTGAGGAAGGCCT
TAGGGTTGTAAAACTCTTTCAGTAGGGAAGATAATGACGGTACCTACAGAAGAAGTCCCGGCAAACTCCGTGCCAGCAGC
CGCGGTAATACGGAGGGGGCAAGCGTTGTTCGGAATTATTGGGCGTAAAGGGCATGTAGGCGGTTCTATAAGTTAAGGGT
GAAATGCCAGGGCTCAACCCTGGAGCTGCTCTTAATACTGTAGGACTAGAGTCCGGAAGAGGATAGCGGAATTCCTAGTG
TAGAGGTGAAATTCGTAGATATTAGGAGGAACACCAGTGGCGAAGGCGGCTTTCTGGTCCGGTACTGACGCTGAGGTGCG
AAAGCGTGGGGAGCAAACAGGATTAGATACCCCGGTAGTC
>331
CCTACGGGCGGCTGCAGTGGGGAATATTGCACAATGGGCGAAAGCCTGATGCAGCGACGCCGCGTGAAGGATGAAGGTTT
TCGGATCGTAAACTTCTATCAGCAGGGAAGAAATAAATGACGGTACCTGACTAAGAAGCTCCGGCTGACTACGTGCCAGC
AGCCGCGGTAATACGTAGGGAGCGAGCGTTATCCGGATTTACTGGGTGTAAAGGGTGCGTAGGCGGCCTGGTAAGTTAGA
AGTGAAATTTTGGGGCTCAACCCCAAAGCTGCTTCTAAAACTGCTGGGCTAGAGTGCAGGAGAGGAAAGCGGAACTCCAC
GTGTAGCGGTGAAATGCGTAGAGATGTGGAGGAACACCAGTAGCGAAGGCGGCTTTCTGGACTGTAACTGACGCTGAGGC
ACGAAAGCATGGGGAGCAAACAGGATTAGATACCCAGGTAGTC
>333
ACTACGGGAGGCTGCAGTGGGGAATATTGGACAATGGGCGCAAGCCTGATCCAGCTATGCCGCGTGAGTGATGAAGGCCT
TAGGGTTGTAAAACTCTTTCAGTAGGGAAGATAATGACGGTACCTACAGAAGAAGTCCCGGCAAACTCCGTGCCAGCAGC
CGCGGTAATACGGAGGGGGCAAGCGTTGTTCGGAATTAGTGGGCGTAAAGGGCATGTAGGCGGTTCTATAAGTTAAGGGT
GAAATGCCAGGGCTCAACCCTGGAGCTGCTCTTAATACTGTAGGACTAGCGTCCGGAAGAGGATAGCGGAATTCCTAGTG
TAGAGGTGAAATTCGTAGATATTAGGAGGAACACCAGTGGCGAAGGCGGCTTTCTGGTCCGGTACTGACGCTGAGGTGCG
AAAGCGTGGGGAGCAAACAGGATTAGATACCCCGGTAGTC
>334
ACTACGGGTGGCTGCAGTGGGGAATATTGGACAATGGGCGCAAGCCTGATCCAGCGACGCCGCGTGAGTGAAGAAGGCCT
TCGGGTTGTAAAGCTCTTTTAGTGGGGAAGATAATGACGGTACCCACAGAAAAAGCCCCGGCTAACTTCGTGCCAGCAGC
CGCGGTAATACGAAGGGGGCTAGCGTTACTCGGAATTATTGGGCGTAAAGCGTGCGTAGGCTGCTTAGTAAGTCAAAAGT
GAAAGCCTTGGGCTCAACCTAAGAATTGCTTTTGAAACTGCTGAGATTGAGTACTGTAGGGGATAGCGGAATTCCTAGTG
TAGGGGTGAAATTCGTAGATATTAGGAGGAACACCGGAGGCGAAAGCGGTTATCTGGACAGTCACTGACGCTGTTGCACG
AAAGCGTGGGGAGCAAACAGGATTAGATACCCGGGTAGTC
>336
CCTACGGGGGGCAGCAGTGGGGAATATTGCACAATGGGCGAAAGCCTGATGCAGCGACGCCGCGTGAGGGATGACGGCCT
TCGGGTTGTAAACCTCTTTCAGCAGGGAAGAAGCGAAAGTGACGGTACCTGCAGAAGAAGCGCCGGCTAACTACGTGCCA
GCAGCCGCGGTAATACGTAGGGCGCAAGCGTTGTCCGGAATTATTGGGCGTAAAGAGCTCGTAGGCGGCTTGTCACGTCG
ATTGTGAAAGCTCGGGGCTTAACTCCGAGTCTGCAGTCGATACGGGCTAGCTAGAGTGTGGTAGGGGAGATCGGAATTCC
TGGTGTAGCGGTGAAATGCGCAGATATCAGGAGGAACACCGGTGGCGAAGGCGGATCTCTGGGCCATTACTGACGCTGAG
GAGCGAAAGCGTGGGGAGCGAACAGGATTAGATACCCCAGTAGTC
>337
CCTACGGGCGGCTGCAGTGGGGAATATTGGACAATGGGCGCAAGCCTGATCCAGCGACGCCGCGTGAGTGAAGAAGGCCT
TCGGGTTGTAAAGCTCTTTTAGTGGGGAAGATAATGACGGTACCCACAGAAAAAGCCCCGGCTAACTTCGTGCCAGCAGC
CGCGGTAATACGAAGGGGGCTAGCGTTACTCGGAATTATTGGGCGTAAAGCGTGCGTAGGCTGCTTAGTAAGTCAAAAGT
GAAAGCCTTGGGCTCAACCTAAGAATTGCTTTTGAAACTGCTGAGCTTGAGTACTGTAGGGGATAGCGGAATTCCTAGTG
TAGGGGTGAAATTCGTAGATATTAGGAGGAACACCGGAGGCGAAAGCGGTTATCTGGACAGTCACTGACGCTGTTGCACG
AAAGCGTGGGGAGCAAACAGGATTAGATACCCGGGTAGTC
>338
GCCTACGGGCGGCTGCAGTGGGGAGTATTGGACAATGGGGGAAACCCTGATCCAGCAATGCCGCGTGTGTGAAGAAGGCC
TTCGGGTTGTAAAGCACTTTCGGTGGGGAAGAAATTCTTAAGGGTAATATCCTTGGGCGTTGACGTTACCCACAGAAGAA
GCACTGGCTAACTCTGTGCCAGCAGCCGCGGTAATACAGAGAGTGCAAGCGTTAATCGGAATCACTGGGCGTAAAGCGCG
CGTAGGTGGATATTTAAGTCGGATGTGAAAGCCCTAGGCTTAACTTAGGAATTGCACCCGATACTGGGTGTCTCGAGTAT
GGTAGAGGGAAGTGGAATTTCCGGTGTAGCGGTGAAATGCGTAGATATCGGAAAGAACACCAGTGGCGAAGGCGACTTCC
TGGACCAATACTGACACTGAGGCGCGAAAGCGTGGGGAGCAAACAAGATTAGATACCCCAGTAGTC
>339
CCTACGGGCGGCTGCAGTGGGGAATATTGCACAATGGGCGAAAGCCTGATGCAGCGACGCCGCGTGAGGGATGACGGCCT
TCGGGTTGTAAACCTCTTTCAGTAGGGAAGAAGCCCCTCTTGGGGGTGACGGTACTTGCAGAAGAAGCGCCGGCTAACTA
CGTGCCAGCAGCCGCGGTAATACGTAGGGCGCAAGCGTTGTCCGGAATTATTGGGCGTAAAGAGCTTGTAGGCGGTTGGT
CGCGTCTGCCGTGAAAATCCAGTGGCTTAACCCTGGACGTGCGGTGGGTACGGGCAGACTTGAGTGCAGTAGGGGTAACT
GGAATTCCTGGTGTAGCGGTGAAATGCGCAGATATCAGGAGGAACACCGATGGCGAAGGCAGGTTACTGGGCTGTTACTG
ACGCTGAGAAGCGAAAGCATGGGGAGCGAACAAGATTAGATACCCGAGTAGTC
>340
CCTACGGGTGGCTGCAGTGGGGAATATTGGACAATGGGCGCAAGCCTGATCCAGCGACGCCGCGTGAGTGAAGAAGGCCT
TCGGGTTGTAAAGCTCTTTTAGTGGGGAAGATAATGACGGTACCCACAGAAAAAGCCCCGGCTAACTTCGTGCCAGCAGC
CGCGGTAATACGAAGGGGGCTAGCGTTACTCGGAATTATTGGGCGTAAAGCGTGCGAGGGCTGCTTGGTAAGTCAAAAGT
GAAAGCCTTGGGCGCAACCTAAGAATTGCTTTTGAAACTGCCGAGCTTGAGTACTGTAGGGGAGAGCGGAAGGCCGAGTG
TAGGGGTGAAATTCGGAGATATGAGGAGGAACACCGGAGGCGAAAGCGGTTATCTGGACAGTCACTGACGCTGGGGCACG
AAAGCGGGGGGAGCAAACAAGATGAGATACCCCAGTAGTC
>341
CCTACGGGCGGCTGCAGTGGGGAATATTGGACAATGGGCGCAAGCCTGATCCAGCGACGCCGCGTGAGTGAAGAAGGCCT
TCGGGTTGTAAAGCTCTTTTAGTGGGGAAGATAATGACGGTACCCACAGAAAAAGCCCCGGCTAACTTCGTGCCAGCAGC
CGCGGTAATACGAAGGGGGCTAGCGTTACTCGGAATTATTGGGCGTAAAGCGTGCGTAGGCTGCTTAGTAAGTCAAAAGT
GAAAGCCTTGGGCTCAACCTAAGAATTGCTTTTGAAACTGCTGAGCTTGAGTACTGTAGGGGAGAGCGGAATTCCTAGTG
TAGGGGTGAAATTCGTAGATATTAGGAGGAACACCGGAGGCGAAAGCGGTTATCTGGACAGTCACTGACGCTGTTGCACG
AAAGCGTGGGGAGCAAACAAGATTAGATACCCCGGTAGTC
>342
CCTACGGGCGGCAGCAGTGGGGAATATTGGACAATGGGCGCAAGCCTGATCCAGCGACGCCGCGTGAGTGAAGAAGGCCT
TCGGGTTGTAAAGCTCTTTTAGTGGGGAAGATAATGACGGTACCCACAGAAAAAGCCCCGGCTAACTTCGTGCCAGCAGC
CGCGGTAATACGAAGGGGGCTAGCGTTACTCGGAATTATTGGGCGTAAAGCGTGCGTAGGCTGCTTAGTAAGTCAAAAGT
GAAAGCCTTGGGCTCAACCTAAGAATTGCTTTTGAAACTGCTGAGCTTGAGTACTGTAGGGGATAGCGGAATTCCTAGTG
TAGGGGTGAAATTCGTAGATATTAGGAGGAACACCGGAGGCGAAAGCGGTTATCTGGACAGTCACTGACGCTGTTGCACG
AAAGCGTGGGGAGCAAACAGGATTAGATACCCGAGTAGTC
>343
CCTACGGGCGGCTGCAGTGGGGAATATTGGACAATGGGGGAAACCCTGATCCAGCAATGCCGCGTGTGTGAAGAAGGCCT
TCGGGTTGTAAAGCACTTTCGGTGGGGAAGAAATTCTTAAGGGTAATATCCTTGGGCGTTGACGTTACCCACAGTAGAAG
CACTGTCTAACTCTGTGCCAGCAGCCGCGGTAATACAGAGAGTGCAAGCGTTAATCGGAATCACTGGGCGTAAAGCGCGC
GTAGGTGGAGATGTAAGTCGGATGTGAAAGCCCTAGGCTTAACTTAGGAATTGCACCCGATACTGGGTGTCTCGAGTATG
GTAGAGGGAAGTGGAATTTCCGGTGTAGCGGTGAAATGCGTAGATATCGGAAAGAACACCAGTGGCGAAGGCGACTTCCT
GGACAAATACTGACACTGAGGCGCGAAAGCGTGGGGAGCAAACAGGATTAGATACCCCAGTAGTC
>344
CCTACGGGGGGCAGCAGTGGGGAATATTGCACAATGGGCGCAAGCCTGATGCAGCGACGCCGCGTGAGGGATGACGGCCT
TCGGGTTGTAAACCTCTTTCAGCAGGGAAGAAGCCTTCGGGTGACGGTACCTGCAGAAGAAGCACCGGCTAACTACGTGC
CAGCGGCCGCGGTAATACGTAGGGTGCGAGCGTTGTCCGGAATTATTGGGCGTAAAGAGCTCGTAGGCGGCCTGTCGCGT
CGGATGTGAAAGCCCGGGGCTTAACCCCGGGTCTGCATTCGATACGGGCAGGCTAGAGTTCGGCAGGGGAGATCGGAATT
CCTGGTGTAGCGGTGAAATGCGCAGATATCAGGAGGAACACCGGTGGCGAAGGCGGATCTCTGGGCCGATACTGACGCTG
AGGAGCGAAAGCATGGGGAGCGAACAAGATTAGATACCCGGGTAGTC
>345
ACTACGGGTGGCTGCAGTGGGGAATATTGGACAATGGGCGCAAGCCTGATCCAGCGACGCCGCGTGAGTGAAGAAGGCCT
TCGGGTTGTAAAGCTCTTTTAGTGGGGAAGATAATGACGGTACCCACAGAAAAAGCCCCGGCTAACTTCGTGCCAGCAGC
CGCGGTAATACGAAGGGGGCTAGCGTTACTCGGAATTATTGGGCGTAAAGCGTGCGTAGGCTGCTTAGTTAGTCAAAAGT
GAAAGCCTTGGGCTCAACCTAAGAATTGCTTTTGAAACTGCTGAGCTTGAGTACTGTAGGGGATAGCGGAATTCCTAGTG
TAGGGGTGAAATTCGTAGATATTAGGAGGAACACCGGAGGCGAAAGCGGTTATCTGGACAGTCACTGACGCTGGTGCACG
AAAGCGTGGGGAGCAAACAAGATTAGATACCCTGGTAGTC
>346
CCTACGGGGGGCTGCAGTGGGGAATATTGGACAATGGGGGAAACCCTGATCCAGCAATGCCGCGTGTGTGAAGAAGGCCT
TCGGGTTGTAAAGCACTTTCGGTGGGGAAGAAATTCTTAAGGGTAATATCCTTGGGCGTTGACGTTACCCACAGAAGAAG
CACTGGCTAACTCTGTGCCAGCAGCCGCGGTAATACAGAGAGTGAAAGCGTTAATCGGAATCACTGGGCGTAAAGCGCGC
GTAGGTGGATATTTAAGTCGGATGTGAAAGCCCTAGGCTTAACTTAGGAATTGCACCCGATACTGGGTGTCTCGAGTATG
GTAGAGGGAAGTGGAATTTCCGGTGTAGCGGTGAAATGCGTAGATATCGGAAAGAACACCAGTGGCGAAGGCGACTTCCT
GGACCAATACTGACACTGAGGCGCGAAAGCGTGGGGAGCAAACAAGATTAGATACCCGTGTAGTC
>347
CCTACGGGCGGCTGCAGTGGGGAATATTGGACAATGGGCGCAAGCCTGATCCAGCTATGCCGCGTGAGTGAGGAAAGCCT
TAGGGTTGTAAAACTCTTTCAGTAGGGAAGATAATGACGGTACCTACAGAAGAAGTCCCGGCAAACTCCGTGCCAGCAGC
CGCGGTAATACGGAGGGGGCAAGCGTTGTTCGGAATTATTGGGCGTAAAGGGCATGTAGGCGGTTCTATAAGTTAAGGGT
GAAATGCCAGGGCTCAACCCTGGAGCTGCTCTTAATACTGTAGGACTAGAGTCCGGAAGAGGATAGCGGAATTCCTAGTG
TAGAGGTGAAATTCGTAGATATTAGGAGGAACACCAGTGGCGAAGGCGGCTTTCTGGTCCGGTACTGACGCTGAGGTGCG
AAAGCGTGGGGAGCAAACAGGATTAGATACCCCGGTAGTC
>348
CCTACGGGCGGCTGCAGTGGGGAATATTGCACAATGGGCGCAAGCCTGATGCAGCGACGCCGCGTGAGGGATGACGGCCT
TCGGGTTGTAAACCTCTTTCAGCAGGGAAGAAGCCTTCGGGTGACGGTACCTGCAGAAGAAGCACCGGCTAACTACGTGC
CAGCAGCCGCGGTAATACGTAGGGTGCGAGCGTTGTCCGGAATTATTGGGCGTAAAGAGCTCGTAGGCGGCCTGTCGCGT
CGGATGTGAAAGCCCGGGGCTTAACCCCGGGTCTGCATTCGATACGGGCAGGCTAGAGTTCGGCAGGGGAGATCGGAATT
CCTGGTGTAGCGGTGAAATGCGCAGATATCAGGAGGAACACCGGTGGCGAAGGCGGATCTCTGGGCCGATACTGACGCTG
AGGAGCGAAAGCATGGGGAGCGAACAAGATTAGATACCCCGGTAGTCC
>349
ACTACGGGTGGCTGCAGTGGGGAATATTGGACAATGGGCGCAAGCCTGATCCAGCGACGCCGCGTGAGTGAAGAAGGCCT
TCGGGTTGTAAAGCTCTTTTAGTGGGGAAGATAATGACGGTACCCACAGAAAAAGCCCCGGCTAACTTCGTGCCAGCAGC
CGCGGTAATACGAAGGGGGCTAGCGTTACTCGGGATTATTGGGCGTAAAGCGTGCGTAGGCTGCTTAGTTAGTCAAAAGT
GAAAGCCTTGGGCTCAACCTAAGAATTGCTTTTGAAACTGCTGAGCTTGAGTACTGTAGGGGAGAGCGGAATTCCTAGTG
TAGGGGTGAAATTCGTAGATATTAGGAGGAACACCGGAGGCGAAAGCGGTTATCTGGACAGTCACTGACGCTGGTGCACG
AAAGCGTGGGGAGCAAACAAGATTAGATACCCTGGTAGTC
>350
CCTACGGGCGGCTGCAGTGGGGAATATTGGACAATGGGCGCAAGCCTGATCCAGCTATGCCGCGTGAGTGAGGAAGGCCT
TAGGGTTGTAAAACTCTTTCAGTAGGGAAGATAATGACGGTACCTACAGAAGAAGTCCCGGCAAACTCCGTGCCAGCAGC
CGCGGTAATACGGAGGGGGCAAGCGTTGTTCGGAATTATTGGGCGTAAAGGGCATGTAGGCGGTTCTATAAGTTAAGGGT
GAAATGCCAGGGCTCAACCCTGGAGCTGCTCTTAAGACTGTAGGACTAGAGTCCGGAAGAGGATAGCGGAATTCCTAGTG
TAGAGGTGAAATTCGTAGATATTAGGAGGAACACCAGTGGCGAAGGCGGCTTTCTGGTCCGGTACTGACGCTGAGGTGCG
AAAGCGTGGGGAGCAAACAGGATTAGATACCCCGGTAGTC
>351
CCTACGGGGGGCAGCAGTGGGGAATATTGGACAATGGGCGCAAGCCTGATCCAGCGACGCCGCGTGAGTGAAGAAGGCCT
TCGGGTTGTAAAGCTCTTTTAGTGGGGAAGATAATGACGGTACCCACAGAAAAAGCCCCGGCTAACTTCGTGCCAGCAGC
CGCGGTAATACGAAGGGGGCTAGCGTTACTCGGAATTATTGGGCGTAAAGCGTGCGTAGGCTGCTTAGTAAGTCAAAAGT
GAAAGCCTTGGGCTCAACCTAAGAATTGCTTTTGAAACTGCTGAGCTTGAGTACTGTAGGGGATAGCGGAATTCCTAGTG
TAGGGGTGAAATTCGTAGATATGAGGAGGAACACCGGAGGCGAAAGCGGTGATCTGGACAGTAACTGACGCTGGTGCACG
AAAGCGTGGGGAGCAAACAGGATTAGATACCCGAGTAGTC
>352
CCTACGGGCGGCAGCAGTGGGGAATATTGGACAATGGGCGCAAGCCTGATCCAGCGACGCCGCGTGAGTGAAGAAGGCCT
TCGGGTTGTAAAGCTCTTTTAGTGGGGAAGATAATGACGGTACCCACAGAAAAAGCCCCGGCTAACTTCGTGCCAGCAGC
CGCGGTAATACGAAGGGGGCTAGCGTTACTCGGAATTATTGGGCGTAAAGCGTGCGTAGGCTGCTTAGTAAGTCAAAAGT
GAAAGCCTTGGGCTCAACCTAAGAATTGCTGTTGAAACTGCTGAGCTTGAATACTGTAGGGGATAGCGGAATTCCTAGTG
TAGGGGTGAAATTCGTAGATATTAGGAGGAACACCGGAGGCGAAGGCGGTTATCTGGACAGTCACTGACGCTGATGCACG
AAAGCGTGGGGAGCAAACAAGATTAGATACCCCAGTAGTC
>353
CCTACGGGGGGCAGCAGTGGGGAATATTGGACAATGGGCGCAAGCCTGATCCAGCGACGCCGCGTGAGTGAAGAAGGCCT
TCGGGTTGTAAAGCTCTTTTAGTGGGGAAGATAATGACGGTACCCACAGAAAAAGCCCCGGCTAACTTCGTGCCAGCAGC
CGCGGTAATACGAAGGGGGCTAGCGTTACTCGGAATTATTGGGCGTAAAGCGTGCGTAGGCTGCTTAGTAAGTCAAAAGT
GAAAGCCTTGGGCTCAACCTAAGAATTGCTTTTGAAACTGCTGAGCTTGAGTACTGTAGGGGATAGCGGAATTCCTAGTG
TAGGGGTGAAATTCGTAGATATTAGGAGGAACACCGGAGGCGAAAGCGGTTATCTGGACAGTCACTGACGCTGGTGCACG
AAAGCGTGGGGAGCAAACAGGATTAGATACCCGAGTAGTC
>354
CCTACGGGGGGCTGCAGCGAGGAATCTTCCACAATGGGCGCAAGCCCGATGGAGCAACGCCGCGTGGAGGACGACGGCCT
TCGGGTTGTAAACTCCTTTCGTGGGGGAGGAAACGGACAGTACCCCCAGAAGCAGCCCCGGCTGACTCTGTGCCAGCAGC
CGCGGTAATACAGCGGGGGCAAGCGTTGTCCGGAATTACTGGGCGTACCGGGTGCGCAGGCGGCACGCGACGTGCCGGGT
GACAGCCGCTCGCTCAACGAGCGCGGGTCCCGGTAGACGCGCGGGCTAGAGGCCGTGAGAGGGACGTGGAATACCCGGTG
GAGCGGTGAAATGCGTAGAGATCGGGTGGAACACCAGGGGCGAAAGCGGCGTCCTGGCAGGGTGCTGACGCTGAGGCACG
AAAGCGTGGGGAGCGGACGGGATTAGATACCCTTGTAGTC
>355
CCTACGGGGGGCAGCAGTGGGGAATATTGGACAATGGGCGCAAGCCTGATCCAGCGACGCCGCGTGAGTGAAGAAGGCCT
TCGGGTTGTAAAGCTCTTTTAGTGGGGAAGATAATGACGGTACCCACAGAAAAAGCCCCGGCTAACTTCGTGCCAGCAGC
CGCGGTAATACGAAGGGGGCTAGCGTTACTCGGAATTATTGGGCGTAAAGCGTGCGTAGGCTGCTTAGTAAGTCAAAAGT
GAAAGCCTTGGGCTCAACCTAAGAATTGCTTTTGAAACTGCTGAGCTTGAGTACTGTAGGGGATAGCGGAATTCCTAGTG
TAGGGGTGAAATTCGTAGATATTAGGAGGAACACCGGAGGCGAAAGCGGTTATCTGGACAGTAACTGACGCTGGGGCACG
AAAGCGTGGGGAGCAAACAGGATTAGATACCCTGGTAGTC
>356
CCTACGGGGGGCTGCAGTGGGGAATATTGCACAATGGGCGCAAGCCTGATGCAGCGACGCCGCGTGAGGGATGACGGCCT
TCGGGTTGTAAACCTCTTTCAGCAGGGAAGAAGCCTTCGGGTGACGGTACCTGCAGAAGAAGCACCGGCTAACTACGTGC
CAGCAGCCGCGGTAATACGTAGGGTGCGAGCGTTGTCCGGAATTATTGGGCGTAAAGAGCTCGTAGGCGGCCTGTCGCGT
CGGATGTGAAAGCCCGGGGCTTAACCCCGGGTCTGCATTCGATACGGGCAGGCTAGAGTTCGGCAGGGGAGATCGGAATT
CCTGGTGTAGCGGTGAAATGCGCAGATATCAGGAGGAACACCGGTGGCGAAGGCGGATCTCTGGGCCGATACTGACGCTG
AGGAGCGAAAGCATGGGGAGCGAACAGGATTAGATACCCCAGTAGTC
>357
CCTACGGGGGGCAGCAGTGGGGAATATTGCACAATGGGGGAAACCCTGATGCAGCGACGCCGCGTGAGTGAAGAAGTAAT
TCGTTCTGTAAAGCTCTATCAGCAGGGAAGAAAATGACGGTACCTGACTAAGAAGCACCGGCTAAATACGTGCCAGCAGC
CGCGGTAATACGTATGGTGCAAGCGTTATCCGGATTTACTGGGTGTAAAGGGTGCGTAGGTGGTTAGACAAGTCTGAAGT
GAAAATCCGGGGCTCAACCCCGGAACTGCTTTGGAAACTGCCAAACTAGAGTACAGGAGAGGTAAGTGGAATTCCTAGTG
TAGCGGTGAAATGCGTAGATATTAGGAGGAACACCAGTGGCGAAGGAGACTTACTGGACTGTAACTGACACTGAGGCACG
AAAGCGTGGGGAGCAAACAAGATTAGATACCCGAGTAGTC
>358
CCTACGGGGGGCAGCAGTGGGGAATATTGCACAATGGGGGAAACCCTGATGCAGCGACGCCGCGTGAGTGAAGAAGTAAT
TCGTTATGTAAAGCTCTATCAGCAGGGAAGAAAATGACGGTACCTGACTAAGAAGCACCGGCTAAATACGTGCCAGCAGC
CGCGGTAATACGTATGGTGCAAGCGTTATCCGGATTTACTGGGTGTAAAGGGTGCGAAGGTGGTTAGACAAGTCTGAAGT
GAAAATCCGGGGCTCAACCCCGGAACTGCTTTGGAAACTGCCAAACTAGAGTACAGGAGAGGTAAGTGGAATTCCTAGTG
TAGCGGTGAAATGCGTAGATATTAGGAGGAACACCAGTGGCGAAGGCGACTTACTGGACTGTAACTGACACTGAGGCACG
AAAGCGTGGGGAGCAAACAAGATTAGATACCCGAGTAGTC
>359
CCTACGGGGGGCTGCAGTGGGGAATATTGGACAATGGGCGCAAGCCTGATCCAGCTATGCCGCGTGAGTGAGGAAGGCCT
TAGGGTTGTAAAACTCTTTCAGTAGGGAAGATAATGACGGTACCTACAGAAGAAGTCCCGGCAAACTCCGTGCCAGCAGC
CGCGGAAATACGGAGGGGGCACGCGTTGTTCGGAATTATTGGGCGTAAGGGGCATGTAGGCGGTTCTATAAGATAAGGGT
GAAATGCCAGGGCTCAACCCTGGAGCTGCTCTTAATACTGTAGGACTAGAGTCCGGAAGAGGATAGCGGAATTCCTAGTG
TAGAGGTGAAATTCGTAGATATTAGGAGGAACACCAGTGGCGAAGGCGGCTTTCTGGTCCGGTACTGACGCTGAGGTGCG
AAAGCGTGGGGAGCAAACAAGATTAGAAACCCTTGTAGTC
>360
CCTACGGGCGGCTGCAGTGGGGAATATTGGACAATGGGCGCAAGCCTGATCCAGCTATGCCGCGTGAGTGAGGAAGGCCT
TGGGGTTGTAAAACTCTTTCAGTAGGGAAGATAATGACGGTACCTACAGAAGAAGTCCCGGCAAACTCCGTGCCAGCAGC
CGCGGTAATACGGAGGGGGCAAGCGTTGTTCGGAATTATTGGGCGTAAAGGGCATGTAGGCGGTTCTATAAGTTAAGGGT
GAAATGCCAGGGCTCAACCCTGGAGCTGCTCTTAATACTGTAGGACTAGAGTCCGGAAGAGGAGAGCGGAATTCCTAGTG
TAGAGGTGAAATTCGTAGATATTAGGAGGAACACCAGTGGCGAAGGCGGCTTTCTGGGCCGGTACTGACGCTGAGGTGCG
AAAGCGTGGGGAGCAAACAAGATTAGATACCCCGGTAGTC
>361
CCTACGGGAGGCTGCAGTGGGGAATATTGGACAATGGGGGAAACCCTGATCCAGCAATGCCGCGTGTGTGAAGAAGGCCT
TCGGGTTGTGAAGCACTTTCGGTGGGGAAGAAATTCTTAAGGGTAATATCCTTGGGCGTTGACGTAACCCACAGAAGAAG
CACTGGCTAACTCTGTGCCAGCAGCCGCGGTAATACAGAGAGTGCAAGCGTTAATCGGAATCACTGGGCGTAAAGCGCGC
GTAGGTGGATATTTAAGTCGGATGTGAAAGCCCTAGGCTTAACTTAGGAATTGCACCCGATACTGGGTGTCTCGAGTATG
GTAGAGGGAAGTGGAATTTCCGGTGTAGCGGTGAAATGCGTAGATATCGGAAAGAACACCAGTGGCGAAGGCGACTTCCT
GGACCAATACCGACACTGAGGCGCGAAAGCGTGGGGAGCAAGCAGGATTAGATACCCGAGTAGTC
>362
CCTACGGGAGGCAGCAGTGGGGAATATTGGACAATGGGCGCAAGCCTGATCCAGCGACGCCGCGTGAGTGAAGAAGGCCT
TCGGGTTGTAAAGCTCTTTTAGTGGGGAAGATAGTGACGGTACCCACAGAAAAAGCCCCGGCTAACTTCGTGCCAGCAGC
CGCGGTAATACGAAGGGGCTAGCGTTACTCGGAATTATTGGGCGTAAAGCGTGCGTAGGCTGCTTAGTAAGTCAAAAGTG
AACGCCTTGGGCTCAACCTAAGAATTGCTTTTGAAACTGCTGAGCTTGAGTACTGTAGGGGGATAGCGGATTTCCTAGTG
TAGGGGTGAAATTCGTAGATATTAGGAGGAACACCGGAGGCGAAAGCGGTTATCTGGACAGTCACTGACGCTGTTGCACG
AAAGCGTGGGGAGCAAACAAGATAGATACCCCGGTAGTC
>363
ACTACGGGCGGCTGCAGTGGGGAATATTGGACAATGGGCGCAAGCCTGATCCAGCGACGCCGCGTGAGTGAAGAAGGCCT
TCGGGTTGTAAAGCTCTTTTAGTGGGGAAGATAATGTCGGTACCCACAGAGAAAGCCCCGGCTAACTTCGTGCCAGCAGC
CGCGGTAATACGAAGGGGGCTAGCGTTACTCGGAATTATTGGGCGTAAAGCGTGCGTAGGCTGCTTAGTAAGTCAAAAGT
GAAAGCCTTGGGCTCAACCTAAGAATTGCTTTTGAAACTGCTGAGCTTGAGTACTGTAGGGGATAGCGGAATTCCTAGTG
TAGGGGTGAAATTCGTAGATATTAAGAGGAACACCGGAGGCGAAAGCGGTTATCTGGACGGTCACTGACGCTGTTGCACG
AAAGCGTGGGGAGCAAACAGGATTAGATACCCCGGTAGTC
>364
CCTACGGGGGGCTGCAGTGGGGAATATTGGACAATGGGCGCAAGCCTGATCCAGCGACGCCGCGTGAGTGAAGAAGGCCT
TCGGGTTGTAAAGCTCTTTTAGTGGGGAAGATAATGACGGTACCCACAGAAAAAGCCCCGGCTAACTTCGTGCCAGCAGC
CGCGGTAATACGAAGGGGGCTAGCGTTACTCGGAATTATTGGGCGTAAAGCGTGCGTAGGCTGCTTAGTAAGTCAAAAGT
GAAAGCCTTGGGCTCAACCTAAGAATTGCTTTTGAAACTGCTGAGCTTGAGTACTGTAGGGGATAGCGGAATTCCTAGTG
TAGGGGTGAAATTCGTAGATATTAGGAGGAACACCGGAGGCGAAAGCGGTTATCTGGACAGTCACTGACGCTGGTGCACG
AAAGCGTGGGGAGCAAACAGGATTAGATACCCGTGTAGTC
>365
ACTACGGGAGGCAGCAGTGGGGAATATTGGACAATGGGCGCAAGCCTGATCCAGCGACGCCGCGTGAGTGAAGAAGGCCT
TCGGGTTGTAAAGCTCTTTTAGTGGGGAAGATAGTGACGGTACCCACAGAAAAAGCCCCGGCTAACTTCGTTCCAGCATC
CGCGGTAATACGAATGTGCTAGCGTTACTCGGAATGAGTGGGCGTAAAGCGTGCGTAGGCTGCTTAGTAAGTCAAAAGTG
AAAGCCTTGGGCTGAACCTAGGAATTGCTTTTGAAACTGCTGGGCTTGAGTACTGTAGGGGGATAGGGGAATTCGTGGGG
TAGGGGTGAAATTCGTAGAGATTAGGAGGAACACCGGGGGCGAGAGAGGTTATCTGGACAGTCACTGACGCTGTTGCACG
AAAGCGGGGGGAGCAAACAAGATAGATACCCCGGTAGTC
>366
CCTACGGGCGGCTGCAGTGGGGAATATTGCACAATGGGGGAAACCCTGATGCAGCAACGCCGCGTGAGTGATGACGGCCT
TCGGGTTTAAAAGCTCTTTCTTCAGGGACGATAATGCCGGTACCTGAGGCGGAAGCCACGGCTAACTACGTGCCAGCAGC
CGCGGTAATACGTAGGTGGCAAGCGTTGTCCGGATTTACTGGGCGTAAAGGGAGCGTAGGCGGACTCTTAAGTGGGATGT
GAAATACCCGGGCTCAACCTGGGTGCTGCATTCCAAACTGGGAGTCTAGAGTACAGGCGGGGAAAGCGGAATTCCGAGTG
TAGCGGTGAAATGCGTAGAGATGAGGAAGAACACCGGTGGCGAAGGCGGCTTTCTGGACTGTAACTGACGCTGAGGCTCG
AAAGCGTGGGGAGCGAACAGGATTAGATACCCCGGTAGTC
>367
CCTACGGGCGGCTGCAGTGGGGAATATTGCACAATGGGGGAAACCCTGATGCAGCAACGCCGCGTGAGTGATGACGGCCT
TCGGGTTGTAAAGCTCTGTCTTCAGGGACGATAATGACGGTACCTGAGGAGGAAGCCACGGCTAACTACGTGCCAGCAGC
CGCGGTAATACGTAGGTGGCAAGCGTTGTCCGGATTTACTGGGCGTAAAGGGAGCGTAGGCGGACTTTTAAGTGGGATGT
GAAATACCCGGGCTCAACCTGGGTGCTGCATTCCAAACTGGGAGTCTAGAGTACAGGAGGGGAAAGCGGAATTCCTAGTG
TAGCGGTGAAATGCGTAGAGATTAGGAAGAACACCGGTGGCGAAGGCGGCTTTCTGGACTGTAACTGACGCTGAGGCTCG
AAAGCGTGGGGAGCGAACAGGATTAGATACCCCAGTAGTC
>368
ACTACGGGCGGCAGCAGTGGGGAATATTGGACAATGGGGGAAACCCTAATCCAGCAATGCCGCGTGTGTGAAGAAGGCCT
TCGGGTTGTAAAGCACTTTCGGTGGGGAAGAAATTCTTAAGGGTAATATCCTTGGGCGTTGACGTTACCCACAGAAGAAG
CACTGGCTAACTCTGTGCCAGCAGCCGCGGTAATACAGAGAGTGCAAGCGTTAATCGGAATCACTGGGCGTAAAGCGCGC
GTAGGTGGATATTTAAGTCGGATGTGAAAGCCCTAGGCTTAACTTAGGAATTGCACCCGTTACTGGGTGGCTCGAGTATG
GTAGAGGGAAGTGGAATTTCCGGTGTAGCGGTGAAATGCGTAGATATCGGAAAGAACACCAGTGGCGAAGGCGACTTCCT
GGACCAATACTGACACTGAGGCGCGAAAGCGTGGGGAGCAAACAGGATTAGATACCCGTGTAGTC
>369
CCTACGGGCGGCTGCAGTGGGGAATATTGGACAATGGGCGCAAGCCTGATCCAGCTATGCCGCGTGAGTGAGGAAGGCCT
TAGGGTTGTAAAACTCTTTCAGTAGGGGAGATAATGACGGTACCTACAGAAGAAGTCCCGGCAAACTCCGTGCCAGCAGC
CGCGGTAATACGGTGGGGGCAAGCGTTGTTCGGAATTATTGGGCGTAAAGGGCATGTAGGCGGTTCTATAAGTTAAGGGT
GAAATGCCAGGGCTCAACCCTGGAGCTGCTCTTAATACTGTAGGACTAGAGTCCGGAAGAGGATAGCGGAATTCCTAGTG
TAGAGGTGAAATTCGTAGATATTAGGAGGAACACCAGTGGCGAAGGCGGCTTTCTGGTCCGGTACTGACGCTGAGGTGCG
AAAGCGTGGGGAGCAAACAAGATTAGATACCCCGGTAGTC
>370
ACTACGGGGGGCTGCAGTGGGGAATATTGCACAATGGGCGCAAGCCTGATGCAGCGACGCCGCGTGAGGGATGACGGCCT
TCGGGTTGTAAACCTCTTTCAGCAGGGAAGAAGCCTTCGGGTGACGGTACCTGCAGAAGAAGCACCGGCTAACTACGTGC
CAGCAGCCGCGGTAATACGTAGGGTGCGAGCGTTGTCCGGAATTATTGGGCGTAAAGAGCTCGTAGGCGGCCTGTCGCGG
CGGATGTGAAAGCCCGGGGCTTAACCCCGGGTCTGCATTCGATACGGGCAGGCTAGAGTTCGGCAGGGGAGATCGGAATT
CCTGGTGTAGCGGTGAAATGCGCAGATATCAGGAGGAACACCGGTGGCGAAGGCGGATCTCTGGGCCGATACTGACGCTG
AGGAGCGAAAGCATGGGGAGCGAACAGGATTAGATACCCGAGTAGTC
>371
CCTCGGGGGGCTGCAGTGGGGAATATTGGACAATGGGGGGAACCCTGATCCAGCCATGCCGCGTGTGTGAAGAAGGCCTT
TTGGTTGTAAAGCACTTTAAGCGAGGAGGAGGCGCTCTAGGATAATACCCTAGATGCGTGGACGTTACTCGCAGAATAAG
CACCGGCTAACTCTGTGCCAGCAGCCGCGGTAATACAGAGGGTGCGAGCGTTAATCGGATTTACTGGGCGTAAAGCGCGC
GTAGGTGTCTAATTAAGTCAAATGTGAAATCCCTGAGCTTAACTTGGGAATTGCATTCGATACTGGTTAGCTAGAGTATG
GGAGAGGATGGTAGAATTCCAGGTGTAGCGGTGAAATGCGTAGAGATCTGGAGGAATACCGATGGCGAAGGCAGCCATCT
GGCCTAATACTGACACTGAGGTGCGAAAGCATGGGGAGCAAACAGGATTAGATACCCGAGTAGTC
>372
ACTACGGGGGGCTGCAGTGGGGAATATTGCACAATGGGCGCAAGCCTGATGCAGCGACGCCGCGTGAGGGATGACGGCCT
TCGGGTTGTAAACCTCTTTCAGCAGGGAAGAAGCCTTCGGGTGACGGTACCTGCAGAAGAAGCACCGGCTAACTACGTGC
CAGCAGCCGCGGTAATACGTAGGGTGCGAGCGTTGTCCGGAATTATTGGGCGTAAAGAGCACGTAGGCGGCCTGTCGCGT
CGGATGTGAAAGCCCGGGGCTTAACCCCGGGTCTGCATTCGCTACGGGCAGGCTAGAGTTCGGCAGGGGAGATCGGAATT
CCTGGTGTAGCGGTGAAATGCGCAGATATCAGGAGGAACACCGGAGGCGAAGGCGGATCTCTGGGCCGATACTGACGCTG
AGGAGCGAAAGCATGGGGAGCGAACAGGATTAGATACCCGGGTAGTC
>373
ACTACGGGGGGCTGCAGTGGGGAATATTGCACAATGGGCGCAAGCCTGATGCAGCGACGCCGCGTGAGGGATGACGGCCT
TCGGGTTGTAAACCTCTTTCAGCAGGGAAGAAGCCTTCGGGTGACGGTACCTGCAGAAGAAGCACCGGCTAACTACGTGC
CAGCAGCCGCGGTAATACGTAGGGTGCGAGCGTTGTCCGGAATTAGTGGGCGTAAAGAGCTCGTAGGCGGCCTGTCGCGT
CGGATGTGAAAGCCCGGGGCTTAACCCCGGGTCTGCATTCGATACGGGCAGGCTAGAGTTCGGCAGGGGAGATCGGAATT
CCTGGTGTAGCGGTGAAATGCGCAGATATCAGGAGGAACACCGGTGGCGAAGGCGGATCTCTGGGCCGATACTGACGCTG
AGGAGCGAAAGCATGGGGAGCGAACAGGATTAGATACCCGAGTAGTC
>374
CCTACGGGCGGCAGCAGTGGGGAATATTGCACAATGGGGGAAACCCTGATGCAGCAACGCCGCGTGAGTGATAACGGCCT
TCGGGTTGTAAAGCTCTTTCTTCAGGGACGATAATGACGGTACCTGAGGAGGAAGCCACGGCTAACTACGTGCCAGCAGC
CGCGGTAATACGTAGGTGGCAAGCGTTGTCCGGATTTACTGGGCGTAAAGGGAGCGTAGGTGGAAATTTAAGTGGGATGT
GAAATACTCGGGCTTAACCTGAGTGCTGCATTCCAAACTGGAGATCTAGAGTGCAGGAGAGGAAAGTAGAATTCCTAGTG
TAGCGGTGAAATGCGTAGAGATTAGGAAGAATACCAGGGGCGAAGGCGACTTTCTGGACTGTAACTGACACTGAGGCGCG
AAAGCGTGGGGAGCAAACAGGATTAGATACCCGGGTAGTC
>375
CCTACGGGCGGCAGCAGTGGGGAATATTGGACAATGGGCGCAAGCCTGATCCAGCGACGCCGCGTGAGTGAAGAAGGCCT
TCGGGTTGTAAAGCTCTTTTAGTGGGGAAGATAATGACGGTACCCACAGAAAAAGCCCCGGCTAACTTCGTGCCAGCAGC
CGCGGTAATACGAAGGGGGCTAGCGTTACTCGGAATTATTGGGCGTAAAGCGTGCGTAGGCTGCTTAGTAAGTCAAAAGT
GAAAGCCTTGGGCTCAACCTAAGAATTGCTTTTGAAACTGCTGAGCTTGAGTACTGTAGGGGATAGCGGAATGCCTAGTG
TAGGGGTGAAATTCGTAGATATTAGGAGGAACACCGGAGGCGAAAGCGGTTATCTGGACAGTCACTGACGCTGTTGCACG
AAAGCGTGGGGAGCAAACAAGATTAGATACCCCGGTAGTC
>376
CCTCGGGGGGCTGCAGTGGGGAATATTGGACAATGGGGGGAACCCTTATCCAGCCATGCCGCGTGTGTGAAGAAGGCCTT
TTGGTTGTAAAGCACTTTAAGCGAGGAGGAGGCGCTCTAGGATAATACCCTAGATGCGTGGACGTTACTCGCAGAATAAG
CACCGGCTAACTCTGTGCCAGCAGCCGCGGTAATACAGACGGTGCGAGCGTTAATCGGATTTACTGGGCGTAAAGCGCGC
GTAGGTGGCGAATTAAGTCAAATGTGACATCCCTGAGCTTAACTTGGGAATTGCATTCGATACTGGTTAGCTAGAGTATG
GGAGAGGATGGTAGAATTCCAGGTGTAGCGGTGAAATGCGTAGAGATCTGGAGGAATACCGATGGCGAAGGCAGCCATCT
GGACTAATACTGACACTGAGGTGCGAAAGCATGGGGAGCAAACAGGATTAGATACCCGAGTAGTC
>377
CCTACGGGAGGCAGCAGTGGGGAATATTGGGCAATGGGCGAAAGCCTGACCCAGCGACGCCGCGTGAAGGAAGAAGGTCT
TCGGATTGTAAACTTTTGTAGACAGGGACGAAACAAATGACGGTACCTGTAAAGTAAGCCACGGCTAACTACGTGCCAGC
AGCCGCGGTAATACGTAGGTGGCAAGCGTTATCCGGAATTACTGGGTGTAAAGGGTGAGTAGGCGGGCGCACAAGTCAGA
TGTGAAATACAACGGCTCAACCGTTGAATTGCATTAGAAACTGTGCGTCTTGAGAGTCGGAGGGGTAATCGGAATTCCCA
GTGTAGCGGTGAAATGCGTAGAGATTGGGAGGAACACCAGTGGCGAAGGCGGATTACTGGACGACAACTGACGCTGAGAC
ACGAAAGCGTGGGGAGCAAACAAGATTAGATACCCTGGTAGTC
>378
GCTAGGGTGGCAGCAGTTAGGAATATTGGGCAATGGAGGCAACTCTGACCCAGCAACGCCGCGTGAAGGAAGAAGGTTTT
CGGATTGTAAACTTCTGATCTGTGGGAAAAAGAGAATGATGGTACCACAGGAGAAAGCCACGGCTATCTACGTGCCAGCA
GCCGCGGTAATACGTAGGTGGCGAGCGTTGTCCGGAATAACTGGGCGTAAAGGGAGCGTAGGTGGTCTGTTAAGTTAAAT
GTGAAAGCCCGGGGCTCAACTCCGGAATTGCATTTAATACTGGCGGACTTGAGTGCAGGAGGGGTAAGCGGAATTCCTAG
TGTAGCGGTGGAATGCGTAGATATTAGGAAGAACACCAGAGGCGAAGGCGGCTTACTGGACTGTAACTGACACTGAGGCT
CGAAAGCGTGGGGAGCAAACAGGATTAGATACCCGAGTAGTC
>379
ACTACGGGCGGCTGCAGTGGGGAATATTGCACAATGGGCGCAAGCCTGATGCAGCGACGCCGCGTGAGGGATGACGGCCT
TCGGGTTGTAAACCTCTTTCAGCAGGGAAGAAGCCTTCGGGTGACGGTACCTGCAGAAGAAGCACCGGCTAACTACGTGC
CAGCAGCCGCGGTAATACGTAGGGTGCGAGCGTTGTCCGGAATTATTGGGCGTAAAGAGCTCGTAGGCGGCCTGTCGCGT
CGGATGTGAAAGCCCGGGGCTGAACCCCGGGTCTGCATTCGATACGGGCAGGCTAGAGTTCGGCAGGGGAGATCGGAATT
CCTGGTGTAGCGGTGAAATGCGCAGATATCAGGAGGAACACCGGTGGCGAAGGCGGATCTCTGGGCCGATACTGACGCTG
AGGAGCGAAAGCATGGGGAGCGAACAGGATTAGATACCCGAGTAGTC
>380
CCTACGGGGGGCAGCAGTGGGGAATATTGCACAATGGGCGCAAGCCTGATGCAGCGACGCCGCGTGAGGGATGACGGCCT
TCGGGTTGTAAACCTCTTTCAGCAGGGAAGAAGCCTTCGGGTGACGGTACCTGCAGAAGAAGCACCGGCTAACTACGTGC
CAGCAGCCGCGGTAATACGTAGGGTGCGAGCGTTGTCCGGAATTATTGGGCGTAAAGAGCTCGTAGGCGGCCTGTCGCAT
CGGATGTGAAAGCCCGGGGCCTAGCCCCGGGTCTGCATTCGATACGGGCAGGCTAGAGTTCGGCAGGGGAGATCGGAATT
CCTGGTGTAGCGGTGAAATGCGCAGATATCAGGAGGAACACCGGTGGCGAAGGCGGATCTCTGGGCCGATACTGACGCTG
AGGAGCGAAAGCATGGGGAGCGAACAGGATTAGATACCCCGGTAGTC
>381
CCTACGGGCGGCTGCAGTGGGGAATTTTGGACAATGGGGGAAACTCTGATCCAGCAATGCCGCGTGTGTGATGACGGCCT
TCGGGTTGTAAAGCTCTTTCGGTGGGGAAGAAATTCTTAAGGGTAATTTCCTTGTGCGTTGACGTTACCCACAGAAGAAG
CACGTGCTAACACTGGACGAGCAGCCGCGGTAACACAGGGAGTGCAAGCGTTAGTCGGAATCAATGGGCGTAATGCGAGC
GTGGGTGGAGATGTAAGATGGATGTGAAAGACCTAGGCTTAACTTAGGATTTGCACCCGATACTGGGGGTCTCGAGTATG
GTAGAGGGAGGTGGAATTGCAGGTGTAGCGGTGGAATGCGTAGATATCGGGAAGAACACCAGTAGCGAAGGCGGCCGCCT
GGACCAATACTGACGCTGAGGCGCGAAAGCGTGGGGAGCAAACAGGATTAGATACCCCAGTAGTC
>382
CCTACGGGCGGCAGCAGTGGGGAATATTGGACAATGGGCGCAGGCCTGATCCAGCGACGCCGCGTGAGTGAAGAAGGCCT
TCGGGTCGTAAAGCTCTTTTAGTGGGGAAGATAATGACGGTACCCACAGAAAAAGCCCCGGCTAACTTCGTGCCAGCAGC
CGCGGTAATACGAAGGGGGCTAGCGTTACTCGGAATTATTGGGCGTAAAGCGTGCGTAGGCTGCTTAGTAAGTCAAAAGT
GAAAGCCTTGGGCTCAACCTAAGAATTGCTTTTGAAACTGCTGAGCTTGAGTACTGTAGGGGAGAGCGGAATTCCTAGTG
TAGGGGTGAAATTCGTAGATATTAGGAGGAACACCGGAGGCGAAAGCGGTTATCTGGACAGTCACTGACGCTGGTGCACG
AAAGCGTGGGGAGCAAACAGGATTAGATACCCCGGTAGTC
>383
CCTACGGGAGGCAGCAGTGGGGAATATTGGGCAATGGGCGAAAGCCTGACCCAGCGACGCCGCGTGAATGAAGAAGGTCT
TCGGATTGTAAACTTTTGTAGACAGGGACGAAACAAATGACGGTACCTGTAAAGTAAGCCACGGCTAACTACGTGCCAGC
AGCCGCGGTAATACGTAGGTGGCAAGCGTTATCCGGAATTACTGGGTGTAAAGGGTGAGTAGGCGGGGGGACAAGTCAGA
AGTGAAATACAACGGCTCAACCGTTGAATTGCATTAGAAACTGTGCGTCTTGAGAGTCGGAGGGGTAAGCGGAATTCCCA
GTGTAGCGGTGAAATGCGTAGAGATTGGGAGGAACACCAGTGGCGAAGGCGGATTACTGGACGACAACTGACGCTGAGAC
ACGAAAGCGTGGGGAGCAAACAAGATTAGATACCCTGGTAGTC
>384
CCTACGGGCGGCTGCAGTGGGGAATATTGGACAATGGGCGCAAGCCTGATCCAGCGACGCCGCGTGAGTGAAGAAGGCTT
TCGGGTTGTAAAGCTCTTTTAGTGGGGAAGATAATGACGGTACCCACAGAAAAAGCCCCGGCTAACTTCGTGCCAGCAGC
CGCGGTAATACGAAGGGGGCTAGCGTTACTCGGACTTATTGGGCGTAAAGCGTGCGTAGGCGGCTGAGGAAGTCAAAAGT
GAAAGCCATGGGCTCAACCTAAGAATTGCTTTTGAAACTGCTGAGCTTGAGTACTGTAGGGGATAGCGGAATTCCTAGTG
TAGGGGTGAAATTCGTAGATATTAGGAGGAACACCGGAGGCGAAAGCGGTTATCTGGACAGTCACTGACGCTGTTGCACG
AAAGCGTGGGGAGCAAACAGGATTAGATACCCGAGTAGTC
>385
CCTACGGGCGGCTGCAGTGGGGAATATTGGACAATGGGCGCAAGCCTGATCCAGCGACGCCGCGTGAGTGAAGAAGGCCT
TCGGGTTGTAAAGCTCTTTTAGTGGGGAAGATAATGACGGTACCCACAGAAAAGGCCCCGGCTAACTTCGTGCCAGCAGC
CGCGGTAATACGAAGGGGGCTAGCGTTACTCGGAATTATTGGGCGTAAAGCGTGCGTAGGCGGCTTAGTAAGTCAAAAGT
GAAAGCCTTGGGCTCAACCTAAGAATTGCTTTTGAAACTGCTGAGCTTGAGTACTGTAGGGGATAGCGGAATTCCTAGTG
TAGGTGTGAAATTCGTAGATATTAGGAGGAACACCGGAGGCGAAAGCGGTTATCTGGACAGTCACTGACGCTGTTGCACG
GAAGCGTGGGGAGAAAACAAGATTAGATACCCCAGTAGTC
>386
CCTACGGGCGGCTGCAGTGGGGAATATTGGTCAATGGGCGCAAGCCTGATCCAGCGACGCCGCGTGAGTGAAGAAGGCCT
TCGGGTTTTAAAGCTCTTTTAGTGGGGAAGATAATGACGGTACCCACAGAAAAAGCCCCGGCTAACTTCGTGCCAGCAGC
CGCGGTAATACGAAGGGGGCTAGCGTTACTCGGAATTATTGGGCGTAACGCGTGCGTAGGCTGAGTAGTAAGTCAAAAGT
GAAAGCCTTGGGCTCAACCTAAGACTTGCTTTTGAAACTGCTGAGCTTGAGTACTGTAGGGGATAGCGGAATTCCTAGTG
TAGGGGTGAAATTCGTAGATATTAGGAGGAACACCGGAGGCGAAAGCGGTTATCTGGACAGTCACTGACGCTGGTGCACG
AAAGCGTGGGGAGCAAACAAGATTAGATACCCCTGTAGTC
>387
CCTCGGGTGGCTGCAGTGGGGAATATTGGACAATGGGCGCAAGCCTGATCCAGCGACGCCGCGTGAGTGAAGAAGGCCTT
CGGGTTGTAAAGCTCTTTTAGTGGGGAAGATAATGACGGTACCCACAGAAAAAGCCCCGGCAAACTTCGTGACAGCAGCC
GCGGTAATACGAAGGGGGCTAGCGTTACTCGGAATTCTTGGGCGTAAAGCGTGCGTAGGCTGCTTAGTAAGTCAAAAGTG
AAAGCCTTGGGCTCAACCTAAGAATTGCTTTTGAAACTGCTGAGCTTGAGTACTGTAGGGGATAGCGGAATTCCTAGTGT
AGGGGTGAAATTCGTAGATATTAGGAGGAACACCGGAGGCGAAAGCGGTTATCTGGACAGTCACTGACGCTGTTGCACGA
AAGTGTGGGGAGCAAACAAGATTAGATACCCGGGTAGTC
>388
CCTACGGGCGGCTGCAGTGGGGAATATTGGACAATGGGCGCAAGCCTGATCCAGCGACGCCGCGTGAGTGAAGAAGGCCT
TCGGGTTGTAAAGCTCTTTTAGTGGGGAAGATAATGACGGTACCCACAGAAAAGGCCCCGGCTAACTTCGTGCCAGCAGC
CGCGGTAATACGAAGGGGGCTAGCGTTACTCGGAATTATTGGGCGTAAAGCGTGCGTAGGCTGCTTAGTAAGTCAAAAGT
GAAAGCCTTGGGCTCAACCTAAGAATTGCTTTTGAAACTGCTGAGCTTGAGTACTGTAGGGGATAGCGGAATTCCTAGTG
TAGGTGTGAAATTCGTAGATATTAGGAGGAACACCGGAGGCGAAAGCGGTTATCTGGACAGTCACTGACGCTGTTGCACG
GAAGCGTGGGGAGCAAACAAGATTAGATACCCCAGTAGTC
>389
ACTACGGGCGGCAGCAGCGGGGAATATTGCACAATGGGCGCAAGCCTGATGCAGCGACGCCGCGTGAGGGATGACGGCCT
TCGGGTTGTAAACCTCTTTCAGCAGGGAAGAAGCCTTCGGGTGACGGTACCTGCAGAAGGAGCACCGGCTAACTACGTGC
CAGCAGCCGCGGTAATACGTAGGGTGCGAGCGTTGTCCGGAATTATTGGGCGTAAAGAGCTCGTAGGCGGCCTGTCGCGT
CGGATGGGAAAGCCCGGGGCTTAACCCCGAGTCTGCATTCGATACGGGCAGGCTAGAGTTCGGCAGGGGAGATCGGAATT
CCTGGTGTAGCGGTGAAATGCGCAGATATCAGGAGGAACACCGGTGGCGAAGGCGGATCTCTGGGCCGATACTGGCGCTG
AGGAGCGAAAGCATGGGGAGCGAACAGGATTAGATACCCGTGTAGTC
>390
ACTACGGGCGGCAGCAGCGGGGAATATTGCACAATGGGCGCAAGCCTGATGCAGCGACGCCGCGTGAGGGATGACGGCCT
TCGGGTTGTAAACCTCTTTCAGCAGGGAAGAAGCCTTCGGGTGACGGTACCTGCAGAAGGAGCACCGGCTAACTACGTGC
CAGCAGCCGCGGTAATACGTAGGGTGCGAGCGTTGTCCGGAATTATTGGGCGTAAAGAGCTCGTAGGCGGCCTGTCGCGT
CGGATGGGAAAGCCCGGGGCTTAACCCCGAGTCTGCATTCGATACGGGCAGGCTAGAGTTCGGCAGGGGAGATCGGAATT
CCTGGTGTAGCGGTGAAATGCGCAGATATCAGGAGGAACACCGGTGGCGAAGGCGGATCTCTGGGCCGATACTGGCGCTG
AGGAGCGAAAGCATGGGGAGCGAACAGGATTAGATACCCGTGTAGTC
>391
CCTACGGGGGGCTGCAGTGGGGAATATTGCACAATGGGCGCAAGCCTGATGCAGCGACGCCGCGTGAGGGATGACGGCCT
TCGGGTTGTAAACCTCCTTCAGCAGGGAAGAAGCCTTCGGGTGACGGTACCTGCAGAAGAAGCACCGGCTAACTACGTGC
CAGCAGCCGCGGTAATACGTAGGGTGCGAGCGTTGTCCGGAATTATTGGGCGTAAAGAGCTCGTAGGCGGCCTGTCGCGT
CGGATGTGAAAGCCCGGGGCTTAACCCCGGGTCTGCATTCGATACGGGCAGGCTAGAGTTCGGCAGGGGAGATCGGAATT
CCTGGTGTAGCGGTGAAATGCGCAGATATCAGGAGGAACACCGGTGGCGAAGGCGGATCTCTGGGCCGATACTGACGCTG
AGGAGCGAAAGCATGGGGAGCGAACAGGATTAGATACCCTGGTAGTC
>392
ACTACGGGCGGCTGCAGTGGGGAATATTGGTCAATGGGCGCAAGCCTGATCCAGCGACGCCGCGTGAGTGAAGAAGGCCT
TCGGGTTGTAAAGCTCTTTTAGTGGGGAAGATAATGACGGTACCCACAGAAAAAGCCCCGGCTAACTTCGTGCCAGCAGC
CGCGGTAATACGAAGGGGGCTAGCGTTACTCGGAATTATTGGGCGTAAAGCGTGCGTAGGCTGCTTAGTAAGTCAAAAGT
GAAAGCCTTGGGCTCAACCTAAGACTTGCTTTTGAAACTGCTGAGCTTGAGTACTGTAGGGGATAGCGGAATTCCTAGTG
TAGGGGTGAAATTCGTAGATATTAGGAGGAACACCGGAGGCGAAAGCGGTTATCTGGACAGTCACTGACGCTGGGGCACG
AAAGCGTGGGGAGCAAACAAGATTAGATACCCCTGTAGTC
>393
ACTACGGGCGGCTGCAGTGGGGAATATTGGTCAATGGGCGCAAGCCTGATCCAGCGACGCCGCGTGAGTGAAGAAGGCCT
TCGGGTTGTAAAGCTCTTTTAGTGGGGAAGATAATGACGGTACCCACAGAAAAAGCCCCGGCTAACTTCGTGCCAGCAGC
CGCGGTAATACGAAGGGGGCTAGCGTTACTCGGAATTATTGGGCGTAAAGCGTGCGGAGGCTGCTTAGTAAGTCAAAAGT
GAAAGCCTTGGGCTCAACCTAAGAATTGCTTTTGAAACTGCTGAGCTTGAGTACTGTAGGGGATAGCGGAATTCCTAGTG
TAGGGGTGAAATTCGTAGATATTAGGAGGAACACCGGAGGCGAAAGCGGTTATCTGGACAGTCACTGACGCTGGTGCACG
AAAGCGTGGGGAGCAAACAAGATTAGATACCCCTGTAGTC
>394
CCTACGGGCGGCTGCAGTGGGGAATATTGGACAATGGGCGCAAGCCTGATCCAGCTATGCCGCGTGAGTGAGGAAGGCCT
TAGGGTTGTAAAACTCTTTCAGTAGGGAAGATAATGACGGTACCTACAGAAGAAGTCCCGGCAAACTCCGTGCCAGCAGC
CGCGGTAATACGGAGGGGGCAAGCGTTGTTCGGAATTATTGGGCGTAAAGGGCATGTAGGCGGTTCTATAAGTTAAGGGT
GAAATGCCAGGGCTCAACCCTGGAGCTGCTCTTAATACTGTAGGACTAGAGTCCGGAAGAGGATAGCGGAATTCCTAGTG
TAGAGGTGAAATTCGTAGATATTAGGAGGAACACCAGTGGCGAAGGCGGCTTTCTGGGCCGGTACTGACGCTGAGGTGCG
AAAGCGTGGGGAGCAAACAAGATTAGATACCCTGGTAGTC
>395
CCTACGGGAGGCTGCAGTGGGGAATATTGGACAATGGGCGCAAGCCTGATCCAGCTATGCCGCGTGAGTGAGGAAGGCCT
TAGGGTTGTAAAACTCTTTCAGTAGGGAAGATAATGACGGTACCTACATAAGAAGTCCCGGCCAACTCCGTGCCAGCAGC
CGCGGTAATACGGAGGGGGCAAGCGTCGTTCGGAATTATTGGGCGTAAAGGGCAGGTAGGCGGTTCTATAAGTTAAGGGT
GAAATGCCAGGGCTCAACCCTGGAGCTGCTCTTAATACTGTAGGACTAGAGTCCGGAAGAGGATAGCGGAATTCCTAGTG
TAGAGGTGAAATTCGTAGATATTAGGAGGAACACCAGTGGCGAAGGCGGCTTACTGGACCGGTACTGACGCTGAGGTGCG
AAAGCGTGGGGAGCAAACAAGATTAGATACCCGAGTAGTC
>396
CCTACGGGAGGCTGCAGTGGGGAATATTGCACAATGGGGGAAACCCTGATGCAGCGACGCCGCGTGAGTGAAGAAGTATT
TCGGTATGTAAAGCTCTATCAGCAGGGAAGATAATGACAGTACCTGACTAAGAAGCCCCGGCTAACTACGTGCCAGCAGC
CGCGGTAATACGTAGGGGGCAAGCGTTATCCGGATTTACTGGGTGTAAAGGGAGCGTAGGTGGCAGGATAAGTCAGATGT
GAAAGCCCGGGGCTCAACCCCGGGACTGCATTTGAAACTGTCCTGCTAGAGTGCAGGAGAGGTAAGTGGAATTCCTAGTG
TAGCGGTGAAATGCGTAGATATTAGGAGGAACACCAGTGGCGAAGGCGGCTTACTGGACTGTAACTGACGCTGAGGCTCG
AAAGCGTGGGGAGCAAACAAGATTAGATACCCCAGTAGTC
>397
CCTACGGGCGGCTGCAGTGGGGAGTATTGGACAATGGGGGAAACCCTGATCCAGCAGTGCCGCGTGTGTGAAGAAGGCCT
TCGGGTTGTAAAGCACTTTCGGTGGGGAAGAAATTCTTAAGGGTAATATCCTTGGGCGTTGACGTTACCCACAGAAGAAG
CACTGGCTAACTCTGTGCCAGCAGCCGCGGTAATACAGAGAGTGCAAGCGTTAATCGGAATCACTGGGCGTACAGCGCGC
GTAGGTGGATATTTAAGACGGATGCGAAAGCCCTAGGCTTAACTTAGGAATTGCACCCGATACTGGGTGTCTCGAGTATG
GTAGAGGGAAGTGGAATTTCCGGTGTAGCGGTGAAATGCGTAGATATCGGAAAGAACACCAGTGGCGAAGGCGACTTCCT
GGACCAATACTGACACTGAGGCGCGAAAGCGTGGGGAGCAAACAGGATTAGATACCCGTGTAGTC
>398
CCTACGGGCGGCTGCAGTGGGGAGTATTGGACAATGGGGGAAACCCTGATCCAGCAGTGCCGCGTGTGTGAAGAAGGCCT
TCGGGTTGTAAAGCACTTTCGGTGGGGAAGAAATTCTTAAGGGTAATATCCTTGGGCGTTGACGTTACCCACAGAAGAAG
CACTGGCTAACTCTGTGCCAGCAGCCGCGGTAATACAGAGAGTGAAAGCGTTAATCGGAATCACTGGGCGTAAGGCGCGC
GTAGGTGGATATTTAAGTCGGATGTGAAAGCCCTAGGCTTAACTTAGGAATTGCACCCGATACTGGGTGTCTCGCGTATG
GTAGAGGGAAGTGGAATTTCCGGTGTAGCGGTGAAATGCGTAGATATCGGAAAGAACACCAGGGGCGAAGGCGACTTGCT
GGACCAATACTGACACTGAGGCGCGAAAGCGTGGGGAGCAAACAGGATTAGATACCCGTGTAGTC
>399
CCTACGGGCGGCAGCAGTGGGGAATATTGGACAATGGGCGGAAGCCTGATCCAGCAACGCCGCGTGAGGGATGACGGCCT
TCGGGTTGTAAACCTCTTTCAGTACCGACGAAGCTAACGTGACGGTAGGTACAGAAGAAGCACCGGCCAACTACGTGCCA
GCAGCCGCGGTAATACGTAGGGTGCGAGCGTTGTCCGGAATTATTGGGCGTAAAGGGCTCGTAGGCGGTTTGTCGCGTCG
GGAGTGAAAACACCGTGCTTAACCCGGTGCTTGCTTTCGATACGGGCAGACTAGAGGCATGCAGGGGAGAACGGAATTCC
TGGTGTAGCGGTGAAATGCGCAGATATCAGGAGGAACACCGGTGGCGAAGGCGGTTCTCTGGGCATGTCCTGACGCTGAG
GAGCGAAAGTGTGGGGAGCGAACAGGATTAGATACCCGAGTAGTC
>400
ACTACGGGCGGCTGCAGTGGGGAGTATTGGACAATGGGGGAAACCCTGATCCAGCAGTGCCGCGTGTGTGAAGAAGGCCT
TCGGGTTGTAAAGCACTTTCGGTGGGGAAGAAATTCTTAAGGGTAATATCCTTGGGCGTTGACGTTACCCACAGAAGAAG
CACTGGCTAACTCTGTGCCAGCAGCCGCGGTAATACAGAGAGTGCAAGCGTTAATCGGAATCACTGGGCGTAAAGCGCGC
GTAGGTGGATATTTAAGTCGGATGTGAAAGCCCTAGGCTTAACTTAGGAATTGCACCCGATACTGGGTGTCTCGAGTATG
GTAGAGGGAAGTGGAATTTCCGGTGTAGCGGTGAAATGCGTAGATATCGGAAAGAACACCAGTGGCGAAGGCGACTTCCT
GGACCAATACTGACACTGAGGCGCGAAAGCGTGGGGAGCAAACAGGATTAGATACCCGTGTAGTC
>401
ACTACGGGCGGCAGCAGTGGGGAATATTGGACAATGGGCGGAAGCCTGATCCAGCAACGCCGCGTGAGGGATGACGGCCT
TCGGGTTGTAAACCTCTTTCAGTACCGACGAAGCTAACGTGACGGTAGGTCCAGAAGAAGCACCGGCCAACTACGTGCCA
GCAGCCGCGGTAATACGTCGGGTGCGAGCGTTGTCCGGAATTATTGGGCGTAAAGGGCTCGTAGGCGGTTGGTCGCGTCG
GGAGTGAAAACACCGTGCTTAACACGGTGCTTGATTTCGATACGGGCAGACTAGAGGCATGCAGGGGAGAACGGAATTCC
TGGTGTAGCGGTGAAATGCGCAGATATCAGGAGGAACACCGGGGGCGAAGGCGGTTCTCTGGGCATGTCCTGACGCTGAG
GAGCGAAAGTGTGGGGAGCGAACAGGATTAGATACCCGAGTAGTC
>402
CCTACGGGCGGCTGCAGTGGGGAATATTGGACAATGGGCGCAAGCCTGATCCAGCGACGCCGCGTGAGTGAAGAAGGCCT
TCGGGTTGTAAAGCTCTTTTAGTGGGGAAGATAATGACGGTACCCACAGAAAAAGCCCCGGCTAACTTCGTGCCAGCAGC
CGCGGTAATACGAAGGGGGCTGGCGTTACTCGGAATTATTGGGCGTAAAGCGTGCGTAGGCTGCTTAGTAAGTCAAAAGT
GAAAGCCTTGGGCTCAACCTAAGAATTGCTTTTGAAACTGCTGAGCTTGAGTACTGTAGGGGATAGCAGAATTCCTAGTG
TAGGGGTGAAATTCGTAGATATTAGGAGGAACACCGGAGGCGAAAGCGGTTATCTGGACAGTCACTGACGCTGTTGCACG
AAAGCGTGGGGAGCAAACAAGATTAGATACCCCTGTAGTC
>403
ACTACGGGAGGCAGCAGTGGGGAATATTGCACAATGGGCGCAAGCCTGATGCAGCGACGCCGCGTGAGGGATGACGGCCT
TCGGGTTGTAAACCTCTTTCAGCAGGGAAGAAGCCTTCGGGTGACGGTACCTGCAGAAGAAGCACCGGCTAACTACGTGC
CAGCAGCCGCGGTAATACGTAGGGTGCGAGCGTTGTCCGGAATTATTGGGCGTAAAGAGCTCGTAGGCGGCCTGTCGCGT
CGGATGTGAAAGCCCGGGGCTTAACCCCGGGTCTGCATTCGATACGGGCAGGCTAGAGTTCGGCAGGGGAGATCGGAATT
CCTGGTGTAGCGGTGAAATGCGCAGATATCAGGAGGAACACCGGTGGCGAAGGCGGATCTCTGGGCCGATACTGACGCTG
AGGAGCGAAAGCATGGGGAGCGAACAAGATTAGATACCCTAGTAGTC
>404
CCTACGGGCGGCAGCAGTGGGGAATATTGGACAATGGGCGCAAGCCTGATCCAGCGACGCCGCGTGAGTGAAGAAGGCCT
TCGGGTTGTAAGGCTCTTTTAGTGGGGAAGATAATGACGGTACCCACAGAAAAAGCCCCGGCTAACTTCGTGCCAGCAGC
CGCGGTAATACGAAGGTGGCTAGCGTTACTCGGAATTATTGGGCGTAAAGCGTGCGTAGGCTGCTTAGTAAGTCAAAAGT
GAAAGCCTTGGGCTCAACCTAAGAATTGCTTTTGAAACTGCTGAGCTTGAGTACTGTAGGGGATAGCGGAATTCCTAGTG
TAGGGGTGAAATTCGTAGATATTAGGAGGAACACCGGAGGCGAAAGCGGTTATCTGGACAGTCACTGACGCTGGTGCACG
AAAGCGTGGGGAGCAAACAGGATTAGATACCCCGGTAGTC
>405
ACTACGGGCGGCTGCAGTGGGGAATATTGGACAATGGGGGAAACCCTGATCCAGCAATGCCGCGTGTGTGAAGAAGGCCT
TCGGGTTGTAAAGCACTTTCGGTGGGGAAGAAATTCTTAAGGGTAATATCCTTGGGCGTTGACGTTACCCACAGAAGAAG
CACTGGCTAACTCTGTGCCAGCAGCCGCGGTAATACAGGGAGTGCAAGCGTTAATCGGAATCACTGGGCGTAAAGCGCGC
GTAGGTGGATATTTAAGTCGGATGTGAAAGCCCTAGGCTTAACTTAGGAATTGCACCCGATACTGGGTGTCTCGAGTATG
GTAGAGGGAAGTGGAATTTCCGGTGTAGCGGTGAAATGCGTAGATATCGGAAAGAACACCAGTGGCGAAGGCGACTTCCT
GGACCAATACTGACACTGAGGCGCGAAAGCGTGGGGAGCAAACAAGATTAGATACCCGAGTAGTC
>406
TCTACGGGGGGCTGCAGTGGGGAATATTGCACAATGGGCGAAAGCCTGATGCAGCGACGCCGCGTGAGGGATGACGGCCT
TCGGGTTGTAAACCCCTTTCATCAGGGAAGAAGCGAAAGTGACGGTACCTGCAGAAGAAGCGCCGGCTAACTACGTGCCA
GCAGCCGCGGTAATACGTAGGGCGCAAGCGTTGTCCGGAATTATTGGGCGTAAAGAGCTCGTAGGCGGCTTGTCACGTCG
AGTGTGAAAGCTCGGGGCTTAACTCCGAGTCTGCAGTCGATACGGGCTAGCTAGAGTGTGGTAGGGGAGATCGGAATTCC
TGGTGTAGCGGTGAAATGCGCAGATATCAGGAGGAACACCGGTGGCGAAGGCGGATCTCTGGGCAATTACTGACGCTGAG
GAGCGAAAGCGTGGGGAGCGAACAGGATTAGATACCCGAGTAGTC
>407
CCTACGGGGGGCTGCAGTGGGGAATATTGGACAATGGGCGTAAGCCTGATCCAGCGACGCCGCGTGAGTGAAGAAGGCCT
TCGGGTTGTAAAGCTCTTTTAGTGGGGAAGATAATGACGGTACCCGCAGAAAAAGCCCCGGCTAACTTCGTGCCAGCAGC
CGCGGTAATACGAAGGGGGCTAGCGTTACTCGGAATTATTGGGCGTAAAGCGTGCGTAGGCTGCTTAGTAAGTCAAAAGT
GAAAGCCTTGGGCTCAACCTAAGAATTGCTTTTGAAACTGCTGAGCTTGAGTACTGTAGGGGATAGCGGAATTCCTAGTG
TAGGGGTGAAATTCGTAGATATTAGGAGGGACACCGGAGGCGAAAGCGGTTATCTGGACAGTCACTGACGCTGTTGCACG
AAAGCGTGGGGAGCAAACAAGATTAGATACCCGTGTAGTC
>408
CCTACGGGCGGCTGCAGTCGGGAATCTTGCGCAATGGGCGAAAGCCTGACGCAGCAACACCGTGTGGGCGACGAAGGCCT
TCGGGTCGTAAAGCCCTGTTGTTGGGGACGAAGGACGAAGGGTTAATAGCCCCTAGTCTGACGGTACCCTTCGAGGAAGC
CCCGGCTAACTACGTGCCAGCAGCCGCGGTAATACGTAGGGGGCGAGCGTTGTCCGGTATTATTGGGCGTAACGAGCGTG
TAGGCGGTTCGGTAAGTCTGCTGTGAAATCCTGGGGCTCAACCCCGGGCGTGCAGCGGATACTGCCGGGCTAGAGGGTGG
TAGAGGCGAGTGGAATTCCCGGTGTAGCGGTGAAATGCGCAGATATCGGGAGGAACACCAGTAGCGAAGGCGGCTCGCTG
GGCCATTCCTGACGCTGAGACGCGAAAGCATGGGGAGCGAACAGGATTAGATACCCGTGTAGTC
>409
CCTACGGGCGGCTGCAGTGGGGAATATTGGACAATGGGGGAAACCCTGGTCCAGCAATGCCGCGTGTGTGAAGAAGGCCT
TCGGGTTGTAAAGCACTTTCGGTGGGGAAGAAATTCTTAAGGGTAATATCCTTGGGCGTTGACGTTACCCACAGAAGAAG
CACTGGCTAACTCTGTGCCAGCAGCCGCGGTAATACAGAGAGTGCAAGCGTTAATCGGAATCACTGGGCGTAAAGCGCGC
GTAGGTGGATATTCAAGTCGGATGTGAAAGCCCTAGGCTTAACTTAGGAATTGCACCCGATACTGGGTGTCTCGAGTATG
GTAGAGGGAAGTGGAATTTCCGGTGTAGCGGTGAAATGCGTAGATATCGGAAAGAACACCAGTGGCGAAGGCGACTTCCT
GGACCAATACTGACACTGAGGCGCGAAAGCGTGGGGAGCAAACAGGATTAGATACCCGTGTAGTC
>410
ACTACGGCGGCTGCAGTGGGGAATATTGGACAATGGGGGAAACCCTGATCCAGCAATGCCGCGTGTGTGAAGAAGGCCTT
CGGGTTGTAAAGCACTCTCGGTGGGGAAGAAATTCTTAAGGGTAATATCCTTGGGCGTTGACGTTACCCACAGAAGAAGC
ACTGGCTAACTCTGTGCCAGCAGCCGCGGTAATACAGAGAGTGCAAGCGTTAATCGGAATCACTGGGCGTAAGGCGCGCG
TAGGTGGAGATTTAAGTCGGATGTGAAAGCCCTAGGCTTAACTTAGGAATTGCACCCGATACTGGGTGTCTCGAGTATGG
TAGAGGGAAGTGGAATTTCCGGTGTAGCGGTGAAATGCGTAGATATCGGAAAGAACACCAGTGGCGAAGGCGACTTCCTG
GACAAAGACTGACACTGAGGCGCGAAAGCGTGGGGAGCAAACAAGATTAGATACCCGTGTAGTC
>411
ACTACGGGCGGCTGCAGTGGGGAATATTGGACAATGGGCGCAAGCCTGATCCAGCGACGCCGCGTGAGTGAAGAAGGCCT
TCGGGTTGTAAAGCTCTTTTAGTGGGGAAGATAATGACGGTACCCACAGAAAAAGCCCCGGCTAACTTCGTGCCAGCAGC
CGCGGTAATACGAAGGGGGCTAGCGTTACTCGGAATTATTGGGCGTAAAGCGTGCGTAGGCTGCTTAGTAAGTCAAAAGT
GAAAGCCTTGGGCTCAACCTAAGAATTGCTTTTGAAACTGCTGAGCTTGAGTACTGTAGGGGATAGCGGAATTCCTAGTG
TAGGGGTGAAATGCGTAGATATTAGGAGGAACACCGGAGGCGAAAGCGGTTATCTGGACAGTCACTGACGCTGTTGCACG
AAAGCGTGGGGAGCAAACAAGATTGGATACCCGGGTAGTC
>412
CTACGGGCGGCTGCAGTGGGGAATATTGCACAATGGGCGCAAGCCTGATGCAGCGACGCCACGTGAGGGATGACGGCCTT
CGGGTTGTAAACCTCTTTCAGCAGGGAAGAAGCCTTCGGGTGACGGTACCTGCAGAAGAAGCACCGGCTAACTACGTGCC
AGCAGCCGCGGTAATACGTAGGGTGCGAGCGTTGTCCGGAATTATTGGGCGGAAAGAGCTCGTAGGCGGCCTGTCGCGTC
GGATGTGAAAGCCCGGGGCTTAACCCCGGGTCTGCATTCGATACGGGCAGGCTAGAGTTCGGCAGGGGAGATCGGAATTC
CTGGTGTAGCGGTGAAATGCGCAGATATCAGGAGGAACACCGGTGGCGAAGGCGGATCTCTGGGCCGATACTGACGCTGA
GGAGCGAAAGCATGGGGAGCGAACAGGATTAGATACCCTGGTAGTC
>413
CCTACGGGCGGCTGTAGTGGGGAATATTGGACAATGGGGGAAACCCTGATCCAGCAATGCCGCGTGTGTGAAGAAGGCCT
TCGGGTTGTAAAGCACTTTCGGTGGGGAAGAAATTCTTAAGGGTAATATCCTTGGGCGTTGACGTTACCCACAGAAGAAG
CACTGGCTAACTCTGTGCCAGCAGCCGCGGTAATACAGAGAGTGCAAGCGTTAATCGGAATCACTGGGCGTAAAGCGCGC
GTAGGTGGATATTTAAGTCGGATGTGAAAGCCCTAGGCTTAACTTAGGAATTGCACCCGATACTGGGTGTCTCGAGTATG
GTAGAGGGAAGTGGAATTTCCGGTGTAGCGGTGAAATGCGTAGATATCGGAAAGAACACCAGTGGCGATGGCGACTTCCT
GGACCAATACTGACACTGAGGCGCGAAAGCGTGGGGAGCAAACAGGATTAGATACCCGGGTAGTC
>414
CCTACGGGGGGCTGCAGTGGGGAATATTGCACAATGGGGGAAACCCTGATGCAGCAACGCCGCGTGAGTGATGACGGCCT
TCGGGTTGTAAAGCTCTGTCTTCAGGGACGATAATGACGGTACCTGAGGAGGAAGCCACGGCTAACTACGTGCCAGCAGC
CGCGGTAATACGTAGGTGGCAAGCGTTGTCCGGATTTACTGGGCGTAAAGGGAGCGTAGGCGGACTTTTAAGTGGGATGT
GAAATACCCGGGCTCAACCCGGGTGCTGCATTCCAAACTGGGAGTCTAGAGTACAGGGGGGGAAAGCGGAACGCCTAGTG
TAGCGGTGAAATGCGTAGAGATTAGGAAGAACACCGGTGGCGAAGGCGGCTTTCTGGACTGTAACTGACGCTGAGGCTCG
AAAGCGTGGGGAGCGAACAAGATTAGATACCCCGGTAGTC
>415
CCTACGGGCGGCTGCAGTGGGGAATATTGGACAATGGGGGAAACCCTGATCCAGCAATGCCGCGTGTGTGAAGAAGGCCT
TCGGGTTGTAAAGCACTTTCGGTGGGGAAGAAATTCTTAAGGGTAATATCCTTGGGCGTTGACGTTACCCACAGAAGAAG
CACTGGCTAACTCTGTGCCAGCAGCCGCGGTAATACAGAGAGTGCAAGCGTTAATCGGAATCACTGGGCGTAAAGCGCGC
GTAGGTGGATATTTAAGTCGGATGTGAAGGCCTTAGGCTTAACTTAGGAATTGCACCCGATACTGCGTGTCTCGAGTATG
GTAGAGGGAAGTGGAATTTCCGGTGTAGCGGTGAAATGCGTAGATATCGGAAAGAACACCAGTGGCGAAGGCGACTTCCT
GGACCAATACTGACACTGAGGCGCGAAAGCGTGGGGAGCAAACAAGATTAGATACCCGAGTAGTC
>416
CCTACGGGGGGCTGCAGTGGGGAATATTGCACAATGGGCGCAAGCCTGATGCAGCGACGCCGCGTGAGGGATGACGGCCT
TCGGGTTGTAAACCTCTTTCAGCAGGGAAGAAGCCTTCGGGTGACGGTACCTGCAGAAGAAGCACCGGCTAACTACGTGC
CAACAGCCGCGGTAATACGTAGGATGCGGGCGTTGTCCGGAATTGTTGGGCGTAAAGAGCTCGTAGGCGGCCTGTCGCGT
CGGATGTGAAAGCCCGGGGCTTAACCCCGGGTCTGCATTCGATACGGGCAGGCTAGAGTTCGGCAGGGGAGATCGGAATT
CCTGGTGTAGCGGTGAAATGCGCAGATATCAGGAGGAACACCGGTGGCGAAGGCGGATCTCTGGGCCGATACTGACGCTG
AGGAGCGAAAGCATGGGGAGCGAACAGGATTAGATACCCGGGTAGTC
>417
CCTACGGGCGGCAGCAGTGGGGAATATTGCACAATGGGGGAAACCCTGATGCAGCAACGCCGCGTGAGTGAAGAAGTATT
TCGGTATGTAAAGCTCTATCAGCAGGGAAGATAATGACGGTACCTGACTAAGAAGCCCCGGCTAACTACGTGCCAGCAGC
CGCGGTAATACGTAGGGGGCAAGCGTTATCCGGATTTACTGGGTGTAAAGGGAGCGTAGGCGGCTGGGCAAGTCTGATGT
GAAAGCCCAGGGCTCAACCCTGGGACTGCATTGGAAACTGTCAGGCTAGAGTGCAGGAGAGGTAAGTGGAATTCCTAGTG
TAGCGGTGAAATGCGTAGAGAGTAGGAGGAACACCAGTGGCGAAGGCGGCTTACGGGACTGTAACTGACGCTGAGGGGCG
AAAGCGTGGGGAGCAAACAGGATTAGATACCCGTGTAGTC
>418
CCTACGGGCGGCTGCAGTGGGGAATATTGGACAATGGGCGCAAGCCTGATCCAGCGACGCCGCGTGAGTGAAGAAGGCCT
TCGGGTTGTAAAGCTCTTTTAGTGGGGAAGATAATTACGGTACCCACAGAAAGAGCCCCGTCTACCTCCGTGCCGGCAGC
CGCGGTAATACGACGGGTGCTAGAGTTACTCGGAATTATTGGGCGTAAAGCGTGCGTAGGCTGCTTAGTAAGTCAAAAGT
GAAAGGCTTGGGCTCAACTGAAGAAGTGCTATTGAAACTGCTGAGCTTGAGTACTGTAGGGGATAGCGGAATGCCTAGTG
TAGGGGTGAAATTCGTAGATATTAGGAGGAACACCGGAGGCGAAAGCGGTTATCTGGACAGTCACTGACGCTGTTGCACG
AAAGCGTGGGGAGCAAACAGGATTAGATACCCTGGTAGTC
>419
ACTACGGGGGGCTGCAGTGGGGAATATTGGACAATGGGCGCAAGCCTGATCCAGCGACGCCGCGTGAGTAAAGAAGGCCC
TCGGGTTGTAAAGCTCTTTTAGTGGGGAAGATAATGACGGTACCCACAGAAAAAGCCCCGGCTAACTTCGTGCCAGCAGC
CGCGGTAATACGCAGGGGGCTAGCGTTACTCGGGATTATTGGGCGTAAAGCGTGCGTAGGCTGCTTAGTAAGTCAAAAGT
GAAAGCCTTGGGCTCAACCTAAGAATTGCTTTTGAAACTGCTGAGCTTGAGTACTGTAGGGGATAGCGGAATTCCTAGTG
TAGGGGTGAAATTCGTAGATATTAGGAGGAACACCGGAGGCGAAAGCGGTTATCTGGACAGTCACTGACGCTGTTGCACG
AAAGCGTGGGGAGCAAACAGGATTAGATACCCGAGTAGTC
>420
CCTACGGGCGGCTGCAGTGGGGAATATTGGACAATGGGGGAAACCCTGATCCAGCAATGCCGCGTGTGTGAAGAAGGCCT
TCGGGTTGTAAAGCACTTTCGGTGGGGAAGAAATTCTTAAGGGTAATATCCTTGGGCGTTGACGTTACCCACAGAAGAAG
CACTGGCTAACTCTGTGCCAGCAGCCGCGGTAATACAGAGAGTGCAAGCGTTAATCGGAATCACTGGGCGTAAAGCGCGC
GTAGGTGGATATTTAAGTCGGATGTGAAGGACTTAGGCTTAACTTAGGAATTGCACCCGATACTGGGTGTCTCGAGTATG
GTAGAGGGAAGTGGAATTTCCGGTGTAGCGGTGAAATGCGTAGATATCGGAAAGAACACCAGTGGCGAAGGCGACTTCCT
GGACCAATACTGACACTGAGGCGCGAAAGCGTGGGGAGCAAACAAGATTAGATACCCGAGTAGTC
>421
CCTACGGGGGGCTGCAGTGGGGAATATTGGACAATGGGCGCAAGCCTGATCCAGCGACGCCGCGTGAGTAAAGAAGGCCC
TCGGGTTGTAAAGCTCTTTTAGTGGGGAAGATAATGACGGTACCCACAGAAAAAGCCCCGGCTAACTTCGTGCCAGCAGC
CGCGGTAATACGAAGGGGGCTAGCGTTACTCGGGATTATTGGGCGTAAAGCGTGCGTAGGCTGCTTAGTAAGTCAAAAGT
GAAAGCCTTGGGCTCAACCTAAGAATTGCTTTTGAAACTGCTGAGCTTGAGTACTGTAGGGGATAGCGGAATTCCTAGTG
TAGGGGTGAAATTCGTAGATATTAGGAGGAACACCGGAGGCGAAAGCGGTTATCTGGACAGTCACTGACGCTGTTGCACG
AAAGCGTGGGGAGCAAACAGGATTAGATACCCGAGTAGTC
>422
ACTACGGGGGGCTGCAGTGGGGAATATTGGACAATGGGCGCAAGCCTGATCCAGCGACGCCGCGTGAGTGAAGAAGGCCT
TCGGGTTGTAAAGCTCTTTTAGTTGGGAAGATAATGACGGTACCCACAGAAAAAGCCCCGGCTAACTTCGTGCCAGCAGC
CGCGGTAATACGAAGGGGGCTAGCGTTACTCGGAATTATTGGGCGTACAGCGTGCGTAGGCTGCTTAGTAAGTAAAAAGT
GAAGGCCTCGGGCTCAACCTAAGAATTGCTTTTGACACTGCTGTGCTTGAGTACGGTAGGGGATAGCGGAATTCCTAGTG
TAGGGGTGAAATTCGTAGATATTAGGAGGAACACCGGAGGCGAAGGCGGTTATCTGGACAGTTACTGACGCTGAGGCACG
AAAGCGTGGGGAGCAAACAGGATTAGATACCCGGGTAGTC
>423
CCTACGGGGGGCAGCAGTGGGGAATATTGGACAATGGGCGCAAGCCTGATCCAGCGACGCCGCGTGAGTGAAGAAGGCCT
TCGGGTTGTAAAGCTCTTTTAGTGGGGAAGATAATGACGGTACCCACAGAAAAAGCCCCGGCTAACTTCGTGCCAGCAGC
CGCGGTAATACGAAGGGGGCTAGCGTTACTCGGAATTATTGGGCGTAAAGCGTGCGTAGGCTGCTTAGTAAGTCAAAAGT
GAAAGCCTTGGGCTCAACCTAAGAATTGCTTTTGAAACTGCTGAGCTTGAGTACTGTAGGGGATAGCGGAATTCCTAGTG
TAGGGGTGAAGTTCGTAGATATTAGGAGGAACACCGGAGGCGAAAGCGGTTATCTGGACAGTCACTGACGCTGGTGCACG
AAAGCGTGGGGAGCAAACAAGATTAGATACCCCTGTAGTC
>424
CCTACGGGCAGCAGCAGTGGGGAATATTGCACAATGGGGGAAACCCTGATGCAGCAACGCCGCGTGAGTGATGACGGCCT
TCGGGTTGTAAAGCTCTGTCTTCAGGGACGATAATGACGGTACCTGAGGAGGAAGCCACGGCTAACTACGTGCCAGCAGC
CGCGGTAATACGTAGGTGGCAAGCGTTGTCCGGATTTACTGGGCGTAAAGGGAGCGTAGGCGGACTCTTAAGTGGGATGT
GAAATACCCGGGCTCAACCTGGGTGCTGCATTCCAAACTGGGAGTCTAGAGTACAGGAGGGGAAAGCGGAATTCCTAGTG
TAGCGGTGAAATGCGTAGAGATTAGGAAGAACACCGGTGGCGAAGGCGGCTTTCTGGACTGTAACTGACGCTGAGGCTCG
AAAGCGTGGGGAGCGAACAGGATTAGATACCCTTGTAGTC
>425
ACTACGGGCGGCTGCAGTGGGGAATATTGGACAACGGGCGCAAGCCTGATCCATCGACGCCGCGTGAGTGAAGAAGGCCT
TCGGGTTGTAAAGCTCTTTTAGTGGGGAAGATAATGACGGTACCCACAGAAAAAGCCCCGGCTAACTTCGTGCCAGCAGC
CGCGGTAATACGAAGGGGGCTAGCGTTACTCGGAATTATTGGGCGTAAAGCGTTCGTAGGCTGCTTAGTAAGTCAGAAGT
GAAAGCCTTGGGCTCAACCTAAGAATTGCTTTTGAAACTGCTGAGCTTGAGTACTGTAGGGAATAGCGGAATTCCTAGTG
TAGGGGTGAAATTCGTAGATATTAGGAGGAACACCGGAGGCGAAAGCGGTTATCTGGACAGGCACTGACGCTGGTGCACG
AAAGCGTAGGGAGCAAACAAGATTAGATACCCGTGTAGTC
>426
ACTACGGGCGGCTGCAGTAACGAATCTTCCGCAATGCACGAAAGTGTGACGGAGCGACGCCGCGTGTGGGACGAAGCCCT
TCGGGGTGTAAACCACTGTCAGGGGTTACCAAGTTCTGAGGAACCCCAGAGGAAGGCACGGCTAACTCTGTGCCAGCAGC
CGCGGTAAGACAGAGGTGCCGAGCGTTAGGCGGAATCACTGGGCTTAAAGCGTGTGTAGGCGGGTCGTTAAGTGCCTTGT
GAAATCCCACAGCTCAACTGTGGAACTGCTGGGCATACTGGCGACCTTGAGCCACTTCGGGGCAACCGGAACAAACGGTG
GAGCGGTGAAATGCGTAGATATCGTGGGGAACGCCAATGGTGAAAACAGGTGGCTGGGAGGGGGCTGACGCTGAGAAACG
AAAGCAAGGGGAGCAAACGAGATTAGATACCCCGGTAGTC
>427
CCTACGGGAGGCTGCAGTGGGGAATATTGGACAATGGGCGCAAGCCTGATCCAGCTATGCCGCGTGAGTGAGGAAGGCCT
TAGGGTTGTAAAACTCTTTCAGTAGGGAAGATAATGACGGTACCTACAGAAGAAGTCCCGGCAAACTCCGTGCCAGCAGC
CGCGGTAATACGGAGGGGGCAAGCGTTGTTCGGAATTATTGGGCGTAAAGGGCATGTAGGCGGTTCTATAAGTTAAGGGT
GAAATGCCAGGGCTCAACCCTGGAGCTGCTCTTAATACTGTAGGACTAGAGTCCGGAAGAGGATAGCGGAATTCCTAGTG
TAGAGGTGAAATTCGTAGATATTAGGAGGAACACCAGTGGCGAAGGCGGCTTTCTGGTCCGGTACTGACGCTGAGGTGCG
AAAGCGTGGGGAGCAAACGGGATTAGATACCCCTGTAGTC
>428
CCTACGGGGGGCAGCAGTGGGGAATATTGCACAATGGGCGCAAGCCTGATGCAGCGACGCCGCGTGAGGGATGACGGCCT
TCGGGTTGTAAACCTCTTTCAGCAGGGAAGAAGCCTTCGGGTGACGGTACCTGCAGAAGAAGCACCGGCTAACTACGTGC
CAGCAGCCGCGGTAATACGTAGGGTGCGAGCGTTGTCCGGAATTATTGGGCGTAAAGAGCTCGTAGGCGGCCTGTCGCGT
CGGATGTGAAAGCCCGGGGCTTAACCCCGGGTCTGCATTCGATACGGGCAGGCTAGAGTTCGGCAGGGGAGATCGGAATT
CCTGGTGTAGCGGTGAAATGCGCAGATATCAGGAGGAACACCGGTGGCGAAGGCGGATCTCTGGGCCGATACTGACGCTG
AGGAGCGAAAGCATGGGGAGCGAACAAGATTAGATACCCCAGTAGTC
>430
TCTACGGGAGGCTGCAGTGGGGAATATTGGACAATGGGGGAGACCCTGATCCAGCAATGCCGCGTGTGTGAAGAAGGCCT
TCGGGTTGTAAAGCACTTTCGGTGGGGAAGAAATTCTTAAGGGTAATATCCTTGGGCGTTGACGTTACCCACAGAAGAAG
CACTGGCTAACTCTGTGCCAGCAGCCGCGGTAATACAGAGAGTGCAAGCGTTAATCGGAATCACTGGGCGTAAAGCGCGC
GTAGGTGGATATTTACGTCGGATGTGAAAGCCCTAGGCTTAACTTAGGAATTGCACCCGATACTGGGTGTCTCGAGTATG
GTAGAGGGAAGTGGAATTCCCGGTGTAGCGGTGAAATGCGTAGATATCGGAAAGAACACCAGTGGCGAAGGCGACTTCCT
GGACCAATACTGACACTGAGGCGCGAAAGCGTGGGGAGCAAACAGGATTAGATACCCCTGTAGTC
>431
CCTACGGGCGGCTGCAGTGGGGAATATTGAACAATGGGCGCAAGCCTGATCCATCGACGCCGCTTGAGTGACGAATGCCT
TCGGGTTGTAAAGCTCTTTTAGTGTGGAAGATAATGACGGTACCCACAGAAAAAGCCCCGGCTAACTTCGTGCCAGCAGC
CGCGGTAATACGAAGGGGGCTAGCGTTACTCGGAATTATTGGGCGTCAGGCGTGCGTAGGCTGCGTAGTAAGTCAAAAGT
GAAAGCCTTGGGCTCAACCTAAGAATTGCTTTTGAAACTGCTGAGCTTGAGTACTGGAGGGGATAGCGGAATTCCGAGTG
TAGGGGTGAAATTCGTAGATATTAGGAGGAACACCGGAGGCGAAAGCGGTTATCTGGAAAGGCACTGACGCGGGTGCACG
AAAGCGTGGGGAGCAAACAAGATTAGATACCCCAGTAGTC
>432
CCTACGGGCGGCTGCAGTGGGGAATATTGAACAATGGGCGCAAGCCTGATCCAGCGACGCCGCGTGAGTGAAGAAGGCCT
TCGGGTTGTAAAGCTCTTTTAGTGGGGAAGATAATGACGGTACCCACAGAAAAAGCCCCGGCTAACTTCGTGCCAGCAGC
CGCGGTAATACGAAGGGGGCTAGCGTTACTCGGAATTATTGGGCGTAAGGCGTGCGTAGGCTGCTTAGTAAGTCAAAAGT
GAAAGCCTTGGGCTCAACCTAAGAATTGCTTTTGAAACTGCTGAGCTTGAGTACTGTAGGGGAGAGCGGAATACCTAGTG
TAGGGGTGAAATTCGTAGATATTAGGAGGAACACCGGAGGCGAAAGCGGTTATCTGGACAGTCACTGACGCTGGGGCACG
AAAGCGTGGGGAGCAAACAAGATTAGATACCCCAGTAGTC
>433
TCTACGGGCGGCTGCAGTGGGGAATATTGGACAACGGGCGCAAGCCTGATCCAGCGACGCCGCGTGAGTGAAGAAGGCCT
TCGGGTTGTAAAGCTCTTTTAGTGGGGAAGATAATGACGGTACCCACAGAAAAAGCCCCGGCTAACTTCGTTCCAGCAGC
CGCGGTCATACGAAGGGGGCTAGCGTTACTCGGAATTATTGTGCGTAAAGCGTGCGTAGGCTGCTTAGTAAGTCAGAAGT
GAAAGCCTTGGGCTCAACCTAAGAAGTGCTTTTGAAACTGCTGAGCTTGAGTACTGTAGGGAATAGCGGAATTCCTAGTG
TAGGGGTGAAATTCGTAGATATTAGGAGGAACACCGGAGGCGAAAGCGGTTATCTGGACAGTCACTGACGCTGGTGCACG
AAAGCGTAGGGAGCAAACAAGATTAGATACCCGTGTAGTC
>434
CCTACGGGGGACTGCAGTGGGGAATATTGGACAATGGGCGCAAGCCTGATCCAGCGACGCCGCGTGAGTGAAGAAGGCCT
TCGGGTTGTAAAGCTCTTTTAGTGGGGAAGATAATGACGGTACCCACAGAAAAAGCCCCGGCTAACTTCGTGCCAGCAGC
CGCGGTAATACGAAGGGGGCTAGCGTTACTCGGAATTATTGGGCGTAAAGCGTGCGTAGGCTGCTTAGTAAGTCAAAAGT
GAAAGCCTTGGGCTCAACCTAAGAATTGCTTTTGAAACTGCTGAGCTTGAGTGCTGTAGGGGATAGCGGAATTCCTAGTG
TAGGGGTGAAATCCGTAGATATTAGGAGGAACACCGGAGGCGAAAGCGGTTATCTGGACAGTCACTGACGCTGGTGCACG
AAAGCGTGGGGAGCAAACAGGATTAGATACCCGAGTAGTC
>435
CCTACGGGCGGCTGCAGTGGGGAATATTGGACAATGGGGGAAACCCTGATCCAGCAATGCCGCGTGTGTGAAGAAGGCCT
TCGGGTTGTAAAGCACTTTCGGTGGGGAAGAAATTCTTAATGGTAATATCCTTGGGCGTTGACGTTACCCACAGAAGAAG
CACTGGCTAACTCTGTGCCAGCAGCCGCGGTAATACAGAGAGTGCAAGCGTTAATCGGAATCACTGGGCGTAAAGCGGGC
GTCGGTGGATATTTAAGTCGGATGTGAAAGCCCTAGGCTTAACTTAGGAATTGCACCCGATACTGGGTGGCTCGAGTATG
GTAGAGGGAAGTGGAATTTCCGGTGTAGCGATGAAATGCGTAGATATCGGAAAGAACACCAGTGGCGAAGGCGACTTCCT
GGACAAATACTGACACTGAGGCGCGAAAGAGTGGGGAGCAAACAGGATTAGATACCCGGGTAGTC
>436
CCTACGGGAGGCTGCAGTGGGGAATATTGGACAATGGGCGCAAGCCTGATCCAGCTATGCCGCGTGAGTGAGGAAGGCCT
TAGGGTTGTAAAACTCTTTCAGTAGGGAAGATAATGACGGTACCTACAGAAGAAGTCCCGGCAAACTCCGTGCCAGCAGC
CGCGGTAATACGGAGGGGGCAAGCGTTGTTCGGAATTATTGGGCGTAAAGGGCATGTAGGCGGTTCGATAAGTGAAGGGT
GAAATGCCAGGGCTCAACCCTGGAGCTGCTCTTAATACTGTAGGACTAGAGTCCGGAAGAGGATAGCGGAATTCCTAGTG
TAGAGGTGAAATTCGTAGATATTAGGAGGAACACCAGTGGCGAAGGCGGCTTTCTGGTCCGGTACTGACGCTGAGGTGCG
AAAGCGTGGGGCGCAAACGGGATTAGATACCCCTGTAGTC
>437
CCTACGGGCGGCTGCAGTGGGGAATATTGGACAATGGGCGCAAGCCTGATCCAGCGACGCCGCGTGAGTGAAGAAGGCCT
TCGGGTTGTAAAGCTCTTTTAGTGGGGAAGATAATGACGGTACCCACAGAAAAAGCCCCGGCTAACTTCGTGCCAGCAGC
CGCGGTAATACGAAGGGGGCTAGCGTTACTCGGAATTATTGGGCGTAAAGCGTGCGTAGGCTGCTTAGTAAGTCAAAAGT
GAAAGCCTTGGGCTCAACCTAAGAATTGCTTTTGAAACTGCTGAGCTTGAGTACTGTAGGGGATAGCGGAATTCCTAGTG
TAGGGGTGAAATTCGTAGATATTAGGAGGAACACCGGAGGCGAAAGCGGTTATCTGGACAGTCACTGACGCTGTTGCACG
AAAGCGTGGGGAGCAAACAGGATTAGATACCCCAGTAGTC
>438
CCTACGGGGGGCAGCAGTGGGGAATATTGGACAATGGGCGCAAGCCTGATCCAGCGACGCCGCGTGAGTGAAGAAGGCCT
TCGGGTTGTAAAGCTCTTTTAGTGGGGAAGATAATGACGGTACCCACAGAAAAAGCCCCGGCTAACTTCGTGCCAGCAGC
CGCGGTAATACGAAGGGGGCTAGCGTTACTCGGAATTATTGGGCGTAAAGCGTGCGTAGGCTGCTTAGTAAGTCAAAAGT
GAAAGCCTTGGGCTCAACCTAAGAATTGCTTTTGAAACTGCTGAGCTTGAGTACTGTAGGGGATGGCGGAATTCCTAGTG
TAGGGGTGAAATTCGTAGATATTAGGAGGAACACCGGAGGCGAAAGCGGTTATCTGGACAGTCACTGACGCTGTTGCACG
AAAGCGTGGGGAGCAAACAGGATTAGATACCCCAGTAGTC
>439
CCTACGGGAGGCAGCAGTGGGGAATATTGGACAATGGGCGCAAGCCTGATCCAGCGACGCCGCGTGAGTGAAGAAGGCCT
TCGGGTTGTAAAGCTCTTTTAGTGGGGAAGATAATGACGGTACCCACAGAAAAAGCCCCGGCTAACTTCGTGCCAGCAGC
CGCGGTAATACGAAGGGGGCTAGCGTTACTCGGAATTATTGGGCGTAAAGCGTGCGTAGGCTGCTTAGTAAGTCAAAAGT
GAAAGCCTTGGGCTCAACCTAAGAATTGCTTTTGAAACTGCTGAGCTTGAGTACTGTAGGGGATAGCGGAATTCCTAGTG
TAGGGGTGAAATTCGTAGATATTAGGAGGAACACCGGAGGCGAAAGCGGTTATCTGGACAGTCACTGACGCTGTTGCACG
AAAGCGTGGGGAGCAAACAAGATTAGATACCCTAGTAGTC
>440
CCTAGGGGGGCAGCAGTGGGGAATATTGGGCAATGGGCGCAAGCCTGATCCAGCGACGCCGCGTGAGTGAAGAAGGCCTT
CGGGTTGTAAAGCTCTTTTAGTGGGGAAGATAATGACGGTACCCACAGAAAAAGCCCCGGCTAACTTCGTGCCAGCAGCC
GCGGTAATACGAAGGGGGCTAGCGTTACTCGGAATTATTGGGCGTAAAGCGTGCGTAGGCTGCTTAGTAAGTCAAAAGTG
AAAGCCTTGGGCTCAACCTAAGAATTGCTTTTGAAACTGCTGAGCTTGAGTACTGTAGGGGATAGCGGAATTCCTAGTGT
AGGGGTGAAATTCGTAGATATTAGGAGGAACACCGGAGGCGAAAGCGGTTATCTGGACAGTCACTGACGCTGGTGCACGA
AAGCGTGGGGAGCAAACAAGATTAGATACCCCGGTAGTC
>441
CCTACGGGTGGCTGCAGTGGGGAATATTGGACAATGGGCGCAAGCCTGATCCAGCGACGCCGCGTGAGTGAAGAAGGCCT
TCGGGTTGTAAAGCTCTTTTAGTGGGGAAGATAATGACGGTACCCACAGAAAAAGCCCCGGCTAACTTCGTGCCAGCAGC
CGCGGTAATACGAAGGGGGCTAGCGTACTCGGAATTATTGGGCGTAAAGCGTGCGTAGGCTGCTTAGTAAGTCAAAAGTG
AAAGCCTTGGGCTCAACCTAAGAATTGCTTTTGAAACTGCTGAGCTTGAGTACTGTAGGGGATAGCGGAATTCCTAGTGT
AGGGGTGAAATTCGTAGATATTAGGAGGAACACCGGAGGCGAAAGCGGTTATCTGGACAGTCACTGACGCTGTTGCACGA
AAGCGTGGGGAGCAAACAGGATTAGATACCCCTGTAGTC
>442
CCTAGGGGGGCAGCAGTGGGGAATATTGGGCAATGGGCGCAAGCCTGATCCAGCGACGCCGCGTGAGTGAAGAAGGCCTT
CGGGTTGTAAAGCTCTTTTAGTGGGGAAGATAATGACGGTACCCACAGAAAAAGCCCCGGCTAACTTCGTGCCAGCAGCC
GCGGTAATACGAAGGGGGCTAGCGTTACTCGGAATTATTGGGCGTAAAGCGTGCGTAGGCTGCTTAGTAAGTCAAAAGTG
AAAGCCTTGGGCTCAACCTAAGAATTGCTTTTGAAACTGCTGAGCTTGAGTACTGTAGGGGATAGCGGAATTCCTAGTGT
AGGGGTGAAATTCGTAGATATTAGGAGGAACACCGGAGGCGAAAGCGGTTATCTGGACAGTCACTGACGCTGTTGCACGA
AAGCGTGGGGAGCAAACAAGATTAGATACCCCGGTAGTC
>443
CCTACGGGGGGCAGCAGTGGGGAATATTGGACAATGGGCGCAAGCCTGATCCAGCTATGCCGCGTGAGTGAGGAAGGCCT
TAGGGTTGTAAAACTCTTTCAGTAGGGAAGATAATGACGGTACCTACAGAAGAAGTCCCGGCAAACTCCGTGCCAGCAGC
CGCGGTAATACGGAGGGGGCAAGCGTTGTTCGGAATTATTGGGCGTAAAGGGCATGTAGGCGGTTCTATAAGTTAAGGGT
GAAATGCCAGGGCTCAACCCTGGAGCTGCTCTTAATACTGTAGGACTAGAGTCCGGAAGAGGATAGCGGAATTCCTAGTG
TAGAGGTGAAATTCGTAGATATTAGGAGGAACACCAGTGGCGAAGGCGGCTTTCTGGGCCGGTACTGACGCTGAGGTGCG
AAAGCGTGGGGAGCAAACAGGATTAGATACCCGAGTAGTC
>444
CCTACGGGAGGCTGCAGTGGGGAATATTGGACAATGGGCGCAAGCCTGATCCAGCGACGCCGCGTGAGTGAAGAAGGCCT
TCGGGTTGTAAAGCTCTTTTAGTGGGGAAGATAATGACGGTACCCACAGAAAAAGCCCCGGCTAACTTCGTGCCAGCAGC
CGCGGTAATACGAAGGGGGCTAGCGTTACTCGGAATTATTGGGCGTAAAGCGTGCGTAGGCTGCTTAGTAAGTCAAAAGT
GAAAGCCTTGGGCTCAACCTAAGAATTGCTTTTGAAACTGCTGAGCTTGAGTACTGTAGGGGATAGCGGAATTCCTAGTG
TAGGGGTGAAATTCGTAGATATTAGGAGGAACACCGGAGGCGAAAGCGGTTATCTGGACAGTCACTGACGCTGGTGCACG
AAAGCGTGGGGAGCAAACAGGATTAGATACCCGGGTAGTC
>445
CCTACGGGAGGCTGCAGTGGGGAATATTGCACAATGGGGGAAACCCTGATGCGGCGACGCAGCGTGCGGGATGACGGCCT
TCGGGTTGTAAACCGCTTTCAGCAGGGAAGAAGCGAAAGTGACGGTACCTGCAGAAGAAGTACCGGCTAACTACGTGCCA
GCAGCCGCGGTAATACGTAGGGTACGAGCGTTGTCCGGAATTATTGGGCGTAAAGAGCTCGTAGGTGGTTGGTCACGTCT
GCTGTGGAAACGCAACGCTTAACGTTGCGCGTGCAGTGGGTACGGGCTGACTAGAGTGCAGTAGGGGAGTCTGGAATTCC
TGGTGTAGCGGTGAAATGCGCAGATATCAGGAGGAACACCGGTGGCGAAGGCGGGACTCTGGGCTGTAACTGACACTGAG
GAGCGAAAGCATGGGGAGCGAACAAGATTAGATACCCGAGTAGTC
>446
CCTACGGGAGGCAGCAGTGGGGAATATTGGACAATGGGCGCAAGCCTGATCCAGCGACGCCGCGTGAGTGAAGAAGGCCT
TCGGGTTGTAAAGCTCTTTTAGTGGGGAAGATAATGACGGTACCCACAGAAAAAGCCCCGGCTAACTTCGTGCCAGCAGC
CGCGGTAATACGAAGGGGGCTAGCGTTACTCGGAATTATTGGGCGTAAAGCGTGCGTAGGCTGCTTAGTAAGTCAAAAGT
GAAAGCCTTGGGCTCAACCTAAGAATTGCTTTTGAAACTGCTGAGCTTGAGTACTGTAGGGGATAGCGGAATTCCTAGTG
TAGGGGTGAAATTCGTAGATATTAGGAGGAACACCGGAGGCGAAAGCGGTTATCTGGACAGTCACTGACGCTGTTGCACG
AAAGCGTGGGGAGCAAACAAGATTAGATACCCTAGTAGTC
>447
CCTACGGGGGGCAGCAGTGGGGAATATTGGACAATGGGCGCAAGCCTGATCCAGCGACGCCGCGTGAGTGAAGAAGGCCT
TCGGGTTGTAAAGCTCTTTTAGTGGGGAAGATAATGACGGTACCCACAGAAAAAGCCCCGGCTAACTTCGTGCCAGCAGC
CGCGGTAATACGAAGGGGGCTAGCGTTACTCGGAATTATTGGGCGTAAAGCGTGCGTAGGCTGCTTAGTAAGTCAAAAGT
GAAAGCCTTGGGCTCAACCTAAGAATTGCTTTTGAAACTGCTGAGCTTGAGTACTGTAGGGGATGGCGGAATTCCTAGTG
TAGGGGTGAAATTCGTAGATATTAGGAGGAACACCGGAGGCGAAAGCGGTTATCTGGACAGTCACTGACGCTGTTGCACG
AAAGCGTGGGGAGCAAACAGGATTAGATACCCCAGTAGTC
>448
CCTACGGGTGGCTGCAGTGGGGAATATTGGACAATGGGCGCAAGCCTGAACCAGCGAAGCAGCGTGAGTGAAGACGGCCT
TCGGGTTGTAAAGCTTTTTTAGTGGGGAAGATAATGACGGTACCCACAGAAAAAGCCCCGGCTTACTTCGTGCCAGCAGC
AGCGGTAATCCGCAGGGAGCTAGCGTACTCGGAATTATTGGGCGTAAAGCGGGCGTAGTCTGCTTAGTAAGTCAAAAGTG
AAAGCCTTGGGCTCAACCTAAGAATTGCTTTTGAAACTGCTGAGCTTGAGTACTGTAGGGGATAGCGGAATTCCTAGTGT
AGGGGTGAAATTCGTAGATATTAGGAGGAACACCGGAGGCGAAAGCAGTTAGCTGGACAGTCACTGACGCTGTTGCACGA
AAGCGTGGGGAGCAAACAGGATTAGATACCCCTGTAGTC
>449
CCTACGGGGGGCAGCAGCAAGGAATTTTCCGCAATGGGCGCAAGCCTGACGGAGCAACGCCGCGTGCGGGATGACGCGTT
TCGGCGTGTAAACCGCTGTTCGTGGGGACGAAGCACTGACGGTACCCACGGAGGAAGGCCCGGCTAACTACGTGCCAGCA
GCCGCGGTAATACGTAGGGGTCGAGCGTTGTCCGGAGTTACTGGGCGTAAAGCGCGTGCAGGTGGCTCATTACGCCCGGC
GTGAAAGCCCCCGGCTCAACCGGGGAGGGGCGTCGGGGACGGATGGGCTTGAGGGTCGCAGGGGCTGGTGGAATTCCCGG
TGTAGTGGTGAAATGCGTAGAGATCGGGAGGAACACCCGTGGCGAAGGCGGCCAGCTGGGCGAGCCCTGACACTGAGACG
CGAAGGCGTGGGGAGCGAACGAGATTAGATACCCGGGTAGTC
>450
CCTACGGGTGGCTGCAGTGGGGAATATTGGACAATGGGCGCAAGCCTGATCCAGCGACGCCGCGTGAGTGAAGAAGGCCT
TCGGGTTGTAAAGCTCTTTTAGTGGGGAAGATAATGACGGTACCCACAGAAAAAGCCCCGGCTAACTTCGTGCCAGCAGC
CGCGGTAATACGAAGGGGGCTAGCGTACTCGGAATTATTGGGCGTAAAGCGTGCGTAGGCTGCTTAGTAAGTCAAAAGTG
AAAGCCTTGGGCTCAACCTAAGAATTGCTTTTGAAACTGCTGAGCTTGAGTACTGTAGGGGATAGCGGAATTCCTAGTGT
AGGGGTGAAATTCGTAGATATTAGGAGGAACACCGGAGGCGAAAGCGGTTATCTGGACAGTCACTGACGCTGTTGCACGA
AAGCGTGGGGAGCAAACAGGATTAGATACCCCTGTAGTC
>451
CCTACGGGGGGCTGCAGTGGGGAATATTGCACAATGGGCGAAAGCCTGATGCAGCGACGCCGCGTGAGGGATGACGGCCT
TCGGGTTGTAAACCTCTTTCAGCATGGAAGAAGCGCAAGTGACGGTACCTGCAGAAGAAGCACCGGCTAACTACGTGCCA
GCAGCAGCGGTATTACGTAGGGTGCAAGCGTTTTCCGGAAGTATTGGGCGTAAAGAGCTCGTAGGAGGCCTGTCACGTCG
AATGTGAAAGCCCGGGGCTTAACCCCGGGTCTGCATACGATACGGGCAGGCTAGAGTTCGGTAGGGGAGATCGGAATTCC
TGGTGTAGCGGTGAAATGCGCAGATATCAGGAGGAACGCCGGTGGCGAAGGCGGATCTCTGGTCCGATACTGACGCTGAG
GAGCGAAAGCATGGGGAGCGAACAAGATTAGATACCCGGGTAGTC
>452
CCTACGGGGGGCTGCAGTGGGGAATATTGCGCAATGGGGGAAACCCTGATGCAGCAACGCCGCGTGAGTGATGACGGCCT
TCGGGTTGTAAAGCTCTTTCTTCAGGGACGATAATGACGGTACCTGAGGAGGAAGCCACGGCTAACTACGTGCCAGCAGC
CGCGGTAGTAGGTAGGTGGCAGGCGTTTGCCGGATTTATTGGGCGTAAGGGGAGCGAAGGTGGAAATTTAAGTGGAATGT
GAAATACTCGGGCTTAACCTGAGTGCTGCATTCCAAACTTGATATCTAGAGTGCAGGAGAGGAAAGTAGAATTCCTAGTG
TAGCGGTGAAATGCGTAGAGATGAGGAAGAACACCAGTGGCGAAGGCGACTTTCTGGACTGTAACTGACACTGAGGCGCG
AAAGCGTGGGGAGCAAACAGGATTAGATACCCCGGTAGTC
>453
CCTACGGGGGGCAGCAGCAAGGAATTTTCCGCAATGGGCGCAAGCCTGACGGAGCAACGCCGCGTGCGGGATGACGCGTT
TCGGCGTGTAAACCGCTGTTCGTGGGGACGAAGCACTGACGGTACCCACGGAGGAAGGCCCGGCTAACTACGTGCCAGCA
GCCGCGGTCATACGTAGGGGTCGAGCGTTGTCCGGAGTTACTGGGCGTAACGCGCGTGCAGGTGGCGCATTACGCTCGGC
GTGAAAGTCACCGGCTCAACCGGGGAGGGTCGTCGGGGACGGATGGGCTTGAGGTTCGCAGGGGCTGGTGAAATGCCCGG
TGTAGTGGTGAAATGCGTAGAGATCGGGAGGAACACCCGTGGCGAAGGCGGCCAGCTGGGCGAGCCCTGACACTGAGACG
CGAAGGCGTGGGGAGCGAACGAGATTAGATACCCGGGTAGTC
>454
CCTACGGGCGGCTGCAGTGGGGAATATTGCACAATGGGGGAAACCCTGATGCAGCAATGCCGCGTGAGTGATGACGGCCT
TCGGGTTGTAAAGCTCTGTCTTCGGGGACGATAATGACGGTACCCGAGGAGGAAGCCACGGCTAACTACGTGCCAGCAGC
CGCGGTAATACGTAGGTGGCAAGCGTTGTCCGGATGTACTGGGCGTAAAGGGAGCGTAGGCGGACTTTGAAGTGAGATGT
GAAATACCCGGGCGTAACTTGGGTGCTGCATTTCAACCTGGAAGTCTAGAGTGCAGGAGAGGAGAAGGGAATTCCTAGTG
TAGCGGTGAAATGCGTAGAGATTAGGAAGAACACCAGTGGCGAAGGCGCTTCTCTGGACTGTAACTGACGCTGAGGCTCG
AAAGCGTGGGGAGCAAACAGGATTAGATACCCCGGTAGTC
>455
CCTACGGGGGGCAGCAGTGGGGAATATTGGACAATGGGCGCAAGCCTGATCCAGCGACGCCGCGTGAGTGAAGAAGGCCT
TCGGGTTGTAAAGCTCTTTTAGTGGGGAAGATAATGACGGTACCCACAGAAAAAGCCCCGGCTAACTTCGTGCCAGCAGC
CGCGGTAATACGAAGGGGGCTAGCGTTACTCGGAATTATTGGGCGTAAAGCGTGCGTAGGCTGCTTAGTAAGTCAAAAGT
GAAAGCCTTGGGCTCAACCTAAGAATTGCTTTTGAAACTGCTGAGCTTGAGTACTGTAGGGGATAGCGGAATTCCTAGTG
TAGGGGTGAAATTCGTAGATATTAGGAGGAACACCGGAGGCGAAAGCGGTTATCTGGACAGTCACTGACGCTGGTGCACG
AAAGCGTGGGGAGCAAACAGGATTAGATACCCTAGTAGTC
>456
CCTACGGGGGGCTGCAGTGGGGAATATTGCACAATGGGGGAAACCCTGATGCAGCAACGCCGCGTGAGTGATGACGGCCT
TCGGGTTGTAAAGCTCTGTCTTCAGGGACGATAATGACGGTACCTGAGGAGGAAGCCACGGCTAACTACGTGCCAGCAGC
CGCGGTAATACGTAGGTGGCAAGCGTTGTCCGGATTTACTGGGCGTAAAGGGAGCGTAGGCGGACTTTTAAGTGGGATGT
GAAATACCCGGGCTCAACCTGGGTGCTGCATTCCAAACTGGAAGTCTAGAGTACAGGAGGGGAAAGCGGAATTCCTAGTG
TAGCGGTGAAATGCGTAGAGATTAGGAAGAACACCGGTGGCGAAGGCGGCTTTCTGGACTGTAACTGACGCTGAGGCTCG
AAAGCGTGGGGAGCGAACAAGATTAGATACCCCAGTAGTC
>457
CCTACGGGGGGTAGCAGTGGGGAATATTGGACAATGGGCGCAAGCCTGATCCAGCGACGCCGCGTGAGTGAAGAGGGCCT
TCGGGTTGTAAAGCTCTTTTAGTGGGGAAGATAATGACGGTACCCACAGAAAAAGCCCCGGCTAACTTCGTGCTAGCAGC
CGCGGTAATACGAAGGGGGCTAGCGTTACTCGGAATTATTGGGCGTAAGGCGTGCGTAGGCTGCTTAGTAAGTCAAAAGT
GAAAGCCTTGGGCTCAACCTAAGAATTGCTTTTGAAACTGCTGAGCTTGAGTACTGTAGGGGATAGCGGAATTCCTAGTG
TAGGGGTGAAATTCGTAGATATTAGGAGGAACACCGGAGGCGAAAGCGGTTATCTGGACAGTCACTGACGCTGGTGCACG
AAAGCGTGGGGAGCAAACAAGATTAGATACCCCGGTAGTC
>458
CCTACGGGCGGCTGCAGTGGGGAATATTGCACAATGGGGGAAACCCTGATGCAGCAATGCCGCGTGAGTGATGACGGCCT
TCGGGTTGTAAAGCTCTGTCTTCGGGGACGATAATGACGGTACCCGAGGAGGAAGCCACGGCTAACTACGTGCCAGCAGC
CGCGGTAATACGTAGGTGGCAAGCGTTGTCCGGATTTACTGGGCGTAAAGGGAGCGTAGGCGGACTTTTAAGTGAGATGT
GAAATACCCGGGCTTAACTTGGGTGCTGCATTTCAAACTGGAAGTCTAGAGTGCAGGAGAGGAGAAGGGAATTCCTAGTG
TAGCGGTGAAATGCGTAGAGATTAGGAAGAACACCAGTGGCGAAGGCGCTTCTCTGGACTGTAACTGACGCTGAGGCTCG
AAAGCGTGGGGAGCAAACAGGATTAGATACCCCGGTAGTC
>459
CCTACGGGGGGCAGCAGTGGGGAATATTGGACAATGGGCGCAAGCCTGATCCAGCGACGCCGCGTGAGTGAAGAAGGCCT
TCGGGTTGTAAAGCTCTTTTAGTGGGGAAGATAATGACGGTACCCACAGAAAAAGCCCCGGCTAACTTCGTGCCAGCAGC
CGCGGTAATACGAAGGGGGCTAGCGTTACTCGGAATTATTGGGCGTAAAGCGTGCGTAGGCTGCGTAGTAAGTCAAAAGT
GAAAGCCTTGGGCTCTACCTAAGAATTGCTCTTGAAACTGCTGAGCTTGAGTACTGTAGGGGATAGCGGAATTCCTAGTG
TAGGGGTGAAATTCGTAGATATTAGGAGGAACACCGGAGGCGAAAGCGGTTATCTGGACAGTCACTGACGCTGGTGCACG
AAAGCGTGGGGAGCAAACAGGATTAGATACCCCGGTAGTC
>460
CCTACGGGTGGCAGCAGTGGGGAATATTGCACAATGGGCGCAAGCCTGATGCAGCGACGCCGCGTGAGGGATGACGGCCT
TCGGGTTGTAAACCTCTTTCAGCAGGGAAGAAGCCTTCGGGTGACGGTACCTGCAGAAGAAGCACCGGCTAACTACGTGC
CAGCAGCCGCGGTAATACGTAGGGTGCGAGCGTTGTCCGGAATTATTGGGCGTAAAGAGCTCGTAGGCGGCCTGTCGCGT
CGGATGTGAAAGCCCGGGGCTTAACCCCGGGTCTGCATTCGATACGGGCAGGCTAGAGTTCGGCAGGGGAGATCGGAATT
CCTGGTGTAGCGGTGAAATGCGCAGATATCAGGAGGAACACCGGTGGCGAAGGCGGATCTCTGGGCCGATACTGACGCTG
AGGAGCGAAAGCATGGGGAGCGAACAAGATTAGATACCCGAGTATC
>461
CCTACGGGCGGCTGCAGTGGGGAATATTGGACAATGGGCGCAAGCCTGATCCAGCGACGCCGCGTGAGTGAAGAAGGCCT
TCGGGTTGTAAGCTCTTTTAGTGGGGAAGATAATGACGGTACCCACAGAAAAAGCCCCGGATAACTTCGTGCCAGCAGCC
GCGGTAATACGAAGGGGGCTAGCGTTACTCGGAATTATTGGGCGTAAAGCGTGCGTAGGCTGCTTAGTAAGTCAAAAGTG
AAAGCCTTGGGCTCAACCTAAGAATTGCTTTTGAAACTGCTGAGCTTGAGTACTGTAGGGGATAGCGGAATTCCTAGTGT
AGGGGTGAAATTCGTAGATATTAGGAGGAACACCGGAGGCGAAAGCGGTTATCTGGACAGTCACTGACGCTGGTGCACGA
AAGCGTGGGGAGCAAACAAGATTAGATACCCCAGTAGTC
>462
CCTACGGGGGGCAGCAGTGGGGAATATTGGACAATGGGCGCAAGCCTGATCCAGCGACGCCGCGTGAGTGAAGAAGGCCT
TCGGGTTGTAAAGCTCTTTTAGTGGGGAAGATAATGACGGTACCCACAGAAAAAGCCCCGGCTAACTTCGTGCCAGCAGC
CGCGGTAATACGAAGGGGGCTAGCGTTACTCGGAATTATTGGGCGTAAAGCGTGCGTAGGCTGCTTAGTAAGTCAAAAGT
GAAAGCCTTGGGCTCAACCTAAGAATTGCTTTTGAAACTGCTGAGCTTGAGTACTGTAGGGGATAGCGGAATTCCTAGTG
TAGGGGTGAAATTCGGAGATATTAGGAGGAACACAGGAGGCGAAGCGGTTATCTGGACAGTCACTGACGCTGGTGCACGA
AAGCGTGGGGAGCAAACAGGATTAGATACCCGGGTAGTC
>463
CCTACGGGCGGCTGCAGTGGGGAATATTGCACAATGGGGGAAACCCTGATGCAGCAATGCCGCGTGAGTGATGACGGCCT
TCGGGTTGTAAAGCTCTGTCTTCGGGGACGATAATGACGGTACCCGAGGAGGAAGCCACGGCTAACTACGTGCCAGCAGC
CGCGGTAATACGTAGGTGGCAAGCGTTGTCCGGATTTACTGGGCGTAAAGGGAGCGTAGGCGGACTTTTAAGTGAGATGT
GAAATACCCGGGCTTAACTTGGGTGCTGCATTTCAAACTGGAAGTCTAGAGTGCAGGAGAGGAGAAGGGAATTCCTAGTG
TAGCGGTGAAATGCGTAGAGATTAGGAAGAACACCAGTGGCGAAGGCGCTTCTCTGGACTGTAACTGACGCTGAGGCTCG
AAAGCGTGGGGAGCAAACAGGATTAGATACCCCGGTAGTC
>464
ACTACGGGGGGCAGCAGTGGGGAATATTGGACAATGGGCGCAAGCCTGATCCAGCTATGCCGCGTGAGTGAGGAAGGCCT
TAGGGTTGTAAAACTCTTTCAGTAGGGAAGATAATGACGGTACCTACAGAAGAAGTCCCGGCAAACTCCGTGCCAGCAGC
CGCGGTAATACGGAGGGGGCAAGCGTTGTTCGGAATTATTGGGCGTAAAGGGCATGTAGGCGGTTCTATAAGTTAAGGGT
GAAATGCCAGGGCTCAACCCTGGAGCTGCTCTTAATACTGTAGGACTAGAGTCCGGAAGAGGATAGCGGAATTCCTAGTG
TAGAGGTGAAATTCGTAGATATTAGGAGGAACACCAGTGGCGAAGGCGGCTTTCTGGTCCGGTACTGACGCTGAGGTGCG
AAAGCGTGGGGAGCAAACAGGATTAGATACCCGTGTAGTC
>465
ACTACGGGGGGCTGCAGTGGGGAATATTGCACAATGGGGGAAACCCTGATGCAGCAACGCCGCGTGAGTGATGACGGCCT
TCGGGTTGTAAAGCTCTGTCTTCAGGGACGATAATGACGGTACCTGAGGAGGAAGCCACGGCTAACTACGTGCCAGCAGC
CGCGGTAATACGTAGGTGGCAAGCGTTGTCCGGTTTTACTGGGCGTAAAGGGAGCGATGGCGGACTTTTAAGTGGGATGT
GAAATACCCGGGCTCAACCTGGGGGCTGCATTCCAAACTGGAATTATAGAGTATAGGAGAGGAAAGCGGAATTCCTAGTG
TAGCGGTGAAATGCGTAGAGATTAGGAAGAACACCGGTGGCGAAGGCGGCCTTCTGGACTGTAACTGACGCTGAGGCTCG
AAAGCGTGGGGAGCGAACAAGATTAGATACCCGAGTAGTC
>466
ACTACGGGCGGCTGCAGTGGGGAATATTGCACAATGGGCGAAAGCCTGATGCAGCGACGCCGCGTGGGGGATGACGACCT
TCGGGTTGTAAACCCCTTTCAGTAGGGAAGAGGCGAAAGTGACGGTACCTGCAGAAGAAGCGCCGGCTAACTACGTGCCA
GCAGCCGCGGTAATACGTAGGGCGCAAGCGTTGTCCGGAATTATTGGGCGTAAAGAGCTCGTAGGTGGCTTGTCGCGTCT
GCCGTGAAAACCCGAGGCTCAACCTCGGGCGTGCGGTGGGTACGGGCAGGCTAGAGTGTGGTAGGGGAGACTGGAACTCC
TGGTGTAGCGGTGAAATGCGCAGATATCAGGAAGAACACCGATGGCGAAGGCAGGTCTCTGGGCCATTACTGACACTGAG
GGGCGAAAGCATGGGTAGCGAACAAGATTAGATACCCGGGTAGTC
>467
CCTACGGGCGGCAGCAGTGGGGAATATTGGACAATGGGGGAAACCCTGATCCAGCAATGCCGCGTGTGTGAAGAAGGCCT
TCGGGTTGTAAAGCACTTTCGGTGGGGAAGAAATTCTTAAGGGTAATATCCTTGGGCGTTGACGTTACCCACAGAAGAAG
CACTGGCTAACTCTGTGCCAGCAGCCGCGGTAATACAGAGAGTGCAAGCGTTAATCGGAATCACTGGGCGTAAAGCGCGC
GTAGGTGGATATTTAAGTCGGATGTGAAGGCCCTAGGCTTAACTTAGGAATTGCACCCGATACAGGGTGTCTCGAGTATG
GTAGAGGGAAGGGGAATTTCCGGTGTAGCGGTGAAATGCGTAGATATCGGAAAGAACACCAGTGGCGAAGGCGACTTCCT
GGACCAATACTGACACTGAGGCGCGAAAGCGTGGGGAGCAAACAGGATTAGATACCCCAGTAGTC
>468
CCTACGGGGGGCTGCAGTGGGGAATATTGGACAATGGGCGCACGCCTGATCCAGCGACGCCGCGTGAGTGAAGAAGGCCT
TCGGGTTGTAAAGCTCTTTTAGTGGGGAAGATAATGACGGTACCCACAGAAAAAGCCCCGGCTAACTTCGTGCCAGCAGC
CGCGGTAATACGAAGGGGGCTAGCGTTACTCGGAATTATTGGGCGTAAAGCGTGCGTAGGCTGCTTAGTAAGTCAAAAGT
GAAAGTCTTGGGCTCAACCTAAGAATTGCTTTTGAAACTGCTGAGCTTGAGTACTGTAGGGGATAGCGGAATTCCTAGTG
TAGGGGTGAAATTCGTAGATATTAGGAGGAACACCGGAGGCGAAAGCGGTTATCTGGACAGTCACTGACGCTGGTGCACG
AAAGCGTGGGGAGCAAACAGGATTAGATACCCTGGTAGTC
>469
CCTACGGGGGCTGCAGTGGGGAATATTGGACAATGGGGGAAACCCTTATCCAGCAATGCCGCGTTTGTGAAGAAGGCCTT
CGGGTTGTAAAGCACTTTCGGTGGGGAAGAAATTCTTAAGAGTAATATCCTTGGGCGTTGACGTTACCCACAGAAGAAGC
ACTGGCTAACTCTGTGCCAGCAGCCACGGTAATACAGAGGGGGGAAGCGTTAAGCGGAATCACTGGGCGTAACGCGCGCG
TAGGTGGATATTTAAGTCGGATGTGACAGCCCGAGGCTTAACTTAGGGAGTGCACCCGATACTGGGGGTCTCGAGTATGG
TAGGGGGAAGTGGAATTTCCGGTGCAGCGGGGAAATGCGTAGATATCGGGAGGAACACCAGTGGCGAAGGCGACTTCCTG
GACGAATACTGACGCTGAGGCGCGAAAGCGGGGGGAGCAAACAGGATTAGATACCCGGGTAGTC
>470
GCTACGGGTGGCAGCAGTGGGGAATATTGCACAATGGGCGCAAGCCTGATGCAGCGACGCCGCGTGAGGGATGACGGCCT
TCGGGTTGTAAACCTCTTTCAGCAGGGAAGAAGCCTTCGGGTGACGGTACCTGCAGAAGAAGCACCGGCTAACTACGTGC
CAGCAGCCGCGGTAATACGTAGGGTGCGAGCGTTGTCCGGAATTATTGGGCGTAAAGAGCTCGTAGGCGGCCTGTCGCGT
CGGATGTGAAAGCCCGGGGCTTAACCCCGGGTCTGCATTCGATACGGGCAGGCTAGAGTTCGGCAGGGGAGATCGGAATT
CCTGGTGTAGCGGTGAAATGCGCAGATATCAGGAGGAACACCGGTGGCGAAGGCGGATCTCGGGGCCGATACTGACGCTG
AGGAGCGAAAGCATGGGGAGCGAACAAGATTAGATACCCGAGTATC
>471
CCTACGGGCGGCTGCAGTGGGGAATATTGGACAATGGGCGCAAGCCTGATCCAGCGACGCCGCGTGAGTGAAGAAGGCCT
TCGGGTTGTAAAGCTCTTTTAGTGGGGAAGATAATGACGGTACCCACAGAAAAAGCCCCGGCTAACTTCGTGCCAGCAGC
CGCGGTAATACGAAGGGGGCTAGCGTTACTCGGAATTATTGGGCGTAAAGCGTGCGTAGGCTGCTTAGTAAGTCAAAAGT
GAAAGCCTTGGCTCAACCTAAGAATTGCTTTTGAAACTGCTGAGCTTGAGTACTGTAGGGGATAGCGGAATTCCTAGTGT
AGGGGTGAAATTCGTAGATATTAGGAGGAACACCGGAGGCGAAAGCGGTTATCTGGACAGTCACTGACGCTGTTGCACGA
AAGCGTGGGGAGCAAACAGGATTAGATACCCCGGTAGTC
>472
CCTACGGGGGGCAGCAGTGGGGAATATTGGACAATGGGCGCAAGCCTGATCCAGCTATGCCGCGTGAGTGAGGAAGGCCT
TAGGGTTGTAAAACTCTTTCAGTAGGGAAGATAATGACGGTACCTACAGAAGAAGTCCCGGCAAACTCCGTGCCAGCAGC
CGCGGTAATACGGAGGGGGCAAGCGTTGTTCGGAATTATTGGGCGTAAAGGGCATGTAGGCGGTTCTATAAGTTAAGGGT
GAAATGCCAGGGCTCAACCCTGGAGCTGCTCTTAATACTGTAGGACTAGAGTCCGGAAGAGGATAGCGGAATTCCTAGTG
TAGAGGTGAAATTCGTAGATATTAGGAGGAACACCAGTGGCGAAGGCGGCTTTCTGGTCCGGTACTGACGCTGAGGTGCG
AAAGCGTGGGGAGCAAACAGGATTAGATACCCGTGTAGTC
>473
ACTACGGGCGGCTGCAGTGGGGAATATTGCACAATGGGCGGAAGCCTGATGCAGCGACGCCGCGTGAGGGATGACGGCCT
TCGGGTTGTAAACCTCTTTCGACAGGGACGAAGCGCAAGTGACGGTACCTGTAGAAGAAGCACCGGCCAACTACGTGCCA
GCAGCCGCGGTAATACGTAGGGTGCGAGCGTTGTCCGGAATTACTGGGCGTAAAGAGCTTGCAGGCGGCTTGTCGCGTCG
ATCGTGAAAACTCACCGCTCAACTGTGAGCTTGCGGTCGATACGGGCAGGCTTGAGTACTGCAGGGGAGACTGGAATTCC
TGGTGTAGCGGTGAAATGCGCAGATATCAGGAGGAACACCGGTGGCGAAGGCGGGTCTCTGGGCAGTAACTGACGCTGAG
AAGCGAAAGCGTGGGTAGCGAACAAGATTAGATACCCGTGTAGTC
>474
ACTACGGGCGGCAGCAGTGGGGAATATTGGACAATGGGGGAAACCCTGATCCAGCAATGCCGCGTGTGTGAAGAAGGCCT
TCGGGTTGTAAAGCACTTTCGGTGGGGAAGAAATTCTTAAGGGTAATATCCTTGGGCGTTGACGTTACCCACAGAAGAAG
CACTGGCTAACTCTGTGCCAGCAGCCGCGGTAATACAGAGAGTGCAAGCGTTAATCGGAATCACTGGGCGTAAAGCGCGC
GTAGGTGGATATTTAAGTCGGATGTGAAAGCCCTAGGCTTAACTTAGGAATTGCACCCGATACTGGGTGTCTCGAGTATG
GTAGAGGGAAGTGGAATTTCCGGTGTAGCGGTGAAATGCGTAGATATCGGAAAGAACACCAGTGGCGAAGGCGACTTCCT
GGACCAATACTGACACTGAGGCGCGAAAGCGTGGGGAGCAAACAGGATTAGATACCCCAGTAGTC
>475
CCTACGGGCGGCAGCAGTGGGGAATATTGGACAATGGGCGCAAGCCTGATCCAGCGACGCCGCGTGAGTGAAGAAGGCCT
TCGGGTTGTAAAGCTCTTTTAGTGGGGAAGATAATGACGGTACCCACAGAAAACGCCCCGGATAACTTCGTGAGAGCAGC
CGCGGTCATACGACGGGCGCTAGAGTTACTCGGAATGATTGGGCGTAAAGCGTGCGTAGGCGGCTTGGTAAGTCAAAAGT
GAAAGCCTTTGGCTCAACCTAAGAATTGCTTTTGAAACTGCTGAGCTTGAGTACTGTAGAGGATAGCGGAATTCCTAGTG
TAGGGGTGAAATTCGTAGATATTAGGAGGAACACCGGAGGCGAAAGCGGTTATCTGGACAGTCACTGACGCTGTTGCACG
AAAGCGTGGGGAGCAAACAGGATTAGATACCCCAGTAGTC
>476
ACTACGGGCGGCTGCAGTGGGGAATATTGGACAATGGGCGCAAGCCTGATCCAGCTATGCCGCGTGAGTGAGGAAGGCCT
TAGGGTTGTAAAACTCTTTCAGTAGGGAAGATAGTGACGGTACCTACAGAAGAAGTCCCGGCAAACTCCGTGCCAGCAGC
CGCGGTAATACGGAGGGGGCAAGCGTTGTTCGGAATTATTGGGCGTAAAGGGCATGTAGGCGGTTCTATAAGTTAAGGGT
GAAATGCCAGGGCTCAACCCTGGAGCTGCTCTTAATACTGTAGGACTAGCGTCCGGAAGAGGATAGCGGAATTCCTAGTG
TAGAGGTGAAATTCGTAGATATTAGGAGGAACACCAGTGGCGAAGGCGGCTTGCTGGGCCGGTACTGACGCTGAGGTGCG
AAAGCGTGGGGAGCAAACAGGATTAGATACCCGAGTAGTC
>477
TCTACGGGCGGCTGCAGTGGGGAATATTGGACAATGGGGGAAACCCTGATCCAGCAATGCCGCGTGTGTGAAGAAGGCCT
TCGGGTTGTAAAGCACTTTCGGTGGGGAAGAAATTCTTAAGGGTAATATCCTTGGGCGTTGACGTTACCCACAGAAGAAG
CACTGGCTAACTCTGTGCCAGCAGCCGCGGTAATACAGAGAGTGCAAGCGTTAATCGGAATCACTGGGCGTAAAGCGCGC
GTAGGTGGATAGTGAAGTCGGATGTGAAAGCCCTAGGCTTAACTTAGGAATTGCACCCGATACTGGGTGTCTCGATTATG
GTAGAGGGAATTGGAATTTCCGGTGTAGCGGTGAAATGCGTAGATATCGGAAAGAACACCAGTGGCGAAGGCGACTTCCT
GGACCAATACTGACACTGAGGCGCGAAAGCGTGGGGAGCAAACAGGATTAGATACCCGAGTAGTC
>478
CCTACGGGCGGCTGCAGTGGGGAATATTGGACAATGGGCGCAAGCCTGATCCAGCGACGCCGCGTGAGTGAAGAAGGCCT
TCGGGTTGTAAAGCTCTTTTAGTGGGGAAGATAATGACGGTACCCACAGAAAAAGCCCCGGCTAACTTCGTGCCAGCAGC
CGCGGTAATACGAAGGGGGCTAGCGTTACTCGGAATTATTGGGCGTAAAGCGTGCGTAGGCTGCTTAGTAAGTCAAAAGT
GAAAGCCTTGGGCTCAACCTAAGAATTGCTTTTGAAACTGCTGAGCTTGAGTACTGTAGGGGATAGCGGAATTCCTAGTG
TAGGGGTGAAATTCGTAGATATTAGGAGGAACACCGGAGGCGAGAGCGGTTATCTGGACAGTCACTGACGCTGTTGCACG
AAAGCGTGGGGAGCAAACAAGATTAGATACCCTGGTAGTC
>479
CCTACGGGAGGCAGCAGTGGGGAATATTGGACAATGGGCGGAAGCCTGATCCAGCAACGCCGCGTGAGGGATGACGGCCT
TCGGGTTGTAAACCTCTTTCAGTACCGACGAAGCTAACGTGACGGTAGGTACAGAAGAAGCACCGGCCAACTACGTGCCA
GCAGCCGCGGTAATACGTAGGGTGCGAGCGTTGTCCGGAATTATTGGGCGTAAAGGGCTCGTAGGCGGTTTGTCGCGTCG
GGAGTGAAAACACCGTGCTTAACACGGTGCTTGCTTTCGATACGGGCAGACTAGAGGCATGCAGGGGAGAGCGGAATTCC
TGGTGTAGCGGTGAAATGCGCAGATATCAGGAGGAACACCGGTGGCGAAGGCGGTTCTCTGGGCATGTACTGACGCTGAG
GAGCGAAAGTGTGGGGAGCGAACAGGATTAGATACCCGAGTAGTC
>480
CCTACGGGAGGCAGCAGTGGGGAATACTGGACAATGGGCGCAAGCCTGATCCAGCTATGCCGCGTGAGTGAGGAAGGCCT
TAGGGTTGTAAAACTCTTTCAGTAGGGAAGATAATGACGGTACCTACAGAAGAAGTCCCGGCAAACTCCGTGCCAGCAGC
CGCGGTAATACGGAGGGGGCAAGCGTTGTTCGGAATTATTGGGCGTAAAGGGCATGTAGGCGGTTCTATAAGTTAAGGGT
GAAATGCCAGGGCGCAACCCTGGAGCTGCTCTTAATACTGTAGGACTAGAGTCCGGGAGAGGATAGCAGAATTCCTAGTG
TAGAGGTGAAATTCGTAGATATTAGGAGGAACACCAGTGGCGAAGGCGGCTTTCTGGTACGGTACTGACGCTGAGGTGCG
AAAGCGTGGGGAGCAAACAAGATTAGATACCCGGGTAGTC
>481
CCTACGGGTGGCAGCAGTGGGGAATATTGGACAATGGGCGCAAGCCTGATCCAGCGACGCCGCGTGAGTGAAGAAGGCCT
TCGGGTTGTAAAGCTCTTTTAGTGGGGAAGATAATGACGGTACCCACAGAAAAAGCCCCGGCTAACTTCGTGCCAGCAGC
CGCGGTAATACGAAGGGGGCTAGCGTTACTCGGAATTATTGGGCGTAAAGCGTGCGTAGGCTGCTTAGTAAGTCAAAAGT
GAAAGCCTTGGGCTCAACCTAAGAATTGCTTTTGAAACTGCTGAGCTTGAGTACTGTAGGGGATAGCGGAATTCCTAGTG
TAGGGGTGAAATTCGTAGATATTAGGAGGAACACCGGAGGCGAAAGCGGTTATCTGGACAGTCACTGACGCTGTTGCACG
AAAGCGTGGGGAGCAAACAGGATTAGATACCCGAGTAGTC
>482
CCTACGGGTGGCAGCAGTGGGGAATATTGGACAATGGGCGCAAGCCTGATCCAGCGACGCCGCGTGAGTGAAGAAGGCCT
TCGGGTTGTAAAGCTCTTTTAGTGGGGAAGATAATGACGGTACCCACAGAAAAAGCCCCGGCTAACTTCGTGCCAGCAGC
CGCGGTAATACGAAGGGGGCTAGCGTTACTCGGAATTATTGGGCGTAAAGCGTGCGTAGGCTGCTTAGTAAGTCAAAAGT
GAAAGCCTTGGGCTCAACCTAAGAATTGCTTTTGAAACTGCTGAGCTTGAGTACTGTAGGGGATAGCGGAATTCCTAGTG
TAGGGGTGAAATTCGTAGATATTAGGAGGAACACCGGAGGCGAAAGCGGTTATCTGGACAGTCACTGACGCTGTTGCACG
AAAGCGTGGGGAGCAAACAGGATTAGATACCCCGGTAGTC
>483
CCTACGGGGGGCAGCAGTGGGGAATATTGCACAATGGGCGCAAGCCTGATGCAGCGACGCCGCGTGAGGGATGACGGCCT
TCGGGTTGTAAACCTCTTTCAGCAGGGAAGAAGCCTTCGGGTGACGGTACCTGCAGAAGAAGCACCGGCTAACTACGTGC
CAGCAGCCGCGGTAATACGTAGGGTGCGAGCGTTGTCCGGAATTAGTGGGCGTATAGAGCTCGTAGGCGGCCTGTCGCGT
CGGATGTGAAAGCCCGGGGCTTAACCCCGGGTCTGCATTCGAGACGGGCAGGCTAGAGTTCGGCAGGGGAGATCGGAATT
CCTGGTGTAGCGGTGAAATGCGCAGATATCAGGAGGAACACCGGTGGCGAAGGCGGATCTCTGGGCCGATACTGACGCTG
AGGAGCGAAAGCATGGGGAGCGAACAAGATTAGATACCCGGGTAGTC
>484
CCTACGGGCGGCTGCAGTGGGGAATATTGGACAATGGGCGCAAGCCTGATCCAGCGACGCCGCGTGAGTGAAGAAGGCCT
TCGGGTTGTAAAGCTCTTTTAGTGGGGAAGATAATGACGGTACCCACAGAAAAAGCCCCGGCTAACTTCGTGCCAGCAGC
CGCGGTAATACGAAGGGGGCTCGCGTTACTCGGAATTATTGGGCGTAAAGCGTGCGTAGGCTGCTTAGTAAGTCAAAAGT
GAAAGCCTTGGGCTCAACCTAAGAATTGCTTTTGACACTGCTGAGCTTGAGTATTGTAGGGGATAGCGGAATTCCTAGTG
TAGGGGTGAAATTCGTAGATATTAGGAGGAACACCGGAGGCGAAAGCGGTTATCTGGGCCGTCACTGACGCTGTTGCACG
AAAGCATGGGGAGCAAACAAGATTAGATACCCTGGTAGTC
>485
ACTACGGGGGGCAGCAGTGGGGAATATTGGACAATGGGGGAAACCCTGATCCAGCAATGCCGCGTGTGTGAAGAAGGCCT
TCGGGTTGTAAAGCACTTTCGGTGGGGAAGAAATTCTTAAGGGTAATATCCTTGGGCGTTGACGTTACCCACAGAAGAAG
CACTGGCTAACTCTGTGCCAGCAGCCGCGGTAATACAGAGAGTGCAAGCGTTAATCGGAATCACTGGGCGTAAAGCGCGC
GTAGGTGGATATTTAAGTCGGATGTGAAAGCTCTAGGCTTAACTTAGGAATGGCACCCGATACTGGGTGTCTCGAGTATG
GTAGAGGGAAGTGGAATTTCCGGTGTAGCGGTGAAATGCGTAGATATCGGAAAGAACACCAGTGGCGAAGGCGACTTCCT
GGACCAATACTGACACTGAGGCGCGAAAGCGTGGGGAGCAAACAGGATTAGATACCCGAGTAGTCC
>486
ACTACGGGGGGCAGCAGTGGGGAATATTGCACAATGGGCGCAAGCCTGATGCAGCGACGCCGCGTGAGGGATGACGGCCT
TCGGGTTGTAAACCTCTTTCAGCAGGGAAGAAGCCTTCGGGTGACGGTACCTGCAGAAGAAGCACCGGCTAACTACGTGC
CAGCAGCCGCGGTAATACGTAGGGTGCGAGCGTTGTCCGGAATTGTTGGGCGTATAGAGCTCGTAGGCGGCCTGTCGCGT
CGGATGTGAAAGCCCGGGGCTTAACCCCGGGTCTGCATTCGATACGGGCAGGCTAGAGTTCGGCAGGGGAGATCGGAATT
CCTGGTGTAGCGGTGAAATGCGCAGATATCAGGAGGAACACCGGTGGCGAAGGCGGATCTCTGGGCCGATACTGACGCTG
AGGAGCGAAAGCATGGGGAGCGAACAAGATTAGATACCCGGGTAGTC
>487
CTACGGGTGGCTGCAGTGGGGAATATTGCACAATGGGCGCAAGCCTGATGCAGCGACGCCGCGTGAGGGATGACGGCCTT
CGGGTTGTAAACCTCTTTCAGCAGGGAAGAAGCCTTCGGGTGACGGTTCCTGCAGAAGAAGCACCGGCTAACTACGTGCC
AGCAGCCGCGGTAATACGTAGGGTGCGAGCGTTGTCCGGAATTATTGGGCGTAAGGAGCTCGTAGGCGGCCTGTCGCGTC
GGATGTGAAAGCCCGGGGCTTAACCCCGGGTCTGCATTCGATACGGGCAGGCTAGAGTTCGGCAGGGGAGATCGGAATTC
CTGGTGTAGCGGTGAAATGCGCAGATATCAGGAGGGACACCGGTGGCGAAGGCGGATCTCTGGGCCGATACTGACGCTGA
GGAGCGAAAGCATGGGGAGCGAACAGGATTAGATACCCGAGTAGTC
>488
CTACGGGTGGCTGCAGTGGGGAATATTGCACAATGGGCGCAAGCCTGATTCAGCGACGCCGCGTTAGGGATTACGGCCTT
CGGGTTTTAAACCTCTTTCATCAGGGAAGAAGCCTTCGGGTGACGGTTCCTGCAGAAGAAGCACCGGCTAACTACGTGCC
AGCAGCCGCGGTAATACGTAGGGTGCGAGCGTTGTCCGGAATTAATGGGCGTAAGGAGCTCGTAGGCGGCCTGTCGCGTC
GGATGTGAAAGCCCGGGGCTTAACCCCGAGTCTGCATTCGATACGGGCAGGCTAGAGTGCGGCAGGGGAGATCGGAATTC
CTGGTGTAGCGGTGAAATGCGCAGATATCAGGAGGGACACCGGTGGCGAAGGCGGATCTCTGGGCCGATACTGACGCTGA
GGAGCGAAAGCATGGGGAGCGAACAGGATTAGATACCCGAGTAGTC
>489
CCTACGGGCGGCTGCAGTGGGGAATATTGGACAATGGGCGCAAGCCTGATCCAGCGACGCCGCGTGAGTGAAGAAGGCCT
TCGGGTTGTAAAGCTCTTTTAGTGGGGAAGATAATGACGGTACCCACAGAAAAAGCCCCGGCTAACTTCGTGCCAGCAGC
CGCGGTAATACGAAGGGGGCTAGCGTTACTCGGAATTATTGGGCGTAAAGCGTGCGTAGGCTGCTTAGTAAGTCAAAAGT
GAAAGCCTTGGGCTCAACCTAAGAATTGCTTTGGAAACTGCTGAGCTTGAGTACTGTAGGGGATAGCGGAATTCCTAGTG
TAGGGGTGAAAGTCGTAGATATTAGGAGGAACACCGGAGGCGAAAGCGGTTATCTGGACAGTCACTGACGCTGTGGCACG
AAAGCGTGGGGAGCAAACAGGATTAGATACCCCGAGTAGTC
>490
CCTACGGGAGGCAGCAGTGGGGAATATTGCACAATGGGCGCAAGCCTGATGCAGCGACGCCGCGTGAGGGATGACGGCCT
TCGGGTTGTAAACCTCTTTCAGCAGGGAAGAAGCCTTCGGGTGACGGTACCTGCAGAAGAAGCACCGGCTAACTACGTGC
CAGCAGCCGCGGTAATACGTAGGGTGCGAGCGTTGTCCGGAATTATTGGGCGTAAACAGCTCGTAGGCGGCCTGTCGCGT
CGGAGGTGAAAGCCCGGGGCTTAACCCCGGGTCTGCATTCGATACGGGCAGGCTAGAGTTCGGCAGGGGAGATCGGAAGT
CCTGGTGTAGCGGTGAAATGCGCAGATATCAGGAGGAACACCGGTGGCGAAGGCGGATCTCTGGGCCGATACTGACGCTG
AGGAGCGAAAGCATGGGGAGCGAACAGGATTAGATACCCGAGTAGTC
>491
ACTACGGGCGGCTGCAGTGGGGAATATTGCACAATGGGGGAAACCCTGATGCAGCAACGCCGCGTGAGTGATGACGGTCT
TCGGATTGTAAAGCTCTGTCTTTAGGGACGATAATGACGGTACCTAAGGAGGAAGCCACGGCTAACTACGTGCCAGCAGC
CGCGGTAATACGTAGGTGGCAAGCGTTGTCCGGATTTACTGGGCGTAAAGGGAGCGTAGGTGATATTTAAGTGGGATGTG
AAATACTCGGGCTTAACCTGGGTGCTGCATTCCAAACTGGATATCTAGAGTGCAGGAGAGGAAAGGAGAATTCCTAGTGT
AGCGGTGAAATGCGTAGAGATTAGGAAGAATACCAGTGGCGAAGGCGCCTTTCTGGACTGTAACTGACACTGAGGCTCGA
AAGCGTGGGGAGCAAACAAGATTAGATACCCGTGTAGTC
>492
CCTACGGGCGGCTGCAGTGGGGAATATTGGACAATGGGGGAAACCCTGATCCAGCAATGCCGCGTGTGTGAAGAAGGCCT
TCGGGTTGTAAAGCACTTTCGGTGGGGAAGAAATTCTTAAGGGTAATATCCTTGGGCGTTGACGTTACCCACAGAAGAAG
CACTGGCTAACTCTGTGCCAGCAGCCGCGGTAATACAGAGAGTGAAAGCGTTAATCGGAATCACTGGGCGTACAGCGCGC
GTTGGTGGATATTTATGTCGGATGTGAAAGCCCTAGGCTTAACTTAGGAATTGCACCCGATACTGGGTGTCTCGAGTATG
GTAGAGGGAAGTGGAATTTCCGGTGTAGCGGTGAAATGCGTAGATATCGGAAAGAACACCAGTGGCGAAGGCGACTTCCT
GGACCAATACTGACACTGAGGCGCGAAAGAGTGGGGAGCAAACAAGATTAGATACCCGGGTAGTC
>493
ACTACGGGTGGCTGCAGTGGGGAATATTGCACAATGGGCGCAAGCCTGATGCAGCGACGCCGCGTGAGGGATGACGGCCT
TCGGGTTGTAAACCTCTTTCAGCAGGGAAGAAGCCTTCGGGTGACGGTACCTGCAGAAGAAGCACCGGCTAACTACGTGC
CAGCAGCCGCGGTAATACGTAGGGTGCGAGCGTTGTCCGGAATTATTGGGCGTAAAGAGCTCGTAGGCGGCCTGTCGCGT
CGGAGGTGAAAGCCCGGGGCTTAACCCCGGGTCTGCATTCGATACGGGCAGGCTAGAGTTCGGCAGGGGAGATCGGAATT
CCTGGTGTAGCGGTGAAATGCGCAGATATCAGGAGGAACACCGGTGGCGAAGGCGGATCTCGGGGCCGATACTGACGCTG
AGGAGCGAAAGCATGGGGAGCGAACGGATTAGATACCCCTGTAGTC
>494
CCTACGGGTGGCAGCAGTGGGGAATATTGGACAATGGGCGCAAGCCTGATCCAGCGACGCCGCGTGAGTGAAGAAGGCCT
TCGGGTTGTAAAGCTCTTTTAGTGGGGAAGATAATGACGGTACCCACAGAAAAAGCCCCGGCTAACTTCGTGCCAGCAGC
CGCGGTAATACGAAGGGGGCTAGCGTTACTCGGAATTATTGGGCGTAAAGCGTGCGTAGGCTGCTTAGTAAGTCAAAAGT
GAAAGCCTTGGGCTCAACCTAAGAATTGCTTTTGAGACTGCTGAGCTTGAGTACTGTAGGGGATAGCGGAATTCCTAGTG
TAGGGGTGAAATTCGTAGATATTAGGAGGAACACCGGAGGCGAAAGCGGTTATCTGGACAGTCACTGACGCTGTTGCACG
AAAGCGTGGGGAGCAAACAGGATTAGATACCCTAGTAGTC
>495
CCTACGGGCGGCTGCAGTGGGGAATATTGGACAATGGGCGCAAGCCTGATCCAGCGACGCCGCGTGAGTGAAGAAGGCCT
TCGGGTTGTAAAGCTCTTTTAGTGGGGAAGATAATGACGGTACCCACAGAAAAAGCCCCGGCTAACTTCGTGCCAGCAGC
CGCGGTAATACGAAGGGGGCTAGCGTTACTCGGAATTATTGGGCGTAAAGCGTGCGTAGGCTGCTTAGTATGTCAAAAGT
GAAAGCCTTGGGCTCAACCTAAGAATTGCTTTTGAAACTGCTGAGCTTGAGTACTGTAGGGGATAGCGGAATTCCTAGTG
TAGGGGTGAAATTCGGAGATATTAGGAGGAACACCGGAGGCGAAGGCGGTTATCTGGACAGTCACTGACGCTGGTGCACG
AAAGCGTGGGGAGCAAACAGGATTAGATACCCGAGTAGTC
>496
CCTACGGGGGGCAGCAGTGGGGAATATTGCACAATGGGCGAAAGCCTGATGCAGCGACGCCGCGTGGGGGATGACGGCCT
TCGGGTTGTAAACCCCTTTCAGTAGGGAAGAAGCGAAAGTGACGGTACCTGCAGAAGAAGCGCCGGCTAACTACGTGCCA
GCAGCCGCGGTAATACGTAGGGCGCAGGCGTTGTCCGGAATTATTGGGCGTAAAGAGCTCGTAGGTGGCTTGTCGCGTCT
GCCGTGAAAACCCGAGGCTCAACCTCGGGCGTGCGGTGGGTACGGGCGGGCTAGAGTGTGGTAGGGGAGACTGGAACTCC
TGGTGTAGCGGTGAAATGCGCAGATATCAGGAAGAACACCGATGGCGAAGGCAGGTCTCTGGGCCATTACTGACACTGAG
GAGCGAAAGCATGGGTAGCGAACAAGATTAGATACCCGTGTAGTC
>497
CCTACGGGCGGCTGCAGTGGGGAATATTGGACAATGGGGGAAACCCTTATCCAGCACTGCCGCGTGTGTGAAGAAGGCCT
TCGGGTTTTAAAGCACTTTCGGTTGGGAAGAAATTCTTAAGGGTAATATCCTTGGGCGTTGACGTTACCCACAGAAGAAG
CACTGGCTAACTCTGTGCCAGCAGCCGCGGTAATACAGAGACTGCAAGCGTTAATCGGAATCACTGGGCGTAGAGCGCGC
GTAGGTGGATATTTAAGTCGGATGTGAAAGCCCTAGGCTTAACTTAGGAATTGCACCCGATACTGGGTGGCTCGAGTATG
GTAGAGGGAAGTGGAATTTCCGGTGTAGCGGTGAAATGCGTAGATATCGGAAAGAACACCGGTGGCGAAGGCGACGTCCG
GGACGAAAACTGACAATGAGGCGCGAAAGAGGGGGGAGCAAACAAGATTAGATACCCGGGTAGTC
>498
CCTACGGGTGGCAGCAGTGGGGAATATTGGACAATGGGCGCAAGCCTGATCCAGCGACGCCGCGTGAGTGAAGAAGGCCT
TCGGGTTGTAAAGCTCTTTTAGTGGGGAAGATAATGACGGTACCCACAGAAAAAGCCCCGGCTAACTTCGTTCCAGCAGC
CGCGGTAATACGAAGGGGGCTAGCGTTACTCGGAGTGATTGGGCGTAAAGCGTGCGTAGGCGGATTGGTAAGTCAAGAGT
GAAATCCTTGGGCTCAACCTAAGAATTGCTTTTGAGACTGTTGAGCTTGAGTACTGTAGAGGAAAGCGGAATGCCTAGTG
TAGGGGTGAAATTCGTAGATATTAGGAGGAACACCGGTGGCGAAAGCAGTTATCTGGACAGTCACTGACGCTGATGCACG
AAAGCGTGGGGAGCAAACAGGATTAGATACCCTAGTAGTC
>499
CCTACGGGCGGCTGCAGTGGGGAATATTGGACAATGGGGGAAACCCTGATCCAGCAATGCCGCGTGTGTGAAGAAGGCCT
TCGGGTTGTAAAGCACTTTCGGTGGGGAAGAAATTCTTAAGGGTAATATCCTTGGGCGTTGACGTTACCCACAGAAGAAG
CACTGGCTAACTCTGTGCCAGCAGCCGCGGTAATACAGAGAGTGCAAGCGTTAATCGGAATCACTGGGCGTAAAGCGCGC
GTAGGTGGATATTTAAGTCGGATGTGAAAGCCCTAGGCTTAACTTAGGAATTGCACCCGATACTGGGTGTCTCGAGTATG
GTAGAGGGAAGTGGAATTTCCGGTGTAGCGGTGAAATGCGTAGATATCGGAGAGAACACCAGTGGCGAAGGCGACTTCCT
GGACCAATACTGACACTGAGGCGCGAAAGCGTGGGGAGCAAACAGGATTAGATACCCCAGTAGTCC
>500
CCTACGGGGGGCAGCAGTGGGGAATATTGGACAATGGGCGCAAGCCTGATCCAGCTATGCCGCGTGAGTGAGGAAGGCCT
TAGGGTTGTAAAACTCTTTCAGTAGGGAAGATAATGACGGTACCTACAGAAGAAGTCCCGGCAAACTCCGTGCCAGCAGC
CGCGGTAATACGGAGGGGGCAAGCGTTGTTCGGAATTATTGGGCGTAAAGGGCATGTAGGCGGTTCTATAAGTTAAGGGT
GAAATGCCAGGGCTCAACCCTGGAGCTGCTCTTAATACTGTAGGACTAGAGTCCGGAAGAGGATAGCGGAATTCCTAGTG
TAGAGGTGAAATTCGTAGATATTAGGAGGAACACCAGTGGCGAAGGCGGCTTTCTGGTCCGGTACTGACGCTGAGGTGCG
AAAGCGTGGGGAGCAAACAGGATTAGATACCCTGGTAGTC
>501
CCTACGGGTGGCTGCAGTGGGGAATATTGGACAATGGGCGCAAGCCTGATCCAGCGACGCCGCGTGAGTGAAGAAGGCCT
TCGGGTTGTAAAGCTCTTTTAGTGGGGAAGATAATGACGGTACCCACAGAAAAAGCCCCGGCTAACTTCGTGCCAGCAGC
CGCGGTAATACGAAGGGGGCTAGCGTTACTCGTAATTATTGGGCGTAAAGCGTGCGTAGGCTGCGTAGTAAGTCAAAAGT
GAAAGCCTTGGGCTCAACCTAAGAATTGCTTTTGAAACTGCTGAGCTTGAGTACTGTAGGGGATAGCGGAATTCCTAGTG
TAGGGGTGAAATTCGTAGATATTAGGAGGAACACCGGAGGCGAAAGCGGTTATCTGGACAGTCACTGACGCTGTTGCACG
AAAGCGTGGGGAGCAAACAGGATTAGATACCCCAGTAGTC
>502
ACTACGGGCGGCTGCAGTGGGGAATATTGGACAATGGGGGAAACCCTGATCCAGCAATGCCGCGTGTGTGAAGAAGGCCT
TCGGGTTGTAAAGCACTTTCGGTGGGGAAGAAATTCTTAAGGGTAATCTCCTTGGGCGTTGACGTTACCCACAGAAGAAG
CACTGGCTAACTCTGTGCCAGCAGCCGCGGTAATACAGAGAGTGCAAGCGTTAATCGGAATCACTGGGCGTAAAGCGCGC
GTAGGTGGAGATTTAAGTCGGATGTGAAAGCCCTAGGCTTAACTTAGGAATTGCACCCGATACTGGGTGTCTCGAGTATG
GTAGAGGGAAGTGGAATTTCCGGTGTAGCGGTGAAATGCGTAGATATCGGAAAGAACACCGGTGGCGAAGGCGACTTACT
GGACCAATACTGACACTGAGGCGCGAAAGCGTGGGGAGCAAACAAGATTAGATACCCGGGTAGTC
>503
CCTACGGGAGGCAGCAGTGGGGAATATTGGACAATGGGCGCAAGCCTGATCCAGCGACGCCGCGTGAGTGAAGAAGGCCT
TCGGGTTGTAAAGCTCTTTTAGTGGGGAAGATAATGACGGTACCCACAGAAAAAGCCCCGGCTAACTTCGTGCCAGCAGC
CGCGGTAATACGAAGGGGGCTAGCGTTACTCGGAATTATTGGGCGTAAAGCGTGCGTAGGCTGCTTAGTAAGTCAAAAGT
GAAAGCCTTAGGCTCAACCTAAGAATTGCTTTTGAAACTGCTGAGCTTGAGTACTGTAGGGGATAGCGGAATTCCTAGTG
TAGGGGTGAAATTCGTAGATATTAGGAGGAACACCGGAGGCGAAAGCGGTTATCTGGACAGTCACTGACGCTGTTGCACG
AAAGCGTGGGGAGCAAACAAGATTAGATACCCCGGTAGTC
>504
CCTACGGGTGGCTGCAGTGGGGAATATTGGACAATGGGCGCAAGCCTGATCCAGCGACGCCGCGTGAGTGAAGAAGGCCT
TCGGGTTGTAAAGCTCTTTTAGTGGGGAAGATAATGACGGTACCCACAGAAAAAGCCCCGGCTAACTTCGTGCCAGCAGC
CGCGGTAATACGAAGGGGGCTAGCGTTACTCGTAATTATTGGGCGTAAAGCGTGCGTAGGCTGCTTAGTAAGTCAAAAGT
GAAAGCCTTGGGCTCAACCTAAGAATTGCTTTTGAAACTGCTGAGCTTGAGTACTGTAGGGGATAGCGGAATTCCTAGTG
TAGGGGTGAAATTCGTAGATATTAGGAGGAACACCGGAGGCGAAAGCGGTTATCTGGACAGTCACTGACGCTGTTGCACG
AAAGCGTGGGGAGCAAACAGGATTAGATACCCCAGTAGTC
>505
ACTACGGGGGGCTGCAGTGGGGAATATTGGACAATGGGGGCAACCCTGATCCGGCGACGCCGCGTGAGTGAAGAAGTATT
TCGGTATGTAAAGCTCTATCAGCAGGGAAGATAATGACAGTACCTGACTAAGAAGCCCCGGCTAACTACGTGCCAGCAGC
CGCGGTAATACGTAGGGGGCAAGCGTTATCCGGATTTACTGGGTGTAAAGGGAGCGTAGACGGCCAGGTAAGTCAGGTGT
GAAAGCCCGGGGCTCAACCCCGGGACTGCACTTGAAACTATTTGGCTAGAGTGTCGGAGAGGTAAGTGGAATTCCTAGTG
TAGCGGTGAAATGCGTAGATATTAGGAGGAACACCAGTGGCGAAGGCGGCTTACTGGACGATAACTGACGTTGAGGCTCG
AGAGCGTGGGGAGCAAACAAGATTAGATACCCTTGTAGTC
>506
CCTACGGGGGGCTGCAGTGGGGAATATTGCACAATGGGGGAAACCCTGATGCAGCGACGCAGCGTGCGGGATGACGGCCT
TCGGGTTGTAAACCGCTTTCAGCAGGGAAGAAGCGAAAGTGACGGTACCTGCAGAAGAAGTACCGGCTAACTACGTGCCA
GCAGCCGCGGTAATACGTAGGGTACGAGCGTTGTCCGGAATTATTGGGCGTAAAGAGCTCGTAGGTGGTTGGTCACGTCT
GCTGTGGAAACGCAACGCTTAACGTTGCGCGTGCAGTGGGTACGGGCTGACTAGAGTGCAGTAGGGGAGGCTGGAATTCC
TGGTGTAGCGGTGAAATGCGCAGATATCAGGAGGAACACCGGGGGCGAGGGCGGGACGCTGGGCTGTAACTGACACTGAG
GAGCGAAAGCATGGGGAGCGAACAGGATTAGATACCCCGGTAGTC
>507
CCTACAGGCGGCTGCAGTGGGGAATATTGCGCAATGGGGGAAACCCTGACGCAGCGACGCCGCGTGAGCGAAGAAGGCCT
TCGGGTCGTAAAGCTCTGTTTTAGGGGACGAGAGGCAAAGGGAGTAATATGCCCTTTGTAGGACGGTACCCTAAGAGGAA
GCCCCGGCTAACTACGTGCCAGCAGCCGCGGTAAGACGTAGGGGGCGAGCGTTGTCCGGAATTACTGGGCGTAAAGAGCA
CGTAGGCGGGCGATTAAGTCAGATGTGAAAGACCGGGGCTCAACCCCGGGGTTGCATTTGAAACTGATGATCTTGAGGGC
AGGAGAGGAAAGCGGAATTCCTGGTGTAGCGGTGAAATGCGTAGAAATCAGGAGGAACACCGGTGGCGAAGGCGGCTTTC
TGGACTGACCCTGACGCTGAGGTGCGAAAGCGTGGGGAGCAAACAAGATTAGATACCCCGGTAGTC
>509
CCTACGGGAGGCTGCAGTGGGGAATATTGGACAATGGGCGCAAGCCTGATCCAGCGACACCGCGTGAGTGAAGAAGGCCT
TCGGGTTGTAAAGCTCTTTTAGTGGGGAAGATAATGACGGTACCCACAGAAAAAGCCCCGGCTAACTTCGTGCCAGCAGC
CGCGGTAATACGAAGGGGGCTAGCGTTACTCGGAATTATTGGGCGTAAAGCGTGCGTAGGCTGCTTAGTAAGTCAAAAGT
GAAAGCCTTGGGCTCAACCTAAGAATTGCTTTTGAAACTGCTGAGCTTGAGTACTGTAGGGGATAGCGGAATTCCTAGTG
TAGGGGTGAAATTCGTAGATATTAGGAGGAACACCGGAGGCGAAAGCGGTTATCTGGACAGTCACTGACGCTGTTGCACG
AAAGCGTGGGGAGCAAACAAGATTAGATACCCCGGTAGTC
>510
CCTACGGGCGGCTGCAGTGGGGAATATTGGACAATGGGCGCAAGCCTGATCCAGCGACGCCGCGTGAGTGAAGAAGGCCT
TCGGGTTGTAAAGCTCTTTTAGTGGGGAAGATAATGACGGTACCCACAGAAAAAGCCCCGGCTAACTTCGTGCCAGCAGC
CGCGGTAATACGAAGGGGGCTAGCGTTACTCGGAATTATTGGGCGTAAAGCGTGCGTAGGCTGCTTAGTAAGTCAAAAGT
GAAAGCCTTGGGCTCAACCTAAGAATTGCTTTTGAAACTGCTGAGCTTGAGTACTGTAGGGGAGAGCGGAATTCCTAGTG
TAGGGGTGAAATTCGTAGATATTAGGAGGAACACCGGAGGCGAAAGCGGTTATCTGGACAGTCACTGACGCTGGTGCACG
AAAGCGTGGGGAGCAAACAAGATTAGATACCCGGGTAGTC
>511
CCTACGGGAGGCAGCAGTGGGGAATATTGCACAATGGGCGCAAGCCTGATGCAGCGACGCCGCGTGAGGGATGACGGCCT
TCGGGTTGTAAACCTCTTTCAGCAGGGAAGAAGCCTTCGGGTGACGGTACCTGCAGAAGAAGCACCGGCTAACTACGTGC
CAGCAGCCGCGGTAATACGTAGGGTGCGAGCGTTGTCCGGAATTATTGGGCGTAAAGAGCTCGTAGGCGGCCTGTCGCGT
CGGATGTGAAAGCCCGGGGCTTAACCCCGGGTCTGCATTCGATACGGGCAGGCTAGAGTTCGGCAGGGGAGATCGGAATT
CCTGGTGTAGCGGTGAAATGCGCAGATATCAGGAGGAACACCGGTGGCGAAGGCGGATCTCTGGGCCGATACTGACGCTG
AGGAGCGAAAGCATGGGGAGCGAACAAGATTAGATACCCTGGTAGTC
>512
CCTACGGGAGGCAGCAGTGGGGAATATTGCACAATGGGCGCAAGCCTGATGCAGCGACGCCGCGTGAGGGATGACGGCCT
TCGGGTTGTAAACCTCTTTCAGCAGGGAAGAAGCCTTCGGGTGACGGTACCTGCAGAAGAAGCACCGGCTAACTACGTGC
CAGCAGCCGCGGTAATACGTAGGGTGCGAGCGTTGTCCGGAATTATTGGGCGTAAAGAGCTCGTAGGCGGCCTGTCGCGT
CGGATGTGAAAGCCCGGGGCTTAACCCCGGGTCTGGATTCGATACGGGCAGGCTAGAGTTCGGCAGGGGAGATCGGAATT
CCTGGTGTAGCGGTGAAATGCGCAGATATCAGGAGGAACACCGGTGGCGAAGGCGGATCTCTGGGCCGATACTGACGCTG
AGGAGCGAAAGCATGGGGAGCGAACAGGATTAGATACCCTAGTAGTC
>513
CCTACGGGCGGCTGCAGTGGGGAATATTGGACAATGGGCGCAAGCCTGATCCAGCTATGCCGCGTGAGTGAGGAAGGCCT
TAGGGTTGTAAAACTCTTTCAGTAGGGAAGATAATGACGGTACCTACAGAAGAAGTCCCGGCAAACTCCGTGCCAGCAGC
CGCGGTAATACGGAGGGGGCAAGCGTTGTTCGGAATTATTGGGCGTAAAGGGCATGTAGGCGGTTCTATAAGTTAAGGGG
GAAATGCCAGGGCTCAACCCTGGAGCTGCTCTTAATACTGTAGGACTAGAGTCCGGAAGAGGATAGCGGAATTCCTAGTG
TAGAGGTGAAATTCGTAGATATTAGGAGGAACACCAGTGGCGAAGGCGGCTTTCTGGGCCGGTACTGACGCTGAGGTGCG
AAAGCGGGGGGAGCAAACAGGATTAGATACCCGTGTAGTC
>514
CCTACGGGGGGCTGCAGTGGGGAATATTGGACAATGGGCGCAAGCCTGATCCAGCTATGCCGCGTGAGTGAGGAAGGCCT
TAGGGTTGTAAAACTCTTTCAGTAGGGAAGATAATGACGGTACCTACAGAAGAAGTCCCGGCAAACTCCGTGCCAGCAGC
CGCGGTAATACGGAGGGGGCAAGCGTTGTTCGGAATTATTGGGCGTAAAGGGCATGTAGGCGGTTCTATAAGGTAAGGGT
GAAATGCCAGGGCTCAACCCTGGAGCTGCTCTAATACTGTAGGACTTGAGTCCGGAAGAGGATAGCGGAATTCCTAGTGT
AGAGGTGAAATTCGTAGATATTAGGAGGAACACCAGTGGCGAAGGCGGCTTTCTGGTCCGGTACTGACGCTGAGGTGCGA
AAGCGTGGGGAGCAAACAGGATTAGATACCCGTGTAGTC
>515
CCTACGGGCGGCTGCAGTGGGGAATATTGGACAATGGGCGCAAGCCTGATCCAGCGTCGCCGCGTGAGTGAAGAAGGCCT
TCGGGTTGTAAAGCTCTTTTAGTGGGGAAGATAATGACGGTACCCACAGAAAAAGCCCCGGCTAACCTCGTGCCAGCAGC
CGCGGTAATACGAAGGGGGCTAGCGTTACTCGGAATTATTGGGCGTAAAGCGTGCGTAGGCTGCTTAGTAAGTCAAAAGT
GAAAGCCTTGGGCTCAACCTAAGAATTGCTTTTGAAACTGCTGAGCTTGAGTACTGTAGGGGATAGCGGAATTCCTAGTG
TAGGGGTGAAATTCGTAGATATTAGGAGGAACACCGGAGGCGAAAGCGGTTATCTGGACAGTCACTGACGCTGTTGCACG
AAAGCGTGGGGAGCAAACAGGATTAGATACCCCTGTAGTC
>516
CCTACGGGCGGCAGCAGTGAGGAATATTGGTCAATGGACGGAAGTCTGAACCAGCCATGCCGCGTGCAGGAAGAATGTCC
TATGGATTGTAAACTGCTTTTGTACGGGAATAAAGATGGTTACGGGTAATCATTTGAAGGTACTGTATGAATAAGGATCG
GCTAACTCCGTGCCAGCAGCCGCGGTAATACGGAGGATCCGAGCGTTATCCGGATTTATTGGGTTTAAAGGGTGCGTAGG
CGGCACATTAAGTCAGTGGTGAAATCTTCATGCTTAACATGGAAACTGCCATTGATACTGATGAGCTTGAGTACAGATGG
AGTGGGCGGAATATGACATGTAGCGGTGAAATGCGTAGATATGTCATAGAACACCGGTCGCGAAGGCAGCTCACTAAGCT
GAGACTGACGCTGAAGCACGAAAGCGTGGGGATCAAACAGGATTAGATACCCTGGTAGTC
>517
CCTACGGGCGGCTGCAGTGGGGAATATTGGACAATGGGCGCAAGCCTGATCCAGCGACGCCGCGTGAGTGAAGAAGGCCT
TCGGGTTGTAAAGCTCTTTTATTGGGGAAAATAATGACGGTACCCACAGAAAAAGCCCCGGCTAACTTCGTGCCAGCAGC
CGCGGTAATACGAAGGGGGCTAGCGTTACTCGGAATTATTGGGCGTAAAGCGTGCGTAGGCTGCTTAGTAAGTCAAAAGT
GAAAGCCTTGGGCTCAACCTAAGAATTGCTTTTGAAACTGCTGAGCTTGAGTACTGTAGGGGATAGCGGAATTCCTAGTG
TAGGGGTGAAATTCGTAGATATTAGGAGGAACACCGGAGGCGAAAGCGGTTAGCTGGACAGGCACTGACGCTGTGGCACG
AAAGCGTGGGGAGCAAACGGAATTAGATACCCGTGTAGTC
>518
ACTACGGGCGGCTGCAGTGGGGAATATTGGACAATGGGCGCAAGCCTGATCCAGCGTCGCCGCGTGAGTGAAGAAGGCCT
TCGGGTTGTAAAGCTCTTTTAGTGGGGAAGATAATGACGGTACCCACAGAAAAAGCCCCGGCTAACCTCGTGCCAGCAGC
CGCGGTAATACGAAGGGGGCTAGCGTTACTCGGAATTAGTGGGCGTAAAGCGTGCGTAGGCTGCTTAGTAAGTCAAAAGT
GAAAGCCGTGGGCTCAACCTAAGAATTGCTTTTGAAACTGCTGAGCTTGAGTACTGTAGGGGATAGCGGAATTCCTAGTG
TAGGGGTGAAATTCGTAGATATTAGGAGGAACACCGGAGGCGAAAGCGGTTATCTGGACAGTCACTGACGCTGTTGCACG
AAAGCGTGGGGAGCAAACAGGATTAGATACCCCTGTAGTC
>519
CCTACGGGCGGCTGCAGTGGGGAATATTGCGCAATGGGCGGAAGCCTGACGCAGCGACGCCGCGTGGGGGATAACGGCCT
TCGGGTTGTAAACCTCTTTCAGCAGGGACGAAGTTGACGTGTACCTGCAGAAGAAGCGCCGGCTAACTACGTGCCAGCAG
CCGCGGTAATACGTAGGGCGCAAGCGTTGTCCGGAATTATGGGGCGTAAAGAGCTCGTAGGTGGCTGGTCGCGTCGGATG
TGAAAGCCTGCAGCTTAACTGCGGGTCTGCAGTCGATACGGGCCGGCGAGAGGTAGGTAGGGGCAAGCGGAATTCCTGGT
GTAGCGGTGAAATGCGCAGATATCAGGAGGAACACCGGTGGCGAAGGCGGCTTGCTGGGCCTTACCTGACGCTGAGGAGC
GAAAGCGTGGGGAGCGAACAGGATTAGATACCCTAGTAGTC
>520
CCTACGGGAGGCTGCAGTGGGGAATATTGGACAATGGGCGCAAGCCTGATCCAGCGACGCCGCGTGAGTGAAGAAGGCCT
TCGGGTTGTAAAGCTCTTTTAGTGGGGAAGATAATGACGGTACCCACAGAAAAAGCCCCGGCTAACTTCGTGCCAGCAGC
CGCGGTAATACGAAGGGGGCTAGCGTTACTCGGAATTATTGGGCGTAAAGCGTGCGTAGGCTGCTTAGTAAGTCAAAAGT
GAAAGCCTTGGGCTCAACCTAAGAATTGCTTTTGAAACTGCTGAGCTTGAGTACTGTAGGGGATAGCGGAATTCCTAGTG
TAGGGGTGAAATTCGTAGATATTAGGAGGAACACCGGAGGCGAAAGCGGTTATCTGGACAGTCACTGACGCTGTTGCACG
AAAGCGTGGGGAGCAAACAAGATTAGATACCCGTGTAGTC
>521
CCTACGGGCGGCAGCAGTGAGGAATATTGGTCAATGGACGGAAGTCTGAACCAGCCATGCCGCGTGCAGGAAGAATGTCC
TATGGATTGTAAACTGCTTTTGTACGGGAATAAAGATGGTTACGGGTAATCATTTGAAGGTACTGTATGAATAAGGATCG
GCTAACTCCGTGCCAGCAGCCGCGGTAATACGGAGGATCCGAGCGTTATCCGGATTTATTGGGTTTAAAGGGTGCGTAGG
CGGCACATTAAGTCAGTGGTGAAATCTTCATGCTTAACATGGAAACTGCCATTGATACTGATGAGCTTGAGTACAGATGG
AGTGGGCGGAATATGACATGTAGCGGTGAAATGCGTAGATATGTCATAGAACACCGGTCGCGAAGGCAGCTCACTAAGCT
GAGACTGACGCTGAAGCACGAAAGCGTGGGGATCAAACAGGATTAGATACCCTGGTAGTC
>522
CCTACGGGCGGCAGCAGTGAGGAATATTGGTCAATGGACGGAAGTCTGAACCAGCCATGCCGCGTGCAGGAAGAATGTCC
TATGGATTGTAAACTGCTTTTGTACGGGAATAAAGATGGTTACGGGTAATCATTTGAAGGTACTGTATGAATAAGGATAG
GCTAACTCCGTTCCAGCAGCCGCGGTAATACGGAGGGTCCGATGGTGATCCGAATCTGTTGGGTTTAAAGGGTGCGTAGG
CGGCACATTAAGTCAGTGGTGAAATCTTCATGCTTAACCTGGGAACTGCCATTGATACTGATGAGCTTGAGTACAGATGG
GGTGGGCGGAATAGGACATGTAGCGGTGAAATGCGTAGATATGTCATAGAACACCGGTCGCGAAGGCAGCTCACTAAGCT
GAGACTGACGCTGAAGCACGAAAGCGTGGGGATCAAACAGGATTAGATACCCTGGTAGTC
>523
CCTACGGGCGGCTGCAGTGGGGAATATTGGACAATGGGCGCAAGCCTGATCCAGCGACGCCGCGTGAGTGAAGAAGGCCT
TCGGGTTGTAAAGCTCTTTTAGTGGGGAAGATAATGACGGTACCCACAGAAAAAGCCCCGGCTAACTTCGTGCCAGCAGC
CGCGGTAATACGAAGGGGGCTAGCGTTACTCGGAATTATTGGGCGTAAAGCGTGCGTAGGCTGCTTAGTAAGTCAAAAGT
GAAAGCCTTGGGCTCAACCTAAGAATTGCTTTTGAAACTGCTGAGCTTGAGTACTGTAGGGGATAGCGGAATTCCTAGTG
TAGGGGTGAAATTCGTAGATATTAGGAGGAACACCGGAGGCGAAAGCGGTTATCTGGACAGTCACTGACGCTGTTGCACG
GAAGCGTGGGGAGCAAACAGGATTAGATACCCCTGTAGTC
>524
CCTACGGGGGGCAGCAGTGGGGAATATTGCACAATGGGCGAAAGCCTGATGCAGCGACGCCGCGTGAGTGATGACGGCCT
TCGGGTTGTAAACCTCTTTCAGCAGGGAAGAAGCGAAAGTGACGGTACCTGCAGAAGAAGCGCCGGCTAACTACGTGCCA
GCAGCCGCGGTAATACGTAGGGCGCAAGCGTTGCCCGGAATTATTGGGCGTAAAGAGCTCGTAGGCGGCTTGTCACGTCG
ATTGTGAAAGCTCGGGGCTTAACTCCGAGTCTGCAGTCGATACGGGCTAGCTAGCGTGTGGTAGGGGAGATCGGAATTCC
TGGTGTAGCGGTGAAATGCGCAGATATCAGGAGGAACACCGGTGGCGAAGGCGGATCTCTGGGCCATTACTGACGCTGAG
GAGCGAAAGCGTGGGGAGCGAACAAGATTAGATACCCGAGTAGTC
>525
CCTACGGGCGGCAGCAGTGGGGAATTTTCCGCAATGGGCGCAAGCCTGACGGAGCAACGCCGCGTGAACGAAGAAGGCCT
TCGGGTCGTAAAGTTCTGTCATAAGGGAAGAAAGTGCAGTATGTGAATAATGTGCTGTATTGACGGTACCTTAGGAGGAA
GCCACGGCTAACTACGTGCCAGCAGCCGCGGTAATACGTAGGTGGCGAGCGTTGTCCGGAATTACTGGGCGTAAAGGGCG
CGCAGGCGGGAATACAAGTCAGATGTGAAAACTCCGGGCTTAACTTGGAGACTGCATAAGAAACTGTATTTCTTGAGGAC
AGGAGAGGAAAGCGGAATTCCTAGTGTAGCGGTGAAATGCGTAGATATTAGGAGGAACACCAGTGGCGAAGGCGGCTTTC
TGGACTGTAACTGACGCTGAGGCGCGAAAGCGTGGGGAGCAAACGAGATTAGATACCCGTGTAGTC
>526
CCTACGGGGGGCTGCAGTGGGGAATATTACACAATGGGGGAAACCCTGATGCAGCAACGCCGCGTGAGTGATGACGGCCT
TCGGGTTGTAAAGCTCTGTCTTCAGGGACGATAATGACGGTACCTGAGGAGGAAGCCACGGCTAACTACGTGCCAGCAGC
CGCGGTAATACGTAGGTGGCAAGCGTTGTCCGGATTTACTGGGCGTAAAGGGAGCGTAGGCGGACTTTTAAGTGGGATGT
GAAATACCCGGGCTCAACCTGGGTGCTGCATTCCAAACTGGGAGTCTAGAGTACAGGAGGGGAAAGCGGAATTCCTAGTG
TAGCGGTGAAATGCGTAGAGATTAGGAAGAACACCGGTGGCGAAGGCGGCTTTCTGGACTGTAACTGACGCTGAGGCTCG
AAAGCGTGGGGAGCGAACAAGATTAGATACCCGTGTAGTC
>527
CCTACGGGCGGCTGCAGTGGGGAGTATTGGACAATGGGGGAAACCCTGATCCAGCAATGCCGCGTGTGTGAAGAAGGCCT
TCGGGTTGTAAAGCACTTTCGGTGGGGAAGAAATTCTTAAGGGTAATATCCTTGGGCGTTGACGTTACCCACAGAAGAAG
CACTGGCTAACTCTGTGCCAGCAGCCGCGGTAATACAGAGAGTGCAAGCGTTAATCGGAATCACTGGGCGTAAAGCGCGC
GTAGGTGGATATTTAAGTCGGATGTGAAAGCCCTAGGCTTAACTTAGGAATTGCACCCGATACTGGGTGTCTCGAGTATG
GTAGAGGGAAGTGGAATTTCCGGTGTAGCGGTGAAATGCGTAGATATCGGAAAGAACACCAGTGGCGAAGGCGACTTCCT
GGACCAATACTGACACTGAGGCGCGAAAGCGTGGGGAGCAAACAAGATTAGATACCCCGGTAGTC
>528
CCTACGGGGGGCTGCAGTGGGGAATATTGGACAATGGGCGCAAGCCTGATCCAGCTATGCCGCGTGAGTGAGGAAGGCCT
TAGGGTTGTAAAACTCTTTCAGTAGGGAAGATAATGACGGTACCTACAGAAGAAGTCCCGGCAAACTCCGTGCCAGCAGC
CGCGGTAATACGGAGGGGGCAAGCGTTGTTCGGAATTATTGGGCGTAAAGGGCATGTAGGCGGGTCTATAAGTTAAGGGT
GAAATGCCAGGGCTCAACCCTGGAGCTGCTCTTAATACTGTAGGACTAGAGTCCGGAAGAGGAGAGCGGAATTCCTAGTG
TAGAGGTGAAATTCGTAGAGATCAGGAGGAACACCAGTGGCGAAGGCGGCTTTCTGGGCCGGTACTGACGCTGAGGTGCG
AAAGCGTGGGGAGCAAACAGGATTAGATACCCCGGTAGTT
>529
TCTACGGGTGGCAGCAGTGGGGAATATTGGACAATGGGGGAAACCCTGATCCAGCAATGCCGCGTGTGTGAAGAAGGCCT
TCGGGTTGTAAAGCACTTTCGGTGGGGAAGAAATTCTTAAGGGTAATATCCTTGGGCGTTGACGTTACCCACAGAAGAAG
CACTGGCTAACTCTGTGCCAGCAGCCGCGGTAATACAGAGAGTGCAAGCGTTAATCGGAATCACTGGGCGTAAAGCGCGC
GTAGGTGGATATTTAAGTCGGATGTGAAAGCCCTAGGCTTAACTTAGGAATTGCACCCGATACTGGGTGTCTCGAGTATG
GTAGAGGGAAGTGGAATTTCCGGTGTAGCGGTGAAATGCGTAGATATCGGAAAGAACACCAGTGGCGAAGGCGACTTCCT
GGACCAATACTGACACTGAGGCGCGAAAGCGTGGGGAGCAAACAAGATTAGATACCCTTGTAGTC
>530
CCTACGGGGGGCTGCAGTGGGGAATATTGGACAATGGGCGCAAGCCTGATCCAGCGACGCCGCGTGAGTGAAGAAGGCCT
TCGGGTTGTAAAGCTCTTTTAGTGGGGAAGATAATGACGGTACCCACAGAAAAAGCCCCGGCTAACTTCGTGCCAGCAGC
CGCGGTAATACGAAGGGGGCTAGCGTTACTCGGCATTATTGGGCGTAAAGCGTGCGTAGGCTGCTTAGTAAGTCAAAAGT
GAAAGCCTTGGGCTCAACCTAAGAATTGCTTTTGAAACTGCTGAGCTTGAGTACTGTAGGGGATAGCGGAATTCCTAGTG
TAGGGGTGAAATTCGTAGATAGTAGGAGGAACACCGGAGGCGAAAGCGGTTATCTGGACAGTCACTGACGCTGGTGCACG
AAAGCGTGGGGAGCAGACAAGATTAGATACCCGTGTAGTC
>531
ACTACGGGCGGCAGCAGTGGGGAATATTGGACAATGGGCGCAAGCCTGATCCAGCGACGCCGCGTGAGTGAAGAAGGCCT
TCGGGTTGTAAAGCTCTTTTAGTGGGGAAGATAATGACGGTACCCACAGAAAAAGCCCCGGCTAACTTCGTGCCAGCAGC
CGCGGTAATACGAAGGGGGCTAGCGTTACTCGGAATTATTGGGCGTAAAGCGTGCGTAGGCTGCTTAGTAAGTCAAAAGT
GAAAGCCTTGGGCTCAACCTAGGAATTGCTTTTGAAACTGCTGAGCTTGAGTACTGTAGGGGATAGCGGAATTCCTAGTG
TAGGGGTGAAATTCGTAGATATTAGGAGGAACACCGGAGGCGAAAGCGGTTATCTGGACAGTCACTGACGCTGTTGCACG
AAAGCGTGGGGAGCAAACAGGATTAGATACCCGAGTAGTC
>532
CCTACGGGTGGCAGCAGTGGGGAATATTGCACAATGGGCGCAAGCCTGATGCAGCGACGCCGCGTGAGGGATGACGGCCT
TCGGGTTGTAAACCTCTTTCAGCAGGGAAGAAGCCTTCGGGTGACGGTACCTGCAGAAGAAGCACCGGCTAACTACGTGC
CAGCAGCCGCGGTAATACGTAGGGTGCGAGCGTTGTCCGGAATTATTGGGCGTAAAGAGCTCGTAGGCGGCCTGTCGCGT
CGGATGTGAAAGCCCGGGGCTTAACCCCGGGTCTGCATTCGATACGGGCAGGCTAGAGTTCGGCAGGGGGGATCGGAATT
CCTGGTGTAGCGGTGAAATGCGCAGATATCAGGAGGAACACCGGTGGCGAAGGCGGATCTCTGGGCCGATACTGACGCTG
AGGAGCGAAGGCATGGGGAGCGAACAAGATTAGATACCCGGGTAGTC
>533
CCTACGGGGGGCTGCAGTGGGGAATATTGGACAATGGGCGCAAGCCTGATCCAGCGACGCCGCGTGAGTGAAGAAGGCCT
TCGGGTTGTAAAGCTCTTTTAGTGGGGAAGATAATGACGGTACCCACAGAAAAAGCCCCGGCTAACTTCGTGCCAGCAGC
CGCGGTAATACGAAGGGGGCTAGCGTTACTCGGAATTATTGGGCGTAAAGCGTGCGTAGGCTGCTTAGTAAGTCAAAAGT
GAAAGCCTTGGGCTCAACCTAAGAATTGCTTTTGAAACTGCTGAGCTTGAGTACTGTAGGGGATAGCGGAATTCCTAGTG
TAGGGGTGAAATTCGTAGATATTAGGAGGAACACCGGAGGCGAAAGCGGTTATCTGGACAGTCACTGACGCTGTTGCACG
AAAGCGTGGGGAGCAGACAAGATTAGATACCCGTGTAGTC
>534
CTACGGGAGGCTGCAGTGAGGAATATTGGACAATGGATGGAAATCTGATCCAGCCATGCCGCGTGCAGGAAGACGGCCCT
ATGGGTTGTAAACTGCTTTTATACGGGAGCAATAAGGTGTACGCGTACACCGATGAGAGTACCGTAGGAATAAGCATCGG
CTAACTCCGTGCCAGCAGCCGCGGTAATACGGAGGATGCGAGCGTTATCCGGATTTATTGGGTTTAAAGGGTGAGTAGGC
GGCAATGTAAGTCAGTGGTGAAATCTTGCAGCTTAACTGTAAAAGCGCCATTGATACTGTATAGCTAGGATTATGTTGCT
GTGAGTGGAATGTGTGGTGTAGCGGTGAAATGCTTAGAGATCACACAGAATATCGATTGCGAAGGCAGCTCACAAAGCAT
AGATTGACGCTGAGGCACGAAAGTGTGGGGATCGAACAGGATTAGATACCCTGGTAGTC
>535
CCTACAGGCGGCTGCAGTGGGGAATATTGGACAATGGGCGCAAGCCTGATCCAGCTATGCCGCGTGAGTGAGGAAGGCCT
TAGGGTTGTAAAACTCTTTCAGTAGGGAAGATAATGACGGTACCTACAGAAGAAGTCCCGGCAAACTCCGTGCCAGCAGC
CGCGGTAATACGGAGGGGGCAAGCGTTGTTCGGAATTATTGGGCGTAAAGGGCATGTAGGCGGTTCTATAAGGTAAGGGT
GAAATGCCAGGGCGCAACCCTGGAGCTGCTCTTAATACTGGAGGACTAGAGTCCGGAAGAGGATGGCGGAATTCCTAGTG
TAGAGGTGAAAGTCGTAGATATTAGGAGGAACACCAGTGGCGAAGGCGGCTTTCTGGTCCGGTACTGACGCTGAGGTGCG
AAAGCGTGGGGAGCAAACAGGATTAGATACCCCGGTAGTC
>536
CCTACAGGCGGCTGCAGTGGGGAATATTGGACAATGGGCGCAAGCCTGATCCAGCTATGCCGCGTGAGTGAGGAAGGCCT
TAGGGTTGTAAAACTCTTTCAGTAGGGAAGATAATGACGGTACCTACAGAAGAAGTCCCGGCAAACTCCGTGCCAGCAGC
CGCGGTAATACGGAGGGGGCAAGCGTTGTTCGGAATTATTGGGCGTAAAGGGCATGTAGGCGGTTCTATAAGTTAAGGGT
GAAATGCCAGGGCGCAACCCTGGAGCTGCTCTTAATACTGTAGGACTAGAGTCCGGAAGAGGATAGCGGAATTCCTAGTG
TAGAGGTGAAATTCGGAGATATTAGGAGGAACACCAGTGGCGAAGGCGGCTTTCTGGTCCGGTACTGACGCTGAGGTGCG
AAAGCGTGGGGAGCAAACAGGATTAGATACCCCGGTAGTC
>537
CCTACGGGCGGCTGCAGTGGGGAATATTGCACAATGGGGGAAACCCTGATGCAGCAATGCCGCGTGAGTGATGACGGCCT
TCGGGTTGTAAAGCTCTGTCTTCGGGGACGATAATGACGGTACCCGAGGAGGAAGCCACGGCTAACTACGTGCCAGCAGC
CGCGGTAATACGTAGGTGGCAAGCGTTGTCCGGATTTACTGGGCGTAAAGGGAGCGTAGGCGGACTTTTAAGTGAGATGT
GAAATACCCGGGCTTAACTTGGGTGCTGCATTTCAAACTGGAAGTCTAGAGTGCAGGAGAGGAGAAGGGAATTCCTAGTG
TAGCGGTGAAATGCGTAGAGATTAGGAAGAACACCAGTGGCGAAGGCGCTTCTCTGGACTGTAACTGACGCTGAGGCTCG
AAAGCGTGGGGAGCAAACAGGATTAGATACCCGGGTAGTC
>538
CCTACGGGGGGCTGCAGTGGGGAATATTGGACAATGGGCGCAAGCCTGATCCAGCTATGCCGCGTGAGTGAGGAAGGCCT
TAGGGTTGTAAAACTCTTTCAGTAGGGAAGATAATGACGGTACCTTCAGAAGAAGTCCCGGCAAACTCCGTGCCAGCAGC
CGCGGTAATACGGAGGGGGCACGCGTTGTTCGGAATTATTGGGCGTAAAGGGCATGTAGGCGGGTCTATAAGTTAAGGGT
GAAATGTCAGGGCTCAACCCTGGAGCTGCTCTTAATACTGTAGGACTAGAGTCCGGAAGAGGATAGCGGAATTCCTAGTG
TAGAGGTGGAATCCGTAGATAGTAGGAGGAACACCAGTGGCGAAGGCGGGCTTCTGGTCCGGTACTGACGCTGAGGTGCG
AAAGCGTGGGGAGCAAACAAGATTAGATACCCGTGTAGTC
>539
CCTACGGGCGGCAGCAGTGGGGAATATTGGACAATGGGCGCAAGCCTGATCCAGCGACGCCGCGTGAGTGAAGAAGGCCT
TCGGGTTGTAAAGCTCTTTTAGTGGGGAAGATAATGACGGTACCCACAGCAAAAGCCCCGGCTAGCTTCGTGCCAGCAGC
CGCGGTCATACGATGGGGGCTAGCGTTACTCGGTATTATTGGGCGTAAGGCGTGCGTAGGCTGCTTAGTAAGTCAAAAGT
GAAAGCCTTGGGCTCAACCTAGGAATTGCTTTTGAAACTGCTGAGCTTGAGTACTGTAGGGGAGAGCGGAATTCCTAGTG
TAGGGGTGAAATGCGTAGATATTAGGAGGAACACCGGAGGCGAAGGCGGTTATCTGGACAGACACTGACGCTGATGCACG
AAAGCGTGGGGAGCAAACAGGATTAGATACCCGAGTAGTC
>540
CCTACAGGCGGCTGCAGTGGGGAATATTGGACAATGGGCGCAAGCCTGATCCAGCTATGCCGCGTGAGTGAGGAAGGCCT
TAGGGTTGTAAAACTCTTTCAGTAGGGAAGATAATGACGGTACCTACAGAAGAAGTCCCGGCAAACTCCGTGCCAGCAGC
CGCGGTAATACGGAGGGGGCAAGCGTTGTTCGGAATTATTGGGCGTAAAGGGCATGTAGGCGGTTCTATAAGTTAAGGGT
GAAATGCCAGGGCTCAACCCTGGAGCTGCTCTTAATACTGTAGGACTAGAGTCCGGAAGAGGATAGCGGAATTCCTAGTG
TAGAGGTGAAATTCGTAGATATTAGGAGGAACACCAGTGGCGAAGGCGGCTTTCTGGTCCGGTACTGACGCTGAGGTGCG
AAAGCGTGGGGAGCAAACAGGATTAGATACCCCGGTAGTC
>541
CCTACGGGCGGCAGCAGTCGGGAATTTTGCCCAATGGACGAAAGTCTGAGTCAGCAACGCGGCTTGTGGGATGACGTCCT
TCCGTTTGTAAACCTCTTTTCTCAGGGACGATGATGACTGTACCTGAGGACTAAGCCACGGCAAACTACGTGCCAGCAGC
CGCGGTAATACGTAGGTAGCAAGCGATGTCCGGATTTACTGGGCGTAAAGAGCGCGCAGGCGGTCGGTCAAGTCGGATGT
GAAAGCCCCCGGCTCAACTGGGGAGGGTCATTCGATACTGATCGACTTGAAGGCAGGAGAGAGAAGCGAAATCCCCGGTG
TAGTGGTGAAATGCGTAGATCGCGGGAGGAACAACAGAGGCGAAGGCGGCTGCTTGGGCGGGGCAGGACGCTGAGGAGGG
AAAGCAAGGGGAGCAAACGGGATTAGATACCCGAGTAGTC
>542
CCTACGGGGGGCTGCAGTGGGGAATATTGGACAATGGGCGCAAGCCTGATCCAGCGACGCCGCGTGAGTGAAGGAGGCCT
TCGGGTTGTAAAGCTCTTTTAGTGGGGAAGATAATGACGGTACCCACAGAAAAAGCCCCGGCTAACTTCGTGCCAGCAGC
CGCGGTAATACGAAGGGGGCTAGCGTTACTCGGAATTATTGGGCGTAAAGCGTGCGTAGGCTGCTTAGTAAGTCAAAAGT
GAAAGCCTTGGGCTCAACCTAAGAATTGCTTTTGAAACTGCTGAGCTTGAGTACTGTAGGGGATAGCGGAATTCCTAGTG
TAGGGGTGAAATTCGTAGATATTAGGAGGAACACCGGAGGCGAAAGCGGTTATCTGGACAGTCACTGACGCTGTTGCACG
AAAGCGTGGGGAGCAAACAGGATTAGATACCCTAGTAGTC
>543
ACTACGGGAGGCAGCAGTGGGGAATATTGGACAATGGGGGAAACCCTGATCCAGCAATGCCGCGTGTGTGAAGAAGGCCT
TCGGGTTGTAAAGCACTTTCGGTGGGGAAGAAATTCTTAAGGGTAATATCCTTGGGCGTTGACGTTACCCACAGAAGAAG
CACTGGCTAACTCTGTGCCAGCAGCCGCGGTAATACAGAGAGTGCAAGCGTTAATCGGAATCACTGGGCGTAGTGCGCGC
GTAGGTGGATATTTAAGTCGGATGTGAAAGCCCTAGGCTTAACTTAGGAATTGCACCCGATACTGGGTGTCTCGAGTATG
GTAGAGGGAAGTGGAATTTCCGGTGTAGCGGTGAAATGCGTAGATATCGGAAAGAACACCAGTGGCGAAGGCGACTTCCT
GGACCAATACTGACACTGAGGCGCGAAAGCGTGGGGAGCAAACAAGATTAGATACCCGGGTAGTC
>544
CCTACGGGTGGCTGCAGTGGGGAATCTTAGACAATGGGCGCAAGCCTGATCTAGCCATGCCGCGTGGGTGATGAAGGCCT
TAGGGTCGTAAAGCCCTTTCGCCGGGGAAGATAATGACGGTACCCGGTAAAGAAACCCCGGCTAACTCCGTGCCAGCAGC
CGCGGTAATACGGAGGGGGTTAGCGTTGTTCGGAATGGCTGGGCGTAAAGCGCGCGTAGGCGGATCAGGAAGTTGGGGGT
GAAATCCCGGGGCTCAACCCCGGAATGGCCTTCAAAACTCCTGGTCTTGAGTTCGAGAGAGGTGAGTGGAATTCCGAGTG
TAGAGGTGAAATTCGTAGATATTCGGAGGAACACCAGTGGCGAAGGCGGCTCACTGGCTCGACACTGACGCTGAGGTGCG
AAAGCGTGGGGAGCAAACAAGATTAGATACCCTGGTAGTC
>545
CCTACGGGAGGCAGCAGTGGGGAATATTGGACAATGGGGGAAACCCTGATCCAGCAATGCCGCGTGTGTGAAGAAGGCCT
TCGGGTTGTAAAGCACTTTCGGTGGGGAAGAAATTCTTAAGGGTAATATCCTTGGGCGTTGACGTTACCCACAGAAGAAG
CACTGGCTAACTCTGTGCCAGCAGCCGCGGTAATACAGAGAGTGCAAGCGTTAATCGGAATCACTGGGCGTAAAGCGCGC
GTAGGTGGATATTTAAGTCGGATGTGAAAGCCCTAGGCTTAACTTAGGAATTGCACCCGATACTGGGTGTCTCGAGTATG
GTAGAGGGAAGTGGAATTTCCGGTGTAGCGGTGAAATGCGTAGATATCGGAAAGAACACCAGTGGCGAAGGCGACTTCCT
GGACCAATACTGACACTGAGGCGCGAAAGCGTGGGGAGCAAACAAGATTAGATACCCGGGTAGTC
>546
CCTACGGGTGGCAGCAGTGGGGAATATTGGACAATGGGCGGAGGCCTGATCCAGCAACGCCGCGTGAGTGATGACGGCCT
TCGGGTTGTAAACCTCTTTCAGTGCCGACGAAGCGTACGTGACTGTTGGTACAGACGAAGCACCTACCAACTACGTGCCA
GCAGGCTCGGTACTGCGGGGGGTGCGAGCGTTGTCCGGAATGAGTGGGCGTAAAGCGCACGCAGGCGGTCTGTCACGTCA
GGAGTGAAACCGCCGGGCTTAACCCGGGGACTGCATTCGATACTGGCAGGCTAGAGGCATGTAGAGGAGGGTGGAATTCC
AGGTGTAGCGGTGAAATGCGTGGAGATCAGGAGGAATACCGGTGGCGAAGGCGGCTCTCTGGACAAGGACTGACGCGGAG
GTGCGAAAGCGTGGGGAGCGAACAGGATTAGATACCCGGGTAGTC
>547
CCTACGGGAGGCTGCGGGGAATATTTCACAATGGGGGAAACCCTGATGCAGCGACGCCGCGTGAGTGAAGAAGTATTTCG
GTATGTAAAGCTCTATCAGCAGGAAAGAAAATGACGGTACCTGACTAAGAAGCTCCGGCTAAATACGTGCCAGCAGCCGC
GGTAATACGTATGGAGCAAGCGTTATCCGGATTTACTGGGTGTAAAGGGAGCGTAGACGGTAATGCAAGTCTGAAGTGAA
AGCCCGGGGCTCAACCCTGGGACTGCTTTGGAAACTGTGTGACTGGAGTGCAGGAGAGGTAAGCGGAATTCCTAGTGTAG
CGGTGAAATGCGTAGATATTAGGAGGAACACCAGTGGCGAAGGCGGCTTACTGGACTGTAACCGACGTTGAGGCTCGAAA
GCGTGGGGAGCAAACAAGATTAGATACCCTGGTAGTC
>548
CCTACGGGCGGCAGCAGTGGGGAATATTGGGCAATGGGCGAAAGCCTGACCCAGCAACGCCGCGTGAAGGAAGAAGGCTT
TCGGGTTGTAAACTTCTTTTCTTGGGGACGAAGGAAGTGACGGTACCCAAGGAATAAGCCACGGCTAATTACGTGCCAGC
AGCCGCGGTAATACGTAGGTGGCAAGCGTTATCCGGATTTACTGGGTGTAAAGGGCGTGTAGGCGGGGTCGCAAGTCAGA
TGTGAAAATTATGGGCTCAACCCATAACCTGCATTCGAAACTGTGATTCTTGAGTACTGGAGAGGCAGACGGAATTCCTA
GTGTAGCGGTGAAATGCGTAGATATTAGGAGGAACAGCAGTGGCGAAGGCGGTCTGCTGGACAGCAACTGACGCTGAGGC
GCGAAAGCGTGGGGAGCAAACAGGATTAGATACCCCTGTAGTC
>549
CCTACGGGGGGCTGCAGTGGGGAATATTGGACAATGGGCGCAAGCCTGATCCAGCGACGCCGCGTGAGTGAAGGAGGCCT
TCGGGTTGTAAAGCTCTTTTAGTGGGGAAGATAATGACGGTACCCACAGAAAAAGCCCCGGCTAACTTCGTGCCAGCAGC
CGCGGTAATACGAAGGGGGCTAGCGTTACTCGGAATTATTGGGCGTAAAGCGTGCGTAGGCTGCTTAGTAAGTCAAAAGT
GAAAGCCTTGGGCTCAACCTAAGAATTGCTTTTGAAACTGCTGAGCTTGAGTACTGTAGGGGATAGCGGAATTCCTAGTG
TAGGGGTGAAATTCGTAGATATTAGGAGGAACACCGGAGGCGAAAGCGGTTATCTGGACAGTCACTGACGCTGTTGCACG
AAAGCGTGGGGAGCAAACAGGATTAGATACCCTAGTAGTC
>550
CCTACGGGTGGCTGCAGTGGGGAATCTTAGACAATGGGCGCAAGCCTGATCTAGCCATGCCGCGTGGGTGATGAAGGCCT
TAGGGTCGTAAAGCCCTTTCGCCGGGGAAGATAATGACGGTACCCGGTAAAGAAACCCCGGCTAACTCCGTGCCAGCAGC
CGCGGTAATACGGAGGGGGTTAGCGTTGTTCGGAATGGCTGGGCGTAAAGCGCGCGTAGGCGGATCAGGTAGTTGGGTGT
GCATTCCCGGGGCTCAACCCCGGAATGGCCTTCACAACTCCTAGTCTTGAGTTCGAGAGAGGTGAGTGGAAGTCCGAGTG
TAGAGGTGAAATTCGTAGATATTCGGAGGAACACCAGTGGCGAAGGCGGCTCACTGGCTCGACACTGACGCTGAGGTGCG
AAAGCGTGGGGAGCAAACAAGATTAGATACCCTGGTAGTC
>551
CCTACGGGCGGCTGCAGTGGGGAATATTGCACAATGGGCGAAAGCCTGATGCAGCGACGCCGCGTGAGGGATGACGGCCT
TCGGGTTGTAAACCTCTTTCAGCAGGGGAGAAGCGCAAGTGACGGTACCTGCAGAAGAAGCACCGGCTACCTACGTGCCA
GCAGCCGCGGTAATACGCAGGGTGCAAGTGTTGTCCGGAGTAATTGGGCGTAAAGAGGCCGTAGGCGGCCGGTCACGTCG
GATGTGAAAGCCCGGGGCTTAACCCCGGGTCTGCAAACGATACGGGCAGGCTAGAGTGCGGTAGGGGAGATCGGAATTCC
GGGTGTAGCGGTGAAATGCGCAGAGATCAGGAGGAACACCGATGGCGAAGGCGGATCTCTGGGCCGAGACTGACGCTGAG
GAGCGAAAGCATGGGGAGCGAACAGGATTAGATACCTTGTAGTCC
>552
CCTACGGGGGGCAGCAGTGGGGAATATTGCACAATGGGCGCAAGCCTGATGCAGCGACGCCGCGTGAGGGATGACGGCCT
TCGGGTTGTAAACCTCTTTCAGCAGGGAAGAAGCCTTCGGGTGACGGTACCTGCAGAAGAAGCACCGGCTAACTACGTGC
CAGCAGCCGCGGTAATACGTAGGGTGCGAGCGTTGTCCGGAATTATTGGGCGTAAAGAGCTCGTAGGCGGCCTGTCGCGT
CGGATGTGAAAGCCCGGGGCTTAACCCCGGGTCTGCATTCGATACGGGCAGGCTAGAGTTCGGCAGGGGAGATCGGAATT
CCTGGTGTAGCGGTGAAATGCGCGGATATCAGGAGGAACACCGGTGGCGAAGGCGGATCTCTGGGCCGATACTGACGCTG
AGGAGCGAAAGCATGGGGAGCGAACAGGATTAGATACCCCGGTAGTC
>553
CCTACGGGTGGCAGCAGTGGGGAATATTGGACAATGGGCGGAGGCCTGATCCAGCAACGCCGCGTGAGGGATGACGGCCT
TCGGGTTGTAAACCTCTTTCAGTGCCGACGAAGCGTAAGTGACGGTAGGTACAGAAGAAGCACCGGCCAACTACGTGCCA
GCAGCCGCGGTAATACGTAGGGTGCGAGCGTTGTCCGGAATTATTGGGCGTAAAGGGCGCGTAGGCGGTTTGTCGCGTCG
GGAGTGAAAACGCCGTGCTTAACACGGTGCTTGCTTTCGATACGGGCAGACTAGAGGCATGCAGGGGAGAACGGAATTCC
TGGTGTAGCGGTGAAATGCGCGGAGATCAGGAGGAACACCGGTGGCGAAGGCGGTTCTCTGGGCATGGACTGACGCGGAG
GAGCGAAAGGGTGGGGAGCGAACAGGATTAGATACCCGTGTAGTC
>554
ACTACGGGCGGCTGCAGTGGGGAATATTGGACAATGGGCGCAAGCCTGATCCAGCGACGCCGCGTGAGTGAAGAAGGCCT
TCGGGTTGTAAAGCTCTTTTAGTGGGGAAGATAATGACGGTACCCACAGAAAAAGCCCCGGCTAACTTCGTGCCAGCAGC
CGCGGTAATACGAAGGGGGCTAGCGTTACTCGGAATTATTGGGCGTAAGGCGTGCGTAGGCTGCTTAGTAAGTCAAAAGT
GAAAGCCTTGGGCTCAACCTAAGAATTGCTTTTGAAACTGCAGAGATTGAGTACTGTAGGGGATAGCGGAATTCCTAGTG
TAGGGGTGAAATTCGTAGATATTAGGAGGAACACCGGAGGCGAAAGCGGTTATCTGGACAGTCACTGACGCTGTTGCACG
AAAGCGTGGGGAGCAAACAAGATTAGATACCCGGGTAGTC
>555
CCTACGGGCGGCAGCAGTGGGGAATATTGGACAATGGGCGCAAGCCTGATCCAGCGACGCCGCGTGAGTGAAGAAGGCCT
TCGGGTTGTAAAGCTCTTTTAGTGGGGAAGATAATGACGGTACCCACAGAAAAAGCCCCGGCTAACTTCGTGCCAGCAGC
CGCGGTAATACGAAGGGGGCTAGCGTTACTCGGAATTATTGGGCGTAAAGCGTGCGTAGGCTGCTTAGTAAGTCAAAAGT
GAAAGCCTTGGGCTCAACCTAAGAATTGCTTTTGAAACTGCTGAGCTTGAGTACTGTAGGGGATAGCGGAATTCCTAGTG
TAGGGGTGAAATTCGTAGATATTAGGAGGAACACCGGAGGCGAAAGCGGTTATCTGGACAGTCACTGACGCTGTTGCACG
AAAGCGTGGGGAGCAAACAGGATTAGATACCCCAGTAGTC
>556
GCTACGGGCGGCTGCAGTGGGGAATATTGCACAATGGGCGAAAGCCTGATGCAGCGACGCCGCGTGAGGGATGACGGCCT
TCGGGTTGTAAACCTCTTTCAGCAGGGGAGCAGCGCAAGTGACGGTACCTGCAGAAGAAGCACCGGCTAACTACGTGCCA
GCAGCCGCGGTAATACGTAGGGTGCAAGCGTTGTCCGGAATTATTGGGCGTAAAGAGCTCGTAGGCGGCCTGTCACGTCG
GATGTGAAAGCCCGGGGCTTAACCCCGGGTCTGCATACGATACGGGCAGGCTAGAGTTCGGTAGGGGAGATCGGAATGCC
TGGTGTAGCGGTGAAATGCGCAGATATCAGGAGGAACACCGATGGCGAAGGCGGATCTCTGGGCCGATACTGACGCTGAG
GAGCGAAAGCATGGGGAGCGAACAGGATTAGATACCTTGTAGTCC
>557
CCTACGGGCGGCTGCAGTGGGGAATATTGGACAATGGGCGCAAGCCTGATCCAGCGACGCCGCGTGAGTGAAGAAGGCCT
TCGGGTTGTAAAGCTCTTTTAGTGGGGAAGATAATGACGGTACCCACAGAAAAAGCCCCGGCTAACTTCGTGCCAGCAGC
CGCGGTAATACGAAGGGGGCTAGCGTTACTCGGAATTATTGGGCGTAAAGCGTGCGTAGGCTGCTTAGTAAGTCAAAAGT
GAAAGCCTTGGGCTCAACCTAAGAATTGCTTTTGAAACTGCAGAGCTTGAGTACTGTAGGGGATAGCGGAATTCCTAGTG
TAGGGGTGAAATTCGTAGATATTAGGAGGAACACCGGAGGCGAAAGCGGTTATCTGGACAGTCACTGACGCTGTTGCACG
AAAGCGTGGGGAGCAAACAAGATTAGATACCCGGGTAGTC
>558
CCTACGGGCGGCAGCAGTGGGGAATATTGGACAATGGGCGCAAGCCTGATCCAGCGACGCCGCGTGAGTGAAGAAGGCCT
TCGGGTTGTAAAGCTCTTTTAGTGGGGAAGATAATGACGGTACCCACAGAAAAAGCCCCGGCTAACTTCGTGCCAGCAGC
CGCGGTAATACGAAGGGGGCTAGCGTTACTCGGAATTATTGGGCGTAAAGCGTGCGTAGGCTGCTTAGTAAGTCAAAAGT
GAAAGCCTTGGGCTCAACCTAAGAATTGCTTTTGAAACTGCTGAGCTTGAGTACTGTAGGGGATAGCGGAATTCCTAGTG
TAGGGGTGAAATTCGTAGATATTAGGAGGAACACCGGAGGCGAAAGCGGTTATCTGGACAGTCACTGACGCTGTTGCACG
AAAGCGTGGGGAGCAAACAGGATTAGATACCCCAGTAGTC
>559
CCTACGGGTGGCTGCAGTGGGGAATATTGGACAATGGGCGGAAGCCTGATCCAGCAACGCCGCGTGGGGGATGACGGCCT
TCGGGTTGTAAACCTCTTTCAGTACCGACGAAGCTAACGTGACGGTAGGTACAGAAGAAGCACCGGCCAACTACGTGCCA
GCAGCCGCGGTAATACGTAGGGTGCGAGCGTTGTCCGGAATTATTGGGCGTAACGGTCTCGTAGGCGGTCTGTCGCGTCG
GGAGTGAAAACACCGTGCTTAACACGGTGCTTGCTTTCGATACGGGCAGACTAGAGGCATGCAGGGGAGAACGGAATTCC
TGGTGTAGCGGTGAAATGCGCAGATATCAGGAGGAACACCGGTGGCGAAGGCGGCTCTCTGGGCATGTCCTGACGCTGAG
GAGCGAAAGTGTGGGGAGCGAACAAGATTAGATACCCCGGTAGTC
>560
CCTACGGGCGGCTGCAGTGGGGAATATTGGACAATGGGCGCAAGCCTGATCCAGCGACGCCGCGTGAGTGAAGAAGGCCT
TCGGGTTGTAAAGCTCTTTTAGTGGGGAAGATAATGACGGTACCCACAGAAAAAGCCCCGGCTAACTTCGTGCCAGCAGC
CGCGGTAATACGAAGGGGGCTAGCGTTACTCGGAATTATTGGGCGTAAAGCGTGCGTAGGCTGCTTAGTAAGTCAAAAGT
GAAAGCCTTGGGCTCAACCTAAGAATTGCTTTTGAAACTGCTGAGCTTGAGTACTGTAGGGGATAGCGGAATTCCTAGCG
TAGGGGTGAAAGTCGTAGATATTAGGAGGAACACCGGAGGCGAAAGCGGTTATCTGGACAGTCACTGACGCTGTTGCACG
AAAGCGTGGGGAGCAAACAGGATTAGATACCCGTGTAGTC
>561
CCTACGGGCGGCTGCAGTGGGGAATATTGGACAATGGGCGCAAGCCTGATCCAGCGACGCCGCGTGAGTGAAGAAGGCCT
TCGGGTTGTAAAGCTCTTTTAGTGGGGAAGATAATGACGGTACCCACAGAAAAAGCCCCGGCTAACTTCGTGCCAGCAGC
CGCGGTAATACGAAGGGGGCTAGCGTTACTCGGCATTATTGGGCGTAAAGCGTGGGTAGGCTGCTTAGTAAGTCAAAAGT
GAAAGCCTTGGGCTCAACCTAAGAATTGCTTGTGAAACTGCTGAGCTTGAGTACTGTAGGGGATAGCGGAATTCCTAGCG
TAGGGGTGAAATTAGTAGATATTAGGAGGAACACCGGAGGCGAAAGCGGTTATCTGGACAGTCACTGACGCTGTTGCACG
AAAGCGTGGGGAGCAAACAGGATTAGATACCCGTGTAGTC
>562
CCTACGGGTGGCTGCAGTGGGGAATATTGGACAATGGGCGGAAGCCTGATCCAGCAACGCCGCGTGGGGGATGACGGCCT
TCGGGTTGTAAACCTCTTTCAGTACCGACGAAGCTAACGTGACGGTAGGTACAGAAGAAGCACCGGCCAACTACGTGCCA
GCAGCCGCGGTAATACGTAGGGTGCGAGCGTTGTCCGGAATTATTGGGCGTAAAGGGCTCGTAGGCGGTCTGTCGCGTCG
GGAGTGAAAACACCGTGCTTAACACGGTGCTTGCTTTCGATACGGGCAGACTAGAGGCATGCAGGGGAGAACGGAATTCC
TGGTGTAGCGGTGAAATGCGCAGATATCAGGAGGAACACCGGTGGCGAAGGCGGCTCTCTGGGCATGTCCTGACGCTGAG
GAGCGAAAGTGTGGGGAGCGAACAAGATTAGATACCCCGGTAGTC
>563
CCTACGGGTGGCTGCAGTGGGGAATATTGGACAATGGGCGGAAGCCTGATCCAGCAACGCCGCGTGGGGGATGACGGCCT
TCGGGTTGTAAACCTCTTTCAGTACCGACGAAGCTAACGTGACGGTAGGTACAGAAGAAGCACCGGCCAACTACGTGCCA
GCAGCCGCGGTAATACGTAGGGTGCGAGCGTTGTCCGGAATTATTGGGCGTAAAGGGCTCGTAGGCGGTCTGTCGCGTCG
GGAGTGAAAACACCGTGCTTAACACGGTGCTTGCTTTCGATACGGGCAGACTAGAGGCATGCAGGGGAGAACGGAATTCC
TGGTGTAGCGGTGAAATGCGCAGATATCAGGAGGAACACCGGTGGCGAAGGCGGCTCTCTGGGCATGTCCTGACGCTGAG
GAGCGAAAGTGTGGGGAGCGAACAAGATTAGATACCCCGGTAGTC
>564
TCTACGGGAGGCAGCAGTGGGGAATATTGGACAATGGGGGAAACCCTGATCCAGCAATGCCGCGTGTGTGAAGAAGGCCT
TCGGGTTGTAAAGCACTTTCGGTGGGGAAGAAATTCTTAAGGGTAATATCCTTGGGCGTTGACGTTACCCACAGAAGAAG
CACTGGCTAACTCTGTGCCAGCAGCCGCGGTAATACAGAGAGTGCAAGCGTTAATCGGAATCACTGGGCGTAAAGCGCGC
GTAGGTGGATATTTAAGTCGGATGTGCAAGCCCTAGGCTTAACTTAGGAATTGCACCCGATACTGGGTGTCTCGAGTATG
GTAGAGGGAAGTGGAATTTCCGGTGTAGCGGTGAAATGCGTAGATATCGGAAAGAACACCAGTGGCGAAGGCGACTTCCT
GGACCAATACTGACACTGAGGCGCGAAAGCGTGGGGAGCAAACAAAATTAGATACCCTAGTAGTC
>565
CCTACGGGTGGCAGCAGTGGGGAATATTGGACAATGGGCGCAAGCCTGATCCAGCTATGCCGCGTGAGTGAGGAAGGCCT
TAGGGTTGTAAAACTCTTTCAGTAGGGAAGATAATGACGGTACCTACAGAAGAAGTCCCGGCAAACTCCGCGCCAGCAGC
CGCGGTAATACGGAGGGGGCACGCGTTGTTCGGAATTATTGGGCGTAAAGGGCATGTAGGCGGTTCTATAAGTTAAGGGT
GAAATGCCAGGGCTCAACCCTGGAGCTGCTCTTAATACTGTAGGACTAGAGTCCGGAAGAGGATAGCGGAATTCCTAGTG
TAGAGGTGAAATTCGTAGATATTAGGAGGAACACCAGTGGCGAAGGCGGCTTTCTGGTCCGGTACTGACGCTGAGGTGCG
AAAGCGTGGGGAGCAAACAAGATTAGATACCCGGGTAGTC
>566
CCTACGGGCGGCTGCAGTGGGGAATATTGGACAATGGGCGCAAGCCTGATCCAGCGACGCCGCGTGAGTGAAGAAGGCCT
TCGGGTTGTAAAGCTCTTTTAGTGGGGAAGATAATGACGGTACCCACAGAAAAAGCCCCGGCTAACTTCGTGCCAGCAGC
CGCGGTAATACGAAGGGGGCTAGCGTTACTCGGAATTATTGGGCGTAAAGCGTGCGTAGGCTGCTTAGTAAGTCAAAAGT
GAAAGCCTTGGGCTCAACCTAAGCATTGCTTTTGAAACTGCTGAGCTTGAGTACTGTAGGGGATAGCGGAATTCCTAGTG
TAGGGGTGAAATTCGTAGATATTAGGAGGAACACCGGAGGCGAAAGCGGTTATCTGGACAGTAACTGACGCTGGTGCACG
AAAGCGTGGGGAGCAAACAGGATTAGATACCCGGGTAGTC
>567
ACTACGGGCGGCTGCAGTGGGGAATATTGGACAATGGGCGCAAGCCTGATCCAGCGACGCCGCGTGAGTGAAGAAGGCCT
TCGGGTTGTAAAGCTCTTTTAGTGGGGAAGATAATGACGGTACCCACAGAAAAAGCCCCGGCTAACTTCGTGCCAGCAGC
CGCGGTAATACGAAGGGGGCTAGCGTTACTCGGAATTATTGGGCGTAAAGCGTGCGTAGGCTGCTTAGTAAGTCAAAAGT
GAAAGCCTTGGGCTCAACCTAAGAATTGCTTTTGAAACTGCTGAGCTTGAGTACTGTAGGGGATAGCGGAATTCCTAGTG
TAGGGGTGAAATTCGTAGATATTAGGAGGAACACCGGAGGCGAAAGCGGTTATCTGGACAGTCACTGACGCTGGTGCACG
AAAGCGTGGGGAGCAAACAGGATTAGATACCCGGGTAGTC
>568
CCTACGGGAGGCAGCAGTGGGGAATATTGGACAATGGGGGAAACCCTGATCCAGCAATGCCGCGTGTGTGAAGAAGGCCT
TCGGGTTGTAAAGCACTTTCGGTGGGGAAGAAATTCTTAAGGGTAATATCCTTGGGCGTTGACGTTACCCACAGAAGAAG
CACTGGCTAACTCTGTGCCAGCAGCCGCGGTAATACAGAGAGTGCAAGCGTTAATCGGAATCACTGGGCGTACAGCGCGC
GTAGGTGGATATTTAAGTCGGATGTGAAAGCCCTAGGCGTAACTTAGGAATTGCACCCGATACTGGGTGTATCGAGGATG
GTAGAGGGAAGTGGAATTTCCGGTGTAGCGGTGAAATGCGTAGATATCGGAAAGAACACCAGTGGCGAAGGCGACTTCCT
GGACCAATACTGACACTGAGGCGCGAAAGCGTGGGGAGCAAACAAGATTAGATACCCAGTAGTC
>569
CCTACGGGCGGCTGCAGTGGGGAATATTGGACAATGGGCGCAAGCCTGATCCAGCTATGCCGCGTGAGTGAGGAAGGCCT
TAGGGTTGTAAAACTCTTTCAGTAGGGAAGATAATGACGGTACCTACAGAAGAAGTCCCGGCAAACTCCGTGCCAGCAGC
CGCGGTAATACGGAGGGGACAAGCGTTGTTCGGAATTATTGGGCGTAAAGGGCACGTAGGCGGTTCTATAAGTTAAGGGT
GAAATGCCAGGGCTCAACCCTGGAGCTGCTCTTAATACTGTAGGACTAGAGTCCGGAAGAGGATAGCGGAATTCCTAGTG
TAGAGGTGAAATTCGTAGATATTAGGAGGAACACCAGTGGCGAAGGCGGCTTTCTGGTCCGGTACTGACGCTGAGGTGCG
AAAGCGTGGGGAGCAAACAAGATTAGATACCCGGGTAGTC
>570
CCTACGGGCGGCAGCAGTGGGGAATATTGGACAATGGGCGCAAGCCTGATCCAGCGACGCCGCGTGAGTGAAGAAGGCCT
TCGGGTTGTAAAGCTCTTTTAGTGGGGAGGATAATGACGGTACCCACAGAAAAAGCCCCGGCTAACTTCGTGCCAGCAGC
CGCGGTAATACGAAGGGGGCTAGCGTTACTCGGAATTATTGGGCGTAAAGCGTGCGTAGGCTGCTTAGTAAGTCAAAAGT
GAAAGCCTTGGGCTCAACCTAAGAATTGCTTTTGAAACTGCTGAGCTTGAGTACTGTAGGGGATAGCGGAATTCCTAGTG
TAGGGGTGAGATTCGTAGATATTAGGAGGAACACCGGAGGCGAAAGCGGTTATCTGGACAGTCACTGACGCTGTTGCACG
AAAGCGTGGGGAGCAAACAAGATTAATACCCGGGTAGTC
>571
CCTACGGGAGGCTGCAGTGGGGAATATTGGACAATGGGCGCAAGCCTGATCCAGCTATGCCGCGTGAGTGAGGAAGGCCT
TAGGGTTGTAAAACTCTTTCAGTAGGGAAGATAATGACGGTACCTACAGAAGAAGTCCCGGCAAACTCCGTGCCAGCAGC
CGCGGTAATACGGAGGGGGCAAGCGTTGTTCGGAATTATTGGGCGTAAAGGGCATGTAGGCGGTTCTATAGGTTAAGGGT
GAAATGCCAGGGCTCAACCCTGGAGCTGCTCTTAATACTGTAGGACTAGAGTCCGGAAGAGGATAGCGGAATTCCTAGTG
TAGAGGTGAAATTCGTAGATATTAGGAGGAACACCAGTGGCGAAGGCGGCTTTCTGGTCCGGTACTGACGCTGAGGTGCG
AAAGCGTGGGGAGCAAACAAGATTAGATACCCGGGTAGTC
>572
CCTACGGGAGGCAGCAGTGGGGAATATTGGACAATGGGCGCAAGCCTGATCCAGCGACGCCGCGTGAGTGAAGAAGGCCT
TCGGTTTGTAAAGCTCTTTTAGTGGGGAAGATAATGACGGTACCCACAGAAAAAGCCCCGGCTAACTTCGTGCCAGCAGC
CGCGGTAATACGAAGGGGGCTAGCGTTACTCGGAATTATTGGGCGTAAAGCGTGCGTAGGCTGCTTAGTAAGTCAAAAGT
GAAAGCCTTGGGCTCAACCTAAGAAGTGCTTTTGAAACTGCTGAGCTTGAGTACTGTAGGGGATAGCGGAATTCCTAGTG
TAGGGGTGAAATTCGTAGATATTAGGAGGAACACCGGAGGCGAAAGCGGGTATCTGGACAGGCACTGACGCTGTTGCACG
AAAGCGTGGGGAGCAAACAGGATTAGATACCCGGGTAGTC
>573
CCTACGGGCGGCTGCAGTGGGGAATATTGGACAATGGGCGCAAGCCTGATCCAGCTATGCCGCGTGAGTGAGGAAGGCCT
TAGGGTTGTAAAACTCTTTCAGTAGGGAAGATAATGACGGTACCTACAGAAGAAGTCCCGGCAAACTCCGTGCCAGCAGC
CGCGGTAATACGGAGGGGGCAAGCGTTGTTCGGAATTATTGGGCGTAAGGGGCATGTAGGCGGTTCTATAAGTTAAGGGT
GAAATGCCAGGGCTCAACCCTGGAGCTGCTCTTAATACTGTAGGACTGGAGTCCGGAAGAGGATAGCGGAATTCCTAGGG
TAGAGGTGAAATTCGTAGATATTAGGAGGAACACCAGTGGCGAAGGCGGCTTTCTGGTCCGGTACTGACGCTGAGGTGCG
AAAGCGTGGGGAGCAAACAGAATTAGATACCCGGGTAGTC
>574
ACTACGGGCGGCTGCAGTGGGGAATATTGGACAATGGGCGCAAGCCTGATCCAGCTATGCCGCGTGAGTGAGGAAGGCCT
TAGGGTTGTAAAACTCTTTCAGTAGGGAAGATAATGACGGTACCTACAGAAGAAGTCCCGGCAAACTCCGTGCCAGCAGC
CGCGGTAATACGGAGGGGACAAGCGTTGTTCGGAATTATTGGGCGTAAAGGGCACGTAGGCGGTTCTATAAGTTAAGGGT
GAAATGCCAGGGCTCAACCCTGGAGCTGCTCTTAAGACTGTAGGACTAGAGTCCGGAAGAGGATAGCGGAATTCCTAGTG
TAGAGGTGAAATTCGTAGATATTAGGAGGAACACCAGTGGCGAAGGCGGCTTTCTGGTCCGGTACTGACGCTGAGGTGCG
AAAGCGTGGGGAGCAAACAAGATTAGATACCCGGGTAGTC
>575
CCTACGGGAGGCTGCAGTGGGGAATATTGGACAATGGGCGCAAGCCTGATCCAGCTATGCCGCGTGAGTGAGGAAGGCCT
TAGGGTTGTAAAACTCTTTCAGTAGGGAAGATAATGACGGTACCTACAGAAGAAGTCCCGGCAAACTCCGTGCCAGCAGC
CGCGGTAATACGGAGGGGGCAAGCGTTGTTCGGAATTATTGGGCGTAAAGGGCATGTAGGCGGTTCTATAGGTTAAGGGT
GACATGCCAGGGCTCAACCCTGGAGCTGCTCTTAATACTGTAGGACTAGAGTCCGGAAGAGGATAGCGGAATTCCTAGTG
TAGAGGTGAAATTCGTAGATATTAGGAGGAACACCAGTGGCGAAGGCGGCTTTCTGGTCCGGTACTGACGCTGAGGTGCG
AAAGCGTGGGGAGCAAACAAGATTAGATACCCGGGTAGTC
>576
TCTACGGGCGGCTGCAGTGGGGAATATTGCACAATGGGCGAGAGCCTGATGCAGCGACGCCGCGTGAGGGATGACGGCCT
TCGGGTTGTAAACCTCTTTCAGCAGGGAAGAAGCGAAAGTGACGGTACCTGCAGAAGAAGCGCCGGCTAACTACGTGCCA
GCAGCCGCGGTAATACGTAGGGCGCAAGCGTTGTCCGGAATTATTGGGCGTAAAGAGCTCGTAGGCGGCTTGTCACGTCG
GATGTGAAAGCCCGGGGCTTAACCCCGGGTCTGCATTCGATACGGGCTAGCTAGGGTGTGGTAGGGGAGATCGGAATTCC
CGGTGTAGCGGTGAAATGCGCAGATATCAGGAGGAACACCGGTGGCGAAGGCGGATCTCTGGGCCATTACTGACGCTGAG
GAGCGAAAGCGTGGGGAGCGAACAGGATTAGATACCCCAGTAGTC
>577
CCTACGGGAGGCAGCAGTGGGGAATATTGGACAATGGGCGCAAGCCTGATCCAGCGACGCCGCGTGAGTGAAGAAGGCCT
TCGGGTTGTAAAGCTCTTTTAGTGGGGAAGATAATGACGGTACCCACAGAAAAAGCCCCGGCTAACTTCGTGCCAGCAGC
CGCGGTAATACGAAGGGGGCTAGCGTTACTCGGAATTATTGGGCGTAAAGCGTGCGTAGGCTGCTTAGTAAGTCAAAAGT
GAAAGCCTTGGGCTCAACCTAAGAATTGCTTTTGAAACTGCTGAGCTTGAGTACTGTAGGGGATAGCGGAGTTCCTAGTG
TAGGGGTGAAATTCGTAGATATTAGGAGGAACACCGGAGGCGAAAGCGGTTATCTGGACAGTCACTGACGCTGTTGCACG
AAAGCGTGGGGAGCAAACAGGATTAGATACCCGGGTAGTC
>578
CCTACGGGAGGCAGCAGTGGGGAATATTGGACAATGGGCGCAAGCCTGATCCAGCGACGCCGCGTGAGTGAAGAAGGCCT
TCGGGTTGTAAAGCTCTTTTAGTGGGGAAGATAATGACGGTACCCACAGAAAAAGCCCCGGCTAACTTCGTGCCAGCAGC
CGCGGTAATACGAAGCGGGCTAGCTTTACTCGGAATTATTGGGCGTAAAGCGTGAGTAGGATGCTTAGTACGTCAAAAGT
GAAAGCCTTGGGCTCAACCTAAGAATTGCTTTTGAAACTGCTGAGATTGAGTACTGTAGGGGATAGCGGAGTTCCTAGTG
TAGGGGTGAAATTCGTAGATATTAGGAGGAACACCGGAGGCGAAAGCGGTTATCTGGACAGTCACTGACGCTGTTGCACG
AAAGCGTGGGGAGCAAACAGGATTAGATACCCGGGTAGTC
>579
CCTACGGGTGGCAGCAGTGGGGAATATTGCACAATGGGCGCAAGCCTGATGCATCGACGCCGCGTGAGTGATGACGGCCT
TCGGGTTGTAAACCTCTTTCAGCAGGGAAGAAGCCTTCGGGTGACGGTACCTGCAGAAGAAGCACCGGCTAACTACGTGC
CAGCAACCGCGGTAATACGTAGGGTTCGAGCGTTTTCCGGAATTATTGGGCGTCAAGAGCTCGTAGGCGGCCTGTCGCGT
CTGATGTGAAAGCCCGGGGCTTAACACCGGGTCTGCATTCGATACGGGCAGGCTAGAGTTCGGCAGGGGAGATCGGAATT
CCTGGTGTAGCGGTGAAATGCGCAGATATCAGGAGGAACACCGGTGGCGAAGGCGGATCTCTGGGCCGATACTGACGCTG
AGGAGCGAAAGCATGGGGAGCGAACAGGATTAGATACCCCGGTAGTC
>580
GCTACGGGCGGCTGCAGTGGGGAATATTGCACAATGGGCGAGAGCCTGATGCAGCGACGCCGCGTGAGGGATGACGGCCT
TCGGGTTGTAAACCTCTTTCAGCAGGGAAGAAGCGAAAGTGACGGTACCTGCAGAAGAAGCGCCGGCTAACTACGTGCCA
GCAGCCGCGGTAATACGTAGGGCGCACGCGTTGTCCGGAATTATTGGGCGTAAAGAGCTCGTAGGCGGCTTGTCACGTCG
GATGTGAAAGCCCGGGGCTTAACCCCGGGTCTGCATTCGATACGGGCGAGCTAGAGTGTGGTAGGGGAGAGCGGAATTCC
CGGTGTAGCGGTGAAATGCGCAGATATCAGGAGGAACACCGGTGGCGAAGGCGGATCTCTGGGCCATTACTGACGCTGAG
GAGCGAAAGCGTGGGGAGCGAACAGGATTAGATACCCCAGTAGTC
>581
ACTACGGGCGGCTGCAGTGGGGAATATTGCACAATGGGGGAAACCCTGATGCAGCGACGCCGCGTGAGTGAAGAAGTATT
TCGGTATGTAAAGCTCTATCAGCAGGGAAGAAAATGACGGTACCTGACTAAGAAGCCCCGGCTAACTACGTGCCAGCAGC
CGCGGTAATACGTAGGGGGCAAGCGTTATCCGGATTTACTGGGTGTAAAGGGAGCGTAGACGGCATTGCAAGACTGATGT
GAAAGCCCGGGGCTCAACCCCGGTACTGCATTGGAAACTGTGATGCTAGCGTGCAGGAGAGGTAAGTGGAATTCCTAGTG
TGGCGGTGAAATGCGTAGATATTAGGAGGAAGACCAGTGGCGAAGGCGGCTTACTGGACTGGAACTGACGTTGAGGCTCG
AAAGCGTGGGGAGCAAACAGGATTAGATACCCGTGTAGTC
>582
CCTACGGGTGGCAGCAGTGGGGAATATTGCACAATGGGCGCAAGCCTGATGCAGCGACGCCGCGTGAGGGATGACGGCCT
TCGGGTTGTAAACCTCTTTCAGCAGGGAAGAAGCCTTCGGGTGACGGTACCTGCAGAAGAAGCACCGGCTAACTACGTGC
CAGCAGCCGCGGTAATACGTAGGGTGCGAGCGTTGTCCGGAATGATTGGGCGTAAAGAGCTCGTAGGCGGCCTGTCGCGT
CGGATGTGAAAGCCCGGGGCTTAACCCCGGGTCTGCATTCGATACGGGCAGGCTAGAGTTCGGCAGGGGAGATCGGAATT
CCTGGTGTAGCGGTGAAATGCGCAGATATCAGGAGGAACACCGGTGGCGAAGGCGGATCTCTGGGCCGATACTGACGCTG
AGGAGCGAAAGCATGGGGAGCGAACAGGATTAGATACCCCGGTAGTC
>583
CCTACGGGTGGCTGCAGTGGGGAATATTGGACAATGGGCGCAAGCCTGATCCAGCGACGCCGCGTGAGTGAAGAAGGCCT
TCGGGTTGTAAAGCTCTTTTTGTGGGGAAGATAATGACGGTACCCACAGAAAAAGCCACGGCTAACTACGTGCCAGCAGC
CGCAGTAATACGAAGGCGGATAGCGTTACGCGGAATTAAGGTGAGTAAAGCGAGCGTAGGCTGCTTAGTAAGTCAAAAGT
GAAATCCTTGGGCTCAACCTTAGAATTGCTGTTGAAACTGGTGAGCTTGAGTACTGAAGGGGATAGAGGAATTCCTAGTG
TAGGGGTGAAATGCGTAGATATTAGGAGGAACACCGGAGGCGAAAGCGGCTATCTGGACAATCACTGACGCTGATGCACG
AAAGCGTGGGGAGCAAACAGGATTAGATACCCGAGTAGTC
>584
CCTACGGGCGGCTGCAGTGAGGAATATTGGTCAATGGACGGAAGTCTGAACCAGCCATGCCGCGTGCAGGAAGAATGTCC
TATGGATTGTAAACTGCTTTTGTACGGGAATAAAGATGGTTACGAGTAATCATTTGAAGGTACTGTATGAATAAGGATCG
GCTAACTCCGTGCCAGCAGCCGCGGTAATACGGAGGATCCGAGCGTTATCCGGATTTATTGGGTTTAAAGGGTGCGTAGG
CGGCACATTAAGTCAGTGGTGAAATCTTCATGCTTAACATGGAAATTGCCATTGATACTGATGAGCTTGAGTACAGATGG
AGTGGGCGGAATATGACATGTAGCGGTGAAATGCGGAGATATGTCAGAGAACACCGGTCGCGAAGGCAGCTCACTAAGCT
GAGACTGACGCTGAGGCACGAAAGCGTGGGGATCAAACAGGATTAGATACCCGAGTAGTC
>585
CCTACGGGCGGCTGCAGTGGGGAATATTGCACAATGGGGGAAACCCTGATGCAGCAACGCCGCGTGAGTGAAGAAGTATT
TCGGTATGTAAAGCTCTATCAGCAGGGAAGATAATGACGGTACCTGACTAAGAAGCCCCGGCTAACTACGTGCCAGCAGC
CGCGGTAATACGTAGGGGGCAAGCGTTATCCGGATTTACTGGGTGTAAAGGGAGCGTAGGCGGCTTGGCAAGTCTGATGT
GAAAGCCCAGGGCTCAACCCTGGGACTGCATTGGAAACTGTCAGGCTAGAGTGCAGGAGAGGTAAGTGGAATTCCTAGTG
TAGCGGTGAAATGCGTAGAGATTAGGAGGAACACCAGTGGCGAAGGCGGCTTACTGGACTGTAACTGACGCTGAGGCTCG
AAAGCGTGGGGAGCAAACAGGATTAGATACCCCGGGTAGTC
>586
CCTACGGGGGGCTGCAGTGGGGAATATTGGACAATGGGCGCAAGCCTGATCCAGCTATGCCGCGTGAGTGAGGAAGGCCT
TAGGGTTGTAAAACTCTTTCAGTAGGGAAGATAATGACGGTACCTACAGAAGAAGTCCCGGCAAACTCCGTGCCAGCAGC
CGCGGTAATACGGAGGGGGCAAGCGTTGTTCGGAATTATTGGGCGTAAAGGGCATGTAGGCGGTTCTATAAGTTAAGGGT
GAGATGCCAGGGCTCAACCCTGGAGCTGCTCTTAATACTGTAGGACTAGAGTCCGGAAGAGGATAGCGGAATTCCTAGTG
TAGAGGTGAAATTCGTAGATATTAGGAGGAACACCAGTGGCGAAGGCGGCTTTCTGGTCCGGTACTGACGCTGAGGTGCG
AAAGCGTGGGGAGCAAACAGGATTAGATACCCCAGTAGTC
>587
ACTACGGGCGGCTGCAGTGGGGAATATTGCACAATGGGCGCAAGCCTGATGCAGCGACGCCGCGTGAGGGATGACGGCCT
TCGGGTTGTAAACCTCTTTCAGCAGGGAAGAAGCCTTCGGGTGACGGTACCTGCAGAAGAAGCACCGGCTAACTACGTGC
CAGCAGCCGCGGTAATACGTAGGGGGCGAGCGTTGTCCGGAATTATTGGGCGTAAAGAGCTCGTAGGCGGCCTGTCGCGT
CGGATGTGAAAGCCCGGGGCTTAACCCCGGGTCTGCATTCGATACGGGCAGGCTAGAGTTCGGCAGGGGAGATCGGAATT
CCTGGTGTAGCGGTGAAATGCGCAGGTATCAGGAGGAACACCGGTGGCGAAGGCGGATCTCTGGGCCGATACTGACGCTG
AGGAGCGAAAGCATGGGGAGCGAACAGGATTAGAGACCCTGGTAGTC
>588
CCTACGGGTGGCAGCAGTGGGGAATATTGCACAATGGGCGAAAGCCTGTTGCAGCGACGCCGCGTGGGGGATGACGGCCT
TCGGGTTGTAAACCCCTTTCAGTAGGGAAGAAGCGAAAGTGACGGTACCTGCAGAAGAAGCGCCGGCTAACTACGTGTCA
ACAGCCGCGGTAATACGTAGGGCGCAAGCGTTGTCCGGAATTATTGGGCGTAAAGAGCTCGTAGGTGGCTTGTCGCGTCT
GCCGTGAAAACCCGAGGCTCAACCCCGGGCGTGCGGTGGGGGCGGGCAGGCTAGAGTGTGGTAGGGGAGACTGGAACTCC
TGGTGTAGCGGTGAAATGCGCAGATATCAGGAAGAACACCGATGGCGAAGGCAGGTCTCTGGGCCATTACTGACACTGAG
GAGCGAAAGCATGGGTAGCGAACAAGATTAGATACCCCTGTAGTC
>589
CCTACGGGGGGCTGCAGTGGGGAATATTGGACAATGGGCGCAAGCCTGATCCAGCTATGCCGCGTGAGTGAGGAAGGCCT
TAGGGTTGTAAAACTCTTTCAGTAGGGAAGATAATGACGGTACCTACAGAAGAAGTCCCGGCAAACTCCGTGCCAGCAGC
CGCGGTAATACGGAGGGGGCAAGCGTGGTTCGGAATTATTGGGAGTAAAGGGCATGTAGGCGGGTCTATAAGTTAAGGGT
GAAATGCCAGGGCTCAACCCTGGGGCTGCTCTTAATACTGTCGGACTAGAGTCCGGAAGAGGATAGCGGAATTCCTAGTG
TAGAGGTGAAATTCGTAGATATTAGGAGGAACACCAGTGGCGAAGGCGGCTTTCTGGTCCGGTACTGACGCTGAGGTGCG
AAAGCGTGGGGAGCAAACAGGATTAGATACCCCAGTAGTC
>590
CCTACGGGCGGCTGCAGTGGGGAATATTGGACAATGGGCGCAAGCCTGATCCAGCGACGCCGCGTGAGTGAAGAAGGCCT
TCGGGTTGTAAAGCTCTTTTAGTGGGGAAGATAATGACGGTACCCACAGAAAAAGCCCCGGCTAACTTCGTGCCAGCAGC
CGCGGTAATACGAAGGGGGCTAGCGTTACTCGGAATTATTGGGCGTAAAGCGTGCGTAGGCTGCTTAGTAAGTCAAAAGT
GAAAGCCTTGGGCTCAACCTAAGAATTGCTTTTGAAACTGCTGAGCTTGAGTACTGTAGGGGATAGCGGAATTCCTAGTG
TAGGGGTGAAATTCGTAGATATTAGGAGGAACACCGGAGGCGAAAGCGGTTATCTGGACAGTCACTGACGCTGGTGCACG
AAAGCGTGGGGAGCAAACAGGATTAGATACCCCGGTAGTC
>591
TCTACGGGCGGCAGCAGTGGGGAATATTGCACAATGGGCGAAAGCCTGATGCAGCGACGCCGCGTGAGGGATGACGGCCT
TCGGGTTGTAAACCTCTTTCAGCAGGGAAGAAGCGAACGTGACGGTACCTGCAGAAGAAGCGCCGGCTAACTGCGTGCCA
GCAGCCGCGGTAATACGTAGGGCGCAAGCGTTGTCCGGAATTAGTGGGCGTAAAGAGCTCGTAGGCGGTGTGTCGCGTCT
GCTGTGAAATCCTCAGGCTCAACCTGGGGCTTGCCGTGGGTACGGGAACACTATAGTGCGGTAGGGGGGAATGGAATTCC
TGGTGTAGCGGTGGAATGCGCAGATATCAGGAGGAACACCGATGGCGAAGGCAGGTCACTGGGCCGCAACTGACGCTGAG
GAGCGAAAGCATGGGGAGCGAACAGGATTAGATACCCGAGTAGTC
>592
CCTACGGGGAGGCAGCAGTGGGGAATATTGGACAATGGGCGCAAGCCTGATCCAGCTATGCCGCGTGAGTGAGGAAGGCC
TTAGGGTTGTAAAACTCTTTCAGTAGGGAAGATAATGACGGTACCTACAGAAGAAGTCCCGGCAAACTCCGTGCCAGCGG
CCGCGGTAATACGGAGGGGGCAAGCGTTGTTCGGAATTATTGGGCGTAAAGGGCATGTAGGCGGTTCTATAAGTTAAGGG
TGAAATGCCAGGGCTCAACCCTGGAGCTGCTCTTAATACTGTAGGACTAGAGTCCGGAAGAGGATAGCGGAATTCCTAGT
GTAGAGGTGAAATTCGTAGATATTAGGAGGAACACCAGTGGCGAAGGCGGCTTTCTGGTCCGGTACTGACGCTGAGGTGC
GAAAGCGTGGGGAGCAAACAAGATTAGATACCCTGGTAGTC
>593
CCTACGGGCGGCTGCAGTGGGGAATATTGGACAATGGGCGCAAGCCTGATCCAGCGACGCCGCGTGAGTGAAGAAGGCCT
TCGGGTTGTAAAGCTCTTTTATTGGGGACGATAATTACCGTACCCACAGAAAAAGCCCCGGCTAACTTCGTGCCCGCAGC
CGCGGTAATACGAAGGGGGCTAGCGTTACTCGGAATTACTGGGCGTAAAGCGTGCGTAGGCTGCGTAGTAAGGCAACAGG
GAAAGCCTTGGGCTCAACCTAAGAATTGCTTTTGAAACTGCTGAGCTTGAGTACTGTAGGGGATAGCGGAATTCCTAGTG
TAGGGGTGAAATTCGTAGATATTAGGAGGAACACCGGAGGCGAAGGCGGTTAGCTGGACAGTAACTGACGCTGAGGCACG
AAAGCGTGGGGAGCAAACAGGATTAGATACCCCGGTAGTC
>594
CCTACGGGCGGCTGCAGTGGGGAATATTGAACAATGGGGGAAACCCTGATCCAGCAATGCCGCGTGTGTGAAGAAGGCCT
TCGGGTTGTAACGCACTTTCGGTGGGGAAGAAATTCTTAAGGGTAATATCCTTGGGCGTTGACGTTACCCACAGAAGAAG
CACTGGCTAACTCTGTGCCAGCAGCCGCGGTAATACAGAGAGTGCAAGCGTTAATCGGAATCACTGGGCGTAAAGCGCGC
GTAGGTGGATATTTAAGTCGGATGTGAAAGCCCTAGGCTTAACTTAGGAATTGCACCCGATACTGGGTGTATCGAGTATG
GTAGAGGGAAGTGGAATTTCCGGTGTAGCGGTGAAATGCGTAGATATCGGAAAGAACACCAGTGGCGAAGGCGACTTCCT
GGACCAATACTGACACTGAGGCGCGAAAGCGTGGGGAGCAAACAAGATTAGATACCCGGGTAGTC
>595
CCTACGGGGGGCAGCAGTGGGGAATATTGGACAATGGGCGCAGGCCTGATCCAGCTATGCCGCGTGAGTGAGGAAGGCCT
TAGGGTTGTAAAACTCTTTCAGTAGGGAAGATAATGACGGTACCTACAGAAGAAGTCCCGGCAAACTCCGTGCCAGCAGC
CGCGGTAATACGGAGGGGGCAAGCGTTGTTCGGAATTATTGGGCGTAAAGGGCATGTAGGCGGTTCTATAAGTTAAGGGT
GAAATGCCAGGGCTCAACCCTGGAGCTGCTCTTAATACTGTAGGACTAGAGTCCGGAAGAGGATAGCGGAATTCCTAGTG
TAGAGGTGAAATTCGTAGATATTAGGAGGAACACCAGTGGCGAAGGCGGCTTTCTGGTCCGGTACTGACGCTGAGGTGCG
AAAGCGTGGGGAGCAAACAAGATTAGATACCCTTGTAGTC
>596
TCTACGGGAGGCTGCAGTGGGGAATATTGGACAATGGGCGCAAGCCTGATCCAGCGACGCCGCGTGAGTGAAGAAGGCCT
TCGGGTTGTAAAGCTCTTTTAGTGGGGAAGATAATGACGGTACCCACAGAAAAAGCCCCGGCTAACTTCGTGCCAGCAGC
CGCGGTAATACGAAGGGGGCTAGCGTTACTCGGAGTTATTGGGCGTAAAGCGTGCGTAGGCTGCTTAGTAAGTCAAAAGT
GAAAGCCTTGGGCTCAACCTAAGAATTGCTTTTGAAACTGCTGAGCTTGAGTACTGTAGGGGATAGCGGAATTCCTAGTG
TAGGGGTGAAATTCGTAGATATTAGGAGGAACACCGGAGGCGAAAGCGGTTATCTGGACAGTCACTGACGCTGTTGCACG
AAAGCGTGGGGAGCAAACAGGATTAGATACCCCAGTAGTC
>597
TCTACGGGCGGCTGCAGTGGGGAATATTGGACAATGGGCGCAAGCCTGATCCAGCGACGCCGCGTGAGTGAAGAAGGCCT
TCGGGTTGTAAAGCTCTTTTAGTGGGGAAGATAATGGCGGTACCCACAGAAAAAGCCCCGGCTAACTTCGTGCCAGCAGC
CGCGGTAATACGAAGGGGGCTAGCGTTACTCGGAATTATTGGGCGTAAAGCGTGCGTAGGCTGATTAGTAAGTCAAAAGT
GAAAGCCTTGGGCTCAACCTAAGAATTGCTTTTGAAACTGCTGAGCTTGAGTACTGTAGGGGATAGCGGAATTCCTAGTG
TAGGGGTGAAATTCGTAGATATTAGGAGGAACACCGGAGGCGAAAGCGGTTATCTGGACAGTCACTGACGCTGTTGCACG
AAAGCGTGGGGAGCAAACAGGATTAGATACCCTGGTAGTCC
>598
CCTACGGGTGGCTGCAGTGGGGAATATTGCACAATGGGCGCAAGCCTGATGCAGCGACGCCGCGTGAGGGATGACGGCCT
TCGGGTTGTAAACCTCTTTCAGCAGGGAAGAAGCCTTCGGGTGACGGTACCTGCAGGAGAAGCACCGGCTAACTACGTGC
CAGCAGCCGCGGTAATACGTAGGGTGCGAGCGTTGTCCGGAATTATTGGGCGTAAAGAGCTCGTAGGCGGCCTGTCGCGT
CGGCTGTGAAAGCCCGGGGCTTAACCCCGGGTCTGCATTCGATACGGGCAGGCTAGAGTTCGGCAGGGGAGATCGGAATT
CCTGGTGTAGCGGTGAAATGCGCAGATATCAGGAGGAACACCGGTGGCGAAGGCGGATCTCTGGGCCGATACTGACGCTG
AGGAGCGAAAGCATGGGGAGCGAACAGGATTAGATACCCCAGTAGTC
>599
GCTACGGGAGGCTGCAGTGGGGAATATTGGACAATGGGCGCAAGCCTGATCCAGCGACGCCGCGTGAGTGAAGAAGGCCT
TCGGGTTGTAAAGCTCTTTTAGTGGGGAAGATAATGACGGTACCCACAGAAAAAGCCCCGGCTAACTTCGTGCCAGCAGC
CGCGGTAATACGAAGGGGGCTAGCGTTACTCGGAGTTATTGGGCGTAAAGCGTGCGTAGGCTGCTTAGTAAGTCAAAAGT
GAAAGCCTTGGGCTCAACCTAAGAATTGCTTTTGAAACTGCTGAGCTTGAGTACTGTAGGGGATAGCGGAATTCCTAGTG
TAGGGGTGAAATTCGTAGATATTAGGAGGAACACCGGAGGCGAAAGCGGTTATCTGGACAGTCACTGACGCTGTTGCACG
AAAGCGTGGGGAGCAAACAGGATTAGATACCCCAGTAGTC
>600
ACTACGGGGGGCTGCAGTGGGGAATATTGGACAATGGGGGAAACCCTGATCCAGCAATGCCGCGTGTGTGAAGAAGGCCT
TCGGGTTGTAAAGCACATTCGGTGGGGAAGAAATTCTTAAGGGTAATATCCTTGGGCGTTGACGTTACCCACAGAAGAAG
CACTGGCTAACTCTGTGCCAGCAGCCGCGGTAATACAGAGAGTGCAAGCGTTAATCGGAATCACTGGGCGTAAAGCGCGC
GTAGGTGGAGAGCTAAGGCGGATGTGAAAGCCCTAGGCTTAACTTAGGAATTGAACCCGATACTGGGTGTCTCGAGTATG
GTAGAGGGAAGTGGAATTTACGGTGTAGCGGTGAAATGCGTAGATATCGGAAAGAGCACCAGTGGCGAAGGCGACTTCCT
GGACCAATACTGACACTGAGGCGCGAAAGCGTGGGGAGCAAACAGGATTAGATACCCCGGTAGTC
>601
CCTACGGGCGGCTGCAGTGGGGAATATTGGACAATGGGCGCAAGCCTGATCCAGCGACGCCGCGTGAGTGAAGAAGGCCT
TCGGGTTGTAAAGCTCTTTTAGTGGGGAAGATAATGGCGGTACCCACAGAAAAAGCCCCGGCTAACTTCGTGCCAGCAGC
CGCGGTAATACGAAGGGGGCTAGCGTTACTCGGAATTATTGGGCGTAAAGCGTGCGTAGGCTGCTTAGTAAGTCAAAAGT
GAAAGCCTTGGGCTCAACCTAAGAATTGCTTTTGAAACTGCTGAGCTTGAGTACTGTAGGGGATAGCGGAATTCCTAGTG
TAGGGGTGAAATTCGTAGATAGTAGGAGGAACACCGGAGGCGAAAGCGGTTATCTGGACAGTCACTGACGCTGTGGCACG
AAAGCGTGGGGAGCAAACAGGATTAGATACCCTGGTAGTCC
>602
CCTACGGGAGGCTGCAGTGGGGAATATTGGACAATGGGCGAAAGCCTGATCCAGCCATGCCGCGTGTGTGAAGAAGGTCT
TCGGATTGTAAAGCACTTTAAGTTGGGAGGAAGGGCAGTAAGCGAATACCTTGCTGTTTTGACGTTACCGACAGAATAAG
CACCGGCTAACTTCGTGCCAGCAGCCGCGGTAATCCGAAGGGTGCAAGCGTTACTCGGAATTACTGGGCGTACAGCGCGC
GTAGGTGGTTCGTTAAGTTGGATGTGAAAGCCCCGGGCTCAACCGGGGAACTGCATCCAAAACTGGCGAGCTAGAGTATG
GCAGAGGGGGGTGGAATTTCCGGTGTAGCGGTGAAATGCGTAGATATAGGAAGGAACACCAGTGGCGAAGGCGACCACCT
GGGCCAATACTGACACTGAGGTGCGAAAGCGTGGGGAGCAAACAGGATTAGATACCCTGGTAGTC
>603
CCTACGGGAGGCAGCAGTGGGGAATATTGCACAATGGGCGCAAGCCTGATGCAGCGACGCCGCGTGAGGGATGACGGCCT
TCGGGTTGTAAACCTCTTTCAGCAGGGAAGAAGCCTTCGGGTGACGGTACCTGCAGAAGAAGCACCGGCTAACTACGTGC
CAGCAGCCGCGGTAATACGTAGGGTGCGAGCGTTGTCCGGAATTATTGGGCGTAAAGAGCTCGTAGGCGGCCGGTCGTGT
CGGATGTGAAAGCCCGGGGCTTAACCCCGGGTCTGCATTCGATACGGGCAGGCTAGAGTTCGGCAGGGGAGATCGGAATT
CCTGGTGTAGCGGTGAAATGCGCAGATATCAGGAGGAACACCGGTGGCGAAGGCGGATCTCTGGGCCGATACTGACGCTG
AGGAGCGAAAGCATGGGGAGCGAACAGGATTAGATACCCGTGTAGTC
>604
CCTACGGGGGGCTGCAGTGGGGAATATTGGACAATGGGGGAAACCCTGATCCAGCAATGCCGCGTGTGTGAAGAAGGCCT
TCGGGTTGTAAAGCACTTTCGGTGGGGAAGAAATTCTTAAGGGTAATATCCTTGGGCGTTGACGTTACCCACAGAAGAAG
CACTGGCTAACTCTGTGCCAGCAGCCGCGGTAATACAGAGAGTGCAAGCGTTAATCGGAATCACTGGGCGTAAAGCGCGC
GTAGGTGGATATTTAAGGCGGATGTGAAAGCCCTAGGCTTAACTTAGGAATTGCACCCGATACTGGGTGTCTCGAGTATG
GTAGAGGGAAGTGGAATTTCCGGTGTAGCGGTGAAATGCGTAGATATCGGAAAGAACACCAGTGGCGAAGGCGACTTCCT
GGACCAATACTGACACTGAGGCGCGAAAGCGTGGGGCGCAAACAGGATTAGATACCCTGGTAGTC
>605
CCCACGGGGGGCAGCAGTGGGGAATATTGCACAATGGGGGAAACCCTGATGCAGCAACGCCGCGTGAGTGATGACGGCCT
TCGGGTTGTAAAGCTCTGTCTTCAGGGACGATAATGACGGTACCTGAGGAGGAAGCCACGGCTAACTACGTGCCAGCAGC
CGCGGTAATACGTAGGTGGCAAGCGTTGTCCGGATTTACTGGGCGTAAAGGGAGCGTAGGCGGACTCTTAAGTGGGATGT
GAAATACCCGGGCTCAACCTGGGTGCTGCATTCCAAACTGGGAGTCTAGAGTACAGGAGGGGAAAGCGGAATTCCTAGTG
TAGCGGTGAAATGCGTAGAGATTAGGAAGAACACCGGTGGCGAAGGCGGCTTTCTGGACTGTAACTGACGCTGAGGCTCG
AAAGCGTGGGGAGCGAACAGGATTAGATACCCCGGTAGTC
>606
CCTACGGGCGGCAGCAGTGGGGAATATTGGACAATGGGCGCAAGCCTGATCCAGCTATGCCGCGTGAGTGAGGAAGGCCT
TAGGGTTGTAAAACTCTTTCAGTAGGGAAGATAATGACGGTACCTACAGAAGAAGTCCCGGCAAACTCCGTGCCAGCAGC
CGCGGTAATACGGAGGGGGCAAGCGTTGTTCGGAATTATTGGGAGTAAAGGGCATGTAGGCGGTTCTATAAGTTAAGGGT
GAAATGCCAGGGCTCAACCCTGGAGCTGCTCTTAATACTGTAGGACTAGAGTCCGGAAGAGGATAGCGGAATTCCTAGTG
TAGAGGTGAAATTCGTAGATATTAGGAGGAACACCAGTGGCGAAGGCGGCTTTCTGGTCCGGTACTGACGCTGAGGTGCG
AAAGCGTGGGGAGCAAACAAGATTAGATACCCCGGTAGTC
>607
ACTACGGGCGGCTGCAGTGGGGAATATTGGACAATGGGCGCAAGCCTGATCCAGCGACGCCGCGTGAGTGAAGAAGGCCT
TCGGGTTGTAAAGCTCTTTTAGTGGGGAAGATAATGACGGTACCCACAGAAAAAGCCCCGGCTAACTTCGTGCCAGCAGC
CGCGGTAATACGAAGGTGGCTAGCGTTACTCGGAATTATTGGGCGTAAAGCGTGCGTAGGCTGCTTAGTAAGTCAAAAGT
GAAAGCCTTGGGCTCAACCTAAGAATTGCTTTTGAAACTGCTGAGCTTGAGTACTGTAGGGGATAGCGGAATTCCGAGTG
TAGGGGTGAAATTCGTAGATAGTAGGAGGAACACCGGAGGCGAAAGCGGTTATCGGGACAGTCACTGACGCTGTTGCACG
AAAGCGTGGGAGCAAACAAGATTAGATACCCGAGTAGTC
>608
CCCACGGGGGGCAGCAGTGGGGAATATTGCACAATGGGGGAAACCCTGATGCAGCAACGCCGCGTGAGTGATGACGGCCT
TCGGGTTGTAAAGCTCTGTCTTCAGGGACGATAATGACGGTACCTGAGGAGGAAGCCACTGCTAACTACGTGCCAGCAGC
CGCGGTAATACGTAGGTGGCAAGCGTTGTCCGGATTTACTGGGCGTAACGGGAGCGTAGGCGGACTCTTAAGTGGGATGT
GAAATACCCGGGCTCAACCTGGGTGCTGCATTCCAAACTGGGAGTCTAGAGTACAGGAGGGGAAAGCGGAATTCCTAGTG
TAGCGGTGAAATGCGTAGAGATTAGGAAGAACACCGGTGGCGAAGGCGGCTTTCTGGACTGTAACTGACGCTGAGGCTCG
AAAGCGTGGGGAGCGAACAGGATTAGATACCCCGGTAGTC
>609
CCTACGGGTGGCAGCAGTGGGGAATTTTGCACAATGGGGGAAACCCTGATTCAGCAACGCCGCGTGCGTGAAGAAGTTTT
TCGGTTTGTAAAGCTCTATCCGCAGTGAAGATAATTCCGTTACCTGCCTACGAAGCCCCGGCTAACTCCGTGCCAGCAGC
CGCGGTAATACGTAGGTGGCAAGCGTTATCCGGATTTACTGGGTGTACAGGGTGCGTAGGCGGACTAGTAAGTCTGATGT
GAAAGCCCAGGGCTCAACCCAGGGACTGCATTGGAGACTGGGAGGCTAGAGTGCTGGAGGGGTAAGTGGAATTCCTAGTG
TAGCGGTGAAATGCGGAGAGATGAGGAGGGACACCAGTGGCGAAGGCGGCTAACTGGACAGTAACTGACGCTGAGGAACG
AAAGCGGGGGGAGCAAACAGGATTAGATACCCGGGTAGTC
>610
CCTACGGGGGGCTGCAGTGGGGAATATTGGACAATGGGGGAAACCCTGATCCAGCAATGCCGCGTGTGTGAAGAAGGCCT
TCGGGTTGTAAAGCACTTTCGGTGGGGAAGAAATTCTTAAGGGTAATATCCTTGGGCGTTGACGTTACCCACAGAAGAAA
CACTGGCTAACTCTGTGCCAGCAGCCTCGGTAATACAGAGAGTGCAAGCGTTAATCGGAATCACTGGGCGTACAGCGCGC
GTAGGTGGATATTTAAGTCGGATGTGAAAGCCCTAGGCTTAACTTAGGAATTGCACCCGATACTGGGTGGCTCGAGTATG
GTAGAGGGAAGTGGAATTTCCGGTGTAGCGGTGAAATGCGTAGATATCGGAAAGAACACCAGTGGCGAAGGCGACTTCCT
GGACCAATACTGACACTGAGGCGCGAAAGCGTGGGGAGCAAACAAGATTAGATACCCGTGTAGTC
>611
CCTACGGGTGGCTGCAGTGGGGAATATTGGACAATGGGCGCAAGCCTGATCCAGCTATGCCGCGTGAGTGAGGAGGGCCT
TAGGGTTGTAAAACTCCTTCAGTAGGGAAGATAATGACGGTACCTACAGAAGAAGTCCCGGCAAACTCCGTGCCAGCAGC
CGCGGTAATACGGAGGGGGCAAGCGTTGTTCGGAATTATTGGGCGTAAAGGGCATGTAGGCGGTTCTATAAGTTAAGGGT
GAAATGCCAGGGCTCAACCCTGGAGCTGCTCTTAATACTGTAGGACTAGAGTCCGGAAGAGGATAGCGGAATTCCTAGTG
TAGAGGTGAAATTCGTAGATATTAGGAGGAACACCAGTGGCGAAGGCGGCTTTCTGGGCCGGTACTGACGCTGAGGTGCG
AAAGCGTGGGGAGCAAACAGGATTAGATACCCGAGTAGTC
>612
ACTACGGGCGGCAGCAGTCTAGAGGCTTCGACAATGACCGAAAGGTTGATCGAGCGACGCCGCGTGTGGGATGAAGGTTT
TCGGATTGTAAACCACTTTTGTTTGGGAAGAAGGCCTGTATCGTGAATATGGGATTGACGGTACCAAACGAATAAGCCCC
AGCTAACTCCGTGCCAGCAGCCGCGGTAAGACGGAGGGGGCAAGCGTTGTTCGGAAGCATTGGGCGTAAAGGGCTCGTAG
GCTGACTAGTAAGTCTGGCGTGAAATCTCCACCGCTCACCGGGGAGAGGTCGCTGGATACTGCTAATCTTGAGTTCGGTA
GAGGGTCGTGGAATTTCGGGTGTAGCGGTGGAATGCGTAGATATCCGAAAGAACACCGGTGGCGAAGGCGGCGACCTGGG
CCTGAATTGACGCTGAGGAGCGAAAGCTAGGGGAGCAAACGGGATTAGATACCCCAGTAGTC
>613
CCTACGGGTGGCTGCAGTGGGGAATATTGGACAATGGGCGCAAGCCTGATCCAGCTATGCCGCGTGAGTGAGGAAGGCCT
TAGGGTTGTAAAACTCTTTCAGTAGGGAAGATAATGACGGTACCTACAGAAGAAGCCCCGGCAAACTCCGTGCCAGCAGC
CGCGGTAATACGGAGGGGGCAAGCGTTGTTCGGAATTATTGGGCGTAAAGGGCATGTGGGCGGTTCTATAAGTTAAGGGT
GAAATGCCAGGGCTCAACCCTGGAGCTGCTCTTAATACTGTAGGACTAGAGTCCGGAAGAGGATAGCGGAATTCCTAGTG
TAGAGGTGAAATTCGTAGATATTAGGAGGAACACCAGTGGCGAAGGCGGCTTTCTGGTCCGGTACTGACGCTGAGGTGCG
AAAGCGTGGGGAGCAAACAGGATTAGATACCCGGGTAGTC
>614
CCTACGGGGGGCTGCAGTGGGGAATATTGGACAATGGGGGAAACCCTGATCCAGCAATGCCGCGTGTGTGAAGAAGGCCT
TCGGGTTGTAAAGCACTTTCGTTGGGGAAGAAATTCTTCAGTATAATATCCTTGGGCGTTGACGTTCCCCACAGAAGAAG
CACTGGCTGACTCTTAGCTGCAGCCGCGGTAGTACATGGAGTGCAGGCGTTAATCGGAGTCATTGGGAGTAAAGCGAGCG
TAGGCGGGTAATCAAGTCGGATGTGAAAGCCCTAGGATTAACTTAGGAATTGCACCCGATACTGGGGGTCTCGAGTATGG
TAGAGGGAAGTGGAATTTCCGGTGTAGCGGTGAAATGCGTAGATATCGGAAAGAACACCAGTGGCGAAGGCGACTTCCTG
GACCAATACTGACACTGAGGCGCGAAAGCGTGGGGAGCAAACAGGATTAGATACCCCGGTAGTC
>615
CCTACGGGAGGCAGCAGTGGGGAATATTGGACAATGGGGTAAACCCTGATCCCGCCATGCCGCGTGTGTGAAGAAGGCCT
TCGGGTTGTAACGCACTTTCGGTGGGGAAGAAATTCTTAATGGTAATATCCTTGGGCGTTGACGTTACCCACAGAAGAAG
CACTGGCTAACTCTGTGCCAGCAGCCGCGGTAATACAGAGAGTGCAAGCGTTAATCGGAATCACTGGGCGTAACGCGCGC
GTAGGTGGAGATTTAAGTCGGTGGTGAAAGCCCTAGGCTTAACTTAGGAATGGCACCCGATACTGGGGGTCTCGAGTATG
GTAGAGGGAAGTGGAATTTCCGGTGTAGCGGTGAAATGCGTAGACATCGGAAAGAACGACAGTGGCGAAGGAGACTGCCG
GGAGCAATACTGACACTGAGGAGAGAAAGCGTGGGGAGCAAAAGAGATTAGATACCCTGGTAGTC
>616
CCTACGGGCGGCTGCAGTCGAGAATCTTGGGCAATGCGCGAAAGCGTGACCCAGCAATGCCGCGTGTATGATGAAGGTCT
TCGGATTGTAAAATACTGTCTCCCGTGACGATAATGACGGTAGCGGGGAAGGAAGCCACGGCTAACTACGTGCCAGCAGC
CGCGGTAATACGTAGGTGGCGAGCGTTGTTCGGATTTATTGGGCGTAAAGGGTCTGTAGGAGGTTCATTAAATGTGGGGT
GAAATCCGGGAGCTCAACTCCTGAATTGCCCTGTAGACTGATGGACTAGAGTATCGGAGAGGTAAGCGGAATACCAGGTG
TAGCGGTGGAATGCGTAGATATCTGGTAGAACACCGAAAGCGAAGGCAGCTTACTGGCCGGAAACTGACTCTGAAAGACG
AAAGCATGGGGAGCAAACAAGATTAGATACCCCAGTAGTC
>617
ACTACGGGGGGCTGCAGTGGGGAATATTGGACAATGGGGGAAACCCTGATCCAGCAATGCCGCGTGTGTGAAGAAGGCCT
TCGGGTTGTAAAGCACTTTCGGTGGGGAAGAAATTCTTAAGGGTAATATCCTTGGGCGTTGACGTTACCCACAGAAGAAG
CACTGGCTAACTCTGTGCAGCAGCCGCGGTAATACAGAGAGTGCAAGCGTTAATCGGAATCACTGGGCGTAACGCGCGCG
TAGGTGGATATTTAAGTCGGATGTGAAAGCCCTAGGCTTAACTTAGGAATTGCACCCGATACTGGGTGTCTCGAGTATGG
TAGAGGGAAGTGGAATGTCCGGTGTAGCGGTGAAATGCGTAGATATCGGAAAGAACACCAGTGGCGAAGGCGACTTCCTG
GACCAATACTGACACTGAGGCGCGAAAGCGTGGGGAGCAAACAGGATTAGATACCCCGGTAGTC
>618
CCTACGGGGGGCAGCAGTGGGGAATATTGGACAATGGGCGCAAGCCTGATCCAGCGACGCCGCGTGAGTGAAGAAGGCCT
TCGGGTTGTAAAGCTCTTTTAGTGGGGAAGATAATGACGGTACCCACAGAAAAAGCCCCGGCTAACTTCGTGCCAGCAGC
CGCGGTAATACGAAGGGGGCTAGCGTTACTCGGAATTATTGGGCGTAAAGCGTGCGTAGGCTGCGTAGTAAGTCAAAAGT
GAAAGCCTTGGGCTCAACCTAAGAATTGCTTTTGAAACTGCTGAGCTTGAGTACTGTAGGGGATAGCGGAATTCCTAGTG
TAGGGGTGAAATTCGTAGATATTAGGAGGAACACCGGAGGCGAAAGCGGTTATCTGGACAGTCACTGACGCTGGTGCACG
AAAGCGTGGGGAGCAAACAAGATTAGATACCCCTGTAGTC
>619
CCTACGGGGGGCTGCAGTGGGGAATATTGGACAATGGGCGCAAGTCTGATCCAGCGACGCCGCGTGCGTGAAGAAGGCCT
TCTGGTTGTAAAGCTCTTTTAGTGGGGAAGGTATTGACGGTACGCACAGAAAAAGCCCCGGCTAACTTCGTGCCAGCAGC
CGAGGTAATACGACGGCGGCTAGCGTTACTCGGAATTAGTGGGCGTAAAGCGTGAGTAGGCGGCTTAGTAAGTCAGTAGT
GAAAGCCTTGGGCTCAACCTAAGAAGTGCTTTTGAAACTGCATGGCTTGGGTAATGTAGGTGATGGTGGAATGCCTAGTG
TAGGGGTGAAATGCGTAGAGATTAGGCAGAACACCGGAGGCGAAAGCAGTTAACTGGACAGACACTGACGCTGTGGCACG
AAAGCGTGGGGAGCGAACAGGATTAGATACCCGTGTAGTC
>620
CCTACGGGCGGCTGCAGTCGGGAATCTTGCGCAATGGGCGAAAGCCTGACGCAGCAACACCGTGTGAGCGACGAAGGCCT
TCGGGTCGTAAAGCTCTGTTGTTGGGGACGAAGGGTTAGGGGTTAATAGCCCCGAGCCTGACGGTACCCTTCGAGGAAGC
CCCGGCTAACTACGTGCCAGCAGCCGCGGTAATACGTAGGGGGAGAGCGTTGTCATGAATTATTGAGCGTAGAGAGCGTG
TAGGCGGTTTGGTAAGTCTGCCGTGAAAACCGGGGGCGCAACCCCGGGCGGGCGGTGGATACTGCCAAGCGAGAGGGTGG
TAGAGGCGAGTGGAATTCCCGGTGTAGCGGTGAAATGCGCAGATATCGGGAGGAACACCAGTAGCGAAGGCGGCTCGCTG
GGCCATACCTGACGCTGAGACGCGAAAGCGTGGGGAGCAAACAAGATTAGATACCCGAGTAGTC
>621
TCTACGGGGGCAGCAGTGGGGAATATTGGACAATGGGCGCAAGCCTGATCCAGCTATGCCGCGTGAGTGAGGAAGGCCTT
AGGGTTTTAAAACTCTTTCAGTAGGGAAGATAATGACGGTACCTACAGAAGAAGTCCCGGCAAACTCCGTGCCAGCAGCC
GCGGTAATACGGAGGGGGCAAGCGTTGTTCGGAATTATTGGGCGTAAAGGGCATGTAGGCGGGTCTATAAGTTAAGGGTG
AAATGCCAGGGCTCAACCCTGGAGCTGCTCTTAATACTGTAGGACTAGAGTCCGGAAGAGGATAGCGGAATTCCGAGTGT
AGAGGTGAAATTCGTAGATATTAGGAGGAACACCAGTGGCGAAGGCGGCTTTCTGGTCCGGTACTGACGCTGAGGTGCGA
AAGCGTGGGGAGCAAACAAGATTAGATACCCCTGTAGTC
>622
CCTACGGGAGGCAGCAGTGGGGAATATTGGACAATGGGGGAAACCCTGATCCAGCAATGCCGCGTGTGTGAAGAAGGCCT
TCGGGTTGTAAAGCACTTTCGGTGGGGAAGAAATTCTTAAGGGTAATATCCTTGGGCGTTGACGTTACCCACAGAAGAAG
CACTGGCTAACTCTGTGCCAGCAGCCGCGGTAATACAGAGAGTGCAAGCGTTAATCGGAATCACTGGGCGTAAAGCGCGC
GTAGGTGGATATTTAAGTCGGATGTGAAAGCCCTAGGCTTAACTTAGGAATTGCACCCGTTACTGGGTGTCTCGAGTATG
GTAGAGGGAAGTGGAATTTCCGGTGTAGCGGTGAAATGCGTAGATATCGGAAAGAACGCCAGTGGCGAAGGCGACTTCCT
GGACCAATACTGACACTGAGGCGCGAAAGCGTGGGGAGCAAACAAGATTAGATACCCTGGTAGTC
>623
CCTACGGGCGGCTGCAGTCGAGAATCTTGGGCAATGCGCGAAAGCGTGACCCAGCAATGCCGCGTGTATGATGAAGGTCT
TCGGATTTTAAAATACTGTCTCCCGTGACGATAATGACGGTAGCGGGGAAGGAAGCCACGGCTAACTACGTTCCAGCAGC
CGCGGTAATACGTAGGTGGCGAGCGTTGTTCGGATTTATTGGGCGTAACGGGTCTGTAGGAGGTTCATTAAATGTGGGGT
GAAATCCGGGAGCTCAACTCCTGAATGGCCCTGTTGACTGAGGGACTAGAGTATCGGAGAGGTAAGCGGAATACCAGGTG
TAGCGGTGGAATGCGTAGATATCTGGTAGAACACCGAAAGCGAAGGCAGCTTACTGGCCGGAAACTGACTCTGAAAGACG
AAAGCATGGGGAGCAAACAAGATTAGATACCCCAGTAGTC
>624
CCTACGGGCGGCTGCAGTGGGGAATATTGGACAATGGGCGCAAGCCTGATCCAGCTATGCCGCGTGAGTGAGGAAGGCCT
TAGGGTTGTAAAACTCTTTCAGTAGGGAAGATAATGACGGTACCTACAGAAGAGGTCCCGGCAAACTCCGTGCCAGCAGC
CGCGGTAATACGGAGGGGGCATGCGTTGTTCGGAAGTATTGGGCGTAAAGGGCATGTAGGCGGTTCTATAAGTTAAGGGT
GAAATGCCAGGGCTCAACCCTGGAGCTGCTCTTAATACTGTAGGACTAGAGTCCGGAAGAGGATAGCGGAATTCCTAGTG
TAGAGGTGAAATTCGTAGATATTAGGAGGAACACCAGTGGCGAAGGCGGCTTTCTGGTCCGGTACTGACGCTGAGGTGCG
AAAGCGTGGGGAGCAAACAGGATTAGATACCCCAGTAGTC
>625
CCTACGGGCGGCTGCAGTGGGGAATATTGGACAATGGGCGCAAGCCTGATCCAGCGACGCCGCGTGAGTGAAGAATGCCT
TCTGGTTTTAAAGCTCTTTTAGTGGGGAAGATAATGAGGTACCCACAGAAAAAGCCCCGGCTAACTTCGTGCCAGCAGCC
GCGGTAATACGAAGGGGCCTAGCGTTACTCGGAATTATTGGGCTTAAAGCGTGCGTAGGCTGCTTAGTACGTCAAAAGTG
AAAGCCTTGGGCTCAACCTAAGAATTGCTTTTGAAACTGCCGAGCTTGAGTACTGTAGGGGAGAGCGGAATTCCTAGTGT
AGGGGTGAAATGCGTAGATATGAGGAGGAACACCGGAGGCGAAAGCGGTTAGCTGGACAGTAACTGACGATGGTGCACGA
AAGCGTGGGGAGCAAACAGGATTAGATACCCGGGTAGTC
>626
CCTACGGGCGGCTGCAGTCGGGAATCTTGCGCAATGGGCGAAAGCCTGACGCAGCAACACCGTGTGAGCGACGAAGGCCT
TCGGGTCGTAAAGCTCTGTTGTTGGGGACGAAGGGTTAGGGGTTAATAGCCCCGAGCCTGACGGTACCCTTCGAGGAAGC
CCCGGCTAACTACGTGCCAGCAGCCGCGGTAATACGTAGGGGGCGAGCGTTGTCCGGAATTATTGGGCGTAAAGAGCGTG
TAGGCGGTTTGGTAAGTCTGCCGTGAAAACCTGGGGCTCAACCCCGGGCGTGCGGTGGATACTGCCAAGCTAGAGGGTGG
TAGAGGCGAGTGGAATTCCCGGTGTAGCGGTGAAATGCGCAGATATCGGGAGGAACACCAGTAGCGAAGGCGGCTCGCTG
GGCCATACCTGACGCTGAGACGCGAAAGCGTGGGGAGCAAACAAGATTAGATACCCGAGTAGTC
>627
CCTACGGGCGGCAGCAGTGGGGAATATTGCACAATGGGGGAAACCCTGATGCAGCGACGCCGCGTGAGTGAAGAAGTATT
TCGGTATGTAAAGCTCTATCAGCAGGGAAGATAATGACAGTACCTGACTAAGAAGCCCCGGCTAACTACGTGCCAGCAGC
CGGGGTAATACGTAGGGGGCAAGTGTTATCCGGATTTACTGGGTGTAAAGGGAGCGTAGGTGGCAGGATAAGTCAGATGT
GAAAGCCCGGGGCTCAACCCCGGGACTGCATTTGAAACTGTCCTGCTAGAGTGCAGGAGAGGTAAGTGGAATTCCTAGTG
TAGCGGTGAAATGCGTAGATATTAGGAGGAACACCAGTGGCGAAGGCGGCTTACTGGACTGTAACTGACACTGAGGCTCG
AAAGCGTGGGGAGCAAACAAGATTAGATACCCGTGTAGTC
>628
CCTACGGGCGGCTGCAGTGGGGAATATTGGACAATGGGCGCAAGCCTGATCCAGCTATGCCGCGTGAGTGAGGAAGGCCT
TGGGGTTGTAAAACTCTTTCAGTAGGGAAGATAATGACGGTACCTACAGAAGAAGTCCCGGCAAACTCCGTGCCAGCAGC
CGCGGTAATACGGAGGGGGCAAGCGGTGTTCGGAATTATTGGGCGTAAAGGGCATGTAGGCGGTTGTATAAGTTAAGGGT
GAAATGCCAGGGCTCAACCCTGGAGCTGCTCTTAATACTGTAGGACTAGAGTCCGGAAGAGGATAGCGGAATTCCTAGTG
TAGAGGTGAAATTCGTAGATATTAGGAGGAACACCAGTGGCGAAGGCGGCTTACTGGTCCGGTACTGACGCTGAGGTGCG
AAAGCGTGGGGAGCAAACAGGATTAGATACCCCGGTAGTC
>629
CCTACGGGCGGCTGCAGTGGGGAATATTGGACAATGGGCGCAAGCCTGATCCAGCGACGCCGCGTGAGTGAAGAAGGCCT
TCGGGTTGTAAAGCTCTTTTAGTGGGGAAGATAATGACGGTACCCACAGAAAAAGCCCCGGCTAACTTCGTGCCAGCAGC
CGCGGTAATACGAAGGGGGCTAGCGTTACTCGGAATTATTGGGCGTAAAGCGTGCGTAGGCTGCTTAGTAAGTCAAAAGT
GAAAGCCTTGGGCTCAACCTAAGAATTGCTTTTGAAACCGCTGAGCTTGAGTACTGTAGGGGATAGCGGAATTCCTAGTG
TAGGGGTGAAATTCGTAGACATTAGGAGGAACACCGGAGGCGAAAGCGGTTATCTGGACAGTCACTGACGCTGTTGCACG
AAAGCGTGGGGAGCAAACAGGATTAGATACCCCGGTAGTC
>630
ACTACGGGGGGCAGCAGTGGGGAATATTGCACAATGGGGGAAACCCTGATGCAGCAACGCCGCGTGAGTGAAGAAGTATT
TCGGTATGTAAAGCTCTATCAGCAGGGAAGATAATGACGGTACCTGACTAAGAAGCCCCGGCTAACTACGTGCCAGCAGC
CGCGGTAATACGTAGGGGGCAAGCGTTATCCGGATTTACTGGGTGTAAAGGGAGCGTAGGCGGTCCGATAAGTCTGATGT
GAAAGCCCAGGGGCTCAACCCTGGGACTGCATTGGAAACTGTCGAACTAGAGTGCAGGAGAGGTAAGTGGAATTCCTAGT
GTAGCGGTGAAATGCGTATATATTAGGAGGAACACCAGTGGCGAAGGCGGCTTACTGGACTGTAACTGACGCTGAGGCTC
GAAAGCGTGGGGAGCAAACAGGATTAGATACCCGGGTAGTC
>631
CCTACGGGCGGCAGCAGTGGGGAATATTGGACAATGGGCGCAAGCCTGATCCAGCGACGCCGCGTGAGTGAAGAGGGCCT
TCGGGTTGTAAAGCTCTTTTAGTGGGGAAGATAATGACGGTACCCACAGAAAAAGCCCCGGCTAACTTCGTGCCAGCAGC
CGCGGTAATACGAAGGGGGCTAGCGTTACTCGGAATTATTGGGCGTAAAGCGTGCGTAGGCTGCTTAGTAAGTCAAAAGT
GAAAGCCTTGGGCTCAACCTAAGAATTGCCTTTGAAACTGCTGAGCTTGAGTACTGTAGGGGATAGCGGAATTCCTAGTG
TAGGGGTGAAATTCGTAGATATTAGGAGGAACACCGGAGGCGAAAGCGGTTATCTGGACAGTCACTGACGCTGTTGCACG
AAAGCGTGGGGAGCAAACAGGATTAGATACCCGGGTAGTC
>632
CCTACGGGGGGCAGCAGTGGGGAATATTGCACAATGGGGGAAACCCTGATGCAGCAACGCCGCGTGCGTGAAGAAGTATT
TCGGTATGTAAAGCTCTCTCAGCAGGGAAGATAATGACGTTACCTGACTAAGAAGCCCCGGCTAACTACGTGCCAGCAGC
CGCGGTAATACGTAGGGGGCAAGCGTTATCCGGATTTACTGGGTGTAAAGGGAGCGTAGGCGGTCCGATAAGTCTGATGT
GAAAGCCCAGGGGCTCAACCCTGGGACTGCATTGGAAACTGTCGAACTAGCGTGCAGGAGAGGTAAGTGGAATTCCGAGT
GTAGCGGTGAAATGCGTATATATTAGGAGGAACACCAGTGGCGAAGGCGGCTGACTGGACTGTAACGGACGAGGAGGATC
GAAAGCGTGGGGAGCAAACAGGATTAGATACCCGGGTAGTC
>633
ACTACGGGGGGCAGCAGTGGGGAATATTGGACAATGGGCGCAAGCCTGATCCAGCTATGCCGCGTGAGTGAGGAAGGCCT
TAGGGTTGTAAAACTCTTTCAGTAGGGAAGATAATGACGGTACCTACAGAAGAAGTCCCGGCAAACTCCGTGCCAGCAGC
CGCGGTAATACGGAGGGGGCAAGCGTTGTTCGGAATTATTGGGCGTAAGGGCATGGAGGCGGTTCTATAAGTTAAGGGTG
AAATGCCAGGGCTCAACCCTGGAGCTGCTCTTAATACTGTAGGACTAGAGTCCGGAAGAGGATAGCGGAATTCCTAGTGT
AGAGGTGAAATTCGTAGATGTTAGGAGGAACGCCAGTGGCGAAGGCGGCTTTATGGTCCGGTACTGACGCTGAGGTGCGA
AAGCGTGGGGAGCAAACAGGATTAGATACCCCTGTAGTC
>634
CCTACGGGGGGCAGCAGTAGGGAATCTTGCGCAATGGTCTAAAGCCTGACGCAGCGACGCCGCGTGAGGGATGAAGGCCT
TCGGGTTGTAAACCTCTTTCAGCAGGGACGAAGCGAAAGTGACGGTACCTGCAGAAGAAGCCCCGGCCAACTACGTGCCA
GCAGCCGCGGTAATACGTAGGGGGCAAGCGTTGTCCGGAGTCATTGGGCGTAAAGAGCTCGTAGGCGGCCGTCCACGTCG
GATGTGAAAGCTCGGAGCTCAACGCTGAGAGGCCATTCGATACGGGACGGCTAGGGGTAGGTAGGGGAAAGTGGAATTCC
GGGTGTAGCGGTGAAATGCGCAGATATCAGGAGGAACACCGGTGGCGAAGGCGGCTTTCTGGGCAGTACCTGACGCGGAG
GAGCGAAAGCTGGGGGAGCAAACAAGATTAGATACCCGGGTAGTC
>635
CCTACGGGGGGCTGCAGTGGGGAATATTGGACAATGGGCGCAAGCCTGATCCAGCTATGCCGCGTGAGTGATGAAGGCCT
TAGGGTTGTAAAACTCTTTCAGTAGGGAAGATAATGACGGTACCTACAGAAGAAGTCCCGGCAAACTCCGTGCCAGCAGC
CGCGGAAATACGGAGGGGGCAAGCGTTGATCGGAATTATTGGGCGTAAAGGGCAGGAAGGCGGTTCTATAAGTTAAGGGT
GAAATGCCAGGGCTCAACCCTGGAGCTGCCCTTAATACGGGAGGACTAGAGTCCGGAAGAGGAGAGCGGAATTCCTGGGG
TGGAGGGGAAAGTCGTAGTGATGAGGAGGAAAACAAGGGGGGAAGGGGGCGTTCGGGTCTGGTACTGAGGCGGAGGTGCG
AAAGCGGGGGGAGGAAACAGATTAGATACCCGGGTAGTC
>636
CCTACGGGCGGCTGCAGTGGGGAATATTGGACAATGGGCGCAAGCCTGATCCAGCGACGCCGCGTGAGTGAAGAAGGCCT
TCGGGTTGTAAAGCTCTTTTAGTGGGGAAGATAATGACGGTACCCACAGAAAAAGCCCCGGCTAACTTCGTGCCAGCAGC
CGCGGTAATACGAAGGGGGCTAGCGTTACTCGGAATTATTGGGCGTAAAGCGTGCGTAGGCTGCTTAGTAAGTCAAAAGT
GAAAGCCTTGGGCTCAACCTAAGAATTGCTTTTGAAACTGCTGAGCTTGAGTACTGTAGGGGATAGCGGAATTCCTAGTG
TAGGGGTGAAATTCGTAGATATTAGGAGGAACACCGGAGGCGAAAGCGGTTATCTGGACAGTCACTGACGCTGTTGCACG
AAAGCGTGGGGAGCAAACAGGATTAGATACCCCGGTAGTC
>637
CCTACGGGGGGCTGCAGTGGGGAATATTGGACAATGGGCGCAAGCCTGATCCAGCTATGCCGCGTGAGTGAGGAAGGCCT
TAGGGTTGTAAAACTCTTTCAGTAGGGAAGATAATGACGGTACCTACAGAAGAAGTCCCGGCAAACTCCGTGCCAGCAGC
CGCGGTAATACGGAGGGGGCAAGCGTTGTTCGGAATTATTGGGCGTAAAGGGCATGTAGGCGGTTCTATAAGTTAAGGGT
GAAATGCCAGGGCTCAACCCTGGAGCTGCTCTTAATACTGTAGGACTAGAGTCCGGAAGAGGATAGCGGAATTCCTAGTG
TAGAGGTGAAATTCGTAGAGATGAGGAGGAACACCAGTGGCGAAGGCGGCTTTCTGGTCAGGTACTGACGCTGAGGTGAG
AAAGCGTGGGGAGCAAACAGATTAGATACCCGGGTAGTC
>638
CCTACGGGCGGCTGCAGTGGGGAATATTGCACAATGGGCGCAAGCCTGATGCAGCGACGCCGCGTGAGGGATGACGGCCT
TCGGGTTGTAAACCTCTTTCAGCAGGGAAGAAGCCTTCGGGTGACGGTACCTGCAGAAGAAGCACCGGCTAACTACGTGC
CAGCAGCCGCGGTAATACGTAGGGTGCGAGCGTTGTCCGGAATTATTGGGCGTAAAGAGCCCGTAGGCGGCCTGTCGCGT
CGGATGTGAAAGCCCGGGGCTTAACCCCGGGTCTGCATTCGATACGGGCAGGCTAGAGTTCGGCAGGGGAGATCGGAATT
CCTGGTGTAGCGGTGAAATGCGCAGATATCAGGAGGAACACCGGTGGCGAAGGCGGATCTCTGGGCCGATACTGACGCTG
AGGAGCGAAAGCATGGGGAGCGAACAGATTAGATACCCGTGTAGTC
>639
CCTACGGAGGCTGCAGTGGGGAATATTGGACAATGGGGGAAACCCTGATCCAGCAATGCCGCGTGTGTGAAGAAGGCCTT
CGGGTTGTAAAGCACTTTCGGTGGGGAAGAAATTCTTAAGGGTAATATCCTTGGGCGTTGACGTTACCCACAGAAGAAGC
ACTGGCTAACTCTGTGCCAGCAGCCGCGGTAATACAGAGAGTGCAAGCGTTAATCGGAATCACTGGGCGTAAAGCGCGCG
TAGGTGGATATTTACGTCGGATGTGAAAGCCCTAGGCTTAACTTAGGAATGGCACCCGATACTGGGTGTCTCGAGTATGG
TAGAGGGAAGTGGAATTTCCGGTGTAGCGGTGAAATGCGTAGATATCGGAAAGAACACCAGTGGCGAAGGCGACTTCCTG
GACCAGTACTGACACTGAGGCGCGAAAGCGTGGGGAGCAAACAAGATTAGATACCCCGGTAGTC
>640
CCTACGGAGGCTGCAGTGGGGAATATTGGACAATGGGGGCAACCCTGATCCAGCAATGCCGCGTGTGTGAAGAAGGCCTT
CGGGTTGTAAAGCACTTTCGGTGGGGAAGAAATTCTTAAGGGTAATATCCTTGGGCGTTGACGTTACCCACAGAAGAAGC
ACTGGCTAACTCTGTGCCAGCAGCCGCGGTAATACAGAGAGTGCAAGCGTTAATCGGAATCACTGGGCGTAAAGCGCGCG
TAGGTGGATATTTAAGTCGGATGTGAAAGCCCTAGGCTTAACTTAGGAATTGCACCCGATACTGGGTGTCTCGAGTATGG
TAGAGGGAAGTGGAATTTCCGGTGTAGCGGTGAAATGCGTAGATATCGGAAAGAACACCAGTGGCGAAGGCGACTTCCTG
GACCAGTACTGACACTGAGGCGCGAAAGCGTGGGGAGCAAACAAGATTAGATACCCCGGTAGTC
>641
CCTACGGGCGGCAGCAGTGGGGAATATTGCACAATGGGCGCAAGCCTGATGTAGCGACGCCGCGTGAGGGATGACGGCCT
TCGGGTTGTAAACCTCTTTCAGCAGGGAAGAAGCCTTCGGGTGACGGTACCTGCAGAAGAAGCACCGGCTAACTACGTGC
CAGCAGCCGCGGTAATACGTAGGGTGCGAGGGTTGTCCGGAATTATTGGGCGTAAAGAGCTCGTAGGCGGCCGGTCGCGT
CGGATGGGAACGCCCGGGGCTTAACCCCGGGTCTGCATTCGATACGGGCAGGCTAGAGTTCGGCAGGGGAGATCGGAATT
CCTGGTGTAGCGGTGAAATGCGCAGATATCAGGAGGAAAACAGGTGGCGAAGGCGGATCTCGGGGCAGAGACTGACGCTG
AGGAGCGAAAGCATGGGGAGCGAACAGATTAGATACCCGTGTAGTC
>642
CCTACGGGCGGCAGCAGTAGGGAATCTTGCACAATGGGCGCAAGCCTGATGCAGCGACGCCGCGTGAGGGATGAAGGCTT
TCGGGTTGTAAACCTCTTTCAGCGGGGACGAAGCCTCACGGTGACGGTACCCGCAGAAGAAGCCCCGGCCAACTACGTGC
CAGCAGCCGCGGTAATACGTAGGGGGCGAGCGTTGTCCGGATTGATTGGGCGTAAAGCGCGCGTAGGCGGCCGTCCACGT
CGGATGTGAAAGCTCGGAGCTCAACTCTGAGAGGCCATTCGATACGGGACGGCTAGAGGCAGGTAGAGGAGAGTGGAATT
CCTGGTGTAGCGGTGAAATGCGCAGATATCAGGAGGAACACCGGTGGCGAAGGCGGCTCTCTGGGGCTGTCCTGACGCTG
AGGCGCGAAAGCTGGGGGAGCGAACAGGATTAGATACCCTGGTAGTC
>643
CCTACGGGCGGCTGCAGTCGAGAATCTTCGGCAATGGACGAAAGTCTGACCGAGCGACGCCGCGTGCGGGATGAAGGTCT
TCGGACTGTAAACCGCTGTCAAGTTGGAGGAAGTGCGCAGGGGCAATCCCCTGTGTTTGACCAATAGCAAAAGGAAGGAC
GGGCTAAGTTCGTGCCAGCAGCCGCGGTAATACGAACCGTCCAAACGTTATTCGGAATCACTGGGCTTAAAGGGTGCGCA
GGCTGTCGAACCAGTCGGAGGTGAAATCCCCGGGCTTAACCCGGGAACCGCCCCCGATACTTTTCGACTCGAGGGAGATA
GAGGTGAACGGAACTGATTGTGGAGCGGTGAAATGCGTTGATATGATCAGGAAAACCAGTAGCGAAAGCGGTTCACTGGG
TCTTTACTGACGCTCATGCACGAAAGCCAGGGGAGCGAAGAAGATTAGATACCCGAGTAGTC
>644
CCTACGGGCGGCTGCAGTCGAGAATCTTCGGCAATGGACGAAAGTCTGACCGAGCGACGCCGCGTGCGGGATGAAGGTCT
TCGGACTGTAAACCGCTGTCAAGTTGGAGGAAGTGCGCAGGGGCAATCCCCTGTGTTTGACCAATAGCAAAAGGAAGGAC
GGGCTAAGTTCGTGCCTGAAGCCGCGGTAATACGAACCGTCCAAACGTAATTCGGAATCACTGGGCTTAAGGGGTGCGCA
GGCTGTCGAACCAGTCGGAGGTGAAATCCCCGGGCTTAACCCGGGAACCGCCCCCGATACTTTTCGACTCGAGGGAGATA
GAGGTGAACGGAACTGATTGTGGAGCGGTGAAATGCGTTGATATGATCAGGAAAACCAGTAGCGAAAGCGGTTCACTGGG
TCTTTACTGACGCTCATGCACGAAAGCCAGGGGAGCGAAGAAGATTAGATACCCGAGTAGTC
>645
CCTACGGGGGCTGCAGTGGGGAATATTGGACAATGGGGGAAACCCTGATCCAGCAATGCCGCGTGTGTGAAGAAGGCCTT
CGGGTTGTAAAGCACTTTCGGTGGGGAAGAAATTCTTAAGGGTAATATCCTTGGGCGTTGACGTTACCCACAGAAGAAGC
ACTGGCTAACTCTGTGCCAGCAGCCGCGGTAATACAGAGAGTGCAAGCGTTAATCGGAATCACTGGGCGTAAAGCGCGCG
TAGGTGGATATTTAAGTCGGATGTGAAAGCCCTAGGCTTAACTTAGGAATTGCACCCGATACTGGGTGTCTCGAGTATGG
TAGAGGGAAGTGGAATTTCCGGTGTAGCGGTGAAATGCGTAGATATCGGAAAGAACACCAGTGGCGAAGGCGACTTCCTG
GACCAATACTGACACTGAGGCGCGAAAGCGTGGGGAGCAAACAGGATTAGATACCCTAGTAGTC
>646
CCTACGGGAGGCTGCAGTGGGGAATATTGGACAATGGGCGCAAGCCTGATCCAGCGACGCCGCGTGAGTGAAGAATGCCT
TCGGGTTGTAAAGCTCTTTTAGTGGGGAAGATAATGGCGGTACCCACAGAAAAAGCCCCGGCTAACTTCGTGCCAGCAGC
CGCGGTAATACGAAGGGGGCTAGCGTTACTCGGAAGTATTGGGCGTAAAGCGTGCGTAGGCTGCTTAGTAAGTCAAAAGT
GAACGCCTTGGGCTCAACCTAAGAATTGCTTTTGAAACTGCTGAGCTTGAGTACTGTAGGGGATAGCGGAATTCCTAGTG
TAGGGGTGAAATTCGTAGATATTAGGAGGAACACCGGAGGCGAAAGCGGTTATCTGGACAGTCACTGACGCTGTTGCACG
AAAGCGTGGGGAGCAAACAGGATTAGATACCCCAGTAGTC
>647
ACTACGGGCGGCAGCAATGGGGAATATTGCACAATGGGCGCAAGCCTGATGCAGCGACGCCGCGTGAGGGATGACGGCCT
TCGGGTTGTAAACCTCTTTCAGCAGGGAAGAAGCCTTTGGGTGACGGTACCTGCAGAAGAAGCACCGGCTAACTACGTGC
CAGCAGCCGCGGTAATACGTAGGGTGCGAGCGTTGTCCGGAATTATTGGGCGTAAAGAGCTCGTAGGCGGCCTGTCGCGT
CGGATGTGAAAGCCCGGGGCTTAACCCCGGGTCTGCATTCGATACGGGCAGGCTAGAGTTCGGCAGGGGAGATCGGAATT
CCTGGTGTAGCGGTGAAATGCGCAGATATCAGGAGGAACACCGGTGGCGAAGGCGGATCTCTGGGCCGATACTGACGCTG
AGGAGCGAAAGCATGGGTAGCGAACAGGATTAGATACCCCTGTAGTC
>648
CCTACGGGCGGCTGCAGTGGGGAATATTGGACAATGGGCGCAAGCCTGATCCAGCGACGCCGCGTGAGTGAAGAAGGCCT
TCGGGTTGTAAAGCTCTTTTAGTGGGGAAGATAATGACGGTACCCACAGAAAAAGCCCCGGCTAACTTCGTGCCAGCAGC
CGCGGTAATACGAAGGGGGCTAGCGTTACTCGTAATTATTGGGCGTAAAGCGTGCGTAGGCTGCTTAGTAAGTCAAAAGT
GAAAGCCTTGGGCTCAACCTAAGAATTGCTTTTGAAACTGCTGAGCTTGAGTACTGTAGGGGATAGCGGAATTCCTAGTG
TAGGGGTGAAATTCGTAGATATTAGGAGGAACACCGGAGGCGAAAGCGGTTATCTGGACAGTCACTGACGCTGTTGCACG
AAAGCGTGGGGAGCAAACAGGATTAGATACCCCAGTAGTC
>649
CCTACGGGGGGCTGCAGTGGGGAATATTGCACAATGGGGGAAACCCTGATGCAGCAACGCCGCGTGAGTGAAGAAGTATT
TCGGTATGTAAAGCTCTATCAGCAGGGAAGATAATGACGGTACCTGACTAAGAAGCCCCGGCTAACTACGTGCCAGCAGC
CGCGGTAATACGTAGGGGGCAAGCGTTAGCCGGATTTACTGGGTGTAAAGGGAGCGTAGGCGGCCTATTAAGTCTGATGT
GAAAGCCCAGGGCTCAACCCTGGGACTGCATTGGAAACTGGTAGGCTAGAGTGCAGGAGAGGTAAGTGGAATTCCTAGTG
TAGCGGTGAAATGCGTAGATATTAGGAGGAACACCAGTGGCGAAGGCGGCTTACTGGACTGTAACTGACGCTGAGGCTCG
AAAGCGTGGGGAGCAAACAGGATTAGATACCCCTGTAGTC
>650
ACTACGGGGGGCTGCAGTGGGGAATATTGGACAATGGGCGCAAGCCTGATCCAGCGACGCCGCGTGAGTGAAGAAGGCCT
TCGGGTTGTAAAGCTCTTTTAGTGGGGAAGATAATGACGGTACCCACAGAAAAAGCCCCGGCTAACCTTGTGCCAGCAGC
CGCGGTAATACGAAGGGGGCTAGCGTTACTCGGAATTATTGGGCGTAAAGCGTGCGTAGGCTGCGTAGTAAGTCAAAAGT
GAAAGCCTTGGGCTCAACCTAGGAATTGCTTTTGAAACTGCTGAGCTTGAGTACTGTAGGGGATAGCGGAATTCCTAGTG
TAGGGGTGAAATTCGTAGGTATTAGGAGGAACACCGGAGGCGAAAGCGGTTATCTGGACAGTCACTGACGCTGGTGCACG
AAAGCGTGGGGAGCAAACAGGATTAGATACCCGTGTAGTC
>651
ACTACGGGCGGCTGCAGTCGAGAATCTTCGGCAATGGACGAAAGTCTGACCGAGCGACGCCGCGTGCGGGATGAAGGTCT
TCGGACTGTAAACCGCTGTCAAGTTGGAGGAAGTGCGCAGGGGCAATCCCCTGTGTTTGACCAATAGCAAAAGGAAGGAC
GGGCTAAGTTCGTGCCAGCAGCCGCGGTAATACGAACCGTCCAAACGTTATTCGGAATCACTGGGCTTAAAGGGTGCGCA
GGCTGTCGAACCAGTCGGAGGTGAAATCCCCGGGCTTAACCCGGGAACCGCCCCCGATACTTTTCGACTCGAGGGAGATA
GAGGTGAACGGAACTGATTGTGGAGCGGTGAAATGCGTTGATATGATCAGGAAAACCAGTAGCGAAAGCGGTTCACTGGG
TCTTTACTGACGCTCATGCACGAAAGCCAGGGGAGCGAAGAAGATTAGATACCCGAGTAGTC
>652
CCTACGGGGGGCTGCAGTGGGGAATATTGGACAATGGGGGCAACCCTGATCCAGCGACGCCGCGTGAGTGAAGAAGTATT
TCGGTATGTAAAGCTCTATCAGCGGGGAAGATAATGACAGTACCTGACTAAGAAGCCCCGGCTAACTACGTGCCAGCAGC
CGCGGTAATACGTAGGGGGCAAGCGTTATCCGGATTTACTGGGTGTAAAGGGAGCGTAGACGGCCAGGTAAGTCAGGTGT
GAAAGCCCGGGGCTCAACCCCGGGACTGCACTTGAAACTATTTGGCTAGAGTGTCGGAGAGGTAAGTGGAATTCCTAGTG
TAGCGGTGAAATGCGTAGATATTAGGAGGAACACCAGTGGCGAAGGCGGCTTACTGGACGATAACTGACGTTGAGGCTCG
AAAGCGTGGGGAGCAAACAAGATTAGATACCCTTGTAGTCC
>653
CCTACGGGGGGCTGCAGTGGGGAATATTGCACAATGGGGGAAACCCTGATGCAGCAACGCCGCGTGAGTGAAGAAGTATT
TCGGTATGTAAAGCTCTATCATCAGGGAAGATAATGACGCTACCTGACTAAGAAGCCCCGGCTAACTACGTGCCAGCAGC
CGCGGTAATACGTAGGGGGCAAGCGTTATCCGGATTTACTGGGTGTAAAGGGAGCGTAGGCGGCCTATTAAGTCTGATGT
GAAAGCCCAGGGCTCAACCCTGGGACTGCATTGGTAACTGGGAGGCTGGAGTGCAGGAGAGGTAAGTGGAATTCCTAGTG
TAGCGGTGAAATGCGTAGATATGAGGAGGAACACCAGTGGCGAAGGCGGAGTACTGGACGGGAACTGACGCTGAGGCTCG
AAAGCGTGGAGAGCAAACAGGATTAGATACCCCTGTAGTC
>654
CCTACGGGGGGCTGCAGTGGGGAATATTGGACAATGGGCGCAAGCCTGATCCAGCGACGCCGCGTGAGTGAAGAAGGCCT
TCGGGTTGTAAAGCTCTTTTAGTGGGGAAGATAATGACGGTACCCACAGAAAAAGCCCCGGCTAACCTTGTGCCAGCAGC
CGCGGTAATACGAAGGGGGCTAGCGTTACTCGGAATTATTGGGCGTAAGGCGTGCGTAGGCTGCTTAGTAAGTCAAAAGT
GAAAGCCTTGGGCTCAACCTAGGAATTGCTTTTGAAACTGCTGAGCTTGAGTACTGTAGGGGATAGCGGAATTCCTAGTG
TAGGGGTGAAATTCGTAGGTATTAGGAGGAACACCGGAGGCGAAAGCGGTTATCTGGACAGTCACTGACGCTGGTGCACG
AAAGCGTGGGGAGCAAACAGGATTAGATACCCGTGTAGTC
>655
CCTACGGGGGGCTGCAGTGGGGAATATTGGACAATGGGCGCAAGCCTGATCCAGCGACGCCGCGTGAGTGAAGAAGGCCT
TCGGGTTGTAAAGCTCTTTTAGTGGGGAAGATAATGACGGTACCCACAGAAAAAGCCCCGGCTAACTTCGTGCCAGCAGC
CGCGGTAATACGAAGGGGGCTAGCGTTACTCGGAATTATTGGGCGTAAAGCGTGCGTAGGCTGCTTAGTAAGTCAAAAGT
GAAAGCCTTGGGCTCAACCTAAGAATTGCTTTTGAAACTGCTGAGCTTGAGTACTGTAGGGGATAGCGGAATTCCTAGTG
TAGGGGTGAAATTCGTAGATATTAGGAGGAACACCGGAGGCGAAAGCGGTTATCTGGACAGTCACTGACGCTGCTGCACG
AAAGCGTGGGGAGCAAACAAGATTAGATACCCCAGTAGTC
>656
CCTACGGGCGGCAGCAGTGGGGAATATTGGACAATGGGCGCAAGCCTGATCCAGCGACGCCGCGTGAGTGAAGAAGGCCT
TCGGGTTGTAAAGCTCTTTTAGTGGGGAAGATAATGACGGTACCCACAGAAAAAGCCCCGGCTAACTTCGTGCCAGCAGC
CGCGGTAATACGAAGGGGGCTAGCGTTACTCGGAATTATTGGGCGTAAAGCGTGCGTAGGCTGCTTAGTAAGTCAAAAGT
GAAAGCCTTGGGCTCAACCTAAGAATTGCTTTTGAAACTGCTGAGCTTGAGTACTGTAGGGGATAGCGGAATTCCTAGTG
TAGGGGTGAAATTCGTAGATATTAGGAGGAACACCGGAGGCGAAAGCGGTTATCTGGACAGTCACTGACGCTGGTGCACG
AAAGCGTGGGGAGCAAACAGGATTAGATACCCGTGTAGTC
>657
ACTACGGGGGGCAGCAGTGGGGAATATTGGACAATGGGGGAAACCCTGATCCAGCAATGCCGCGTGTGTGAAGAAGGCCT
TCGGGTTGTAAAGCACTTTCGGTGGGGAAGAAATTCTTAAGGGTAATATCCTTGGGCGTTGACGTTACCCACAGAAGAAG
CACTGGCTAACTCTGTGCCAGCAGCCGCGGTAATACAGAGAGTGCAAGCGTTAATCGGAATCACTGGGCGTAAAGCGCGC
GTAGGTGGATATTTAAGTCGGATGTGAAAGCCCTAGGCTTAACTTAGGAATTGCACCCGATACTGGGTGTCTCGAGTATG
GTAGAGGGAAGTGGAATTTCCGGTGTAGCGGTGAAATGCGTAGATATCGGAAAGAACACCAGTGGCGAAGGCGACTTCCT
GGACAAATACTGACACTGAGGCGCGAAAGCGGGGGGAGCAAACAAGATTAGATACCCTAGTAGTC
>658
CCTACGGGCGGCTGCAGTGGGGAATATTGGACAATGGGCGCAAGCCTGATCCAGCGACGCCGCGTGAGTGAAGAAGGCCT
TCGGGTTGTAAAGCTCTTTTAGTGGGGAAGATAATGACGGTACCCACAGAAAAAGCCCCGGCTAACTTCGTGCCAGCAGC
CGCGGTAATACGAAGGGGGCTAGCGTTACTCGGAATTATTGGGCGTAAAGCGTGCGTAGGCTGCTTAGTAAGTCAAAAGT
GAAAGCCTTGGGCTCAACCTAAGAATTGCTTTTGAAACTGCTGAGCTTGAGTACTGTAGGGGATAGCGGAATTCCTAGTG
TAGGGGAGAAATTCGTAGATATTAGGAGGAACACCGGAGGCGAAAGCGGTTATCTGGACAGTCACTGACGCTGTTGCACG
AAAGCGTGGGGAGCAAACAAGATTAGATACCCTGGTAGTC
>659
ACTACGGGCGGCAGCAGTGAGGAATATTGGGCAATGGATGGAAGTCTGACCCAGCCATGCCGCGTGCAGGAAGACGGCCT
TATGGGTTGTAAACTGCTTTTAGATGGGAAAAAGAGTATACTTGCGAGTATATGTGATTGTACTATCGGAATAAGAATCG
GCTAACTCCGTGCCAGCAGCCGCGGTAATACGGAGGATTCGAGCGTTATCCGGAAGTATTGGGTTTAAAGGGTGCGCAGG
CGGTATATTAAGTTATCGGTGAAAATCTACGGCTCAACTGTAGGAGTGCCGGTAATACTGATATGCTAGAGTATAATTGA
CGTACATGGAATGTAGCATGTAGCGGTGAAATGCATAGAGATGCTGCAGAACACCGATAGCGAAGGCAGTGGACGAAGTG
ACAACTGACGCTCAGGCACGAAAGCGTGGGGATCGAACAGGATTAGATACCCCTGTAGTC
>660
CCTACGGGCGGCAGCAGTGGGGAATATTGGACAATGGGCGCAAGCCTGATCCAGCTATGCCGCGTGAGTGAGGAAGGCCT
TAGGGTTGTAAAACTCTTTCAGTAGGGAAGATAATGACGGTACCTACAGAAGAAGTCCCGGCAAACTCCGTGCCAGCAGC
CGCGGTAATACGGAGGGGGCAAGCGTTGTTCGGAATTATTGGGCGTAATGGGCATGTAGGCGGTTCTATAAGTTAAGGGT
GAAATGCCAGGGCTCAACCCTGGAGCTGCTCTTAATACTGTAGGACTAGAGTCCGGAAGAGGATAGCGGAATTCCTAGTG
TAGAGGTGAAATTCGTAGATATTAGGAGGAACACCAGTGGCGAAGGCGGCTTTCTGGTCCGGTACTGACGCTGAGGTGCG
AAAGCGTGGGGAGCAAACAAGATTAGATACCCCTGTAGTCC
>661
CCTACGGGTGGCAGCAGTGGGGAATCTTGCGCAATGGGGGAAACCCTGACGCAGCCATGCCGCGTGTATGATGAAGGTCT
TAGGATTGTAAAATACTTTCACCGGGGACGATAATGACGGTACCCGGAGAAGAAGCCCCGGCTAACTTCGTGCCAGCAGC
CGCGGTAATACGAAGGGGGCTAGCGTTGCTCGGATTTACTGGGCGTAAAGGGCGCGTAGGCGGACGACCAAGTTGGGGGT
GAAAGCCCGGGGCTCAACCTCGGAATTGCCTTCAAAACTGGTCGTCTTGAGTATGAGAGAGGTGTGTGGAACTCCGAGTG
TAGAGGTGAAATTCGTAGATATTCGGAAGAACACCAGTGGCGAAGGCGACACACTGGCTCATTACTGACGCTGAGGCGCG
AAAGCGTGGGGAGCAAACAAGATTAGATACCCTAGTAGTC
>662
ACTACGGGCGGCAGCAGTGGGGAATATTGGACAATGGGCGCAAGCCTGATCCAGCGACGCCGCGTGAGTGAAGAAGGCCT
TCGGGTTGTAAAGCTCTTTTAGTGGGGAAGATAATGACGGTACCCACAGAAAAAGCCCCGGCTAACTTCGTGCCAGCAGC
CGCGGTAATACGAAGGGGGCTAGCGGTACTCGGTATTATTGGGCGTAAAGCGTGCGTAGGCTGCTTAGTAAGTCCAAAGT
GACAGCCTTGGGCTCAACCTAAGAATTGCTTTTGAAACTGCTGAGCTGGAGTACTGTAGGGGATAGCGGAATTCCTAGTG
TAGGGGTGAAATTCGTAGATATTAGGAGGAACACCGGAGGCGAAGGCGGTTATCTGGACAGTCACTGACGCTGGTGCACG
AAAGCGTGGGGAGCAAACAGGATTAGATACCCGTGTAGTC
>663
CCTACGGGGGGCTGCAGTGGGGAATATTGGACAATGGGCGCAAGCCTGATCCAGCGACGCCGCGTGAGTGAAGAAGGCCT
TCGGGTTGTAAAGCTCTTTTAGTGGGGAAGATAATGACGGTACCCACAGAAAAAGCCCCGGCTAACTTCGTGCCAGCAGC
CGCGGTAATACGAAGGGGGCTAGCGTTACTCGGAATTATTGGGCGTAAAGCGTGCGTAGGCTGCTTAGTAAGTCAAAAGT
GACAGCCTTGGGCTCAACCTAAGAATTGCTTTTGAAACTGCTGAGCTTGAGTACTGTAGGGGATAGCGGAATTCCTAGTG
TAGGGGTGAAATTCGTAGATATTAGGAGGAACACCGGAGGCGAAAGCGGTTATCTGGACAGTCACTGACGCTGCTGCACG
AAAGCGTGGGGAGCAAACAAGATTAGATACCCCAGTAGTC
>664
CCTACGGGGGGCAGCAGTGGGGAATATTGGACAATGGTCGCAAGCCTGATCCAGCGACGCCGCGTGAGTGAAGAAGGCCT
TCGGGTTGTAAAGCTCTTTTAGTGGGGAAGATAATGACGGTACCCACAGAAAAAGCCCCGGCTAACTTCGTGCCAGCAGC
CGCGGTAATACGAAGGGGGCTAGCGTTACTCGGAATTATTGGGCGTAAAGCGTGCGTAGGCTGCTTAGTCAGTCAAAAGT
GAAAGCCGTGGGCTCAACCTAAGAATTGCTTTTGAAACTGCTGAGCTTGAGTACTGTAGGGGATAGCGGAATTCCTAGTG
TAGGGGTGAAATTCGTAGATATTAGGAGGAACACCGGAGGCGAAAGCGGTTATCTGGACAGTCACTGACGCGGGTGCACG
AAAGCGGGGGGAGCAAACAGGATTAGATACCCGAGTAGTC
>665
CCACGGGCGGCAGCAGTGGGGAATATTGGACAATGGGCGCAAGCCTGATCCAGCGACGCCGCGTGAGTGAAGAAGGCCTT
CGGGTTGTAAAGCTCTTTTAGTGGGGAAGATAATGACGGTACCCACAGAAAAAGCCCCGGCTAACTTCGTGCCAGCAGCC
GCGGTAATACGAAGGGGGCTAGCGTTACTCGGAATTATTGGGCGTAAAGCGTGCGTAGGCTGCTTAGTAAGTCAAAAGTG
AAAGCCTTGGGCTCAACCTAAGAATTGCTTTTGAAACTGCTGAGCTTGAGTACTGTAGGGGATAGCGGAATTCCTAGTGT
AGGGGTGAAATTCATAGATATTAGGAGGAACACCGGAGGCGAAAGCGGTTATCTGGACAGTCACTGACGCTGGTGCACGA
AAGCGTGGGGAGCAAACAGGATTAGATACCCCAGTAGTC
>666
CCTACGGGTGGCAGCAGTGGGGAATATTGCACAATGGGGGAAACCCTGATGCAGCGACGCCGCGTGAGTGAAGAAGTATT
TCGGTATGTAAAGCTCTATCAGCAGGGAAGATAATGACAGTACCTGACTAAGAAGCCCCGGCTAACTACGTGCCAGCAGC
CGCGGTAATACGTAGGGGGCAAGCGTTATCCGGATTTACTGGGTGTAAAGGGAGCGTAGGTGGCAGGATAAGTCAGATGT
GACCGCCCGGGGCTCAACCCCGGGACTGCATTTGAAACTGTCCTGCTAGAGCGCAGGAGAGGTAAGTGGAATTCCTAGTG
TAGCGGTGAAATGCGTAGATATTAGGAGGAACACCAGTGGCGAAGGCGGCTTACTGGACTGTAACTGACACTGAGGCTCG
AAAGCGTGGGGAGCAAACAGGATTAGATACCCCGGTAGTC
>667
CCTACGGGCGGCAGCAGTGGGGGATATTGCGCAATGGGGGAAACCCTGACGCAGCAACGCCGCGTGAAGGAAGAAGGTCT
TCGGATTGTAAACTCTTGTCTTTTGGGACGAAAAAAATGACGGTACCAAAGGAGGAAGCCACGGCTAACTACGTGCCAGC
AGCCGCGGTAATACGTAGGTGGCAAGCGTTGTCCGGAATTACTGGGTGTAAAGGGCGTGTAGGCGGGTAATCAAGTCAGA
TGTGAAATACCGAGGCTCAACCACGGGGCTGCATTTGAAACTGATTATCTTGAGTGCAGGAGAGGAAAGCGGAATTCCTA
GTGTAGCGGTGAAATGCGTAGATATTAGGAGGAACACCGGTGGCGAAGGCGGCTTTCTGGACTGTAACTGACGCTGAGGC
GCGAAAGCATGGGGAGCAAACAAGATTAGATACCCCGGTAGTC
>668
CCTACGGGGGGCAGCAGTGGGGAATATTGGACAATGGGCGCAAGCCTGATCCAGCGACGCCGCGTGAGTGAAGAAGGCCT
TCGGGTTGTAAAGCTCTTTTAGTGGGGAAGATAATGACGGTACCCACAGAAAAAGCCCCGGCTAACTTCGTGCCAGCAGC
CGCGGTAATACGAAGGGGGCTAGCGTTACTCGGAATTATTGGGCGTAAAGCGTGCGTAGGCTGCGTAGTACGTCAAAAGT
GAAAGCCTTGGGCTCAACCGAATAATTGCTTTTGAAACTGCTGAGCTGGAGTACTGTAGGGGATAGCGGAATTCCTAGTG
TAGGGGTGAAATTCGTAGATATTAGGAGGAACACCGGAGGCGAAAGCGGTTATCTGGACAGTCACTGACGCTGGTGCACG
AAAGCGTGGGGAGCAAACAGGATTAGATACCCGAGTAGTC
>669
CCTACGGGGGGCAGCAGTGGGGAATATTGGACAATGGGCGCAAGCCTGATCCAGCGACGCCGCGTGAGTGAAGAAGGCCT
TCGGGTTGTAAAGCTCTTTTAGTGGGGAAGATAATGACGGTACCCACAGAAAAAGCCCCGGCTAACTTCGTGCCAGCAGC
CGCGGTAATACGAAGGGGGCTAGCGTTACTCGGAATTATTGGGCGTAAAGCGTGCGTAGGCTGCTTAGTAAGTCAAAAGT
GAAAGCCTTGGGCTCAACCTAAGAATTGCTTTTGAAACTGCTGAGCTTGAGTACTGTAGGGGATAGCGGAATTCCTAGTG
TAGGGGTGAAATTCGTAGATATTAGGAGGAACACCGGAGGCGAAAGCGGTTATCTGGACAGTCACTGACGCTGTTGAACG
AAAGCGTGGGGAGCAAACAAGATTAGATACCCTAGTAGTCC
>670
CCTACGGGTGGCAGCAGTGGGGAATATTGCACAATGGGGGAAACCCTGATGCAGCGACGCCGCGTGAGTGAAGAAGTATT
TCGGTATGTAAAGCTCTATCATCAGGGAAGATAATGACAGTACCTGACTAAGAAGCCCCGGCTAACTACGTGCCAGCAGC
CGCGGTAATACGTAGGGGGCAAGCGTTATCCGGATTTACTGGGTGTAAAGGGAGCGTAGGTGGCAGGATAAGTCAGATGT
GAAAGCCCGGGGCTCAACCCCGGGACTGCATTTGAAACTGTCCTGCTAGAGCGCAGGAGAGGTAAGTGGAATTCCTAGTG
TAGCGGTGAAATGCGTAGATATTAGGAGGAACACCAGTGGCGAAGGCGGCTTACTGGACTGTAACTGACACTGAGGCTCG
AAAGCGTGGGGAGCAAACAGGATTAGATACCCCGGTAGTC
>671
CCTACGGGGGGCAGCAGTGGGGAATATTGGACAATGGGCGCAAGCCTGATCCAGCGACGCCGCGTGAGTGAAGAAGGCCT
TCGGGTTGTAAAGCTCTTTTAGTGGGGAAGATAATGACGGTACCCACAGAAAAAGCCCCGGCTAGCTTCGTGCCAGCAGC
CGCGGTAATACGAAGGGGGCTAGCGTTACTCGGCATTATTGGGCGTAAAGCGTGCGTAGGCTGCTTAGTAAGTCAAAAGT
GAAAGCCGTGGGCTCAACCTAAGAATTGCTTTTGAAACTGCTGAGCTTGAGTACTGTAGGGGAGAGCGGAATTCCTAGTG
TAGGGGTGAAATTCGTAGATATTAGGAGGAACACCGGAGGCGAAAGCGGTTATCTGGACAGTCACTGACGCTGGTGCACG
AAAGCGTGGGGAGCAAACAGGATTAGATACCCGAGTAGTC
>672
TACGGGGGGCAGCAGTGGGGAATATTGGACAATGGGGGGAACCCTGATCCAGCAATGCCGCGTGTGTGAAGAAGGCCTTC
GGGTTGTAAAGCACTTTCGGTGGGGAAGAAATTCTTAAGGGTAATATCCTTGGGCGTTGACGTTACCCACAGAAGAAGCA
CTGGCTAACTCTGTGCCAGCAGCCGCGGTAATACAGAGAGTGCAAGCGTTAATCGGAATCACTGAGCGTAAAGCGCGCGT
AGGTGGAGATTTAAGTCGGATGTGAAAGCCCTAGGCTTAACTTAGGAATTGCACCCGATACTGGGTGTCTCGAGTATGGT
AGAGGGAAGTGGAATTTCCGGTGTAGCGGTGAAATGCGTAGATATCGGAAAGAACACCAGTGGCGAAGGCGACTTCCTGG
ACCAATACTGACGCTGAGGCGCGAAAGCGTGGGGAGCAAACAGGATTAGATACCCTGGTAGTC
>673
CCTACGGGGGGCTGCAGTGGGGAATATTGGACAATGGGCGCAAGCCTGATCCAGCGACGCCGCGTGAGTGAAGAAGGCCT
TCGGGTTGTAAAGCTCTTTTAGTGGGGAAGATAATGACGGTACCCACAGAAAAAGCCCCGGCTAACTTCGTGCCAGCAGC
CGCGGTAATACGAAGGGGGCTAGCGTTACTCGGAATTATTGGGCGTAAAGCGTGCGTAGGCTGCTTAGTAAGTCAAAAGT
GAAAGCCTTGGGCTCAACCTAAGAATTGCTTTTGAAACTGCTGAGCTTGAGTACTGTAGGGGAGAGCGGAATTCCTAGTG
TAGGGGTGAAATTCGTAGATATTAGGAGGAACACCGGAGGCGAAAGCGGTTATCTGGACAGTCACTGACGCTGGTGCACG
AAAGCGTGGGGAGCAAACAAGATTAGATACCCCTGTAGTC
>674
ACTACGGCGGCTGCAGTGGGGAATATTGCACAATGGGCGAAAGCCTGATGCAGCGACGCCGCGTGAGGGATGACGGCCTT
CGGGTTGTAAACCTCTTTCAGCTCTGACGAAGCTTTTGTGACGGTAGGAGCAGAAGAAGCACCGGCTAACTACGTGCCAG
CAGCCGCGGTAATACGTAGGGTGCGAGCGTTGTCCGGAATTATTGGGCGTAAAGAGCTTGTAGGCGGGTTGTCGCGTCTG
CTGTGAAAACCTAGGGCTTAACCCTGGGCGTGCAGTGGGTACGGGCAGACTGGAGTGTGGTAGGGGAGACTGGAATTCCT
GGTGTAGCGGTGGAATGCGCAGATATCAGGAGGAACACCGATGGCGAAGGAAGGTCTCTGGCCATTACTGACGCTGAGAA
GCGAAAGCGTGGGGAGCGAACAAGATTAGATACCCGAGTAGTC
>675
CCTACGGGAGGCAACAGTGGGGAATATTGGACAATGGGCGCAAGCCTGATCCAGCGACGCCGCGTGAGTGAAGAAGGCCT
TCGGGTTGTAAAGCTCTTTTAGTGGGGAAGGTAATGACGGTACCCACAGAAAAAGCCCCGGCTAACTTCGTGCCAGCAGC
CGCGGTAATACGAAGGGGGCTAGCGTTACTCGGAATTATTGGGCGTAAAGCGTGCGTAGGCTGCTTAGTAAGTCAAAAGT
GAAAGCCTTGGGCTCAACCTAAGAATTGCTTTTGAAACTGCTGAGCTTGAGTACTGCAGGGGATAGCGGAATTCCTAGTG
TAGGGGTGAAATTCGTAGATATTAGGAGGAACACCGGAGGCGAAAGCGGTTATCTGGACAGTCACTGACGCTGGTGCACG
AAAGCGCGGGGAGCAAACAAGATTAGATACCCTGGTAGTC
>676
CCTACGGGGGGCTGCAGTGGGGAATATTGGACAATGGGCGCAAGCCTGATCCAGCGACGCCGCGTGAGTGAAGAAGGCCT
TCGGGTTGTAAAGCTCTTTTAGTGGGGAAGATAATGACGGTACCCACAGAAAAAGCCCCGGCTAACTTCGTGCCAGCAGC
CGCGGTAATACGAAGGGGGCTAGCGTTACTCGGAATTATTGGGCGTAAAGCGTGCGTTGGCTGCTTAGTAAGTCAAAAGT
GAAAGCCTTGGGCTCAACCTAAGAATTGCTTTTGAAACTGCTGAGCTTGAGTACTGTAGGGGATAGCGGAATTCCTAGTG
TAGGGGTGAAATTCGTAGATATTAGGAGGAACACCGGAGGCGAAAGCGGTTATCTGGACAGTCACTGACGCTGGGGCACG
AAAGAGGGGGGAGCAAACAAGATTAGATACCCGAGTAGTC
>677
CCTACGGGCGGCTGCAGTGGGGAATATTGGACAATGGGCGCAAGCCTGATCCAGCGACGCCGCGTGAGTGAAGAAGGCCT
TCGGGTTGTAAAGCTCTTTTAGTGGGGAAGATAATGACGGTACCCACAGAAAAAGCCCCGGCTAACTTCGTGCCAGCAGC
CGCGGTAATACGAAGGGGGCTAGCGTTACTCGGAATTATTGGGCGTAAAGCGTGCGTAGGCTGCTTAGTAAGTCAAAAGT
GAAAGCCTTGGGCTCAACCTAAGAATTGCTTTTGAAACTGCTGAGCTTGAGTACTGTAGGGGATAGCGGAATTCCTAGTG
TAGGGGTGAAATTCGTAGATATTAGGAGGAACACCGGAGGCGAAAGCGGTTATCTGGACAGTCACTGACGCTGTTGCACG
AAAGCGTGGGGAGCAAACAAGATTAGATACCCTTGTAGTC
>678
CCTACGGGGGGCTGCAGTGGGGAATATTGGACAATGGGCGCAAGCCTGATCCAGCGACGCCGCTTGATTGAAGAAGGCCT
TCGGTTTTTAAAGCTCTTTTATTGGGGAAGATAATGACGTTACCCCCAGAAAAAGCCCCGGCTACCTTCGTGCCAGCAGC
CGCGGAACTACGAAGGGGGCTAGCGTTACTCGGAATTATTGGGCGTAAAGCGTGCGTAGGCTGCTAAGTAAGTCAAAAGT
GAAAGCCTTGGGCTCAACCTAAGAATTGCTTTTGAAACTGCTGAGCTTGAGTACTGTAGGGGATAGCGGAATTCCTAGTG
TAGGGGTGAAATTCGTAGATATTAGGAGGAACACCGGAGGCGAAAGCGGTTATCTGGACAGTCACTGACGCTGGTGCACG
AAAGCGTGGGGAGCAAACAAGATTAGATACCCCTGTAGTC
>679
ACTACGGGTGGCTGCAGTGGGGAATCTTGCGCAATGGGCGAAAGCCTGACGCAGCCATGCCGCGTGGATGATGAAGGTCT
TAGGATTGTAAAATCCTTTCACCGGTGAAGATAATGACTGTAGCCGGAGAAGAAGCCCCGGCTAACTTCGTGCCAGCAGC
CGCGGTAATACGAAGGGGGCTAGCGTTGCTCGGAATTACTGGGCGTAAAGGGAGCGTAGGCGGACATTTAAGTCAGGGGT
GAAATCCCAGAGCTCAACTCTGGAACTGCCTTTGATACTGGGTGTCTTGAGTGTGATAGAGGTATGTGGAACTCCGAGTG
TAGAGGTGAAATTCGTAGATATTCGGAAGAACACCAGTGGCGAAGGCGACATACTGGATCATTACTGACGCTGAGGCTCG
AAAGCGTGGGGAGCAAACAGGATTAGATACCCCAGTAGTC
>680
CCTACGGGAGGCAGCAGTGGGGAATATTGGACAATGGGGGAAACCCTGATCCAGCAATGCCGCGTGTGTGAAGAAGGCCT
TCGGGTTGTAAAGCACTTTCGGTGGGGAAGAAATTCTTAAGGGTAATATCCTTGGGCGTTGACGTTACCCACAGAAGAAG
CACTGGCTAACTCTGTGCCAGCAGCCGCGGTAATACAGATAGTGCAAGCGTTAATCGGAATCACTGGGCGTAAAGCGCGC
GTAGGTGGATATTTAAGTCGGATGTGAAAGCCCTAGGCTTAACTTAGGAATTGCACCCGATACTGGGTGTCTCGAGTATG
GTAGAGGGAAGTGGAATTGCCGGTGTAGCGGTGAAATGCGTAGATATCGGAAAGAACACCAGTGGCGAAGGCGACTTCCT
GGACCAATACTGACACTGAGGCGCGAAAGCGTGGGGAGCAAACAGGATTAGATACCCCAGTAGTC
>681
CCTACGGCGGCTGCAGTGGGGAATATTGCACAATGGGCGAAAGCCTGATGCAGCGACGCCGCGTGAGGGATGACGGCCTT
CGGGTTGTAAACCTCTTTCAGCTCTGACGAAGCTTTTTTGACGGTAGGAGCAGAAGAAGCACCGGCTAACTACGTGCCAG
CAGCCGCGGTAATACGTAGGGTGCGAGCGTTGTCCGGAATTATTGGGCGTAAAGAGCTTGTAGGCGGTTTGTCGCGTCTG
CTGTGAAAACCTAGGGCTTAACCCTGGGCGTGCAGTGGGTACGGGCAGACTGGAGTGTGGTAGGGGAGACTGGAATTCCT
GGTGTAGCGGTGGAATGCGCAGATATCAGGAGGAACACCGATGGCGAAGGCAGGTCTCTGGCCATTACTGACGCTGAGAA
GCGAAAGCGTGGGGAGCGAACAAGATTAGATACCCGAGTAGTC
>682
ACTACGGGGGGCTGCAGTGGGGAATATTGCACAATGGGGGAAACCCTGATGCAGCAACGCCGCGTGAGTGATGACGGCCT
TCGGGTTGTAAAGCTCTGTCTTCAGGGACGATAATGACGGTACCTGAGGAGGAAGCCACGGCTAACTACGTGCCAGCAGC
CGCGGTAATACGTAGGTGGCAATCGTTGTCCGGATTTACTGGGCGTAAAGGGAGCGTAGGCGGACTTTTAAGTGGGATGT
GAAATACCCGGGCTCAACCTGGGTGCTGCATTCCAAACTGGGAGTCTAGAGTACAGGAGGGGAAAGCGGAATTCCTAGTG
TAGCGGTGAAATGCGTAGAGATTAGGAAGAACACCGGTGGCGAAGGCGGCTTTCTGGACTGTAACTGACGCTGAGGCTCG
AAAGCGTGGGGAGCGAACAAGATTAGATACCCCAGTAGTC
>683
CCTACGGGTGGCTGCAGTGGGGAATCTTGCGCAATGGGCGAAAGCCTGACGCAGCCATGCCGCGTGGATGATGAAGGTCT
TAGGATTGTAAAATCCTTTCACCGGTGAAGATAATGACTGTAGCCGGAGAAGAAGCCCCGGCTAACTTCGTGCCAGCAGC
CGCGGTAATACGAAGGGGGCTAGCGTTGCTCGGAATTACTGGGCGTAAAGGGAGCGTAGGCGGAGATTGAGGTCAGGGGT
GAAATCCCAGAGCTCAAATCTGGAACGGCCTTAGATACTGGGTGTCTGGAGAGGGATAGCGGTATGGGGAACTCCGAGTG
TAGAGGTGAAATTCGTAGATATTCGGAAGAACACCAGTGGCGAAGGCGACATACTGGATCATTACTGACGCTGAGGCTCG
AAAGCGTGGGGAGCAAACAGGATTAGATACCCCAGTAGTC
>684
CCTACGGGCGGCTGCAGTGGGGAATATTGCACAATGGGCGCAAGCCTGATGCAGCGACGCCGCGTGAGGGATGACGGCCT
TCGGGTTGTAAACCTCTTTCAGCAGGGAAGAAGCCTTCGGGTGACGGTACCTGCAGAAGAAGCACCGGCTAACTACGTGC
CAGCAGCCGCGGTAATACGTAGGGTGCGAGCGTTGTCCGGAATTATTGGGCGTAAAGAGCTCGTAGGCGGCCTGTCGCGT
CGGATGTGAAAGCCCGGGGCTTAACCCCGGGTCTGCATTCGATACGGGCAGGCTAGAGTGCGGCAGGGGAGATCGGAATT
CCTGGTGTAGCGGTGAAATGCGCAGATATCAGGAGGAACACCGGTGGCGAAGGCGGATCTCTGGGCCGATACTGACGCTG
AGGAGCGAAAGCATGGGGAGCGAACAAGATTAGATACCCCTGTAGTC
>685
CCTACGGGCGGCTGCAGTGGGGAATATTGGACAATGGGCGCAAGCCTGATCCAGCGACGCCGCGTGAGTGAAGAAGGCCT
TCGGGTTGTAAAGCTCTTTTAGTGGGGAAGATAATGACGGTACCCACAGAAAAAGCCCCGGCTAACTTCGTGCCAGCAGC
CGCGGTAATACGAAGGGGGCTAGCGTTACTCGGAATTATTGGGCGTAAAGCGTGCGTAGGCTGCTTAGTAAGTCAAAAGT
GAAAGCCTTGGGCTCAACCTAAGAATTGCTTTTGAAACTGCTGAGCTTGAGTACTGTAGGGGATAGCGGAATTCCTAGTG
TAGGGGTGAAATTCGTAGATATTAGGAGGAACACCGGAGGCGAAAGCGGTTATCTGGACAGTCACTGACGCTGTTGCACG
AAAGCGTGGGGAGCAAACAGGATTAGATACCCGGGTAGTC
>686
CCTACGGGGGGCTGCAGTGGGGAATATTGCACAATGGGGGAAACCCTGATGCAGCAACGCCGCGTGAGTGAAGAAGTATT
TCGGTATGTAAAGCTCTATCAGCAGGGAAGATAATGACGGTACCTGACTAAGAAGCCCCGGCTAACTACGTGCCAGCAGC
CGCGGTAATACGTAGGGGGCAAGCGTTATCCGGATTTACTGGGTGTAAAGGGAGCGTAGGCGGCCTATTAAGTCTGATGT
GAAAGCCCAGGGCTCAACCCTGGGACTGCATTCGAAACTGGTAGGCTAGAGTGCAGGAGAGGTAAGTGGAATTCCTAGTG
TAGCGGTGAAATGCGTAGATATTAGGAGGAACACCAGTGGCGAAGGCGGCTTACTGGACTGTAACTGACGCTGAGGCTCG
AAAGCGTGGGGAGCAAACAGGATTAGATACCCGAGTAGTC
>687
CCTACGGGCGGCTGCAGTGGGGAATATTGCACAATGGGCGCAAGCCTGATGCAGCGACGCCGCGTGAGGGATGACGGCCT
TCGGGTTGTAAACCTCTTTCAGCAGGGAAGAAGCCTTCGGGTGACGGTACCTGCAGAAGAAGCACCGGCTAACTACGTGC
CAGCAGCCGCGGTGATACGTAGGGTGCGAGCGTTGTCCGGAATTGTTGGGCGTAAAGAGCTCGTAGGCGGCCTGTCGCGT
CGGATGTGAAAGCCCGGGGCTTAACCCCGGGTCTGCATTCGATACGGGCAGGCTAGAGTTCGGCAGGGGAGATCGGAATT
CCTGGTGTAGCGGTGAAATGCGCAGATATCAGGAGGAACACCGGTGGCGAAGGCGGATCTCTGGGCCGATACTGACGCTG
AGGAGCGAAAGCATGGGGAGCGAACAAGTTTAGATACCCTTGTAGTC
>688
CCTACGGGGGGCAGCAGTGGGGAATCTTCCGCAATGGGCGAAAGCCTGACGGAGCAACGCCGCGTGAGTGAAGAAGGCCT
TCGGGTCGTAAAGCTCTGTCTTTAGGGAAGAACATCTATATGGTCAATACCCATATAGACTGACGGTACCTGAGGAGGAA
GCTCCGGCTAACTACGTGCCAGCAGCCGCGGTAATACGTAGGGAGCGAGCGTTGTCCGGAATTACTGGGCGTAAAGGGCG
TGTAGGCGGAGATTTAAGCAGGGTGTGAAAACTATGGGCTCAACCCATAGCCTGCATCCTGAACTGGATCCCTTGAGGGC
AGGAGAGGAAAGTGGAATTCCTAGTGTAGCGGTGAAATGCGTAGATATTAGGAGGAACACCAGTGGCAAAGGCGACTTTC
TGGACTGTACCTGACGCTGAGGCGCGAAAGCGTGGGGAGCAAACAAGATTAGATACCCCTGTAGTC
>689
CCTACGGGGGGCTGCAGTGGGGAATATTGCACAATGGGGGAAACCCTGATGCAGCAACGCCGCGTGAGTGAAGAAGTATT
TCGGTATGTAAAGCTCTATCAGCAGGGAAGATAATGACGGTACCTGACTAAGAAGCCCCGGCTAACTACGTGCCAGCAGC
CGCGGTAATACGTAGGGGGCAAGCGTTATCCGGATTTACTGGGTGTAAAGGGAGCGTAGGCGGCCTATTAAGTCTGATGT
GAAAGCCCAGGGCTCAACCCTGGGACTGCATTCGAAACTGGTAGGCTAGAGTGCAGGAGAGGTAAGTGGAATTCCTAGTG
TAGCGGTGAAATGCGTAGATATTAGGAGGAACACCAGTGGCGAAGGCGGCTTACTGGACTGTAACTGACGCTGAGGCTCG
AAAGCGTGGGGAGCAAACAGGATTAGATACCCGAGTAGTC
>690
CCTACGGGGGGCTGCAGTGGGGAATATTGGACAATGGGCGCAAGCCTGATCCAGCTATGCCGCGTGAGTGGGGAAGGCCT
TAGGGTTGTAAAACTCTTTCAGTAGGGAAGATAATGACGGTACCTACAGAAGAAGTCCCGGCAAACTCCGTGCCAGCAGC
CGCGGTAATACGGAGGGGGCAAGCGTTGTTCGGAATTATTGGGCGTAAAGGGCATGTAGGCGGTTCTATAAGTTAAGGGT
GAAATGCCAGGGCTCAACCCTGGAGCTGCTCTTAATACTGTAGGACTAGAGTCCGGAAGAGGATAGCGGAATTCCTAGTG
TAGAGGTGAAATTCGTAGATATTAGGAGGAACACCAGTGGCGAAGGCGGCTTTCTGGTCCGGTACTGACGCTGAGGTGCG
AAAGCGTGGGGAGCAAACAGGATTAGATACCCCAGTAGTC
>691
CCTACGGGGGGCTGCAGTGGGGAATATTGGACAATGGGCGCAAGCCTGATCCAGCTATGCCGCGTGAGTGGGGAAGGCCT
TAGGGTTGTAAAACTCTTTCAGTAGGGAAGATAATGACGGTACCTACAGAAGAAGTCCCGGCAAACTCCGTGCCAGCAGC
CGCGGTAATACGGAGGGGGCAAGCGTTGTTCGGTATTATTGGGCGTAAAGGGCATGTAGGCGGTTCTATATGTTAAGGGT
GAAATGCCAGGGCTCAGCCCTGGAGCTGCTCTTAATACTGTAGGACTAGAGTCCGGAAGAGGATAGCGGAATTCCTAGTG
TAGAGGTGAAATTCGTAGATATTAGGAGGAACACCAGTGGCGAAGGCGGCTTTCTGGTCCGGTACTGACGCTGAGGTGCG
AAAGCGTGGGGAGCAAACAGGATTAGATACCCCAGTAGTC
>692
CCTACGGGCGGCTGTAGGGAATCTTCCGCAATGGACGACAGCCTGACGGGGCAACGCCGCGTGAGCGAAGAAGGCCTTCG
GGTCGTAAAGCTCTGTTGTTAGGGAAGAACAAGTACCGGAGTACCTGCCGGTACCTTGACGGTACCTAACCAGAAAGCCA
CGGCTAACTACGTGCCAGCAGCCGCGGTAATACGTAGGTGGCAAGCGTGGTCCGGAATTATTGGGCGTAAAGCGCGCGCA
AGCGGTTCCTTAAGTCTGATGTGAAAGCCCCCGGCTCAACCGGGTAGGGTCATTGGAAACTGGGGGACTTGAGTGCAGAA
GAGAAGAGCGGAAGTCCACGTGTAGCGGTGAAATGCGTAGAGATGTGGAGGAACACCAGTGGCGAAGGCGGCTCGTTGGA
CTGTAACTGACGCTGAGGCGCGAAAGCGTGGGGAGCGAACAGGATTAGATACCCTGGTAGTC
>693
CTACGGGCGGCTGCAGTGGGGAATATTGGACAATGGGGGAAACCCTGATCCAGCAATGCCGCGTGTGTGAAGAAGGCCTT
CGGGTTGTAAAGCACTTTCGGTGGGGAAGAAATTCTTAAGGGTAATATCCTTGGGCGTTGACGTTACCCACAGAAGAAGC
ACTGGCTAACTCTGTGCCAGCAGCCGCGGTAATACAGAGAGTGCAAGCGTTAATCGGAATCTCTGGGCGTAAAGCGCGCG
TAGGTGGATATTTAAGTCGGATGTGAAAGCCCTAGGCTTAACTTAGGAAGTGCACCCGATACTGGGTGTCTCGAGTATGG
TAGAGGGAAGTGGAATTTCCGGTGTAGCGGTGAAATGCGTAGATATCGGAAAGAACACCAGTGGCGAAGGCGACTTCCTG
GACCAATACTGACACTGAGGCGCGAAAGCGTGGGGAGCAAACAAGATTAGATACCCTGGTAGTC
>694
CCTACGGGCGGCTGCAGTGGGGAATATTGGACAATGGGCGCAAGCCTGATCCAGCCATGCCGCGTGAGTGATGAAGGCCT
TAGGGTTGTAAAGCTCTTTTGTCCGGGACGATAATGACGGTACCGGAAGAATAAGCCCCGGCTAACTTCGTGCCAGCAGC
CGCGGTAATACGAAGGGGGCTAGAGTTGCTCGGAATCACTGGGCGTAAAGGGCGCGTAGGCGGCCATTCAAGTCGGGGGT
GAAGGCCTGTGGCTCAACCACAGAATTGCCTTCGATACTGTTTGGCTTGAGTTTGGTAGAGGTTGGTGGAACTGCGAGTG
TAGAGGTGAAATTCGTAGATATTCGCAAGAACACCAGTGGCGAAGGCGGCCAACTGGACCAACACTGACGCTGAGGCGCG
AAAGCGTGGGGAGCAAACAAGATTAGATACCCGAGTAGTC
>695
CCTACGGGCGGCTGCAGTGGGGAATATTGGACAATGGGCGCAAGCCTGATCCAGCGACGCCGCGTGAGTGAAGAAGGCCT
TCGGGTTGTAAAGCTCTTTTAGTGGGGAAGATAATGACGGTACCCACAGAAAAAGCCCCGGCTAACTTCGTGCCAGCAGC
CGCGGTAATACGAAGGGGGCTAGCGTTACTCGGAATTATTGGGCGTAAAGCGTGCGTAGGCTGCTTAGTAAGTCAAAAGT
GAAAGCCTTGGGCTCAACCTAAGAATTGCTTTTGAAACTGCTGAGCTTGAGTACTGTAGGGGATAGCGGAATTCCTAGTG
TAGGGGTGAAATTCGTAGATATTAGGAGGAACACCGGAGGCGAAAGCGGTTATCTGGACAGTCACTGACGCTGTTGCACG
AAAGCGTGGGGAGCAAACAGGATAAGATACCCCTGTAGTC
>696
ACTACGGGCGGCTGCAGTGGGGAATATTGCACAATGGGCGCAAGCCTGATGCAGCGACGCCGCGTGAGGGATGACGGCCT
TCGGGTTGTAAACCTCTTTCAGCAGGGAAGAAGCCTTCGGGTGACGGTACCTGCAGAAGAAGCACCGGCTAACCACGTGC
CAGCAGCCGCGGTAATACGTAGGGTGCGAGCGTTGTCCGGAATTATTGGGCGTAAAGAGCTCGTAGGCGGCCTGTCGCGT
CGGATGTGAAAGCCCGGGGCTTAACCCCGGGTCTGCATTCGATACGGGCAGGCTAGAGTTCGGCAGGGGAGATCGGAATT
CCTGGTGTAGCGGTGAAATGCGCAGATATCAGGAGGAACACCGGTGGCGAAGGCGGATCTCTGGGCCGATACTGACGCTG
GGGAGCGAAAGCATGGGGAGCGAACAGGATTAGATACCCCTGTAGTC
>697
CCTACGGGCGGCTGCAGTGGGGAATATTGGACAATGGGCGCAAGCCTGATCCAGCCATGCCGCGTGAGTGATGAAGGCCT
TAGGGTTGTAAAGCTCTTTTGTCCGGGACGATAATGACGGTACCGGAAGAATAAGCCCCGGCTAACTTCGTGCCAGCAGC
CGCGGTAATACGAAGGGGGCTAGAGTTGCTCGGAATCACTGGGCGTAAAGGGCGCGTAGGCGGCCATTCAAGTCGGGGGT
GAAAGCCTGTGGCTCAACCACAGAATTGCCTTCGATACTGTTTGGCTTGAGTTTGGTAGAGGTTGGTGGAACTGCGAGTG
TAGAGGTGAAATTCGTAGATATTCGCAAGAACACCAGTGGCGAAGGCGGCCAACTGGACCAACACTGACGCTGAGGCGCG
AAAGCGTGGGGAGCAAACAAGATTAGATACCCGAGTAGTC
>698
CCTACGGGCGGCTGTAGGGAATCTTCCGCAATGGACGACCGCCTTACGGGGCACCGCCGCGTGAGCGCAGAAGGCCTTCT
GGTCGTACAGCTCTTTTGTTAGTGAAGAACAAGTACCGGAGTAACTGCCGTTACCTTGACGGTACCTAACCAGAAAGCCA
CGGCTACCTACGTGCCAGCAGCCGCGGTAATACGTAGGTGGCAAGCGTTGTCCGGAATTATTGGGCGTAACGCGCGCGCA
GGCGGTTCCTTAAGTCTGCTGTGAAAGCCCCCGGCTCAACCGGGTAGGGTCATTGGAAACTGGGGAACTTGAGTGCAGAA
GAGAAGAGCGGAATTCCACGGGTAGCGGTGAAATGCGTAGAGATGGGGAGGAACACCAGTGGCGAAGGCGGCGCGTTGGG
GTGGAACGGACGGTGAGGAGCGAAAGCGTGGGGAGCGAACAGGATTAGATACCCTGGTAGTC
>699
CTACGGGCGGCTGCAGTGGGGAATATTGGACAATGGGGGAAACCCTGATCCAGCAATGCCGCGTGTGTGAAGAAGGCCTT
CGGGTTGTAAAGCACTTTCGGTGGGGAAGAAATTCTTAAGGGTAATATCCTTGGGCGTTGACGTTACCCACAGAAGAAGC
ACTGGCTAACTCTGTGCCAGCAGCCGCGGTAATACAGAGAGTGCAAGCGTTAATCGGAATCACTGGGCGTAAAGCGAGCG
TAGGAGGATATTTAAGTCGGATGTGAAAGCCCTAGGCTTAACTTAGGAATTGCACCCGATACTGGGTGTCTCGAGTATGG
TAGAGGGAAGTGGAATTTCCGGTGTAGCGGTGAAATGCGTAGATATCGGAAAGAACACCAGTGGCGAAGGCGACTTCCTG
GACCAATACTGACACTGAGGCGCGAAAGCGTGGGGAGCAAACAAGATTAGATACCCTGGTAGTC
>700
ACTACGGCGGCTGCAGTGGGGAATATTGGACAATGGGGGAAACCCTGATCCAGCGACGCCGCGTGAGTGAAGAAGTATTT
CGGTATGTAAAGCTCTATCAGCAGGGAAGAAAATGACGGTACCTGACTAAGAAGCCCCGGCTAACTACGTGCCAGCAGCC
GCGGTAATACGTAGGGGGCAAGCGTTATCCGGATTTACTGGGTGTAAAGGGAGCGTAGACGGTATGGTAAGTCAGATGTG
AAAGGTGGGGGCTCAACCCCCAAACTGCATTTGAAACTATCAGACTAGAGTGTCGGAGAGGTAAGTGGAATTCCGAGTGT
AGCGGTGAAATGCGTAGATATTAGGAGGAACACCAGTGGCGAAGGCGGCTTACTGGATGATAACTGACGTTGAGGCTCGA
AAGCGTAGGGAGCAAACAAGATTAGATACCCCTGTAGTC
>701
CCTACGGGGGCTGCAGTGGGGAATATTTGACAATGGGCGCAAGCCTGATCCAACTATGCCGCGTTAGTGAGGAAGGCCTT
AGGGTTTTAAAACTCTTTCAGTAGGGAAGATAATTACGGTACCTACAGAAGAAGTCCCGTCAAACTCCTTGCAAGCAGCC
GCTGTAATACGGAAGGGGCAAGCGTTGTTCGGAATTATTGGTCGTAAAGGTCATGTAGGCGGTTATATAAGTTAAGGGTG
AAATGCCAGGGCTCAACCCTGGAGCTGCTCTTAATACTGTAGGACTAGAGTACGGAAGAGGATAGCGGAATTCCTAGTGT
AGCGGTGAAATTCGTAGATATTAGGAGGAACACCAGTGGCGAAGGCGGCTTTCTGGTCCGGTACTGACGCTGAGGTGCGA
AAGCGTGGGGAGCAAACAGGATTAGATACCCCGGTAGTC
>702
CCTACGGGCGGCTGCAGTGGGGAATATTGCACAATGGGCGCAAGCCTGATGCAGCGACGCCGCGTGAGGGATGACGGCCT
TCGGGTTGTAAACCTCTTTCAGCAGGGAAGAAGCCTTCGGGTGACGGTACCTGCAGAAGAAGCACCGGCTAACCACGTGC
CAGCAGCCGCGGTAATACGTAGGGTGCGAGCGTTGTCCGGAATTATTGGGCGTAAAGAGCTCGTAGGCGGCCTGTCGCGT
CGGATGTGAAAGCCCGGGGCTTAACCCCGGGTCTGCATTCGATACGGGCAGGCTAGAGTTCGGCAGGGGAGATCGGAATT
CCTGGTGTAGCGGTGAAATGCGCAGATATCAGGAGGAACACCGGTGGCGAAGGCGGATCTCTGGGCCGATACTGACGCTG
GGGAGCGAAAGCATGGGGAGCGAACAGGATTAGATACCCCTGTAGTC
>703
CCTACGGGGGCTGCAGTGGGGAATATTGGACAATGGGCGCAAGCCTGATCCAGCTATGCCGCGTGAGTGAGGAAGGCCTT
AGGGTTGTAAAACTCTTTCAGTAGGGAAGATAATGACGGTACCTACAGAAGAAGTCCCGGCAAACTCCGTGCCAGCAGCC
GCGGTAATACGGAGGGGGCAAGCGTTGTTCGGAATTATTGGGCGTAAAGGGCATGTAGGCGGTTCTATAAGTTAAGGGTG
AAATGCCAGGGCTCAACCCTGGAGCTGCTCTTAATACTGTAGGACTAGAGTCCGGAAGAGGATAGCGGAATTCCTAGTGT
AGAGGTGAAATTCGTAGATATTAGGAGGAACACCAGTGGCGAAGGCGGCTTTCTGGTCCGGTACTGACGCTGAGGTGCGA
AAGCGTGGGGAGCAAACAGGATTAGATACCCCGGTAGTC
>704
CCTACGGGCGGCTGCAGTGGGGAATATTGGACAATGGTCGCAAGCCTGATCCAGCGACGCCGCGTGAGTGAAGAAGGCCT
TCGGGTTGTAAAGCTCTGTTAGTGGGGAAGATAATGACGGTACCCACAGAAAAAGCCCCGGCTAACTTCGTGCCAGCAGC
CGCGGTAATACGAAGGGGGCTAGCGTTACTCGGAATTATTGGGCGTAAAGCGTGCGTAGGCTGCTTAGTAAGTCCAAGGT
GAAAGCCTTGGGCTCAACCTAAGAATTGCTTTTGAAACTGCTGAGCTTGAGTACTGTAGGGGATAGCGGAATTCCTAGTG
TAGGGGTGAAATTCGTAGATATTAGGAGGAACAACGGAGGCGAGAGCGGTAATCTGGACAGTCACTGACGCTGATGAACG
AAAGCGTGGAGAGCCAACCGGATAAGATACCCCTGTAGTC
>705
CCTACGGCGGCTGCAGTGGGGAATATTGGACAATGGGGGAAACCCTGATCCAGCGACGCCGCGTGAGTGAAGAAGTATTT
CGGTATGTAAAGCTCTATCAGCAGGGAAGAAAATGACGGTACCTGACTAAGAAGCCCCGGCTAACTACGTGCCAGCAGCC
GCGGTAATACGTAGGGGGCAAGCGTTATCCGGATTTACTGGGTGTAAAGGGAGCGTAGACGGTATGGTAAGTCAGATGTG
AAAGGTGGGGGCTCAACCCCCAAACTGCATTTGAAACTATCAGACTAGGGGGTCGGAGAGGTAAGTGGAATTCCTAGTGT
AGCGGTGAAATGCGTAGATATTAGGAGGAACACCAGTGGCGAAGGCGGCTTACTGGATGATAACTGACGTTGAGGCTCGA
AAGCGTAGGGAGCAAACAAGATTAGATACCCCTGTAGTC
>706
CCTACGGGGGGCAGCAGTGGGGAATATTGGACAATGGGCGCAAGCCTGATCCAGCTATGCCGCGTGAGTGAGGAAGGCCT
TAGGGTTGTAAAACTCTTTCAGTAGGGAAGATAATGACGGTACCTACAGAAGAAGTCCCGGCAAACTCCGTGCCAGCAGC
CGCGGTAATACGGAGGGTGCAAGCGTTGTTCGGAATTATTGGGCGTAAAGGGCATGTAGGCGGTTCTATAAGTTAAGGGT
GAAATGCCAGGGCTCAACCCTGGAGCTGCTCTTAATACTGTAGGACTAGAGTCCGGAAGAGGATAGCGGAATTCCTAGCG
TAGAGGTGAAATTCGTAGATATTAGGAGGAACACCAGTGGCGAAGGCGGCTTTCTGGGCCGGTACTGACGCTGAGGTGCG
AAAGCGTGGGGAGCAAACAAGATTAGATACCCCAGTAGTC
>707
ACTACGGGGGGCTGCAGTGGGGAATATTGGACAATGGGCGCAAGCCTGATCCAGCGACGCCGCGTGAGTGAAGAAGGCCT
TCGGGTTGTAAAGCTCTTTTAGTGGGGAAGATAATGACGGTACCCACAGAAAAAGCCCCGGCTAACTTCGTGCCAGCAGC
CGCGGTAATACGAAGGGGGCTAGCGTTACTCGGGATTATTGGGCGTAAAGCGTGCGTAGGCTGCTTAGTAAGTCAAAAGT
GAAAGCCTTGGGCTCAACCTAAGAATTGCTTTTGAAACTGCTGAGCTTGAGTACTGTAGGGGATAGCGGAATTCCTAGTG
TAGGGGTGAAATTCGTAGATATTAGGAGGAACACCGGAGGCGAAAGCGGTTATCTGGACAGTCACTGACGCTGTTGCACG
AAAGCGTGGGGAGCAAACAGGATTAGATACCCGTGTAGTC
>708
CCTACGGGGGGCAGCAGTGGGGAATATTGCACAATGGGCGCAAGCCTGATGCAGCGACGCCGCGTGAGGGATGACGGCCT
TCGTGTTGTAAACCTCTTTCAGCAGGGAAGAAGCCTTCGGGTGACGGTACCTGCAGAAGAAGCACCGGCTAACTACGTGC
CAGCAGCCGCGGTAATACGTAGGGTGCGAGCGTTGTCCGGAATTATTGGGCGTAAAGAGCTCGTAGGCGGCCGGTCGCGT
CGGATGTGAAAGCCCGGGGCTTAACCCCGGGTCTGCATTCGATACGGGCAGGCTAGAGTTCGGCAGGGGAGATCGGAATT
CCTGGTGTAGCGGTGAAATGCGCAGATATCAGGAGGAACACCGGTGGCGAAGGCGGATCTCTGGGCCGATACTGACGCTG
AGGAGCGAAAGCATGGGGAGCGAACAAGATTAGATACCCGGGTAGTC
>709
CCTACGGGCGGCAGCAGTGGGGAATATTGGACAATGGGCTCAAGCCTGATCCAGCGACGCCGCGTGAGTTAAGAAGGCCT
TCGGGTTGTAAAGCTCTTTTAGTGGGGAAGATAATGACGTTACCCACAGAAAAAGCCCCGGCTAACTTCGTGCCAGCAGC
CGCGGTAATACGAAGGGGGCTAGCGTTACTCGGAATTATTGGGCGTAAAGCGTGCGTAGGCTGCGTAGTAAGTCAAAAGT
GAAAGCCTTGGGCTCAACCTAAGAATTGCTTTTGAAACTGCTGAGCTTGAGTACTGTAGGGGATAGCGGAATTCCTAGTG
TAGGGGTGAAATTCGTAGGTATTAGGAGGAACACCGGAGGAGAAGGCGATTAGCGGGACAGTAACGGACGCTGGAGAACG
AAAGGGAGGGGAGCAAAAAGGATTAGATACCCCAGTAGTC
>710
ACTACGGGTGGCTGCAGTGGGGAATATTGGACAATGGGCGCAAGCCTGATCCAGCGACGCCGCGTGAGTGAAGAAGGCCT
TCGGGTTGTAAAGCTCTTTTAGTGGGGAAGATAATGACGGTACCCACAGAAAAAGCCCCGGCTAACTTCGTGCCAGCAGC
CGCGGTAATACGAAGGGGGCTAGCGTTACTCGGAATTATTGGGCGTAAAGCGTGCGTAGGCTGCTTAGTAAGTCAAAAGT
GAAAGCCTTGGGCTCAACCTAAGAATTGCTTTTGAAACTGCTGAGCTTGAGTACTGTAGGGGATAGCGGAATTCCTAGTG
TAGGGGTGAAATTCGTAGATATTAGGAGGAACACCGGAGGCGAAAGCGGTTATCTGGACAGTCACCGACGCTGTTGCACG
AAAGCGTGGGGAGCAAACAAGATTAGATACCCGTGTAGTC
>711
CCTACGGGGGGCTGCAGTGGGGAATATTGGACAATGGGCGCAAGCCTGATCCAGCTATGCCGCGTGAGTGAGGAAGGCCT
TAGGGTTGTAAAACTCTTTCAGTAGGGAAGATAATGACGGTACCTACAGAAGAAGTCCCGGCAAACTCCGTGCCAGCAGC
CGCGGTAATACGGAGGGGGCAAGCGTTGTTCGGAATTATTGGGCGTAAAGGGCATGTAGGCGGTTCTATAAGTTAAGGGT
GAAATGCCAGGGCTCAACCCTGGAGCTGCTCTTAATACTGTAGGACTAGAGTCCGGAAGAGGATAGCGGAATTCCTAGTG
TAGAGGTGAAATTCGTAGATATTAGGAGGAACACCAGTGGCGAAGGCGGCTTTCTGGTCCGGTACTGACGCTGAGGTGCG
AAAGCGTGGGGAGCAAACAAGATTAGATACCCGTGTAGTC
>712
CCTACGGGCGGCAGCAGTGGGGAATATTGGACAATGGGCGCAAGCCTGATCCAGCGACGCCGCGTGAGTGAAGAAGGCCT
TCGGGTTGTAAAGCTCTTTTAGTGGGGAAGATAATGACGGTACCCACAGAAAAAGCCCCGGCTAACTTCGTGCCAGCAGC
CGCGGTAATACGAAGGGGGCTAGCGTTACTCGGAATTATTGGGCGTAAAGCGTGCGTAGGCTGCTTAGTAAGTCAAAAGT
GAAAGCCTTGGGCTCAACCTAAGAATTGCTTTTGAAACTGCTGAGCTTGAGTACTGTAGGGGATAGCGGAATTCCTAGTG
TAGGGGTGAAATTCGTAGATATTAGGAGGAACACCGGAGGCGAAAGCGGTTATCTGGACAGTCACTGACGCTGGTGCACG
AAAGCGTGGGGAGCAAACAGGATTAGATACCCCAGTAGTC
>713
ACTACGGGCGGCAGCAGTGGGGAATATTGGACAATGGGCGCAAGCCTGATCCAGCGACGCCGCGTGAGTGAAGAAGGCCT
TCGGGTTGTAAAGCTCTTTTAGTGGGGAAGATAATGACGGTACCCACAGAAAAAGCCCCGGCTAACTTCGTGCCAGCAGC
CGCGGTAATACGAAGGGGGCTAGCGTTACTCGGAATTATTGGGCGTAAAGCGTGCGTAGGCTGCTTAGTAAGTCAAAAGT
GAAAGCCTTGGGCTCAACCTAAGAATTGCTGTTGAAACTGTTGAGCTTGAGTACTGTAGGGGATAGCGGAATTCCTAGTG
TAGGGGTGAAATGCGTAGATATTAGGAGGAACACCGGAGGCGAAAGCGGTTATCTGGACAGTCACTGACGCTGTTGCACG
AAAGCGCGGGGAGCAAACAAGATTAGATACCCGTGTAGTC
>714
CCTACGGGCGGCAGCAGTGGGGAATATTGGACAATGGTCGCAAGCCTGATCCAGCGACGCCGCGTGAGTGAAGAAGGCCT
TCGGGTTGTAAAGCTCTTTTCGTGGGGAAGATAATGACGGTCCCCCCAGAAAAAGCCCCGGCTAACTTCGTGCCAGCAGC
CGCGGTAATACGAAGGGGGCTAGCGTTACTCGGAATTATTGGGCGTAAAGCGTGCGTAGGCTGCTTAGTAAGTCAAAAGT
GAAAGCCTTGGGCTCAACCTAAGAATTGCTTTTGAAACTGCTGAGCTTGAGTACGGTAGGGGAGAGCGGAATTCCGAGTG
TAGGGGTGAAATTCGTAAGAATGAGGAGGAACACCGGAGGCGAAAGCGGTTATCTGGACAGTAACTGACGCTGGTGCACG
AAAGCGTGGGGAGCAAACAAGATTAGATACCCTGGTAGTC
>715
CCTACGGGGGGCAGCAGTGGGGAATATTGCACAATGGGCGAAAGCCTGATGCAGCGACGCCGCGTGAGGGATGACGGCCT
TCGGGTTGTAAACCTCTTTCAGCAGGGAAGAAGCGAAAGTGACGGTACCTGCAGAAGAAGCGCCGGCTAACTACGTGCCA
GCAGCCGCGGTAATACGTAGGGCGCAAGCGTTGTCCGGAATTATTGGGCGTAAAGAGCTCGTAGGCGGCTTGTCACGTCG
GTTGTGAAAGCCCGGGGCTTAACCCCGGGTCTGCAGTCGATACGGGCAGGCTAGAGGTCGGTAGGGGGGATCGGAATTCC
TGGTGTAGCGGTGAAATGCGCAGAGATCAGGAGGAACACCGGGGGCGAAGGCGGATCTCTGGGCAGATACTGACGCTGAG
GAGCGAAAGCGTGGGGAGCGAACAAGATTAGATACCCAGTAGTC
>716
CCTACGGGCGGCTGCAGTGAGGAATATTGGTCAATGGACGCAAGTCTGAACCAGCCACGTCGCGTGAAGGACGACGGCCC
TATGGGTTGTAAACTTCTTTTGTAAGGGAATAAAGTTTAGTACGTGTACTAATTTGCATGTACCTTACGAATAAGGATCG
GCTAACTCCGTGCCAGCAGCCGCGGTAATACGGAGGATCCGAGCGTTATCCGGATTTATTGGGTTTAAAGGGTGCGCAGG
CGGGGGAATAAGTCGGCGGTGAACTTTTGCAGCTTAACTGTAAAAGTGCCTTCGAAACTGTTTTTCTTGAGTGTAGATGA
AGTAGGCGGAATTTGTGGTGTAGCGGTGAAATGCATAGATATCACGAGGAACTCCGATTGCGCGGGCAGCTTACGAAGTT
ACAACTGACGCTCATGCACGAAGGCGTGGGGATCAAACAGATTAGATACCCGGGTAGTC
>717
CCTACGGGTGGCTGCAGTGGGGAATATTGGACAATGGGCGCAAGCCTGATCCAGCGACGCCGCGTGAGTGAAGAAGGCCT
TCGGGTTGTAAAGCTCTTTTAGTGGGGAAGATAATGACGGTACCCACAGAAAAAGCCCCGGCTAACTTCGTGCCAGCAGC
CGCGGTAATACGAAGGGGGCTAGCGTTACTCGGAATTATTGGGCGTAAAGCGTGCGTAGGCTGCTTAGTAAGTCAAAAGT
GAAAGCCTTGGGCTCAACCTAAGAATTGCTTTTGAAACTGCTGAGCTTGAGTACTGTAGGGGATAGCGGAATTCCTAGTG
TAGGGGTGAAATTCGTAGATATTAGGAGGAACACCGGAGGCGAAAGCGGTTATCTGGACAGTCACTGACGCTGGTGCACG
AAAGCGTGGGGAGCAAACAGGATTAGATACCCTGGTAGTC
>718
CCTACGGGCGGCAGCAGTGGGGAATATTGTACAATGGGCTCAAGCCTTATCCCTCGACGCCGCGTGAGTGAAGAAGGCCT
TCGGGTTGTAAAGCTCTTTTAGTGGGGAAGATAATGACGGTACCCACAGAAAAAGCCCCGGCTAACTTCGTGCCAGCAGC
CGCGGTAATACGAAGGGGGCTAGCGTTACTCGGAATTATTGGGCGTAAAGCGTGCGTAGGCTGCTTAGTAAGTCAAAAGT
GAAAGCCTTGGGCTCAACCTAAGAATTGCTTTTGAAACTGCTGAGCTTGAGTACTGTAGGGGATAGCGGAATTCCTAGTG
TAGGGGTGAAATTCGGAGATATTAGGAGGAACACCGGAGGCGAAGGCGGTTAGCTGGACAGGAACTGACGCTGGTGCACG
AAAGCGTGGAGAGAAAACAGGATTAGATACCCTAGTAGTC
>719
CCTACGGGCGGCAGCAGTGGGGAATATTGGACAATGGGCGCAAGCCTGATCCAGCGACGCCGCGTGAGTGAAGAAGGCCT
TCGGGTTGTAAAGCTCTTTTAGTGGGGAAGATAATGACGGTACCCACAGAAAAAGCCCCGGCTAACTTCGTGCCAGCAGC
CGCGGTAATACGAAGGGGGCTAGCGTTATTCGGAATTATTGGGCGTAAAGCGTGCGTAGGCTGCTTAGTAAGTCAAAAGT
GAAAGCCTTGGGCTCAACCTAAGAATTGCTTTTGAAACTGCTGAGCTTGAGTACTGTAGGGGATAGCGGAATTCCTAGTG
TAGGGGTGAAATTCGTAGATATTAGGAGGAACACCGGAGGCGAAAGCGGTTATCTGGACAGTCACTGACGCTGTTGCACG
AAAGCGCGGGGAGCAAACAAGATTAGATACCCGTGTAGTC
>720
CCTACGGGGGGCTGCAGTGGGGAATATTGGACAATGGGCGCAAGCCTGATCCAGCGACGCCGCGTGAGTGAAGAAGGCCT
TCGGGTTGTAAAGCTCTTTTAGTGGGGAAGATAATGACGGTACCCACAGAAAAAGCCCCGGCTAACTTCGTGCCAGCAGC
CGCGGTAATACGAAGGGGGCTAGCGTTACTCGGAATTATCGGGCGTAAAGCGTGCGTAGGCTGCTTAGTAAGTCAAAAGT
GAAAGCCTTGGGCTCAACCTAAGAATTGCTTTTGAAACTGCTGAGCTTGAGTACTGTAGGGGATAGCGGAATTCCTAGTG
CAGGGGTGAAATTCGTAGATATTAGGAGGAACACCGGAGGCGAAAGCGGTTATCTGGACAGTAACTGACGCTGGTGCACG
AAAGCGGGGGGAGCAAACAGGATTAGATACCCCGGTAGTC
>721
CCTACGGGAAGCAGCAGTGGGGAATATTGCGCAATGGGCGGAAGCCTGACGCAGCGACGCCGCGTGGGGGATGACGGCCT
TCGGGTTGTAAACCTCTTTCAGCAGGGACGAAGCCTTCCGGTGACGGTACCTGCAGAAGAAGCACCGGCCAACTACGTGC
CAGCAGCCGCGGTAATACGTAGGGTGCAAGCGTTGTCCGGAATTATTGGGCGTAAAGAGCTCGTAGGCGGTTGGTCGCGT
CGGCTGTGAAAACCCGGAGCTCAACTCCGGGCCTGCAGTCGATACGGGCCGACTGGAGTGGTGCAGGGGAGACTGGAATT
CCTGGTGTAGCGGTGAAATGCGCAGATATCAGGAGGAACACCGGTGGCGAAGGCGGGTCTCTGGGCACCAACTGACGCTG
AGGAGCGAAAGCGTGGGGAGCGAACAGGATTAGATACCCCAGTAGTC
>722
CCTACGGGCGGCTGCAGTGGGGAATATTGGACAATGGGCGCAAGCCTGATCCAGCGACGCCGCGTGAGTGAAGAAGGCCT
TCGGGTTGTAAAGCTCTTTTAGTGGGGAAGATAATGACGGTACCCACAGAAAAAGCCCCGGCTAACTTCGTGCCAGCAGC
CGCGGTAATACGAAGGGGGCTAGCGTTACTCGGAATTATTGGGCGTAAAGCGTGCGTAGGCTGCTTAGTAAGTCAAAAGT
GAAAGCCTTGGGCTCAACCTAAGAATTGCTTTTGAAACTGCTGAGCTTGAGTACTGTAGGGGATAGCGGAATTCCTAGTG
TAGGGGTGAAATTCGTAGATATTAGGAGGAACACCGGAGGCGAAAGCGGTTATCTGGACAGTCACTGACGCTGTTGCACG
AAAGCGTGGGGAGCAAACAAGATTAGATACCCTAGTAGTC
>723
CCTACGGGCGGCTGCAGTGGGGAATATTGGGCAATGGGCGAAAGCCTGACCCAGCAACGCCGCGTGAAGGAAGAAGGTCT
TCGGATTGTAAACCTCTTTTATAAGGGACGAAACAAATGACGGTACCTTATGAATAAGCTACGGCTAACTACGTGCCAGC
AGCCGCGGTAATACGTAGGTGGCAAGCGTTATCCGGATTTACTGGGGGTAAAGGGCGCGTAGGCGGGAATGCAAGTCAGA
TGTGATATCTATGGGCTTAACCCATAAACTGCATTTGAAACTGTATTTCTTGAGTGTCGGGGAGGTAGATGGAATTCCTT
GTGTAGCGGTGAAATGCGTAGATATAAGGAAGAACACCAGTGGCGAAGGTGATCTACTGGACGATAACTGACGCTGAGGC
GCGAAAGCGTGGGGAGCAAACAGGATTAGATACCCCGGTAGTC
>724
ACTACGGGGGGCAGCAGTGGGGAATATTGGACAATGGGCGCAAGCCTGATCCAGCGACGCCGCGTGAGTGAAGAAGGCCT
TCGGGTTGTAAAGCTCTTTTAGTGGGGAAGATAATGACGGTACCCACAGAAAAAGCCCCGGCTAACTTCGTGCCAGCAGC
CGCGGTAATACGAAGGGGGCTAGCGTTACTCGGAATTATTGGGCGTAAAGCGTGCGTAGGCTGCTTAGTAAGTCAAAAGT
GAAAGCCTTGGGCTCAACCTAAGAATTGCTTTTGAAACTGCTGAGCTTGAGTACTGTAGGGGATAGCGGAATTCCTAGTG
TAGGGGTGAAATTCGTAGATATTAGGAGGAACACCGGAGGCGAAAGCGGTTATCTGGACAGTCACTGACGCTGTTGCACG
AAAGCGTGGGGAGCAAACAGGATTAGATACCCTGGTAGTC
>725
TCTACGGGGGGCAGCAGTGGGGAATATTGGACAATGGGCGCAAGCCTGATCCAGCTATGCCGCGTGAGTGAGGAAGGCCT
TAGGGTTGTAAAACTCTTTCAGTAGGGAAGATAATGACGGTACCTACAGAAGAAGTCCCGGCAAACTCCGTGCCAGCAGC
CGCGGTAATACGGAGGGGGCAAGCGTTGATCGGAATTATTGGGCGTAAAGGGCATGTAGGCGGTGCTATAAGTTAAGGGT
GAAATGCCAGGGCTCAACCCTGGAGCTGCTCTTAATACTGTAGGACTAGAGTCCGGAAGAGGATAGCGGAATTGCTAGTG
TAGAGGTGAAATTCGTAGATATTAGGAGGAACACCAGTGGCGAAGGCGGCTTTCTGGTCCGGTACTGACGCTGAGGTGCG
AAAGCGTGGGGAGCAAACAAGATTAGATACCCCGGTAGTC
>726
ACTACGGGCGGCTGCAGTGGGGAATATTGGACAATGGGCGCAAGCCTGATCCAGCGACGCCGCGTGAGTGAAGAAGGCCT
TCGGGTTGTAAAGCTCTTTTAGTGGGGAAGATAATGACGGTACCCACAGAAAAAGCCCCGGCTAACTTCGTGCCAGCAGC
CGCGGTAGTACGAAGGGGGCTAGCGTTACTCGGAATTAGTGGGCGTAAAGCGTTCGTAGGCTGCTTAGTAAGTCAAAAGT
GACAGCCTTGGGCTCAACCTAAGAATTGCTTTTGCAACTGCTGAGCTTGAGTACTGTAGGGGAGAGCGGAATTCCTAGTG
TAGGGGTGAAATTCGTAGATATTAGGAGGAACACCGGAGGCGAAAGCGGTTATCTGGACAGTCGCTGACGCTGGTGCACG
AAAGCGTGGGGAGCAAACAGGATTAGATACCCGGGTAGTC
>727
CCTACGGGGGGCAGCAGTGGGGAATATTGGACAATGGGCGCAAGCCTGATCCAGCTATGCCGCGTGAGTGAGGAAGGCCT
TAGGGTTGTAAAACTCTTTCAGTAGGGAAGATAATGACGGTACCTACAGAAGAAGTCCCGGCAAACTCCGTGCCAGCAGC
CGCGGTAATACGGAGGGGGCAAGCGTTGTTCGGAATTATTGGGCGTAAAGGGCATGTAGGCGGTTCTATAAGTTAAGGGT
GAAATGCCAGGGCTCAACCCTGGAGCTGCTCTTAATACTGTAGGACTAGAGTCCGGAAGAGGATAGCGGAATTCCTAGTG
TAGAGGTGAAATTCGTAGATATTAGGAGGAACACCAGTGGCGAAGGCGGCTTTCTGGTCCGGTACTGACGCTGAGGTGCG
AAAGCGTGGGGAGCAAACAAGATTAGATACCCCGGTAGTC
>728
ACTAACGGGGGGCTGCAGTGGGGAATATTGCACAATGGGCGCAAGCCTGATGCAGCGACGCCGCGTGAGGGATGACGGCC
TTCGGGTTGTAAACCTCTTTCAGCAGGGAAGAAGCCTTCGGGTGACGGTACCTGCAGAAGAAGCACCGGCTAACTACGTG
CCAGCAGCCGCGGTAATACGTAGGGTGCGAGCGTTGTCCGGAATTATTGGGCGTAAAGAGCTCGTAGGCGGCCTGTCGCG
TCGGATGTGAAAGCCCGGGGCTTAACCCCGGGTCTGCATTCGATACGGGCAGGCTAGAGTTCGGCAGGGGAGATCGGAAT
TCCTGGTGTAGCGGTGAAATGCGCAGATATCAGGAGGAACACCGGTGGCGAAGGCGGATCTCTGGGCCGATACTGACGCT
GAGGAGCGAAAGCATGGGGAGCGAACAAGATTAGATACCCCTGTAGTC
>729
CCTACGGGCGGCAGCAGTGGGGAATATTGGACAATGGGCGCAAGCCTGATCCAGCGACGCCGCGTGAGTGAAGAAGGCCT
TCGGGTTGTAAAGCTCTTTTAGTGGGGAAGATAATGACGGTACCCACAGAAAAAGCCCCGGCTAACTTCGTGCCAGCAGC
CGCGGTAATACGAAGGGGGCTAGCGTTACTCGGAATTATTGGGCGTAAAGCGTGCGTAGGCTGCTTAGTAAGTCAAAAGT
GTAAGCCTTGGGCTCAACCTAAGAATTGCTTTTGAAACTGCTGAGCTTGAGTACTGTAGGGGATAGCGGAATTCCTAGTG
TAGGGGTGAAATTCGTAGATATTAGGAGGAACACCGGAGGCGAAAGCGGTTATCTGGACAGTCACTGACGCTGTTGCACG
AAAGCGTGGGGAGCAAACAGGATTAGATACCCGAGTAGTC
>730
TCTACGGGCGGCTGCAGTGGGGAATATTGGACAATGGGCGCAAGCCTGATCCAGCGACGCCGCGTGAGTGAAGAAGGCCT
TCGGGTTGTAAAGCTCTTTTAGTGGGGAAGATAATGACGGTACCCACAGAAAAAGCCCCGGCTAACTTCGTGCCAGCAGC
CGCGGTAATACGAAGGGGGCTAGCGTTACTCGGAATTATTGGGCGTAAAGCGTGCGTAGGCTGCTTAGTAAGTCAAAAGT
GAAAGCCTTGGGCTCAACCTAAGAATTGCTTTTGAAACTGCTGAGCTTGAGTACTGTAGGGGATAGCGGAATTCCGAGTG
TAGGGGTGAAATTCGTAGATATTAGGAGGAACACCGGAGGCGAAAGCGGTTATCTGGACAGTCGCTGACGCTGGTGCACG
AAAGCGTGGGGAGCAAACAGGATTAGATACCCGGGTAGTC
>731
CCTACGGGAGGCTGCAGTCGGGAATTTTGCTCAATGGGCGCAAGCCTGAAGCAGCAACGCCGCGTGAGGGATGAAGGCCT
TCGGGTTGTAAACCTCTTTTCTCGGGGACGATGATGACGGTACCCGAGGAAGAAGCCACGGCTTACTACGTGCCAGCAGC
CGCGGTCATACGTAGGTGGCAAGCGTTGTCCGGTTTTACTGGGCGTAAAGAGCGCGCCGGCGGTCGTTCAGGTCGGATGT
GACATCCCCCGGCTCAACTGGGGAGCGTCATTCGATACTGATCGACTCGAAGGCAGGAGAGGGAAGCGGAATTCCCGGTG
TAGTGGTGAAATGCGTAGATATCGGGAGGAACACCAGTGGCGAAGGCGGCTTCCTGGCCTGTTCTTGACGCTGAGGCGCG
AAAGCCAGGGGAGCAAACGAGATTAGATACCCCAGGAGTC
>732
CCTACGGGCGGCTGCAGTGGGGAATATTGGACAATGGGCGCAAGCCTGATCCAGCGACGCCGCGTGAGTGAAGAAGGCCT
TCGGGTTGTAAAGCTCTTTTAGTGGGGAAGATAATGACGGTACCCACAGAAAAAGCCCCGGCTAACTTCGTGCCAGCAGC
CGCGGTCATACGAAGGGGGCTAGCGTTACTCGGAATTATTGGGCGTAAGGCGTGCGTGGGCTGCTTAGTAAGTCAAAAGT
GACAGCCTTGGGCTCAACCTAAGAATTGCTTTTGAAACTGCTGAGCTTGAGTACTGTAGGGGATAGCGGAATTCCTAGTG
TAGGGGTGAAATTCGTAGATATTAGGAGGAACACCGGAGGCGAAAGCGGTTATCTGGACAGTCGCTGACGCTGGTGCACG
AAAGCGTGGGGAGCAAACAGGATTAGATACCCGGGTAGTC
>734
CCTACGGGCGGCAGCAGTAGGGAATCTTCCGCAATGGACGAAAGTCTGACGGAGCAACGCCGCGTGAACGAAGAAGGCCT
TCGGGTCGTAAAGTTCTTTTGTTAGGGAAGAACAAGTACTATAGTAACTGATCGTACCTTGACGGTACCTAACCAGAAAG
CCACGGCTAACTACGTGCCAGCAGCCGCGGTAATACGTAGGTGGCGAGTGTTGTCCGGAATTATTGGGCGTAAAGCGCGC
GCCGGTGGTTCCTTAAGTCTGATGTGAAAGCCCACGGCTCAACCGTGGAAGGGCAGTGGGAACTGGGGACCTTGAGTGCA
GAAGAGGAAAGTGGAATTCCAAGTGTAGCGGTGAAATGCGTAGATATTGGGAGGAACACCAGTGGCGAAGGCGACTTTCT
GGGCTGTAACTGACACTGAGGCGCGAAAGCGTGGGGAGCAAACAAGATTAGATACCCTAGTAGTC
>735
CCTACGGGTGGCTGCAGTGGGGAATATTGGACAATGGGCGCAAGCCTGATCCAGCTATGCCGCGTGAGTGAGGAAGGCCT
TAGGGTTGTAAAACTCTTTCAGTAGGGAAGATAATGACGGTACCTACAGAAGAAGTCCCGGCAAACTCCGTGCCAGCAGC
CGCGGTAATACGGAGGGGGCAAGCGTTGTTCGGAATTATTGGGCGTAAAGGGCATGTAGGCGGTTCTATAAGTTAAGGGT
GAAATGCCAGGGCTCAACCCTGGAGCTGCTCTTAATACTGTAGGACTAGAGTCCGGAAGAGGATAGCGGAATTCCTAGTG
TAGAGATGAAATTCGTAGATATTAGGAGGAACACCAGTGGCGAAGGCGGCTTTCTGGTCCGGTACTGACGCTGAGGTGCG
AAAGCGTGGGGAGCAAACAGGATTAGATACCCCTGTAGTC
>736
CCTACGGGGGGCAGCAGTGGGGAATATTGGACAATGGGCGCAAGCCTGATCCAGCTATGCCGCGTGAGTGAGGAAGGCCT
TAGGGTTGTAAAACTCTTTCAGTAGGGAAGATAATGACGGTACCTACAGGAGAAGTCCCGGCAAACTCCGTGCCAGCAGC
CGCGGTAATACGGAGGGGGCAAGCGTTGTTCGGAATTATTGGGCGTAAAGGGCATGTAGGCGGTTCTATAAGTTAAGGGT
GAAATGCCAGGGCTCAACCCTGGAGCTGCTCTTAATACTGTAGGACTAGAGGCCGGAAGAGGATAGCGGAATTCCTAGTG
TAGAGGTGAAATTCGTAGATATTAGGAGGAACACCAGTGGCGAAGGCGGCTTTCTGGTCCGGTACTGACGCTGAGGTGCG
AAAGCGTGGGGAGCAAACAGGATTAGATACCCTTGTAGTC
>737
ACTACGGGGGGCTGCAGTGAGGAATATTGGACAATGGGCGGAAGCCTGATCCAGCAACGCCGCGTGAGGGATGACGGCCT
TCGGGTTGTAAACCTCTTTCAGCACAGACGAAGCGCAAGTGACGGTATGTGCAGAAGAAGGACCGGCCAACTACGTGCCA
GCAGCCGCGGTAATACGTAGGGTCCGAGCGTTGTCCGGAATTATTGGGCGTAAAGGGCTCGTAGGCGGTCTGTCGCGTCG
GGAGTGAAAACCAGGTGCTTAACACCTGGCCTGCTGTCGATACGGGCAGACTAGAGGTACTCAGGGGAGAATGGAATTCC
TGGTGTAGCGGTGAAATGCGCAGATATCAGGAGGAACACCGGTGGCGAAGGCGGTTCTCTGGGAGTATCCTGACGCTGAG
GAGCGAAAGTGTGGGGAGCGAACAGGATTAGATACCCCTGTAGTC
>738
CCTACGGGCGGCTGCAGTGGGGAATATTGGACAATGGGCGCAAGCCTGATCCAGCCATGCCGCGTGAGTGATGAAGGCCC
TAGGGTTGTAAAGCTCTTTCACCGGTGAAGATAATGACGGTAACCGGAGAAGAAGCCCCGGCTAACTTCGTGCCAGCAGC
CGCGGTAATACGAAGGGGGCTAGCGTTGTTCGGATTTACTGGGCGTAAAGCGCAAGTAGGCGGACTAATAAGTCAGGGGT
GAAATCCCGGGGCTCAACCCCGGAACTGCCTTTGATACTGTTAGTCTTGAGTATGGAAGAGGTGAGTGGAATTCCGAGTG
TAGAGGTGGAATTCGTAGATATTCGGAGGAACACCAGTGGCGAAGGCGGCTCACTGGGCCATTACTGACGCTGAGGTGCG
AAAGCGTGGGGAGCAAACAGGATTAGATACCCGGGTAGTC
>739
CCTACGGGCGGCAGCAGTAGGGAATCTTCCGCAATGGACGAAAGTCTGACGGAGCAACGCCGCGTGAACGAAGAAGGCCT
TCGGGTCGTAAAGTTCTGTTGTTAGGGAAGAACAAGTACGATAGTAACTGATCGTACCTTGACGGTACCTAACCAGAAAG
CCACGGCTAACTACGTGCCAGCAGCCGCGGTAATACGTAGGTGGCAAGCGTTGTCCGGAATTATTGGGCGTAGAGCGCGC
GCAGGTGGTTCCTTAAGTCTGATGTGAAAGCCCACGGCTCAACCGTGGAAGGTCATTGGAAACTGGGGAACTTGAGTGCA
GAAGAGGAAAGTGGAATTCCAAGTGTAGCGGTGAAATGCGTAGATATTTGGAGGAACACCAGTGGCGAAGGCGACTTTCT
GGGCTGTAACTGACACTGAGGCGCGAAAGCGTGGGGAGCAAACAAGATTAGATACCCTAGTAGTC
>740
CCTACGGGCGGCAGCAGTGGGGAATATTGCACAATGGGCGCAAGCCTGATGCAGCGACGCCGCGTGAGGGATGACGGCCT
TCGGGTTGTAAACCTCTTTCAGCAGGGAAGAAGCCTTCGGGTGACGGTACCTGCAGAAGAAGCACCGGCTAACTACGTGC
CAGCAGCCGCGGTAATACGTAGGGTGCGAGCGTTGTCCGGAATTATTGGGCGTAAAGAGCTCGTAGGCGGCCTGTCGCGT
CGGATGTGAAAGCCCGGGGCTTAACCCCGGGTCGGCATTCGTTACGGGCAGGCTAGAGTTCGGCAGGGGAGATCGGAATT
CCTGGTGTAGCGGTGAAATGCGCAGATATCAGGAGGAACACCGGTGGCGAAGGCGGATCTCTGGGCCGATACTGACGATG
AGGAGCGAAAGCATGGGGAGCGAACAGGATTAGATACCCCGAGTAGTC
>741
CCTACGGGGGGCTGCAGTGAGGAATATTGGACAATGGGCGGAAGCCTGATCCAGCAACGCCGCGTGAGGGATGACGGCCT
TCGGGTTGTAAACCTCTTTCAGCACAGACGAAGCGCAAGTGACGGTATGTGCAGAAGAAGGACCGGCCAACTACGTGCCA
GCAGCCGCGGTAATACGTAGGGTCCGAGCGTTGTCCGGAATTATTGGGCGTAAAGGGCTCGTAGGCGGTCTGTCGCGTCG
GGAGTGAAAACCAGGTGCTTAACACCTGGCCTGCTTTCGATACGGGCAGACTAGAGGTACTCAGGGGAGAATGGAATTCC
TGGTGTAGCGGTGAAATGCGCAGATATCAGGAGGAACACCGGTGGCGAAGGCGGTTCTCTGGGAGTATCCTGACGCTGAG
GAGCGAAAGTGTGGGGAGCGAACAGGATTAGATACCCCTGTAGTC
>742
CCTACGGGTGGCAGCAGTGGGGAATATTGCACAATGGGGGAAGCCCTGATGCAGCGACGCCGCGTGAGTGAAGAAGTATT
TCGGTATGTAAAGCTCTATCAGCGGGGACGAAAATGATGGTACCTGACTAAGAAGCCCCGGCTAACTACGTGCCAGCAGC
CGCGGTAATACGTAGGGGGCAAGCGTTATCCGGATTTACTGGGTGTAAAGGGAGCGTAGACGGTTCGGCAAGTCTGATGT
GAAAGCCCGGGGCTTAACCCCGGGACTGCATTGGAAACTGTCGGACTAGAGTGCAGGAGGGGTAAGTGGAATTCCTAGTG
TAGCGGTGAAATGCGTAGATATTAGGAGGAACACCAGTGGCGAAGGCGGCTTACTGGACTGTAACTGACGTTGAGGCTCG
AAAGCGTGGGGAGCAAACAGGATTAGATACCCGTGTAGTC
>743
CCTCGGGGGGCAGCAGTGGGGAATATTGGACAATGGGGGAAACCCTGATCCAGCAATGCCGCGTGTGTGAAGAAGGCCTT
CGGGTTGTAAAGCACTTTCGGTGGGGAAGAAATTCTTAAGGGTAATATCCTTGGGCGTTGACGTTACCCACAGAAGAAGC
ACTGGCTAACTCTGTGCCAGCATCCGCGGTAATACAGAGAGTGCAAGCGTTAATCGGAATCACTGGGCGTAAAGCGCGCG
TAGGTGGATATTTAAGTCGGATGTGAAAGCCCTAGGCTTAACTTAGGAATTGCACCCGATACTGGGTGTCTCGAGTATGG
TAGAGGGAAGTGGAATTTCCGGTGTAGCGGTGAAATGCGTAGATATCGGAAAGAACACCAGTGGCGAAGGCGACTTCCTG
GACCAATACTGACACTGAGGCGCGAAAGCGTGGGGAGCAAACAGGATTAGATACCCGGGTAGTC
>744
CCTACGGGGGGCTGCAGTGGGGAATATTGGACAATGGGCGCAAGCCTGATCCAGCGACGCCGCGTGAGTGAAGAAGGCCT
TCGGGTTGTAAAGCTCTTTTAGTGGGGAAGATAATGACGGTACCCACAGAAAAAGCCCCGGCTAACTTCGTGCCAGCAGC
CGCGGTAATACGAAGGGGGCTAGCGTTACTCGGAATTATTGGGCGTAAAGCGTGCGTAGGCTGCTTAGTAAGTCAAAAGT
GAAAGCCTTGGGCTCAACCTAAGAATTGCTTTTGAAACTGCTGAGCTTGAGTACTGTAGGGGATAGCGGAATTCCTAGTG
TAGGGGTGAAATTCGTAGATATTAGGAGGAACACCGGAGGCGAAAGCGGTTATCTGGACAGTCACTGACGCCGTTGCACG
AAAGCGTGGGGAGCAAACAGGATTAGATACCCGGGTAGTC
>745
CCTACGGGCGGCTGCAGTGGGGAATATTGGACAATGGGCGCAAGCCTGATCCAGCGACGCCGCGTGAGTGAAGAAGGCCT
TCGGGTTGTAAAGCTCTTTTAGTGGGAAAGATAATGACGGTACCCACAGAAAAAGCCCCGGCTAACTTCGTGCCAGCAGC
CGCGGTAATACGAAGGGGGCTAGCGTTACTCGGAATTATTGGGCGTAAAGCGTGCGTAGGCTGCTTAGTAAGTCAAAAGT
GAAAGCCTTGGGCTCAACCTAAGAATTGCTTTTGAAACTGCTGAGCTTGAGTACTGTAGGGGATAGCGGAATTCCTAGTG
TAGGGGTGAAATTCGTAGATATTAGGAGGAACACCGGAGGCGAAAGCGGTTATCTGGACAGTCACTGACGCTGTTGCACG
AAAGCGTGGGGAGCAAACAGGATTAGATACCCGAGTAGTC
>746
CCTACGGGCGGCTGCAGTGGGGAATATTGGACAATGAGCGCAAGCCTGATCCAGCGACGCCGCGTGAGTGAAGAAGGCCT
TCGGGTTGTAAAGCTCTTTTAGTGGGGAAGATAATGACGGTACCCACAGAAAAAGCCCCGGCTAACTTCGTGCCAGCAGC
CGCGGTAATACGAAGGGGGCTAGCGTTACTCGGAATTATTGGGCGTAAAGCGTGCGTCGGCTGCTTAGTAAGTCAAAAGT
GAAAGTCTTGGGCTCAACCTAAGAATTGCTTTTGAAACTGCTGAGCTTGAGTACTGTAGGGGATAGCGGAATTCCTAGTG
TAGAGGTGAAATTCGTAGATATTAGGAGGAACACCGGAGGCGAAAGCGGTTATCTGGACAGTCACTGACGCTGTTGCACG
AAAGCGTGGGGAGCAAACAGGATTAGATACCCCAGTAGTC
>747
CCTACGGGGGGCAGCAGTGGGGAATATTGCACAATGGGCGCAAGCCTGATGCATCGACGCCGCTTGAGTGATGACGTCCT
TCGGGTTGTAAACCTCTTTCCGCAGGGAAGAAGCCTTCGGGTTACGGTACCTGCAGAAGAAGCACCGGCTAACTACGTGC
CAGCAGCCGTGGTAATACGCAGGGTGCGAGTGTTGTCCGGAATTATTGGGCGTAAAGAGCTCGTATGCGTCCGGTCGCGT
CGGATGTGAACGCCCGGTGCTTAACCCCGGGTCTGCATTCGTTACGGGCAGGCTAGAGTTCGGCAGGGGAGATCGGAAGT
CCGGGTGTAGCGGTGAGATGCGCAGATATCAGGAGGAACACCGGTGGCGAAGGCGGATATCTGGGCCGATACTGTCGCTG
AGGAGCGAAAGCATGGGGAGCGAACAAGATTAGATACCCCAGTAGTC
>748
CCTACGGGCGGCAGCAGTGGGGAATATTGGGCAATGGGCGCAAGCCTGATCCAGCGACGCCGCGTGAGTGAAGAAGGCCT
TCGGGTTGTAAAGCTCTTTTAGTGGGGAAGATAATGACGGTACCCACAGAAAAAGCCCCGGCTAACTTCGTGCCAGCAGC
CGCGGTAATACGAAGGGGGCTAGCGTTACTCGGAATTATTGGGCGTAAAGCGTGCGTAGGCTGCTTAGTAAGTCAAAAGT
GAAAGCCTTGGGCTCAACCTAAGACTTGCTTTTGAAACTGCTGAGCTTGAGTACTGTAGGGGATAGCGGAATTCCTAGTG
TAGGGGTGAAATTCGTAGATATTAGGAGGAACACCGGAGGCGAAAGCGGTTATCTGGACAGTCACTGACGCTGTTGCACG
AAAGCGTGGGGAGCAAACAGGATTAGATACCCCGGGTAGTC
>749
CCTAGGGTGGCAGCAGTGGGGAATATTGCACAATGGGCGCAAGCCTGATGCAGCGACGCCGCGTGAGGGATGACGGCCTT
CGGGTTGTAAACCTCTTTCAGCAGGGAAGAAGCCTTCGGGTGACGGTACCTGCAGAAGAAGCACCGGCTAACTACGTGCC
AGCAGCCGCGGTAATACGTAGGGTGCGAGCGTTGTCCGGAATTATTGGGCGTAAAGAGCTCGTAGGCGGCCTGTCGCGTC
GGATGTGAAAGCCCGGGGCTTAACCCCGGGTCTGCATTCGATACGGGCAGGCTAGAGTTCGGCAGGGGAGATCGGAATTC
CTGGTGTAGCGGTGAAATGCGCAGATATCAGGAGGAACACCGGTGGCGAAGGCGGATCTCTGGGCCGATACTGACGCTGA
GGAGCGAAAGCATGGGGAGCGAACAGAATTAGATACCCTGGTAGTC
>750
ACTACGGTCGGCTGCAGTGGGGAATATTGGACAATGAGCGCAAGCCTGATCCAGCGACGCCGCGTGAGTGAAGAAGGCCT
TCGGGTTGTAAAGCTCTTTTAGTGGGGAAGATAATGACGGTACCCACAGAAAAAGCCCCGGCTAACTTCGTGCCAGCAGC
CGCGGTAATACGAAGGGGGCTAGCGTTACTCGGCATTAGTGGGAGTAAAGCGTGCGTAGGCTGCTTAGTAAGTCAAAAGT
GAAAGTCTTGGGCTCAACCTAAGAATTGCTTTTGAAACTGCTGAGCTTGAGTACTGTAGGGGATAGCGGAATTCCTAGTG
TAGAGGTGTAATTCGTAGATATTAGGAGGAACACCGGAGGCGAAAGCGGTTATCTGGACAGTCACTGACGCTGTTGCACG
AAAGCGTGGGGAGCAAACAGGATTAGATACCCCAGTAGTC
>751
TCTACGGGCGGCTGCAGTGGGGAATATTGCACAATGGGGGAAACCCTGATGCAGCAACGCCGCGTGAGTGATGACGGCCT
TCGGGTTGTAAAGCTCTGTCTTCAGGGACGATAATGACGGTACCTGAGGAGGAAGCCACGGCTAACTACGTGCCAGCAGC
CGCGGTAATACGTAGGTGGCGAGCGTTGTCCGGATTTACTGGGCGTAAAGGGAGCGTAGGCGGATTTTTAAGTGAGATGT
GAAATACTCGGGCTTAACCTGAGTGCTGCATTTCAAACTGGAAGTCTAGAGTGCAGGAGAGGAGAAGGGAATTCCTAGTG
TAGCGGTGAAATGCGTAGAGATTAGGAAGAACACCAGTGGCGAAGGCGCTTCTCTGGACTGTAACTGACGCTGAGGCTCG
AAAGCGTGGGGAGCAAACAAGATTAGATACCCGGGTAGTC
>752
ACTACGGGGGGCAGCAGTGGGGAATATTGGACAATGGGCGCAAGCCTGATCCAGCGACGCCGCGTGAGTGAAGAAGGCCT
TCGGGTTGTAAAGCTCTTTTAGTGGGGAAGATAATGACGGTACCCACAGAAAAAGCCCCGGCTAACTTCGTGCCAGCAGC
CGCGGTAATACGAAGGGGGCTAGCGTTACTCGGAATTATTGGGCGTAAAGCGTGCGTAGGCTGCCTAGTAAGTCAAAAGT
GAAAGCCTTGGGCTCAACCTAAGAATTGCTTTTGAAACTGCTGAGCTTGAGTACTGTAGGGGATAGCGGAATTCCTAGTG
TAGGGGTGAAATTCGTAGATATTAGGAGGAACACCGGAGGCGAAAGCGGTTATCTGGACAGCCACTGACGCTGTTGCACG
AAAGCGTGGGGAGCAAACAAGATTAGATACCCGGGTAGTC
>753
CCTACGGGGGCTGCAGTGGGGAATATTTCACAATGGGGGAAACCCTGATGCGGCAACGCCGCGTGATTGATGACGGCCTT
CGGGTTGTAAATCTCTGTCTTCAGGTACGATAATGACGGTACCTGAGGAGGAAGCCACGGCTAACTACGTGCCAGCAGCC
GCGGTAATACGTAGGTGGCAAGCGTTGTCCGGATTTACTGGACGTAAAGTGAGCGTAGGCGGACTTTTAAGTGGGATGTG
AAATACCCGGGCTCAACCTGGGTGCTGAATTCCAAACTGGGAGTCTAGAGTACAGGAGGGGAAAGCGGAATTCCTAGTGT
AGCGGTGAAATGCGTAGAGATTAGGAAGAACACCGGTGGCGAAGGCGACTTTCTGGACTGTAACTGACGCTGAGGCTCGA
AAGCGTGGGGAGCGAACAGGATTAGATACCCCTGTAGTC
>754
CCTACGGGCGGCTGCAGTGGGGAATATTGCACAATGGGCGCAAGCCTGATGCAGCGACGCCGCGTGAGGGATGACGGCCT
TCGGGTTGTAAACCTCTTTCAGCAGGGAAGAAGCCTTCGGGTGACGGTACCTGCAGAAGAAGCACCGGCTAACTACGTGC
CAGCAGCCGCGGTAATACGTAGGGTGCGAGCGTTGTCCGGAATTATTGGGCGTAAAGAGCTCGTAGGCGGCCTGTCGCGT
CGGATGTGAAAGCCCGGGGCTTAACCCCGGGTCTGCATTCGATACGGGCAGGCTAGAGTTCGGCAGGGGAGATCGGAATT
CCTGGTGTAGCGGTGAAATGCGCAGATATCAGGAGGAACACCGGTGGCGAAGGCGGATCTCTGGGCCGATACTGACGCTG
AGGAGCGAAAGCATGGGGAGCGAACAGGATTAGATACCCTTGTAGTC
>755
CCTACGGGCGGCAGCAGTGGGGAATATTGCACAATGGGCGAAAGCCTGATGCAGCGACGCCGCGTGAGGGATGACGGCCT
TCGGGTTGTAAACCTCTTTCAGCTCTGAAGAAGCGAAAGTGACGGTAGGAGCAGAAGAAGCACCGGCTAACTACGTGCCA
GCAGCCGCGGTAATACGTAGGGTGCGAGCGTTGTCCGGAATTATTGGGCGTAAAGAGCTTGTAGGCGGTCTGTCGCGTCT
GCTGTGAAAATCCGGGGCTCAACCCCGGACCTGCAGTGGGTACGGGCAGACTAGAGTGTGGTAGGGGAGACTGGAATTCC
TGGTGTAGCGGTGGAATGCGCAGATATCAGGAGGAACACCGATGGCGAAGGCAGGTCTCTGGGCCATTACTGACGCTGAG
AAGCGAAAGCATGGGGAGCGAACAAGATTAGATACCCGGGTAGTC
>756
CCTACGGGCGGCTGCAGTGGGGAATATTGCACAATGGGCGCAAGCCTGATGCAGCGACGCCGCGTGAGGGATGACGGCCT
TCGGGTTGTAAACCTCTTTCAGCAGGGAAGAAGCCTTCGGGTGACGGTACCTGCAGAAGAAGCACCGGCTAACTACGTGC
CAGCAGCCGCGGTAATACGTAGGGTGCGAGCGTGGTCCGGAATTATTGGGCGTAAAGAGCTCGTAGGCGGCCTGTCGCGC
CGGAGGTGAAAGCCCGGGGCTTAACCCCGGGTCTGCATTCGATACGGGCAGGCTAGAGTTCGGCAGGGGAGATCGGAATT
CCTGGTGTAGCGGTGAAATGCGCAGATATCAGGAGGAACACCGGTGGCGAAGGCGGATCTCTGGGCCGATACTGACGCTG
AGGAGCGAAAGCAGGGGGAGCGAACAGGATTAGATACCCTTGTAGTC
>757
CCTACGGGCGGCTGCAGTGGGGAATATTGGACAATGGGCGCAAGCCTGATCCAGCGACGCCGCGTGAGTGAAGAAGGCCT
TCGGGTTGTAAAGCTCTTTTAGTGGGGAAGATAATGACGGTACCCACGGAAAAAGCCCCGGCTAACTTCGTGCCAGCAGC
CGCGGTAATACGAAGGGGGCTAGCGTTACTCGGAATTATTGGGCGTAAAGCGTGCGTAGGCTGCTTAGTAAGTCAAAAGT
GAAAGCCTTGGGCTCAACCTAAGAATTGCTTTTGAAACTGCTGAGCTTGAGTACTGTAGGGGATAGCGGAATTCCTAGTG
TAGGGGTGAAATTCGTAGATATTAGGAGGAACACCGGAGGCGAAAGCGGTTATCTGGACAGTCACTGACGCTGTTGCACG
AAAGCGTGGGGAGCAAACAGGATTAGATACCCTTGTAGTC
>758
CCTACGGGCGGCAGCAGTGGGGAATATTGGACAATGGGGGAAACCCTGATCCAGCAATGCCGCGTGTGTGAAGAAGGCCT
TCGGGTTGTAAAGCACTTTCGGTGGGGAAGAAATTCTTAAGGGTAATATCCTTGGGCGTTGACGTTACCCACAGAAGAAG
CACTGGCTAGCTCTGTGCCAGCAGCCGCGGTAATACAGAGAGTGCAAGCGTTAATCGGAATCACTGGGCGTAAAGCGCGC
GTAGGTGGATATTTAAGTCGGATGTGAAAGCCCTAGGCTTAACTTAGGAATTGCCCCCGATACTGGGTGTCTCGAGTATG
GTAGAGGGAAGTGGAATTTCCGGTGTAGCGGTGAAATGCGTAGATATCGGAAAGAACACCAGTGGCGAAGGCGACTTCCT
GGACCAATACTGACACTGAGGCGCGAAAGCGTGGGGAGCAAACAAGATTAGATACCCGGGTAGTC
>759
CCAACGGGAGGCTGCAGTGGGGAATATTGCACAATGGGCGAAAGCCTGATGCAGCGACGCCGCGTGAAGGATGAAGGTCT
TCGGATTGTAAACTTCTATCAGCAGGGAAGAAATAAATGACGGTACCTGACTAAGAAGCTCCGGCTAACTACGTGCCAGC
AGCCGCGGTAATACGTAGGGAGCGAGCGTTATCCGGATTTACTGGGTGTAAAGGGTGCGTAGGCGGCCTGGTAAGTTAGA
AGTGAAATTTAGGGGCTCAACCCCTAAGCTGCTTCTAAAACTGCTGGGCTAGAGTGCAGGAGAGGAAAGCGGAACTCCAC
GTGTAGCGGTGAAATGCGTAGAGATGTGGTGGAACACCAGTAGCGAAGGCGGCTTTCTGGACTGTAACTGACGCTGAGGC
ACGAAAGCATGGGGAGCAAACAAGATTAGATACCCCGGTAGTC
>760
CCTACGGGCGGCAGCAGTGGGGAATATTGGACAATGGGCGAAAGCCTGATCCAGCAACGCCGCGTGAGGGATGACGGCCT
TCGGGTTGTAAACCCCTTTCAGCTCTGACGAAGCGAAAGTGACGGTAGGAGCAGAAGAAGCACCGGCCAACTACGTGCCA
GCAGCCGCGGTAATACGTAGGGTGCGAGCGTTGTCCGGAATCATTGGGCGTAAAGGGCTCGTAGGCGGTTAGTCACGTCG
GGAGTGAAAACTCGGAGCTTAACTCCGAGCCTGCTTCCGATACGGGCTGACTGGAGGTATGCAGGGGAGAACGGAATTCC
TGGTGTAGCGGTGAAATGCGCAGATATCAGGAGGAACACCGGTGGCGAAGGCGGTTCTCTGGGCATTACCTGACGCTGAG
GAGCGAAAGTGTGGGGAGCGAACAGGATTAGATACCCGTGTAGTC
>761
ACTACGGGGGGCTGCAGTGGGGAATATTGGACAATGGGCGCAAGCCTGATCCAGCGACGCCGCGTGAGTGAAGAAGGCCT
TCGGGTTGTAAAGCTCTTTTAGTGGGGAAGATAATGACGGTACCCACAGAAAAAGCCCCGGCTAACTTCGTGCCAGCTGC
CACGGTAATACGAAGGGGGCTAGCGTTACTCGGAATTATTGGGCGTAAAGCGTGCGTAGGCTGCTTAGTAAGTCAAAAGT
GAAAGCCTTGGGCTCAACCTAAGAATTGCTCTTGAAACTGCTGAGCTTGAGTACTGTAGGGGATAGCGGAATTCCTAGTG
TAGGGGTGAAATTCGTAGATATTAGGAGGAACACCGGAGGCGAAAGCGGTTATCTGGACAGTCACTGACGCTGTTGCACG
AAAGCGTGGGGAGCAAACAGGATTAGATACCCGTGTAGTC
>762
CCTACGGGGGGCTGCAGTGGGGAATATTGGACAATGGGCGCAAGCCTGATCCAGCGACGCCGCGTGAGTGAAGAAGGCCT
TCGGGTTGTAAAGCTCTTTTAGTGGGGAAGATAATGACGGTACCCACAGAAAAAGCCCCGGCTAACTTCGTGCCAGCTGC
CACGGTAATACGAAGGGGGCTAGCGTTACTCGGAATTATTGGGCGTAAAGCGTGCGTCGGCTGCTTAGTAAGTCAAAAGT
GAAAGCCTTGGGCTCAACCTAAGAATTGCTCTTGAAACTGCTGAGCTTGAGTACTGTAGGGGATAGCGGAATTCCTAGTG
TAGGGGTGAAATGCGTAGATATTAGGAGGAACACCGGAGGCGAAAGCGGTTATCTGGACAGTCACTGACGCTGGTGCACG
AAAGCGTGGGGAGCAAACAGGATTAGATACCCGTGTAGTC
>763
CCTACGGGCGGCTGCAGTGGGGAATCTTGCGCAATGCGCGAAAGCGTGACGCAGCAACGCCGCGTGAGGGAAGAAGGCCT
TCGGGTTGTAAACCTCTTTCAGGAGGGACGAAGCTGCGGCGGCGAACAGCCGACCGCAGTGACGGTACCTCCAGAAGAAG
CCCCGGCTAACTACGTGCCAGCAGCCGCGGTAATACGCAGGGGGCAAGCGTGGTCCGGAATCATCGGGCGTAAAGCGCGC
GTAGGCGGCCCGGTAAGTCCGCTGTGAAATCCAGAGGCTCAACCTCGGGCTGCCAGTGGAGACTGCCGGGCTAGAGTCCG
GAAGAGGCGAGTGGAATTCCTGGTGTAGCGGTGGAATGCGCAGATATCAGGAGGAACACCGATGGCGAAGGCAGCTCGCT
GGGACGGTACTGACGCTGAGGCGCGAAAGCGTGGGGAGCGAACAAGATTAGATACCCCAGTAGTC
>764
ACTACGGGCGGCTGCAGTGGGGAATATTGGACAATGGGCGCAAGCCTGATCCAGCGACGCCGCGTGAGTGAAGAAGGCCT
CCGGGTTGTAAAGCTCTTTTAGTGGGGAAGATAATGACGGTACCCACAGAAAAAGCCCCGGCTAACTTCGTGCCAGCAGC
CGCGGTAATACGAAGGGGGCTAGCGTTACTCGGAATTATTGGGCGTAAAGCGTGCGTAGGCTGCTTAGTAAGTCAAAAGT
GAAAGCCTTGGGCTCAACCTAAGAATTGCTTTTGAAACTGCTGAGCTTGAGTACTGTAGGGGATAGCGGAATTCCTAGTG
TAGGGGTGAAATTCGTAGATATTAGGAGGAACACCGGAGGCGAAAGCGGTTATCTGGACAGTCACTGACGCTGGTGCACG
AAAGCGTGGGGAGCAAACAGGATTAGATACCCGAGTAGTC
>765
CCTACGGGCGGCTGCAGTGGGGAATATTGGACAATGGGCGCAAGCCTGATCCAGCGACGCCGCGTGAGTGAAGAAGGCCT
TCGGGTTGTAAAGCTCTTTTAGTGGGGAAGATAATGACGGTACCCACAGAAAAAGCCCCGGCTAACTTCGTGCCAGCAGC
CGCGGTAATACGAAGGGGGCTAGCGTTACTCGGAATTATTGGGCGTAAAGCGTGCGTAGGCTGCTTAGTAAGTCAAAAGT
GAAAGCCTTGGGCTCAACCTAAGAATTGCTTTCGAAACTGCTGAGCTTGAGTACTGTAGGGGATAGCGGAATTCCTAGTG
TAGGGGTGAAATTCGTAGATATTAGGAGGAACACCGGAGGCGAAAGCGGTTATCTGGACAGTCACTGACGCTGTTGCACG
AAAGCGTGGGGAGCAAACAGGATTAGATACCCGTGTAGTC
>766
CCTACGGGCGGCTGCAGTGGGGAATATTGGACAATGGGCGCAAGCCTGATCCAGCGACGCCGCGTGAGTGAAGAAGGCCT
TCGGGTTGTAAAGCTCTTTTAGTGGGGAAGATAATGCCGGTACCCACGGAAAAAGCCCCGGCTAACTTCGTACCAGCGGC
CGCGGTCATACGAAGGGGGCTAGCGTTACTCGGCATTATTGGGCGTAAAGCGTGCGTAGGCTGCTTAGTAAGTCAAAAGT
GAAAGCCATTGGCTCAACCTAAGAATTGCTTTTGAAACTGCTGAGCTTGAGTACTGTAGGGGATAGCGGAATTCCTAGTG
TAGGGGTGAAATTCGTAGATATTAGGAGGAACACCGGAGGCGAAAGCGGTTATCTGGACAGTAACTGACGCTGTTGCACG
AAAGCGTGGGGAGCAAACAGGATTAGATACCCTTGTAGTC
>767
TCTACGGGCGGCAGCAGTGGGGAATATTGGACAATGGGCGCAACCCTGACCCAGCGACGCCGCGTGAGTGAAGAAGTCCT
TCGGTTTTAAAGCCCTTTTCGTCAGGGAGGTAATGACGGTACCCACCGAAAAAGCCCCGGCTAACTACGTGCCAGCAGCC
GCGGTAATTCGAAGGGGGCTAGCGTTACCCGGAATTACTGGGCGTAAAGGGAGCGTAGGCTGCTTAGTCAGTCAAAAGTG
AAAGCCTTGGGCTCAACCTAGGAACTGCTTTTGAAACTGCTGTGCTTGAGTGCTGTAGGGGATAGCGGAATTCCTAGTGT
AGGGGTGAAATGCGTAGATATTAGGAGGAACACCGGAGGCGAAGGCGGTTAACTGGACAGTAACTGACGCTGATGCACGA
AAGCGTGGGGAGCAAACAAGATTAGATACCCGGGTAGTC
>768
CCTACGGGGGGCTGCAGTGGGGAATATTGGACAATGGGCGCAAGCCTGATCCAGCGACGCCGCGTGAGTGAAGAAGGCCT
TCGGGTTGTAAAGCTCTTTTAGTGGGGAAGATAATGACGGTACCCACAGAAAAAGCCCCGGCTAACTTCGTGCCAGCTGC
CACGGTAATACGAAGGGGGCTAGCGTTACTCGGAATTATTGGGCGTAAAGCGTGCGTAGGCTGCTTAGTAAGTCAAAAGT
GAAAGCCTTGGGCTCAACCTAAGAATTGCTCTTGAAACTGCTGAGCTTGAGTACTGTAGGGGATAGCGGAATTCCTAGTG
TAGGGGTGAAATTCGTAGATATTAGGAGGAACACCGGAGGCGAAAGCGGTTATCTGGACAGTCACTGACGCTGGTGCACG
AAAGCGTGGGGAGCAAACAGGATTAGATACCCGTGTAGTC
>769
CCTACGGGGGGCTGCAGTGGGGAATATTGGACAATGGGCGCAAGCCTGATCCAGCGACGCCGCGTGAGTGAAGAAGGCCT
TCGGGTTGTAAAGCTCTTTTAGTGGGGAAGATAATGACGGTACCCACAGAAAAAGCCCCGGCTAACTTCGTGCCAGCAGC
CGCGGTAATACGAAGGGGGCTAGCGTTACTCGGAATTATTGGGCGTAAAGCGTGCGTAGGCTGCTTAGTAAGTCAAAAGT
GAAAGCCTTGGGCTCAACCTAAGAATTGCTTTTGAAACTGCTGAGCTTTAGTACTGTAGGGGATAGCGGAATTCCTAGTG
TAGGGGTGAAATTCGTAGATATTAGGAGGAACACCGGAGGCGAAAGCGGTTATCTGGACAGTCACTGACGCTGGTGCACG
AAAGCGTGGGGAGCAAACAGGATTAGATACCCTAGTAGTC
>770
ACTACGGGGGGCTGCAGTGGGGAATATTGCACAATGGGCGAAAGCCTGATGCAGCGACGCCGCGTGAGGGATGACGGCCT
TCGGGTTGTAAACCTCTTTCAGCAGGGAAGAAGCGAAAGTGACGGTACCTGCAGAAGAAGCGCCGGCTAACTACGTGCCA
GCAGCCGCGGTAATACGTAGGGCGCAAGCGTTGTCCGGAATTATTGGGCGTAAAGAGCTCGTAGGAGGCTTGTCGCGTCG
ATTGTGAAAGCTCGGGGCTTAACTCCGGGTCTGCAGTCGATACGGGCTAGCTAGTGGGTGGTAGGGGGGATCGGAGCTCC
TGGTGTAGCGGTGAAATGCGCAGATATCAGGAGGAACAGCGGTGGCGAAGGCGGATCTCTGGGGAATTACTGACGCTGAG
GAGCGAAAGCGGGGGGAGCGAACAAGATTAGAGACCCGTGTAGGC
>771
CCTACGGGGGGCTGCAGTGGGGAATATTGGACAATGGGGGAAACCCTGATCCAGCAATGCCGCGTGTGTGAAGAAGGCCT
TCGGGTTGTAAAGCACTTTCGGTGGGGAAGAAATTCTTAAGGGTAATATCCATGGGCGTTGACGTTACCCACAGAAGAAG
CACTGACTAACTCTGTGCCAGCAGCCGCGGTAATACAGAGAGTGCAAGCGTTAATCGGAATCACTGGGCGTAAAGCGCGC
GTAGGTGGATATTTAAGTCGGATGTGAAAGCCCTAGGCTTAACTTAGGAATTGCACCCGATACTGGGTGTCTCGAGCATG
GTAGAGGGAAGTGGAATTTCCGGTGTAGCGGTGAAATGCGTAGATATCGGAAAGAACACCAGTGGCGAAGGCGACTTCCT
GGAACAATACTGAAAATGAGGCGAGAAAGCGTGGGGAGCAAACAGGATTAGATACCCCGAGTAGTC
>772
CCTACGGGCGGCAGCAGTGGGGAATATTGCACAATGGGGGAAACCCTGATGCAGCAACGCCGCGTGAGTGATGACGGCCT
TCGGGTTGTAAAGCTCTGTCTTCAGGGACGATAATGACGGTACCTGAGGAGGAAGCCACGGCTAACTACGTGCCAGCAGC
CGCGGTAATACGTAGGTGGCAGGCGTTGTCCGGATTTACTGGGCGTAAAGGGAGCGTAGGCGGACTCTTAAGTGGGATGT
GAAATACCCGGGCTCAACCTGGGTGCTGCATTCCCAACTGGGAGTCTAGAGTACAGGAGGGGAAAGCGGAATTCCTAGTG
TAGCGGTGAAATGCGTAGAGATTAGGAAGAACACCGGTGGCGAAGGCGGCTTTCTGGACAGTAACTGACGCGGAGGAGCG
AAAGCGTGGGGAGCGAAGAAGGTTAGATACCCTAGTAGTC
>773
CCTACGGGGGGCTGCAGTGGGGAATATTGCACAATGGGCGCAAGCCTGATGCAGCGACGCCTCGTGAGGGATGACGGCCT
TCTGGTTGTAAACCTCTTTCAGCAGGGAAGAAGCCTTCGTGTCACGTTACCTGCAGAAGAAGCACCGGCTCACTACGTGC
CAGCAGCCGCGGTAATACGGAGGGGGCGAGCGGTGTCCGGGATTATTGGGCGTAAAGAGCTCGTAGGCGGCCGGTCGCGT
CGGCTGTGAAAGCCCGGGGCTTAACCCCGGGTCTGCATTCGATACGGGCAGGCTAGCGTCCGGCAGGGGAGATCGGAATT
CCTGGTGTAGCGGTGAAATGCGCAGATATCAGGAGGAACACCGGTGGCGAAGGCGGATCACTGGGCGGAGACTGACGCTG
AGGAGCGAAAGCATGGGGAGCGAACAGGATTAGATACCCGGGTAGTC
>774
CCTACGGGGGGCAGCAGTGGGGAATATTGGACAATGGGCGCAAGCCTGATCCAGCGACGCCGCGTGAGTGAAGAAGGCCT
TCGGGTTGTAAAGCTCTTTTAGTGGGGAAGATAATGACGGTACCCACAGAAAAAGCCCCGGCTAACTTCGTGCCAGCAGC
CGCGGTAATACGAAGGGGGCTAGCGTTACTCGGAATTATTGGGCGTAAAGCGTGCGTAGGCTGCTTAGTAAGTCAAAAGT
GAAAGCCTTGGGCTCAACCTAAGAATTGCTTTTGAAACTGCTGAGCTTGAGTACTGTAGGGGATAGCGGAATTCCTAGTG
TAGGGGTGAAATTCGTAGATATTAGGAGGAACACCGGAGGCGAAAGCGGTTATCTGGACAGTCACTGACGCTGTTGCACG
AAAGCGTGGGGAGCAAACAAGATTAGATACCCGGGTAGTC
>775
CCTACGGGGGGCTGCAGTGGGGAATATTGCACAATGGGGGAAACCCTGATGCAGCGACGCCGCGTGAGTGAAGAAGTATT
TCGGTATGTAAAGCTCTATCAGCAAGGAAGAAAATGACGGTACTTGACTAAGAAGCCCCGGCTAACTACGTGCCAGCAGC
CGCGGTAATACGTAGGGGGCAAGCGTTATCCGGATTTACTGGGTGTAAAGGGAGCGTAGACGGTAAGGCAAGTCTGATGT
GAAAGCCCGGGGCTCAACCCCGGGACTGCATTGGAAACTGCTCTACTAGAGTGCAGGAGAGGTAAGTGGAATTCCTAGTG
TAGCGGTGAAATGCGTAGATATTAGGAGGAACACCAGTGGCGAAGGCGGCTTACTGGACTGTAACTGACGTTGAGGCTCG
AAAGCGTGGGGAGCAAACAAGATTAGATACCCTAGTAGTC
>776
CCTACGGGCGGCTGCAGTGGGGAATATTGGACAATGGGCGCAAGCCTGATCCAGCGACGCCGCGTGAGTGAAGAAGGCCT
TCGGGTTGTAAAGCTCTTTTAGTGGGGAAGATAATGACGGTACCCACAGAAAAAGCCCCGGCTAACTTCGTGCCAGCAGC
CGCGGTAATACGAAGGGGGCTAGCGTTACTCGGAATTATTGGGCTTAAAGCGTGCGTAGGCTGCTTAGTAAGTCAAAAGT
GAAAGCCTTGGGCTCAACCTAAGAATTGCTTTTGAAACTGCTGAGCTTGAGTACTGTAGGGGATAGCGGAATTCCTAGTG
TAGGGGTGAAATTCGTAGATATTAGGAGGAACACCGGAGGCGTAAGCGGTTATCTGGACAGTCACTGACGCTGGTGCACG
AAAGCGTGGGGAGCAAACAGGATTAGATACCCGTGTAGTC
>777
CCTACGGGCGGCTGCAGTGGGGAATATTGGACAATGGGCGCAAGCCTGATCCAGCGACGCCGCGTGAGTGAAGAAGGCCT
TCGGGTTGTAAAGCTCTTTTAGTGGGGAAGATAATGACGGTACCCACAGAAAAAGCCCCGGCTAACTTCGTGCCAGCAGC
CGCGGTAATACAAAGGGGGCTAGCGTTACTCGGAATTATTGGGCGTAAAGCATGCGTAGGCTGCTTAGTAAGTCAAAAGT
GAAAGCCTTGGGCTCAACCTAAGAATTGCTTTTGAAACTGCTGAGCTTGAGTACTGTAGGGGATAGCGGAATTCCTAGTG
TAGGGGTGAAATTCGTAGATATTAGGAGGAACACCGGAGGCGAAAGCGGTTATCTGGACAGTCACTGACGCTGTGGCACG
AAAGCGTGGGGAGCAAACAGGATTAGATACCCGGGTAGTC
>778
ACTACGGGCGGCTGCAGTGGGGAATATTGGACAATGGGGGAAACCCTGATCCAGCAATGCCGCGTGTGTGAAGAAGGCCT
TCGGGTTGTAAAGCACTTTCGGTGGGGAAGAAATTCTTAAGGGTAATATCCTTGGGCGTTGACGTTACCAACAGAAGAAG
CACTGGCTAACTCTGTGCCAGCAGCCGCGGTAATACAGAGAGTGCAAGCGTTAATCAGAATCACTGGGCGTAAAGCGCGC
GTAGGTGGATATTTAAGTCGGATGTGAAAGCCCTAGGCTTAACTTAGGAATTGCACCCGATACTGGGTGTCTCGAGTATG
GTAGAGGGAAGTGGAATTTCCGGTGTAGCGGTGAAATGCGTAGATATCGGAAAGAACACCAGTGGCGAAGGCGACTTCCT
GGACCAATACTGACACTGAGGCGCGGAAGCGTGGGGAGCAAACAGGATTAGATACCCGTGTAGTC
>779
CCTACGGGCGGCTGCAGTGGGGAATATTGGACAATGGGCGCAAGCCTGATCCAGCGACGCCGCGTGAGTGAAGAAGGCCT
TCGGGTTGTAAAGCTCTTTTAGTGGGGAAGATAATGACGGTACCCACAGAAAAAGCCCCGGCTAACTTCGTGCCAGCAGC
CGCGGTAATACGAAGGGGGCTAGCGTTACTCGGAATTATTGGGCGTAAAGCGTGCGTAGGCTGCTTAGTAAGTCAAAAGT
GAAAGCCTTGGGCTCAACCTAAGAATTGCTTTTGAAACTGCTGAGCTTGAGTACTGTAGGGGATAGCGGAATTCCTAGTG
TAGGGGTGAAATTCGTAGATATTAGGAGGAACACCGGAGGCGAAAGCGGTTATCTGGACAGTCACTGACGCTGTTGCACG
AAAGCGTGGGGAGCAAACAAGATTAGATACCCGTGTAGTC
>780
CCTACGGGGGGCTGCAGTGGGGAATATTGCACAATGGGCGAAAGCCTGATGCAGCGACGCCGCGTGAGTGATGACGGCCT
TCGGGTTGTAAACCTCTTTCAGCAGGGAAGAAGCGAAAGTGACGGTACCTGCAGAAGAAGCGCCCGCTAACTACGTGCCA
GCAACCGCGCTACTACGTAGGGCGCAAGGGTTGTCCAGAAGTAGTGGGCGTAAAGAGTTCGTAGGCGGCTTGCCACGTCG
ATTGAGAAACCTCGGGGCTTAACTCCGAGTCTGCAGTCGATACGGGCTAGCTAGAGTGTGGTAGGGGAGGTCGGAATTCC
TGGTGTAGCGGTGAAATGCGCAGATATCAGGAGGAACACCGGTGGCGAAGGCGGATCTCTGGGCCATTACTGACGTTGAG
GAGCGAAAGCGTGGGGAGCGAACAAGATTAGATACCCCGGTAGTC
>781
CCTACGGGAGGCTGCAGTTAGGAATCTTCCACAATGGGCGCAAGCCTGATGGAGCGACGCCGCGTGAGGGATGAAGGTTT
TCGGATCGTAAACCTCTGAATCTGGGACGAAAGAGCCTTAGGGCGGATGACGGTACCAGAGTAATAGCACCGGCTAACTC
CGTGCCAGCAGCCGCGGTAATACGGAGGGTGCAAGCGTTACCCGGAATCACTGGGCGTAAAGGGCGTGTAGGCGGGATGC
TAAGTCTGGTTTTAAAGACTGGGGCTCAACCCCAGGGATGGACTGGATACTGGCAACCTGGACCTCTGGAGAGGTAACTG
GAACTCCTGGTGTAGCGGTGGAATGCGTAGATACCAGGAGGAACACCAATGGCGAAGGCAAGTTACTGGACAGAAGGTGA
CGCTGTGGCGCGAAAGTGTGGGGAGCAAACCGGATTAGATACCCTGGTAGTC
>782
CCTACGGGGGGCTGCAGTGGGGAATATTGCACAATGGGGGAAACCCTGATGCAGCAACGCCGCGTGAGTGATGACGGTCT
TCGGATTGTAAAGCTCTGTCTTTAGGGACGATAATGACGGTACCTAAGGAGGAAGCCACGGCTAACCACGTGCCAGCAGC
CGCGGTAATACGTAGGTGGCAAGCGTTGTCCGGATTTACTGGGCGTAAAGGGAGCGTAGGTGGATATTTAAGTGGGATGT
GAAATACCCGGGCTTAACCTGGGTGCTGCATTCCAAACTAAATATCTAGAGTGCAGGAGAGGAAAGGGGAATTCCTAGTG
TAGCGGTGAAATGCGTAGAGATTAGGAAGAATACCAGTGGCGAAGGCGCCTTTCTGGACTGTAACTGACACTGAGGCTCG
AAAGCGTGGGGAGCAAACAGGATTAGATACCCGGGTAGTC
>783
ACTACGGGCGGCTGCAGTGGGGAATATTGCACAATGGGCGAAAGCCTGATGCAGCGACGCCGCGTGGGGGATGACGGCCT
TCGGGTTGTAAACCCCTTTCAGTAGGGAAGAAGCGAAAGTGACGGTACCTGCAGAAGAAGCGCCGGCTAACTACGTGCCA
GCAGCCGCGGTAATACGTAGGGCGCAAGCGTTGCCCGGAATTATTGGGCGTAAAGAGCTCGTAGGTGGCTTGTCGCGTCT
GCCGTGAAAACCCGAGGCTCAACCTCGGGCGTGCGGTGGGTACGGGCAGGCTAGAGTGTGGTAGGGGAGACTGGAACTCC
TGGTGTAGCGGTGAAATGCGCAGATATCAGGAAGAACACCGATGGCGAAGGCAGGTCTCGGGGCCATTACTGACACTGAG
GAGCGAAAGCATGGGTAGCGGACAGGATTAGATACCCGGTAGTC
>784
ACTACGGGCGGCTGCAGTGGGGAATATTGGACAATGGGCGCAAGCCTGATCCAGCGACGCCGCGTGAGTGAAGAAGGCCT
TCGGGTTGTAAAGCTCTTTTAGTGGGGAAGATAATGACGGTACCCACAGAAAAAGCCCCGGCTAACTTCGTGCCAGCAGC
CGCGGTAATACGAAGGGGGCTAGCGTTACTCGGAATTATTGGGCGTAAAGCGTGCGTAGGCTGCTTAGTAAGTCAAAAGT
GAAAGCCTTGGGCTCAACCTAAGAATTGCTTTTGAAACTGCTGAGCTTGAGTACTGTAGGGGATAGCGGAATTCCTAGTG
TAGGGGTGAAATTCGTAGATATTAGGAGGAACACCGGAGGCGAAAGCGGTTATCTGGACAGTCACTGACGCTGTTGCACG
AAAGCGTGGGGAGCAAACAAGATTAGATACCCGTGTAGTC
>785
ACTACGGGCGGCTGCAGTGGGGAATATTGCACAATGGGGGAAACCCTGATGCAGCAACGCCGCGTGAGTGATGAAGGTCT
TCGGATTGTAAAGCTCTGTCTTTAGGGACGATAATGACGGTACCTAAGGAGGAAGCCACGGCTAACTACGTGCCAGCAGC
CGCGGTAATACGTAGGCGGCAAGCGTTAACCGGAGTTACTGGGCGTAAAGGGAGCGTAGGCGGATACTTAAGTGGGATGT
GAAATACCCGAGCTTAACTTGGGAGCTGCATACCAAACTGAGTATCTAGAGTGCAGGAGAGGAGAGTGGAATTCCTAGTG
TAGCGGTGAAATGCGTAGAGATTAGGAAGAACACCAGTGGCGAAGGCGACTCTCTGGACTGTAACTGACGCTGAGGCGCG
AAAGCGTGGGGAGCAAACAGGATTAGATACCCGGGTAGTC
>786
ACTACGGGTGGCAGCAGTGGGGAATATTGCACAATGGGGGAAACCCTGATGCAGCAACGCCGCGTGAGTGATGACGGCCT
TCGGGTTGTAAAGCTCTGTCTTCAGGGACGATAATGACGGTACCTGAGGAGGAAGCCACGGCTAACTACGTGCCAGCAGC
CGCGGTAATACGTAGGTGGCAAGCGTTGTCCGGATTTACTGGGCGTAAAGGGAGCGTAGGCGGACTCTTAAGTGGGATGT
GAAATACCCGGGCTCAACCTGGGTGCTGCATTCCAAACTGGGAGTCTAGAGTACAGGAGGGGAAAGCGGAATTCCTAGTG
TAGCGGTGAAATGCGTAGAGATTAGGAAGAACACCGGTGGCGAAGGCGGCTTTCTGGACTGTAACTGACGCTGAGGCTCG
AAAGCGTGGGGAGCGAACAAGATTAGATACCCGTGTAGTC
>787
CCTACGGGGGGCTGCAGTGGGGAATATTGCACAATGGGCGAAAGCCTGATGCAGCGACGCCGCGTGAGGGATGACGGCCT
TCGGGTTGTAAACCTCTTTCAGCAGGGAAGAAGCGAAAGTGACGGTACCTGCAGAAGAAGCGCCGGCTAACTACGTGCCA
GCAGCCGCGGTAATACGTAGGGCGCAAGCGTTGTCCAGAATTATTGGGCGTAAATAGCTCGTAGGCGGCTTGTCACGTCG
ATTGGGAAAGCCCGGGGCTTAACTCCGAGTCTGCAGTCGATACGGGCTAGCTAGAGTGTGGTAGGGGAGATCGGAATTCC
TGGTGTAGCGGTGAAATGCGCAGATATCAGGAGGAACACCGGTGGCGAAGGCGGATCTCTGGGCCATTACTGACGTTGAG
GAGCGAAAGCGTGGGGAGCGAACAAGATTAGATACCCCGGTAGTC
>788
CTACGGGCGGCTGCAGTGGGGAATATTGCACAATGGGCGCAAGCCTGATGCAGCGACGCCGCGTGAGGGATGACGGCCTT
CGGGTTGTAAACCTCTTTCAGCAGGGAAGAAGCCTTCGGGTGACGGTACCTGCAGAAGAAGCACCGGCTAACTACGTGCC
AGCAGCCGCGGTAATACGTAGGGTGCGAGCGTTGTCCGGAATTATTGGGCGTAAAGAGCTCGTAGGCGGCCTGTCGCGTC
GGATGTGAAAGCCCGGGGCTTAACCCCGGGTCTGCATTCGATACGGGCAGGCTAGAGTTCGGCAGGGGAGATCGGAATTC
CTGGTGTAGCGGTGAAATGCGCAGATATCAGGAGGAACACCGGTGGCGAAGGCGGATCTCTGGGCCGATACTGACGCTGA
GGAGCGAAAGCATGGGGAGCGAACAGGATTAGATACCCCAGTAGTC
>789
CCTACGGGCGGCTGCAGTGGGGAATATTGCACAATGGGGGAAACCCTGATGCAGCAACGCCGCGTGAGTGATGAAGGTCT
TCGGATTGTAAAGCTCTGTCTTTAGGGACGATAATGACGGTACCTAAGGAGGAAGCCACGGCTAACTACGTGCCAGCGGC
CGCGGTAATACGTAGGTGGCAAGCGTTATCCGGATTTACTGGGCGTAAAGGGAGCGTAGGCGGATACTTAAGTGGGATGT
GAAATACCCGAGCTTAACTTGGGAGCTGCATTCCAAACTGAGTATCTAGAGTGCAGGAGAGGAGAGTGGAATTCCTAGTG
TAGCGGTGAAATGCGTAGAGATTAGGAAGAACACCAGTGGCGAAGGCGACTCTCTGGACTGTAACTGACGCTGAGGCTCG
AAAGCGTGGGGAGCAAACAGGATTAGATACCCGGGTAGTC
>790
GCCTACGGGTGGCTGCAGTGGGGAATATTGGACAATGGGCGCAAGCCTGATCCAGCGACGCCGCGTGAGTGAAGAAGGCC
TTCGGGTTGTAAAGCTCTTTTAGTGGGGAAGATAATGACGGTACCCACAGAAAAAGCCCCGGCTAACTTCGTGCCAGCAG
CCGCGGTAATACGAAGGGGGCTAGCGTTACTCGGAATTATTGGGCGTAAAGCGTGCGTAGGCTGCGTAGTAAGTCAAAAG
TGAAAGCCTTGGGCTCAACCTAAGAATTGCTTTTGAAACTGCTGAGCTTGAGTACTGTAGGGGATAGCGGAATTCCTAGT
GTAGGGGTGAAATTCGTAGATATTAGGAGGAACACCGGGGGCGAAAGCGGTTATCTGGACAGTCACTGACGCTGTTGCAC
GAAAGCGTGGGGAGCAAACAAGATTAGATACCCTGGTAGTC
>791
CCTACGGGTGGCAGCAGTGGGGAATATTGCACAATGGGGGAAACCCTGATGCAGCAACGCCGCGTGAGTGATGACGGCCT
TCGGGTTGTAAAGCTCTGTCTTCAGGGACGATAATGACGGTACCTGAGGAGGAAGCCACGGCTAACTACGTGCCAGCAGC
CGCGGTAATACGTAGGTGGCAAGCGTTGTCCGGATTTACTGGGCGTAAAGGGAGCGTAGGCGGACTCTTAAGTGGGATGT
GAAATACCCGGGCTCAACCTGGGTGCTGCATTCCAAACTGGGAGTCTAGAGTACAGGAGGGGAAAGCGGAATTCCTAGTG
TAGCGGTGAAATGCGTAGAGATTAGGAAGAACACCGGTGGCGAAGGCGGCTTTCTGGACTGTAACTGACGCTGAGGCTCG
AAAGCGTGGGGAGCGAACAAGATTAGATACCCGTGTAGTC
>792
CCTACGGGGGGCTGCAGTGGGGAATATTGGACAATGGGCGCAAGCCTGATCCAGCGACGCCGCGTGAGTGAAGAAGGCCT
TCGGGTTGTAAAGCTCTTTTAGTGGGGAAGATAATGACGGTACCCACAGAAAAAGCCCCGGCTAACTCCGTGCCAGCAGC
CGCGGTAATACGAAGGGGGCTAGCGTTACTCGGAATTATTGGGCGTAAAGCGTGCGTAGGCTGCTTAGTAAGTCAAAAGT
GAAAGCCTTGGGCTCAACCTAAGAATTGCTTTTGAAACTGCTGAGCTTGAGTACTGTAGGGGATAGCGGAATTCCTAGTG
TAGGGGCGAAATTCGTAGATATTAGGAGGAACACCGGAGGCGAAAGCTGTTATCTGGACAGTCACTGACGCTGTTGCACG
AAAGCGTGGGGAGCAAACAAGATTAGATACCCCGGTAGTC
>793
CCTACGGGCGGCTGCCGTGGGGAATATTGGACAATGGGCGCAAGCCTGATCCAGCTATGCCGCGTGAGTGAGGAAGGCCT
TAGGGTTGTAAAACTCTTTCAGTAGGGAAGATAATGACGGTACCTACAGAAGAAGTCCCGGCAAACTCCGTGCCAGCAGC
CGCGGTAATACGGAGGGGGCAAGCGTTGTTCGGAATTATTGGGCGTAAAGGGCATGTAGGCGGTTCTATAAGTTAAGGGT
GCAATGCCAGGGCTCAACCCTGGAGCTGCTCTTAATACTGTAGGACTAGAGTCCGGAAGAGGATAGCGGAATTCCTAGTG
TAGAGGTGAAATTCGTAGATATTAGGAGGAACACCAGTGGCGAAGGCGGCTTTCTGGTCCGGTACTGACGCTGAGGTGCG
AAAGCGTGGGGAGCAAACAAGATTAGATACCCGGGTAGTC
>794
GCCTACGGGTGGCTGCAGTGGGGAATATTGGACAATGGGCGCAAGCCTTATCCAGCGACGCCGCGTGAGTGAAGAAGGCC
TTCGGTTTGTAAAGCTCTTTTAGTGGGGAAGATAATGACGGTACCCACAGAAAAAGCCCCGGCTAACTTCGTGCCAGCAG
CCGCGGTAATACGAAGGGGGCTAGCGTTCCTCGGAATTATTGGGCGTAAAGCGTGCGTAGGCTGCTTAGTAAGTCAAAAG
TGAAAGCCTTGGGCTCAACCTAAGAATTGCTTTTGAAACTGCTGAGCTTGAGTACTGTAGGGGATAGCGGAATTCCTAGT
GTAGGGGTGAAATTCGTAGATATTAGGAGGAACACCGGGGGCGAAAGCGGTTAGCTGGACAGTAACTGACGCTGTTGCAC
GAAAGCGTGGGGAGCAAACAAGATTAGAGACCCTGGTAGTC
>795
CCTACGGGCGGCTGCCGTGGGGAATATTGGACAATGGGCGCAAGCCTGATCCAGCTATGCCGCGTGAGTGAGGAAGGCCT
TAGGGTTGTAAAACTCTTTCAGTAGGGAAGATAATGACGGTACCTACAGAAGAAGTCCCGGCAAACTCCGTGCCAGCAGC
CGCGGTAATACGGAGGGGGCAAGCGTTGTTCGGAATTATTGGGCGTAAAGGGCATGTAGGCGGTTCTATAAGTTAAGGGT
GCAATGCCAGGGCTCAACCCTGGCGCTGCTCTTAATACTGTAGGACTAGAGTCCGGAAGAGGATAGCGGAATTCCTAGTG
TAGAGGTGAAATTCGTAGATATTAGGAGGAACACCAGTGGCGAAGGCGGCTTTCTGGTCCGGTACTGACGCTGAGGTGCG
AAAGCGTGGGGAGCAAACAAGATTAGATACCCGGGTAGTC
>796
CCTACGGGGGGCAGCAGTGGGGAATATTGGACAATGGGCGCAAGCCTGATCCAGCGACGCCGCGTGAGTGAAGAAGGCCT
TCGGGTTGTAAAGCTCTTTTAGTGGGGAAGATAATGACGGTACCCACAGAAAAAGCCCCGGCTAACTTCGTGCCAGCAGC
CGCGGTAATACGAAGGGGGCTAGCGTTACTCGGAATTATTGGGCGTAAAGCGTGCGTAGGCTGCCTAGTAAGTCAAAAGT
GAAAGCCTTGGGCTCAACCTAAGAATTGCTTTTGAAACTGCTGAGCTTGAGTACTGTAGGGGATAGCGGAATTCCTAGTG
TAGGGGTGAAATTCGTAGATATTAGGAGGAACACCGGAGGCGAAAGCGGTTATCTGGACAGTCACTGACGCTGGTGCACG
AAAGCGTGGGGAGCAAACAGGATTAGATACCCCTGTAGTC
>797
CCACGGGGGGCTGCCGTGGGGAATATTGGACAATGGGCGCAAGCCTGATCCAGCGACGCCGCGTGAGTGAAGAAGGCCTT
CGGGTTGTAAAGCTCTTTTAGTGGGGAAGATAATGACGGTACCCACAGAAAAAGCCCCGGCTAACTTCGTCCCAGCAGCC
GCGGTAATACGAAGGGGGCTAGCGTTACTCGGAATTATTGGGCGTAAAGCGTGCGTAGGCTGGTTAGTAAGTCAAAAGTG
AAAGCCTTGGGCTCAACCTAAGAATTGCTTTTGAAACTGCTGAGCTTGAGTACTGTAGGGGATAGCGGAATTCCTAGTGT
AGGGGTGAAATTCGTAGATATTAGGAGGAACACCGGAGGCGAAAGCGGTTATCTGGACAGTCACTGACGCTGCTGCACGA
AAGCGTGGGGAGCAAACAGGATTAGATACCCTTGTAGTC
>798
TCTACGGGCGGCAGCAGTGGGGAATATTGCACAATGGGGGAAACCCTGCTGCAGCGACGCCGCGTGAAGGCAGACGTCTT
TCGGTATGTCAACTTCTATCATCAGGGAAGAACACGACGGTACCTGACTAAGAAGCCCCGGCTAACTACGTGCCAGCAGC
CGCGGTAATACGTAGGGGGCAAGCGTTATCCGGATTTACTGGGTGTAAAGGGAGCGTAGACGGCGCATCCAGTCGTATGT
GAAAGCCCGGGGCTCAACCCCGGGACTGCATTGGAAACCAGTGTGCTAGAGTGCAGGAGAGGTAAGTGGAATTCCTAGTG
TAGCGGTGAAATGCGTAGATATTAGGAGGAACACCAGTGGCGAAGGCGGCTTACTGGACTGTAACTGACGTGGAGGAGCG
AAAGCGTGGGGAGCAAACAAGATTAGATACCCGTGTAGTC
>799
ACTACGGGCGGCAGCAGTGGGGAATATTGCACAATGGGGGAAACCCTGATGCAGCGACGCCGCGTGAAGGAAGACGTATT
TCGGTATGTAAACTTCTATCAGCAGGGAAGAACACGACGGTACCTGACTAAGAAGCCCCGGCTAACTACGTGCCAGCAGC
CGCGGTAATACGTAGGGGGCAAGCGTTATCCGGATTTACTGGGTGTAAAGGGAGCGTAGACGGCGCATCCAGTCTGATGT
GAAAGCCCGGGGCTCAACCCCGGGACTGCATTGGAAACCAGTGTGCTAGAGTGCAGGAGAGGTAAGTGGAATTCCTAGTG
TAGCGGTGAAATGCGTAGATATTAGGAGGAACACCAGTGGCGAAGGCGGCTTACTGGACTGTAACTGACGTTGAGGCTCG
AAAGCGTGGGGAGCAAACAAGATTAGATACCCGTGTAGTC
>800
CCTACGGGCGGCTGCAGTGGGGAATATTGGACAATGGGCGCAAGCCTGATCCAGCTATGCCGCGTGAGTGAGGAAGGCCT
TAGGGTTGTAAAACTCTTTCAGTAGGGAAGATAATGACGGTACCTACAGAAGAAGTCCCGGCAAACTCAGTGCCAGCAGC
CGCGGTAATACGGAGGGGGCAAGCGTTGTTCGGAAGTATTGGGCGTAAGGGGCATGTAGGCGGTTCTATAAGTTAAGGGT
GAAATGCCAGGGCGCAACCCTGGAGCTGCTCTTAATACTGTAGGACTAGAGTCCGGAAGAGGATAGCGGAATTCCTAGTG
TAGAGGTGAAATTCGTAGATATTAGGAGGAACACCAGTGGCGAAGGCGGCTTTCTGGTCCGGTACTGACGCTGAGGTGCG
AAAGCGTGGGGAGCAAACAAGATTAGATACCCGTGTAGTC
>801
ACTACGGGCGGCTGCAGTGGGGAATATTGCACAATGGGCGCAAGCCTGATGCAGCGACGCCGCGTGAGGGATGACGGCCT
TCGGGTTGTAAACCTCTTTCAGCAGGGAAGAAGCCTTCGGGTGACGGTACCTGCAGGAGAAGCACCGGCTAACTACGTGC
CAGCAGCCGCGGTAATACGTAGGGTGCGAGCGTTGTCCGGAATTATTGGGCGTAAAGAGCTCGTAGGCGGCCTGTCGCGT
CGGATGTGAAAGCCCGGGGCTTAACCCCGGGTCTGCATTCGTTACGGGCAGGCTAGAGTTCGGCAGGGGAGATCGGAATT
CCTGGTGTAGCGGTGAAATGCGCAGATATCAGGAGGAACACCGGTGGCGAAGGCGGATCTCTGGGCCGATACTGACGCTG
AGGAGCGAAAGCATGGGGAGCGAACAAGATTAGATACCCTAGTAGTC
>802
CCTACGGGCGGCTGCAGTGGGGAATATTGGACAATGGGCGCAAGCCTGATCCAGCTATGCCGCGTGAGTGAGGAAGGCCT
TAGGGTTGTAAAACTCGTTCAGTAGGGAAGAGAATGACGGTACCTACAGAAGAAGTCCCGGCAAACTCCGTGCCAGCAGG
CGCGGTAATACGGAGGGAGCAAGCGTTGTTCGGAAGTATTGGTAGCAAAGGGCATGTAGGAGGTTCTATAAGTTAAGGGT
GAAATGCCAGGGCTCAACCCTGGAGCTGCTCTTAATACTGTAGGACTAGAGTCCGGAAGAGGATAGCGGAATTCCTAGTG
TAGAGGTGAAATTCGTAGATATTAGGAGGAACACCAGTGGCGAAGGCGGCTTTCTGGTCCGGTACTGACGCTGAGGTGCG
AAAGCGTGGGGAGCAAACAAGATTAGATACCCGTGTAGTC
>803
CCTACGGGCGGCTGCAGTGGGGAATATTGGACAATGGGCGCAAGCCTGATCCAGCTATGCCGCGTGAGTGAGGAAGGCCT
TAGGGTTGTAAAACTCTTTCAGTAGGGAAGATAATGACGGTACCTACAGAAGAAGTCCCGGCAAACTCCGTGCCAGCAGC
CGCGGTAATACGGAGGGGGCAAGCGTTGTTCGGAATTATTGGGCGTAAAGGGCATGTAGGCGGTTCTATAAGTTAAGGGT
GAAATGCCAGGGCTCAACCCTGGAGCTGCTCTTGTTACTGTGGGACTAGAGTCCGGAAGAGGATAGCGGAATTCCTAGTG
TAGAGGTGAAATTCGTAGATATTAGGAGGAACACCAGTGGCGAAGGCGGCTTTCTGGTCCGGTACTGACGCTGAGGTGCG
AAAGCGTGGGGAGCAAACAGGATTAGATACCCTAGTAGTC
>804
CCTACGGGCGGCTGCAGTGGGGAATATTGGACAATGGGCGCAAGCCTGATCCAGCTATGCCGCGTGAGTGAGGAAGGCCT
TAGGGTTGTAAAACTCTTTCAGTAGGGAAGATAATGACGGTACCTACAGAAGAAGTCCCGGCAAACTCCGTGCCAGCAGC
CGCGGTAATACGGAGGGGGCAAGCGTTGTTCGGAATTATTGGGCGTAAAGGGCATGTAGGCGGTTCTATAAGTTAAGGGT
GAAATGCCAGGGCGCAACCCTGGGGCTGCTCTTGAGACTGTGGGACTAGAGTCCGGAAGAGGATAGCGGAATTCCTAGTG
TAGAGGTGAAATGCGTAGATATTAGGAGGAACACCAGTGGCGAAGGCGGCTTTCTGGACCGGTACTGACGCTGAGGTGCG
AAAGCGTGGGGAGCAAACAGGATTAGATACCCTAGTAGTC
>805
CCTACGGGGGGCAGCAGTGGGGAATATTGGACAATGGGCGCAAGCCTGATCCAGCTATGCCGCGTGAGTGAGGAAGGCCT
TAGGGTTGTAAAACTCTTTCAGTAGGGAAGATAATGACGGTACCTACAGAAGAAGTCCCGGCAAACTCCGTGCCAGCAGC
CGCGGTAATACGGAGGGGGCAAGCGTTGTTCGGAATTATTGGGCGTAAAGGGCATGTAGGCGGTTCTATAAGTTAAGGGT
GAAATGCCAGGGCTCAACCCTGGAGCTGCTCTTAATACTGTAGGACTAGAGGTCGGAAGGGGAGAGGCGAAATCCATGTG
GTAGAGTTGAAATTCGTAGATATTAGGCGGAACCCCGTGGGCAAAGGCGGCTTCCTGTTCGGTACCGGAGGTGGGGGGGC
GAAGGCGGGGGAGCAAACAAGATTAGATACCCTTGTAGTC
>806
CCTACGGGCGGCAGCAGTGGGGAATATTGGACAATGGGCGCAAGCCTGATCCAGCGACGCCGCGTGAGTGAAGAAGGCCT
TCGGGTTGCAAAGCTCTTTTAGTGGGGAAGATAATGACGGTACCCACAGAAAAAGCCCCGGCTAACTTCGTGCCAGCAGC
CGCGGTAATAGGAAGGGGGCTAGCGTTACGCGGAATTATTGGGCGTAAAGCGTGCGTAGGCTGCTTAGTAAGTCAAAAGT
GAAAGCCTTGGGCTCAACCTAAGAATTGCTTTTGAAACTGCTGAGCTTGAGTACTGTAGGGGATAGCGGAATTCCTAGTG
TAGGGGTGAAATTCGTAGATATTAGGAGGAACACCGGAGGCGAAAGCGGTTAACTGGACAGTCACTGACGCTGTTGCACG
AAAGCGTGGGGAGCAAACAGGATTAGATACCCCGGTAGTC
>807
CCTACGGGCGGCTGCAGTAGGGAATCTTCCGCAATGGACGAAAGTCTGACGGAGCAACGCCGCGTGAGTGAAGAAGGTTT
TCGGATCGTAAAACTCTGTTGCCAGGGAAGAACAAGTACGGGAGTAACTGACCGTACCTTGACGGTACCTGGCCAGAAAG
CCACGGCTAACTACGTGCCAGCAGCCGCGGTAATACGTAGGTGGCAAGCGTTGTCCGGAATTATTGGGCGTAAAGCGCGC
GCAGGCGGCCTTTTAAGTCTGATGTGAAAGCCCACGGCTCAACCGTGGAGGGTCATTGGCAACTGGAAGGCTTGGGTGCA
CAAGAGAAGAGCGGAATTCCACGTGTAGCGGTGAAATGCGTAGAGATGTGGAGGAACACCAGTGGCGAAGGCGGCTCTTT
GGGCTGTAACTGACGCTGAGGCGCGAAAGCGTGGGGAGCGAACAGGATTAGATACCCTGGTAGTC
>808
CCTACGGGCGGCTGCAGTGGGGAATATTGGACAATGGGGGAAACCCTGATCCAGCAATGCCGCGTGTGTGAAGAAGGCCT
TCGGGTTGTAAAGCACTTTCGGTGGGGAAGAAATTCTTAAGGGTAATATCCTTGGGCGTTGACGTTACCCACAGAAGAAG
CACTGGCTAACTCTGTGCCAGCAGCCGCGGTAATACAGAGAGTGCAAGCGTTAATCGGAATCACTGGGCGTAAAGCGCGC
GTAGGTGGATATTTAAGTCGGATGTGAAAGCCCTAGGCTTAACTTAGGAATTGCACCCGATACTGGGTGTCTCGAGTATG
GTAGAGGGAAGTGGAATTTCCGGTGTAGCGGTGAAATGCGTAGATATCGGAAAGAACACCAGTGGCGAAGGCGACTTCCT
GGACCAATACTGACACTGAGGCGCGAAAGCGTGGGGAGCAAACAGGATTAGATACCCGGGTAGTC
>809
CCTACGGGCGGCTGCAGTGGGGAATATTGGACAATGGGGGAAACCCTGATCCAGCAATGCCGCGTGTGGGAAGAAGGCCT
TCGGGTTGTAAAGCACTTTCGGTGGGGAAGAAATTCTTAAGGGTATTATCCTTTGGCGTGGACGGTACCAACAGAAGAAG
CACGGGCTAACTCTGTGCCAGGAGCCGCGGTAATACAGAGAGTGCAGGCGTTAATCGGAATCACTGGGCGTATAGCGCGC
GTAGGATGATATTCAAGTCGGATGTGAAAGCCCTAGGCTTAACTTAGGAAGTGCACCCGATACTGGGTGTCTTGAGTATG
GTAGAGGGAAGTGGAATTTCTGGTGTAGCGGTGAAATGCGTAGATATCGGAAAGAACACCGGTGGCGAAGGCGACTTCCT
GGACAATTACTGACGCTGAGGCGCGAAAGCGTGGGGAGCAAACAAGATTAGATACCCGTGTAGTC
>810
ACTACGGGAGGCTGCAGTGGGGAATATTGCACAATGGGCGCAAGCCTGATGCAGCGACGCCGCGTGAGGGATGACGGCCT
TCGGGTTGTAAACCTCTTTCAGCAGGGAAGAAGCCTTCGGGTGACGGTACCTGCAGAAGAAGCACCGGCTAACTACGTGC
CAGCAGCCGCGGTAATACGTAGGGTGCGAGCGTTGTCCGGAATTATTGGGCGTAAAGAGCTCGTAGGCGGCCTGTCGCGT
CGGATGTGAAGGCCCGGGGCTTAACCCCAGGTCTGCATTCGATACGGGCAGGCTAGAGTTCGGCAGGGGAGATCGGAATT
CCTGGTGTAGCGGTGAAATGCGCAGATATCAGGAGGAACACCGGTGGCGAAGGCGGATCTCTGGGCCGATACTGACGCTG
AGGAGCGAAAGCATGGGGAGCGAACAGGATTAGATACCCTGGTAGTC
>811
CCTACGGGCGGCAGCAGTGGGGAATATTGGACAATGGGCGCAAGCCTGATCCAGCGACGCCGCGTGAGTGAAGAAGGCCT
TCGGGTTGTAAAGCTCTTTTAGTGGGGAAGATAATGACGGTACCCACAGAAAAAGCCCCGGCTAACTTCGTGCCAGCAGC
CGCGGTAATACGAAGGGGGCTAGCGTTACTCGGAATTATTGGGCGTAAAGCGTGCGTAGGCTGCTTAGTAAGTCAAAAGT
GAGAGCCTTGGGCTCAACCTAAGAATTGCTTTTGAAACTGCTGAGCTTGAGTACTGTAGGGGATAGCGGAATGCCTAGTG
TAGGGGTGAAATTCGTAGATATTAGGAGGAACACCGGAGGCGAAAGCGGTTATCTGGACAGTCACTGACGCGGAGGCACG
AAAGCGTGGGGAGCGAACAGGATTAGATACCCCGGTAGTC
>812
CCTACGGGCGGCTGCAGTGGGGAATATTGGACAATGGGCGCAAGCCTGATCCAGCGACGCCGCGTGAGTGAAGAAGGCCT
TCGGGTTGTAAAGCTCTTTTAGTGGGGAAGATAATGACGGTACCCACAGAAAAAGCCCCGGCTAACTTCGTGCCAGCAGC
CGCGGTAATACGAAGGGGGCTAGCGTTACTCGGAATTATTGGGCGTAAAGCGTGCGTAGGCTGCTTAGTAAGACTAAAGT
GAAAGCCTTGGGCTCAACCTAAGAATTGCTTTTGAAACTGCTGAGCTTGAGTACTGTAGGGGATAGCGGAATTCCTAGTG
TAGGGGTGAAATTCGTAGATATTAGGAGGAACACCGGAGGCGAAAGCGGTTATCTGGACAGTCACTGACGCTGGTGCACG
AAAGCGTGGGGAGCAAACAAGATTAGATACCCCGGTAGTC
>813
CCTACGGGCGGCTGCAGTGGGGAATATTGGACAATGGGCGCAAGCCTGATCCAGCTATGCCGCGTGAGTGAGGAAGGCCT
TAGGGTTGTAGAACTCTTTCAGTAGGGAAGATAATGACGGTACCTACAGAAGAAGTCCCGGCAAACTCCGTGCCAGCAGC
CGCGGTAATACGGAGGGGGCAAGCGTTGTTCGGAATTATTGGGCGTAAAGGGCATGTAGGCGGTTCTATAAGTTAAGGGT
GAAATGCCAGGGCTCAACCCTGGAGCTGCTCTTAATACTGTAGGACTAGAGTCCGGAAGAGGATAGCGGAATTCCTAGTG
TAGAGGTGAAATTCGTAGATATTAGGAGGAACACCGGTGGCGAAGGCGGCTTTCTGGTCCGGTACTGACGCTGAGGTGCG
AAAGCGTGGGGAGCAAACAAGATTAGATACCCGAGTAGTC
>814
CCTACGGGCGGCTGCAGTGGGGAATATTGCACAATGGGCGCAAGCCTGATGCAGCGACGCCGCGTGAGGGATGACGGCCT
TCGGGTTGTAAACCTCTTTCAGCAGGGAAGAAGCCTTCGGGTGACGGTACCTGCAGAAGAAGCACCGGCTAACTACGTGC
CAGCAGCCGCGGTAAAACGTAGGGTGCGAGCGTTGTCCGGAATTATTGGGCGTAAAGAGCTCGTAGGCGGCCTGTCGCGT
CGGATGTGAAAGCCCGGGGCTTAACCCCGGGTCTGCATTCGATACGGGCAGGCTAGAGTTCGGCAGGGGAGATCGGAATT
CCTGGTGTAGCGGTGAAATGCGCAGATATCAGGAGGAACACCGGTGGCGAAGGCGGATCTCTGGGCCGATACTGACGCTG
AGGAGCGAAAGCATGGGGAGCGAACAGGATTAGATACCCTGGTAGTC
>815
CCTACGGGCGGCTGCAGTGGGGAATATTGGACAATGGGCGCAAGCCTGATCCAGCTATGCCGCGTGAGTGAGGAAGGCCT
TAGGGTTGTAGAACTCTTTCAGTAGGGAAGATAATGACGGTACCTACAGAAGAAGTCCCGGCAAACTCCGTGCCAGCAGC
CGCGGTAATACGGAGGGGGCAAGCGTTGTTCGGAATTATTGGGCGTAAAGGGCATGTAGGCGGTTCTAGAAGTTTAGGGT
GAAATGCCAGGGCTCAACCCTGGAGCTGCTCTTAATACTGTAGGACTAGAGTCCGGAAGAGGATAGCGTAATTCCTAGTG
TAGAGGTGAAATTCGTAGATATTAGGAGGAACACCGGTGGCGAAGGCGGCTTTCTGGTCCGGTACTGACGCTGAGGTGCG
AAAGCGTGGGGAGCAAACCAGATTAGATACCCGAGTAGTC
>816
CCTACGGGGGGCAGCAGTGGGGAATATTGGACAATGGGCGCAAGCCTGATCCAGCGACGCCGCGTGAGTGAAGAAGGCCT
TCGGGTTGTAAAGCTCTTTTAGTGGGGAAGATAATGACGGTACCCACAGAAAAAGCCCCGGCTAACTTCGTGCCAGCAGC
CGCGGTAATACAAAGGAGGCTAGCGTTACTCGGAATTATTGGGCGTAAAGCGTGCGTAGGCTGCTTAGTAAGTCAAAAGT
GAAAGCCTTGGGCTCAACCTAAGAATTGCTTTTGAAACTGCTGAGCTTGAGTACTGTAGGGGATAGCGGAATTCCTAGTG
TAGGGGTGAAGTTCGTAGATATTAGGAGGAACACCGGAGGCGAAAGCGGTTATCTGGACAGTCACTGACGCTGTTGCACG
AAAGCGTGGGGAGCAAACAGGATTAGATACCCGAGTAGTC
>817
CCTACGGGAGGCTGCAGTGGGGAATATTGCACAATGGGCGCAAGCCTGATGCAGCGACGCCGCGTGAGGGATGACGGCCT
TCGGGTTGTAAACCTCTTTCAGCAGGGAAGAAGCCTTCGGGTGACGGTACCTGCAGAAGAAGCACCGGCTAACTACGTGC
CAGCAGCCGCGGTAATACGTAGGGTGCGAGCGTTGTCCGGAATTATTGGGCGTAAAGAGCGCGTAGGCGGCCTGTCGCGT
CGGGTGTGAAGGCCCGGGGCTTAACCCCAGGTCTGCATTCGATACGGGCAGGCTAGAGTTCGGCAGGGGAGATCGGAATT
CCTGGTGTAGCGGTGAAATGCGCAGATATCAGGAGGAACACCGGTGGCGAAGGCGGATCTCTGGGCCGATACTGACGCTG
AGGAGCGAAAGCATGGGGAGCGAACAGGATTAGATACCCTGGTAGTC
>818
CCTACGGGCGGCTGCAGTGGGGAATATTGCACAATGGGCGCAAGCCTGATGCAGCGACGCCGCGTGAGGGATGACGGCCT
TCGGGTTGTAAACCTCTTTCAGCAGGGAAGAAGCCTTCGGGTGACGGTACCTGCAGAAGAAGCACCGGCTAACTACGTGC
CAGCAGCCGCGGTAAAACGTAGGGTGCGAGCGTTGTCCGGAATTATTGGGCGTAAAGAGCTCGTAGGCGGCCTGTCGCGT
CGGATGTGAAAGCCCGGGGCTTAACCCCGGGTCTGCATTCGATACGGGCAGGCTAGAGTTCGGCAGGGGAGATCGGAATT
CCTGGTGTAGCGGTGAAATGCGCAGATATCAGGAGGAACACCGGTGGCGAAGGCGGATCTCTGGGCCGATACTGACGCTG
AGGAGCGAAAGCATGGGGAGCGAACAGGATTAGATACCCTGGTAGTC
>819
CCTACGGGGGGCTGCAGTGGGGAATATTGGACAATGGGCGCAAGCCTGATCCAGCGACGCCGCGTGAGTGGAGAAGGCCT
TCGGGTTGTAAAGCTCTTTTAGTGGGGAAGATAATGACGGTACCCACAGAAAAAGCCCCGGCTAACTTCGTGCCAGCAGC
CGCGGTAATACGAAGGGGGCTAGCGTTACTCGGAATTATTGGGCGTAAAGCGTGCGTAGGCTGCTTAGTAAGTCAAAAGT
GAAAGCCTTGGGCTCAACCTAAGAATTGCTTTTGAAACTGCTGAGCTTGAGTACTGTAGGGGATAGCGGAATTCCTAGTG
TAGGGGTGAAATTCGTAGATATTAGGAGGAACACCGGAGGCGAAAGCGGTTATCTGGACAGTCACTGACGCTGGTGCACG
AAAGCGTGGGGAGCAAACAAGATTAGATACCCTAGTAGTC
>820
CCTACGGGGGGCAGCAGTGGGGAATATTGGACAATGGGCGCAAGCCTGATCCAGCGACGCCGCGTGAGTGAAGAAGGCCT
TCGGGTTGTAAAGCTCTTTTAGTGGGGAAGATAATGACGGTACCCACAGAAAAAGCCCCGGCTAACTTCGTGCCAGCAGC
CGCGGTAATACGAAGGAGGCTAGCGTTACTCGGAATTATTGGGCGTAAAGCGTGCGTAGGCTGCTTAGTAAGTCAAAAGT
GAAAGCCTTGGGCTCAACCTAAGAATTGCTTTTGAAACTGCTGAGCTTGAGTACTGTAGGGGATAGCGGAATTCCTAGTG
TAGGGGTGAAGTTCGTAGATATTAGGAGGAACACCGGAGGCGAAAGCGGTTATCTGGACAGTCACTGACGCTGTTGCACG
AAAGCGTGGGGAGCAAACAGGATTAGATACCCGAGTAGTC
>821
CCTACGGGCGGCTGCAGTGGGGAATATTGCACGATGGGCGCAAGCCTGATGCAGCGACGCCGCGTGAGGGATGACGGCCT
TCGGGTTGTAAACCTCTTTCAGCTGGGAAGAAGCCTTCGGGTGACGGTACCTGCAGAAGAAGCACCGGCTAACTACGTGC
CAGCAGCCGCGGTAATACGTAGGGTGCGAGCGTTGTCCGGAATTATTGGGCGTAAAGAGCTCGTAGGCGGCCTGTCGCGT
CGGATGTGAAAGCCCGGGGCTTAACCCCGGGTCTGCATTCGATACGGGCAGGCTAGAGTTCGGCAGGGGAGAGCGGAATT
CCTGGTGTAGCGGTGAAATGCGCAGATATCAGGAGGAACACCGGTGGCGAAGGCGGATCTCTGGGCCGATACTGACGCTG
AGGAGCGAAAGCATGGGTAGCGAACAGGATTAGATACCCGTGTAGTC
>822
CCTACGGGCGGCTGCAGTGGGGAATATTGGACAATGGGCGCAAGCCTGATCCAGCGACGCCGCGTGAGTGAAGAAGGCCT
TCGGGTTGTAAAGCTCTTTTAGTGGGGAAGATAATGACGGTACCCACAGAAAAAGCCCCGGCTAACTTCGTGCCAGCAGC
CGCGGTAATACGAAGGGGGCTAGCGTTACTCGGAATTATTGGGCGTAAAGCGTGCGTAGGCTGCTTAGTAAGTCAAAAGT
GAAAGCCTTGGGCTCAACCTAAGAATTGCTTTTGAAACTGCTGAGCTTGAGTACTGTAGGGGATAGCGGAATTCCTAGTG
TAGGGGTGAAATTCGTAGATATTAGGAGGAACACCGGAGGCGAAAGCGGTTATCTGGACAGTCACTGACGCTGGTGCACG
AAAGCGTGGGGAGCAAACAGGATTAGATACCCTAGTAGTC
>823
CTACGGGCGGCAGCAGTGGGGAATATTGGACAATGGGCGCAAGCCTGATCCAGCGACGCCGCGTGAGTGAAGAAGGCCTT
CGGGTTGTAAAGCTCTTTTAGTGGGGAAGATAATGACGGTACCCACAGAAAAAGCCCCGGCTAACTTCGTGCCAGCAGCC
GCGGTAATACGAAGGGGGCTAGCGTTACTCGGAATTATTGGGCGTAAAGCGTGCGTAGGCTGCTTAGTAAGTCAAAAGTG
AAAGCCTTGGGCTCAACCTAAGAATTGCTTTTGAAACTGCTGAGCTTGAGTACTGTAGGGGATAGCGGAATTCCTAGTGT
AGGGGTGAAATTCGTAGATATTAGGAGGAACACCGGAGGCGAAAGCGGTTATCTGGACAGTCACTGACGCTGGTGCACGA
AAGCGTGGGGAGCAAACAGGATTAGATACCCGAGTAGTC
>824
CCTACGGGCAGCAGCAGTGGGGAATATTGCACAATGGGCGCAAGCCTGATGCAGCGACGCCGCGTGAGGGATGACGGCCT
TCGGGTTGTAAACCTCTTTCAGCAGGGAAGAAGCCTTCGGGTGACGGTACCTGCAGAAGAAGCACCGGCTAACTACGTGC
CAGCAGCCGCGGTAATACGTAGGGTGCGAGCGTTGTCCGGAATTATTGGGCGTAAAGAGCTCGTAGGCGGCCTGTCGCGT
CGGATGTGAAAGCCCGGGGCTTAACCCCGGGTCTGCATTCGATACGGGCAGGCTAGCGTTCGGCAGGGGAGATCGGAATT
CCTGGTGTAGCGGTGAAATGCGCAGATATCAGGAGGAACACCGGTGGCGAAGGCGGATCTCTGGGCCGATACTGACGCTG
AGGAGCGAAAGCATGGGGAGCGAACAAGATTAGATACCCGGGTAGTC
>825
ACTACGGGCGGCTGCAGTGGGGAATATTGCACAATGGGCGAAAGCCTGATGCAGCGACGCCGCGTGAGGGATGACGGCCT
TCGGGTTGTAAACCTCTTTCAGCTCTGACGAAGCTTTTGTGACGGTAGGAGCAGAAGAAGCACCGGCTAACTACGTGCCA
GCAGCCGCGGTAATACGTAGGGTGCGAGCGGTGTCCGGAATTAGCGGGCGTAAAGAGCTTGGAGGCGGTTTGTGGCGTCT
GCTGTGAAAACCTAGGGCTTAACCCGGGGCGTGCAGTGGGTACGGGCAGACTAGAGTGTGGTAGGGGAGACTGGAATTCC
TGGTGTAGCGGTGGAATGCGCAGATATCAGGAGGAACACCGATAGCGAAGGCAGGTCTCTGGGCCATTACTGACGCTGAG
AAGCGAAAGCGTGGGGAGCGAACAAGATTAGATACCCTGGTAGTC
>826
CTACGGGCGGCAGCAGTGGGGAATATTGGACAATGGGCGCAAGCCTGATCCATCGACTCCGCTTGCGTGAAGAAGGCCTT
CGGGTTGTAAAGCTCTTTTAGTGGGGAAGATAATGACGGTACCCACAGAAAAAGCCCCGGCTAACTTCGTTCCAGCAGCC
GCGGTAATACGAAGGGGGCTAGCGTTACTCAGGATTATTGGGCGTACAGCGGTCGTAGGCTGCTTAGTAAGTCAAAAGTG
AAAGCCTTGGGCTCAACCTAAGAATTGCTTTTGAAACTGCTGAGCTTGAGTACTGTAGGGGATAGCGGAATTCCTAGTGT
AGGGGTGAAATTCGTAGATATTAGGAGGAACACCGGAGGCGAAAGCGGTTATCTGGACAGTCACTGACGCTGGTGCACGA
AAGCGTGGGGAGCAAACAGGATTAGATACCCGAGTAGTC
>827
CCTACGGGTGGCTGCAGTGGGGAATATTGCACAATGGGCGCAAGCCTGATGCAGCGACGCCGCGTGAGGGATGACGGCCT
TCGGGTTGTAAACCTCTTTCAGCAGGGAAGAAGCCTTCGGGTGACGGTACCTGCAGGAGAAGCACCGGCTAACTACGTGC
CAGCAGCCGCGGTAATACGTAGGGTGCGAGCGTTGTCCGGAATTATTGGGCGTAAAGAGCTCGTAGGCGGCCTGTCGCGT
CGGATGTGAAAGCCCGGGGCTTAACCCCGGGTCTGCATTCGCGACGGGCAGGCTAGAGTTCGGCAGGGGAGATCGGAATT
CCTGGTGTAGCGGTGAAATGCGCAGATATCAGGAGGAACACCGGTGGCGAAGGCGGATCTCTGGGCCGATACTGACGCTG
AGGAGCGAAAGCAGGGGGAGCGAACAAGATTAGATACCCTTGTAGTC
>828
CCTACGGGAGGCTGCAGTGGGGAATATTGGACAATGGGCGAAAGCCTGATCCAGCAACGCCGCGTGAGGGATGACTGCCT
TCGGGTTGTAAACCTCTTTCAGCAGGGACGAAGCGCAAGTGACGGTACCTGCAGAAGAAGCACCGGCCAACTACGTGCCG
GCAGCCGCGGTAATACGTAGGGTGCGAGGGTTGTCCGGAATTATTGGGCGTAAAGGGCTCGTAGGCGGTTTGTCGCGTCG
GGCGTGAAAACACAGGGCGTAACTCTGTGCCTGCTTCCGATACGGGCAGACTAGAGGTATGCAGGGGAGAACGGAATTCC
TGGTGTAGCGGTGGAATGCGCAGATATCAGGAGGAACACCGGTGGCGAAGGCGGTTCGCTGGGCATTAACTGACGCTGAG
GAGCGGAAGTGTGGGGAGCGAACAGGATTAGATACCCTAGTAGTC
>830
CCTACGGGAGGCAGCAGTGGGGAATATTGGACAATGGGCGCAAGCCTGATCCAGCGACGCCGCGTGAGTGAAGAAGGCCT
TCGGGTTGTAAAGCTCTTTTAGTGGGGAAGATAATGACGGTACCCACAGAAAAAGCCCCGGCTAACTTCGTGCCAGCAGC
CGCGGTAATACGAAGGGGGCTAGCGTTACTCGGAATTATTGGGCGTAAAGCGTGCGTAGGCTGCTTAGTAAGTCAAAGGT
GAAAGCCTTGGGCTCAACCTAAGAATTGCTTTTGAAACTGCTGAGCTTGAGTACTGTAGGGGATAGCGGAATTCCTAGTG
TAGGGGTGAAATTCGTAGATATTAGGAGGAACACCGGAGGCGAAAGCGGTTATCTGGACAGTCACTGACGCTGTTGCACG
AAAGCGTGGGGAGCAAACAAGATTAGATACCCGAGTAGTC
>832
CCTACGGGCGGCTGCAGTGGGGAATATTGGACAATGGGCGCAAGCCTGATCCAGCAATGCCGCGTGGGTGAAGAAGGTCT
TCGGATTGTAAAGCCCTTTCGGCGGGGGCGATGGTGACGGTACCCGCAGAAGAAGCCCCGGCCAACTTCGTGCCAGCAGC
CGCGGTAATACGAAGGGGGCGAGCGTTGCTCGGAATGACTGGGCGTAAAGGGCGCGTAGGCGGACCTCGCAGTCGGGCGT
GAAATCCCCGGGCTCAACCCGGGACGTGCGCCCGAGACGCGGGGTCTGGAGTGGGGGAGAGGGTCGCGGAATTCCCAGTG
TGGAGGTGAAATTCGTAGATATTGGGAAGAACACCGGTGGCGAAGGCGGCGACCTGGCCCTTGACTGACGCGGAGGCGCG
AAAGCGTGGGGGGCAAACAGGATTAGATACCCGGGTAGTC
>833
CCTACGGGCGGCAGCAGTGGGGAATATTGGGCAATGGGGGAAACCCTGATCCAGCAATGCCGCGTGTGTGAAGAAGGCCT
TCGGGTTGTAAAGCACTTTCGGTGGGGAAGAAATTCTTAAGGGTAATATCCTTGGGCGTTGACGTTACCCACAGAAGAAG
CACGGGCTAACCCTGTGCCAGCAGCCGCGGTAATACCGAGAGTGCAAGCGTTAATCGGAATCACTGGGCGTAAGGCGCGG
GTAGGTGGATATTTAAGTCGGAGGGGAAAGCCCTAGGCTTAACTGAGGAATTGCACCCGAAACTGCGTGTCGCGAGGATG
GTAGGGGGAAGTGAAATTTCCGGTGTAGCGGTGAAATGCGTAGATATCGGAAAGAACACAAGTGGCGAGGCGACTTCCTG
GACCAATACTGACACTGAGGCGCGAAAGCGTGGGGAGCAAACAGGATTAGATACCCGAGTAGTC
>834
CTACGGGTGGCTGCAGTAGGGAATATTGGACAATGGGCGAAAGCCTAATCCAGCAATACCGCGTGAATGATGAAGGTCTT
CGGATTGTAAAGTTCTTTCGGTGGGGAAGATAATGACGGTACCCACAGAAGAAGCACCGGCTAACTTCGTGCCAGCAGCC
GCGGTAATACGAAGGGTGCTAGCGTTATTCGGAATCACTGGGCGTAAAGAGTGTAAAGGCGGTTGGATAAGTTAGTTGTG
AAAGCCCTAGGCTTAACCTAGGAATTGCGATTAAAACTATCTGGCTAGAGTATAGTAGGCGATGGCGGAATTCTTAGTGT
AGGGGTGAAGTCCGTAGATATTAAGAAGAACACCGGTGGTGAAGACGGCTATCTGGACTATAACTGACGCTACAACACGA
AGGTATGGGTAGCAAACAGGATTAGATACCCCTGTAGTC
>835
CCTACGGGTGGCAGCAGTGGGGAATATTGGACAATGGGCGCAAGCCTGATCCAGCTATGCCGCGTGAGTGAGGAAGGCCT
TAGGGTTGTAAAACTCTTTCAGTAGGGAAGATAATGACGGTACCTACAGAAGAAGTCCCGGCAAACTCCGTGCCAGCAGC
CGCGGTCATACGGAGTGGGCAATCCTTGGTCGGAATTAGTGGGAGGAAAGGTCATGTAGGCGGTTCTATAAGATAAGTGT
GAAATGCCAGGGCTCAACCCTGGAGCTGCTCTTAATACTGTAGGACTAGAGTCCGGAAGAGGATAGCGGAATTCCTAGTG
TAGAGGTGAAATTCGTAGATATTAGGAGGAACACCAGTGGCGAAGGCGGCTTTCTGGTCCGGTACTGACGCTGAGGTGCG
AAAGCGTGGGGAGCAAACAAGATTAGATACCCCTGTAGTC
>836
CCTACGGGTGGCAGCAGTGGGGAATATTGGACAATGGGCGCAAGCCTGATCCAGCTATGCCGCGTGAGTGAGGAAGGCCT
TAGGGTTGTAAAACTCTTTCAGTAGGGAAGATAATGACGGTACCTACAGAAGAAGTCCCGGCAAACTCCGTGCCAGCAGC
CGCGGTAATACGGAGGGGGCAAGCGTTGTTCGGAATTATTGGGCGTAAAGGGCATGTAGGCGGTTCTATAAGTTAAGGGT
GAAATGCCAGGGCTCAACCCTGGAGCTGCTCTTAATACTGTAGGACTAGAGTCCGGAAGAGGATAGCGGAATTCCTAGTG
TAGAGGTGAAATTCGTAGATATTAGGAGGAACACCAGTGGCGAAGGCGGCTTTCTGGTCCGGTACTGACGCTGAGGTGCG
AAAGCGTGGGGAGCAAACAAGATTAGATACCCCTGTAGTC
>837
CTACGGGTGGCTGCAGTAGGGAATATTGGACAATGGGCGAAAGCCTCATCCAGCAATACCGCGTGAATGATGAAGGTCTT
CGGATTTTAAAGTTCTTTCGGTGGGGTAGATAATGACGGTACCCACAGAAGAAGCACCGGCTAACTTCGTGCCAGCAGCC
GCGGGACTACGAAGGGTGCTAGCGTTATTCGGAGTCACTGGGCGTAATGAGGGTAAAGGCGGTTGGATAAGTTAGTTGTG
AAAGCCCTAGGCTTAACCTAGGAATTGCGATTAAAACTATCTGGCTAGCGTATAGTAGGCGATGGCGGAATTCTTAGTGT
AGGGGTGAAGTCCGTAGATATTAAGAAGAACACCGGTGGTGAAGACGGCTATCTGGACTATAACTGACGCTACAACACGA
AGGTATGGGTAGCAAACAGGATTAGATACCCCTGTAGTC
>838
ACTACGGGCGGCAGCAGTGGGGAATATTGGACAATGGGCGCAAGCCTGATCCAGCGACGCCGCGTGAGTGAAGAAGGCCT
TCGGGTTGTAAAGCTCTTTTAGTGGGGAAGATAATGACGGTACCCACAGAAAAAGCCCCGGCTAACTTCGTGCCAGCAGC
CGCGGTAATACGAAGGGGGCTAGCGTTACTCGGAATTATTGGGCGTAAAGCGTGCGTAGGCTGCTTAGTAAGTCAAAAGT
GAAAGCCTTGGGCTCAACCTAAGAATTGCTTTTGAAACTGCTGAGCTTGAGTACTGTAGGGGATAGCGGAATTCCTAGTG
TAGGGGTGAAATTCGTAGATATTAGGAGGAACACCGGAGGCGAAAGCGGTTATCTGGACAGTCACTGACGCTGTTGCACG
AAAGCGTGGGGAGCAAACAGGATTAGATACCCGTGTAGTC
>839
CCTACGGGCGGCAGCAGTGGGGAATATTGGACAATGGGCGCAAGCCTGATCCAGCGACGCCGCGTGAGTGAAGAAGGCCT
TCGGGTTGTAAAGCTCTTTTAGTGGGGAAGATAATGACGGTACCCACAGAAAAAGCCCCGGCTAACTTCGTGCCAGCAGC
CGCGGTAATACGAAGGGGGCTAGCGTTACTCGGAATTATTGGGCGTAAAGCGTGCGTAGGCTGCTTAGTAAGTCAAAAGT
GAAAGCCTTGGGCTCAACCTAAGAATTGCTTTTGAAACTGCTGAGCTTGAGTACTGTAGGGGATAGCGGAATTCCTAGTG
TAGGGGTGAAATTCGTAGATATTAGGAGGAACACCGGAGGCGAAAGCGGTTATCTGGACAGTCACTGACGCTGTTGCACG
AAAGCGTGGGGAGCAAACAGGATTAGATACCCGTGTAGTC
>840
CCTACGGGGGGCTGCAGTGGGGAATATTGGACAATGGGCGCAAGCCTGATCCAGCGACGCCGCGTGAGTGAAGAAGGCCT
TCGGGTTGTAAGGCTCTTTTAGTGGGGAAGATAATGACGGTACCCACAGAAAAAGCCCCGGCTAACTTCGTGCCAGCAGC
CGCGGTAATACGAAGGGGGCTAGCGTTACTCGGAATTATTGGGCGTAAAGCGTGCGTAGGCTGCTTAGTAAGTCAAAAGT
GAAAGCCTTGGGCTCAACCTAAGAATTGCTTTTGAAACTGCTGAGCTTGAGTACTGTAGGGGATAGCGGAATTCCTAGTG
TAGTGGTGAAATTCGTAGATATTAGGAGGAACACCGGAGGCGAAAGCGGTTATCTGGACAGTCACTGACGCTGTTGCACG
AAAGCGTGGGGAGCAAACAAGATTAGATACCCGGGTAGTC
>841
CCTACGGGCGGCTGCAGTGGGGAATATTGCACAATGGGGGAAACCCTGATGCAGCGACGCCGCGTGAGTGAAGAAGTATT
TCGGTATGTAAAGCTCTATCAGCAGGGACGATAATGACGGTACCTGACTAAGAAGCCCCGGCTAACTACGTGCCAGCAGC
CGCGGTAATACGTAGGGGGCAAGCGTTATCCGGATTTACTGGGTGTAAAGGGAGCGTAGACGGTTCGGCAAGTCTGATGT
GAAAGCCCGGGGCTTAACCCCGGGACTGCATTGGAAACTGTCGGACTAGAGTGCAGGAGAGGTAAGTGGAATTCCTAGTG
TAGCGGTGAAATGCGTAGATATTAGGAGGAACACCAGTGGCGAAGGCGGCTTACTGGACTGTAACTGACGTTGAGGCTCG
AAAGCGTGGGGAGCAAACAGGATTAGATACCCGAGTAGTC
>842
ACTACGGGGGGCAGCAGTGGGGAATATTGCACAATGGGCGCAAGCCTGATGCAGCGACGCCGCGTGAGGGATGACGGCCT
TCGGGTTGTAAACCTCTTTCAGCAGGGAAGAAGCCTTCGGGTGACGGTACCTGCAGAAGAAGCACCGGCTAACTACGCGC
CAGCAGCCGCGGTAATACGTAGGGTGCGAGCGTTGTCCGGAATTAGTGGGCGTAAAGAGCTCGTAGGCGGCCGGTCGCGT
CGGATGGGAAAGCCCGGGGCTTAACCCCGGGTCTGCATTCGATACGGGCAGGCTAGAGTTCGGCAGGGGAGATCGGAATT
CCTGGTGTAGCGGTGAAATGCGCAGATATCAGGAGGAACACCGGTGGCGAAGGCGGATCTCTGGGCCGATACTGGCGCTG
AGGAGCGAAAGCATGGGGAGCGAACAAGATTAGATACCCGTGTAGTC
>843
CCTACGGGCGGCTGCAGTGGGGAATATTGCACAATGGGGGAAACCCTGATGCAGCGACGCCGCGTGAGTGAAGAAGTATT
TCGGTATGTAAAGCTCTATCAGCAGGGACGATAATGACGGTACCTGACTAAGAAGCCCCGGCTAACTACGTGCCAGCAGC
CGCGGTAATACGTAGGGGGCAGGCGTTATCCGGATTTACTGGGTGGAAAGGGAGCGTAGACGGTTCGGCAAGTCTGATGT
GAAAGCCCGGGGCTTAACCCCGGGACTGCATTGGAAACTGTCGGACTAGAGTGCAGGAGAGGTAAGTGGAATTCCTAGTG
TAGCGGTGAAATGCGTAGATATTAGGAGGAACACCAGTGGCGAAGGCGGCTTACTGGACTGTAACTGACGTTGAGGCTCG
AAAGCGTGGGGAGCAAACAGGATTAGATACCCGAGTAGTC
>844
CCTACGGGGGGCAGCAGTGGGGAATATTGCACAATGGGCGCAAGCCTGATGCAGCGACGCCGCGTGAGGGATGACGGCCT
TCGGGTTGTAAACCTCTTTCAGCAGGGAAGAAGCCTTCGGGTGACGGTACCTGCAGAAGAAGCACCGGCTAACTACGTGC
CAGCAGCCGCGGTAATACGTAGGGTGCGAGCGTTGTCCGGAATTATTGGGCGTAAAGAGCTCGTAGGCGGCCTGTCGCGT
CGGAGGTGAAAGCCCGGGGCTTAACCCCGGGTCTGCATTCGCTACGGGCAGGCTAGCGTTCGGCAGGGGAGATCGGAATT
CCTGGTGTAGCGGTGAAATGCGCAGATATCAGGAGGAACACCGGTGGCGAAGGCGGATCTCTGGGCCGATACTGACGCTG
AGGAGCGAAAGCATGGGGAGCGAACAGGATTAGATACCCCGGTAGTC
>845
ACTACGGGAGGCAGCAGTGGGGAATATTGGACAATGGGGGAAACCCTGATCCAGCAATGCCGCGTGTGTGAAGAAGGCCT
TCGGGTTGTAAAGCACTTTCGGTGGGGAAGAAATTCTTAAGGGTAATATCCTTGGGCGTTGACGTTACCCACAGAAGAAG
CACTGGCTAACTCTGTGCCAGCAGCCGCGGTAATACAGAGAGTGCAAGCGTCAATCGGAATCACTGGGCGTACAGCGCGC
GTTGGTGGATATTTAAGTCGGATGTGAAAGCCCTAGGCTTAACTTAGGAATTGCACCCGCTACTGGGTGTCGCGCGTATG
GTAGAGGGAAGTGGAATTTCCGGTGTAGCGGTGAAATGCGTAGATATCGGAAAGAACACCAGTGGCGAAGGCGACTTCCT
GGACCAATACTGACACTGAGGCGCGAAAGCGTGGGGAGCAAACAGGATTAGATACCCCTGTAGTC
>846
ACTACGGGCGGCTGCAGTCGGGAATATTGGACAATGGGCGCAAGCCTGATCCAGCGACGCCGCGTGAGTGAAGAAGGCCT
TCGGGTTGTAAAGCTCTTTTAGTGGGGAAGATAATGACGGTACCCACAGAAAAAGCCCCGGCTAACTTCGTGCCAGCAGC
CGCGGTAATACGAAGGGGGCTAGCGTTACTCGGGCTTATTGGGCGTAAAGCGTGCGTAGGCTGCTTAGTAAGTCAAAAGT
GAAAGCCTTGGGCTCAACCTAAGAATTGCTTTTGAAACTGCTGAGCTTGAGTACTGTAGGGGATAGCGGAATTCCTAGTG
TAGGGGTGAAATTCGTAGATATTAGGAGGAACACCGGAGGCGAAAGCGGTTATCTGGACAGTAACTGACGCTGATGCACG
AAAGCGTGGGGAGCAAACAGGATTAGATACCCGTGTAGTC
>847
CCTACGGGCGGCAGCAGTGGGGAATATTGCACAATGGGCGAAAGCCTGATGCAGCGACGCCGCGTGGGGGATGACGGCCT
TCGGGTTGTAAACCCCTTTCAGTAGGGAAGAAGCGAAAGTGACGGTACCTGCAGAAGAAGCGCCGGCTAACTACGTGCCA
GCAGCCGCGGTAATACGTAGGGCGCAAGCGTTGTCCGGAAGTAGTGGGCGTAAAGAGCTCGTAGGTGGCTGGTCGCGTCT
GCCGTGAAAACCCGAGGCTCAACCTCGGGCGTGCGGTGGGTACGGGCAGGCTAGAGTGTGGTAGGGGAGACTGGAACTCC
TGGTGTAGCGGTGAAATGCGCAGATATCAGGAAGAACACCGATGGCGAAGGCAGGTCTCTGGGCCATTACTGACACTGAG
GAGCGAAAGCATGGGTAGCGAACAGGATTAGATACCCGTGTAGTC
>848
CCTACGGGTGGCTGCAGTGGGGAATATTGGACAATGGGCGCAAGCCTGATCCAGCGACGCCGCGTGAGTGAAGAAGGCCT
TCGGGTTGTAAAGCTCTTTTAGTGGGGAAGATAATGACGGTACCCACAGAAAAAGCCCCGGCTAACTTCGTGCCAGCAGC
CGCGGTAATACGAAGGGGGCTAGCGTTACTCGGAATTATTGGGCGTAAAGCGTGCGTAGGCTGCGTAGTAAGTCAAAAGT
GAAAGCCTTGGGCTCAACCTAAGAATTGCTTTTGAAACTGCTGAGCTTGAGTACTGTAGGGGATAGCGGAATTTCTAGTG
TAGGGGTGAAATTCGTAGATATTAGGAGGAACACCGGAGGCGAAAGCGGTTATCTGGACAGTCACTGACGCTGGTGCACG
AAAGCGTGGGGAGCAAACAGGATTAGATACCCCGGTAGTC
>849
CCTACGGGCGACTGCAGTGGGGAATATTGGACAATGGGCGCAAGCCTGATCCAGCTATGCCGCGTGAGTGAGGAAGGCCT
TAGGGTTGTAAAACTCTTTCAGTAGGGAAGATAATGACGGTACCTACAGAAGAAGTCCCGGCAAACTCCGTGCCAGCAGC
CGCGGTAATACGGAGGGGGCAGGCGTTGTTCGGAATTATTGGGCGTAAAGGGCATGTAGGCGGTTCTATAAGTTAAGGGT
GAAATGCCAGGGCTCAACCCTGGAGCTGCTCTTAATACTGTAGGACTAGAGTCCGGAAGAGGATAGCGGAATTCCTAGTG
TAGAGGTGAAATTCGTAGATATTAGGAGGAACACCAGTGGCGAAGGCGGCTTTCTGGTCCGGTACTGACGCTGAGGTGCG
AAAGCGTGGGGAGCAAACAGGATTAGATACCCCTGTAGCC
>850
CCTACGGGCGGCAGCAGTGGGGAATATTGCACAATGGGCGAAAGCCTGATGCAGCGACGCCGCGTGGGGGATGACGGCCT
TCGGGTTGTAAACCCCTTTCAGTAGGGAAGAAGCGAAAGTGACGGTACCTGCAGAAGAAGCGCCGGCTAACTACGTGCCA
GCAGCCGCGGTAATACGTAGGGCGCAAGCGTTGTCCGGAATTATTGGGCGTAAAGAGCTCGTAGGTGGCTTGTCGCGTCT
GCCGTGAAAACCCGAGGCTCAACCTCGGGCGTGCGGTGGGTACGGGCAGGCTAGAGTGTGGTAGGGGAGACTGGAACTCC
TGGTGTAGCGGTGAAATGCGCAGATATCAGGAAGAACACCGATGGCGAAGGCAGGTCTCTGGGCCATTACTGACACTGAG
GAGCGAAAGCATGGGTAGCGAACAGGATTAGATACCCGTGTAGTC
>851
CCTACGGGCGGCTGCAGTGGGGAATATTGCACAATGGGCGCAAGCCTGATGCAGCGACGCCGCGTGAGGGATGACGGCCT
TCGGGTTGTAAACCTCTTTCAGCAGGGAAGAAGCCTTCGGGTGACGGTACCTGCGGAAGAAGCACCGGCTAACTACGTGC
CAGCAGCCGCGGTAATACGTAGGGTGCGAGCGTTGTCCGGAATTATTGGGCGTAAAGAGCTCGTAGGCGGCCTGTCGCGT
CGGATGTGAAAGCCCGGGGCTTAACCCCGGGTCTGCATTCGATACGGGCAGGCTAGAGTTCGGCAGGGGAGATCGGAATT
CCTGGTGTAGCGGTGAAATGCGCAGATATCAGGAGGAACACCGGTGGCGAAGGCGGATCTCTGGGCCGATACTGACGCTG
AGGAGCGAAAGCATGGGGAGCGAACAAGATTAGATACCCCTGTAGTC
>852
CCTACGGGGGGCTGCAGTGGGGAATATTGGACAATGGGGGAAACCCTGATCCAGCAATGCCGCGTGTGTGAAGAAGGCCT
TCGGGTTGTAAAGCACCTTCGGTGGGGAAGAAATTCTTAAGGGTAATATCCTTGGGCGTTGACGTTACCCACAGAAGAAG
CACTGGCTAACTCTGTGCCAGCAGCCGCGGTAATACAGAGAGTGCAAGTGTTAATCGGAATCACTGGGCGTAAAGCGCGC
GTAGGTGGATATTTAAGTCGGATGTGAAAGCCCTAGGCTTAACTTAGGAATTGCACCCGATACTGGGTGTCTCGAGTATG
GTAGAGGGAAGTGGAATTTCCGGTGTAGCGGTGAAATACGTAGATATCGGAAAGAACACCAGTGGCGAAGGCGACTTCCT
GGACCAATACTGACACTGAGGCGCGAAAGCGTGGGGAGCAAACAGGATTAGATACCCCGGTAGTC
>853
CCTACGGGCGGCAGCAGTGGGGAATATTGCACAATGGGCGCAAGCCTGATGCAGCGACGCCGCGTGAGGGATGACGGCCT
TCGGGTTGTAAACCTCTTTCAGCAGGGAAGAAGCCTTCGGGTGACGGTACCTGCAGAAGAAGCACCGGCTAACTACGTGC
CAGCAGCCGCGGTAATACGTAGGGTGCGAGCGTTGTCCGGAATTATTGGGCGTAAACAGCTCGTAGGCGGCCTGTCGCGT
CGGATGTGAAAGCCCGGGGCTTAACCCCGGGTCTGCATTCGATACGGGCAGGCTAGAGTTCGGCAGGGGAGATCGGAATT
CCTGGTGTAGCGGTGAAATGCGCAGATATCAGGAGGAACACCGGTGGCGAAGGCGGATCTCTGGGCCGATACTGACGCTG
AGGGGCGAAAGCATGGGGAGCGAACAAGATTAGATACCCTAGTAGTC
>854
CCTACGGGCGACTGCAGTGGGGAATATTGGACAATGGGCGCAAGCCTGATCCAGCTATGCCGCGTGAGTGAGGAAGGCCT
TAGGGTTGTAAAACTCTTTCAGTAGGGAAGATAATGACGGTACCTACAGAAGAAGTCCCGGCAAACTCCGTTCCAGCAGC
CGCGGTAATACGGAGGGGGCAGGCGTTGTTCGGAATTATTGGGCGTAAAGGGCATGTAGGCGGTTCTAGAAGTTAAGGGT
GAAATGCCAGGGCTCAACCCTGGAGCTGCTCTTAATACTGTAGGACTAGAGTCCGGAAGAGGATAGCGGAATTCCTAGTG
TAGAGGTGAAATTCGTAGATATTAGGAGGAACACCAGTGGCGAAGGCGGCTTTCTGGTCCGGTACTGACGCTGAGGTGCG
AAAGCGTGGGGAGCAAACAGGATTAGATACCCCTGTAGCC
>855
CCTACGGGGGGCAGCAGTGGGGAATATTGGACAATGGGCGCAAGCCTGATCCAGCGACGCCGCGTGAGTGAAGAAGGCCT
TCGGGTTGTAAAGCTCTTTTAGTGGGGAAGATAATGACGGTACCCACAGAAAAAGCCCCGGCTAACTTCGTGCCAGCAGC
CGCGGTAATACGAAGGGGGCTAGCGTTACTCGGAATTATTGGGCGTAAAGCGTGCGTAGGCTGCTTAGTAAGTCAAAAGT
GAAAGCCTTGGGCTCAACCTAAGAATTGCTTTTGAAACTGCTGAGCTTGAGTACTGTAGGGGATAGCGGAATTCCTAGTG
TAGGGGTGAAGTTCGTAGATATTAGGAGGAACACCGGAGGCGAAAGCGGTTATCTGGACAGTCACTGACGCTGTTGCACG
AAAGCGTGGGGAGCAAACAAGATTAGATACCCGAGTAGTC
>856
CCTACGGGCGGCTGCAGTGGGGAATATTGCACAATGGGCGCAAGCCTGATGCAGCGACGCCGCGTGAGGGATGACGGCCT
TCGGGTTGTAAACCTCTTTCAGCAGGGAAGAAGCCTTCGGGTGACGGTACCTGCGGAAGAAGCACCGGCTAACTACGTGC
CAGCAGCCGCGGTAATACGTAGGGTGCGAGCGTTGTCCGGAATTATTGGGCGTAAAGAGCTCGTAGGCGGCCTGTCGCGG
CGGATGTGAAAGCCCGGGGCTTAACCCCGGGTCTGCATTCGATACGGGCAGGCTAGAGTTCGGCAGGGGAGATCGGAATT
CCTGGTGTAGCGGTGAAATGCGCAGATATCAGGAGGAACACCGGTGGCGAAGGCGGATCTCTGGGCCGATACTGACGCTG
AGGAGCGAAAGCATGGGGAGCGAACAAGATTAGATACCCCTGTAGTC
>857
ACTACGGGCGGCAGCAGTGGGGAATCTTGCGCAATGGGCGAAAGCCTGACGCAGCACCGCCGCGTGGGGGATGACGGCCT
TCGGGTTGTAAACCTCTTTCTACAGGGACGAAGCTTTCGGGTGACGGTACCTGTAGAAGAAGCACCGGCTAACTACGTGC
CAGCAGCCGCGGTAATACGTAGGGTGCGAGCGTTGTCCGGATTTATTGGGCGTAAAGAGCTCGTAGGCGGTTGGTCGCGT
CGGCCGTGAAAACCTGCAGCTTAACTGTGGGCGTGCGGTCGATACGGGCAGACTTGAGTTCGGCAGGGGAGACTGGAATT
CCTGGTGTAGCGGTGAAATGCGCAGATATCAGGAGGAACACCGGTGGCGAAGGCGGGTCTCTGGGCAGAGACTGACGCTG
AGGAGCGAAAGCATGGGGAGCGAACAAGATTAGATACCCTGGTAGTC
>858
TCTACGGGCGGCAGCAGTGGGGAATATTGCACAATGGGCGCAAGCCTGATGCAGCGACGCCGCGTGAGGGATGACGGCCT
TCGGGTTGTAAACCTCTTTCAGCAGGGAAGAAGCCTTCGGGTGACGGTACCTGCAGAAGAAGCACCGGCTAACTACGTGC
CAGCAGCCGCGGTAAAACGTAGGGTGCGAGGGTTGTCCGGAGTTATGGGGCGTAAAGAGCTCGTAGGCGGCCTGTCGCGT
CGGCTGTGAAAGCCCGGGGCTTAACCCCGGGTCTGCATTCGATACGGGCAGGCTAGCGTGCGGCAGGGGAGATCGGAATT
CCTGGTGTAGCGGTGAAATGCGCAGATATCAGGAGGAACACCGGTGGCGAAGGCGGATCTCTGGGCCGATACTGACGCTG
AGGAGCGAAAGCATGGGGAGCGAACAAGATTAGATACCCTTGTAGTC
>859
CCTACGGGCGGCAGCAGTGGGGAATATTGCACAATGGGCGCAAGCCTGATGCAGCGACGCCGCGTGAGGGATGACGGCCT
TCGGGTTGTAAACCTCTTTCAGCAGGGAAGAAGCCTTCGGGTGACGGTACCTGCAGAAGAAGCACCGGCTAACTACGTGC
CAGCAGCCGCGGTAATACGTAGGGTGCGAGCGTTGTCCGGAATTATTGGGCGTAAAGAGCTCGTAGGCGGCCTGTCGCGT
CGGGTGTGAAAGCCCGGGGCTTAACCCCGGGTCTGCATTCGATACGGGCAGGCTAGAGTTCGGCAGGGGAGATCGGAATT
CCTGGTGTAGCGGTGAAATGCGCAGATATCAGGAGGAACACCGGTGGCGAAGGCGGATCTCTGGGCCGATACTGACGCTG
AGGAGCGAAAGCATGGGGAGCGAACAAGATTAGATACCCTAGTAGTC
>860
CCTACGGGCGGCAGCAGTGGGGAATATTGGACAATGGGCGCAAGCCTGATCCAGCGACGCCGCGTGAGTGAAGAAGGCCT
TCGGGTTGTAAAGCTCTTTTAGTGGGGAAGATAATGACGGTACCCACAGAAAAAGCCCCGGCTAACTTCGTGCCAGCAGC
CGCGGTAATACGAAGGGGGCTAGCGTTACTCGGAATTATTGGGCGTAAAGCGTGCGTAGGCTGCTTAGTAAGTCAAAAGT
GAAAGCCTTGGGCTCAACCTAAGAATTGCTTTTGAAACTGCTGAGCTTGAGTACTGTAGGGGATAGCGGAATTCCTAGTG
TAGGGGTGAAATTCGTAGATATTAGGGGGAACACCGGAGGCGAAAGCGGTTATCTGGACAGTCACTGACGCTGGTGCACG
AAAGCGTGGGGAGCAAACAGGATTAGATACCCGTGTAGTC
>861
CTACGGGCGGCTGCAGTGGGGAATTTTGGACAATGGGCGAAAGCCTGATCCAGCCATGCCGCGTGCAGGATGAAGGCCTT
CGGGTTGTAAACTGCTTTTGTACGGAACGAAAAGCCTCTTTCTAATAAAGAGGGGTCATGACGGTACCGTAAGAATAAGC
ACCGGCTAACTACGTGCCAGCAGCCGCGGTAATACGTAGGGTGCAAGCGTTAATCGGAATTACTGGGCGTAAAGCGTGCG
CAGGCGGTGTTGTAAGACAGAGGTGAACTCCCCGGGCTCAACCTGGGAACTGCCTTTGTGACTGCAAGGCTGGAGTGCGG
CAGAGGGGGATGGAATTCCGCGTGTAGCAGTGAAATGCGTAGATATGCGGAGGAACACCGATGGCGAAGGCAATCCCCTG
GGCCTGAACTGACGCTCATGCACGAAAGCGTGGGGAGCAAACAAGATTAGATACCCGGGTAGTC
>862
ACTACGGGCGGCAGCAGTGGGGAATATTGCACAATGGGCGCAAGCCTGATGCAGCGACGCCGCGTGAGGGATGACGGCCT
TCGGGTTGTAAACCTCTTTCAGCAGGGAAGAAGCCTTCGGGTGACGGTACCTGCAGAAGAAGCACCGGCTAACTACGTGC
CAGCAGCCGCGGTAATACGTAGGGTGCGAGCGTTGTCCGGAGTTAGTGGGCGTAGAGAGCTCGTAGGCGGCCTGTCGCGT
CGGATGTGAAAGCCCGGGGCTTAACCCCGGGTCTGCATTCGATACGGGCAGGCTAGAGTTCGGCAGGGGAGATCGGAATT
CCTGGTGTAGCGGTGAAATGCGCAGATATCAGGAGGAACACCGGTGGCGAAGGCGGATCTCTGGGCCGATACTGACGCTG
AGGAGCGAAAGCATGGGGAGCGAACAAGATTAGATACCCTTGTAGTC
>863
ACTACGGGGCGGCTGCAGTGGGGAATATTGGACAATGGGCGCAAGCCTGATCCAGCTATGCCGCGTGAGTGAGGAAGGCC
TTAGGGTTGTAAAACTCTTTCAGTAGGGAAGATAATGACGGTACCTACAGAAGAAGTCCCGGCAAACTCCGTGCCAGCAG
CCGCGGTAATACGGAGGGGGCAAGCGTTGTTCGGAATTATTGGGCGTAAAGGGCATGTAGGCGGTTCTATAAGTTAAGGG
TGAGGTGCCAGGGCTCAACCCTGGAGCTGCTCTTAATACTGTAGGACTAGAGTCCGGAAGAGGATAGCGGAGTTCCTAGT
GTAGAGGTGAAATTCGTAGATATTAGGAGGAACACCAGTGGCGAAGGCGGCTTTCTGGTCCGGTACTGACGCTGAGGTGC
GAAAGCGTGGGGAGCAAACAAGATTAGATACCCGGGTAGTC
>864
ACTACGGGCGGCTGCAGTGGGGAATATTGCACAATGGGGGAAACCCTGATGCAGCGACGCTGCGTGCGGGATGACGGCCT
TCGGGTTGTAAACCGCTTTCAGCAGGGAAGAAGCGAAAGTGACGGTACCTGCAGAAGAAGTACCGGCTAACTACGTGCCA
GCAGCCGCGGTAATACGTAGGGTACGAGCGTTGTCCGGAATTATTGGGCGTAAAGAGCTCGTAGGTGGTTGGTCACGTCT
GCTGTGGAAACGCAACGCTTAACGTTGCGCGTGCAGTGGGTACGGGCTGACTAGAGTGCAGTAGGGGAGTCTGGAATTCC
TGGTGTAGCGGTGAAATGCGCAGATATCAGGAGGAACACCGGTGGCGAAGGCGGGACTCTGGGCTGTAACTGACACTGAG
GAGCGAAAGCATGGGGAGCGAACAGGATTAGATACCCGTGTAGTC
>865
TCTACGGGCGGCAGCAGTGGGGAATATTGGACAATGGGGGAAACCCTGATCCAGCAATGCCGCGTGTGTGAAGAAGGCCT
TCGGGTTGTAAAGCACTTTCGGTGGGGAAGAAATTCTTAAGGGTAATATCCTTGGGCGTTGACGTTACCCACAGAAGAAG
CACTGGCTAACTCTGTGCCAGCAGCCGCGGTAATACAGAGAGTGCAAGCGTTAATCGGAATCACTGGGCGTAAAGCGCGC
GTAGGTGGATATGTAAGTCGGATGTGAAAGCCCTAGGCTTAACTTAGGAATTGCACCCGATACTGGGTGTCTCGAGTATG
GTAGAGGGAAGTGGAATTTCCGGTGTAGCGGTGAAATGCGTAGATATCGGAAAGAACACCAGTGGCGAAGGCGACTTCCT
GGACCAATACTGACACTGAGGCGCGAAAGCGTGGGGAGCAAACAAGATTAGATACCCCAGTAGTC
>866
CCTACGGGTGGCTGCAGTGGGGAATATTGGACAATGGGCGCAAGCCTGATCCAGCGACGCCGCGTGAGTGAAGAAGGCCT
TCGGGTTGTAAAGCTCTTTTAGTGGGGAAGATAATGACGGTACCCACAGAAAAAGCCCCGGCTAACTTCGTGCCAGCAGC
CGCGGTAATACGAAGGGGGCTAGCGTTACTCGGAATTATTGGGCGTAAAGCGTGCGTAGGCTGCTTAGTAAGTCAAAAGT
GAAAGCCTTGGGCTCAACCTAAGAATTGCTTTTGAAACTGCTGAGCTTGAGTACTGTAGGGGATAGCGGAATTCCTAGTG
TAGGGGTGAAATGCGTAGATATTAGGAGGAACACCGGAGGCGAAAGCGGTTATCTGGACAGTCACTGACGCTGGTGCACG
AAAGCGTGGGGAGCAAACAGGATTAGATACCCCGGTAGTC
>867
ACTACGGGTGGCTGCAGTGGGGAATATTGGACAATGGGCGCAAGCCTGATCCAGCGACGCCGCGTGAGTGAAGAAGGCCT
TCGGGTTGTAAAGCTCTTTTAGTGGGGAAGATAATGACGGTACCCACAGAAAAAGCCCCGGCTAACTTCGTGCCAGCAGC
CGCGGTAATACGAAGGGGGCTAGCGTTACTCGGAATTATTGGGCGTAAAGCGTTCGTAGGCTGCTTAGTAAGTCAAAAGT
GAAAGCCTTGGGCTCAACCTAAGAATTGCTTTTGGAACTGCTGAGCTTGAGTACTGTAGGGGATAGCGGAATTCCTAGTG
TAGGGGTGAAATTCGTAGATATTAGGAGGAACACCGGAGGCGAAAGCGGTTATCTGGACAGTCACTGACGCTGGTGCACG
AAAGCGTGGGGAGCAAACAGGATTAGATACCCCGGTAGTC
>868
CCTACGGGGCGGCTGCAGTGGGGAATATTGGACAATGGGCGCAAGCCTGATCCAGCTATGCCGCGTGAGTGAGGAAGGCC
TTAGGTTTGTAAAACTCTTTCAGTAGGGAAGATAATGACGGTACCTACAGAAGAAGTCCCGGCAGACTCCGTGCCAGCAG
CCGCGGTAATACGGAGGGGGCAAGCGTTGTTCGGAATTATTGGGCGTACAGGGCATGTAGGCGGTTCTATAAGTTAAGGG
TGAGGTGCCAGGGCTCAACCCTGGAGCTGCTCTTAATACTGTAGGACTAGAGTCCGGAAGAGGATAGCGGAGTTCCTAGT
GTAGAGGTGAAATTCGTAGATATTAGGAGGAACACCAGTGGCGAAGGCGGCTTTCTGGTCCGGTACTGACGCTGAGGTGC
GAAAGCGTGGGGAGCAAACAAGATTAGATACCCGGGTAGTC
>869
CCTACGGGCGGCAGCAGTGGGGAATATTGGACAATGGGGGAAACCCTGATCCAGCAATGCCGCGTGTGTGAAGAAGGCCT
TCGGGTTGTAAAGCACTTTCGGTGGGGAAGAAATTCTTAAGGGTAATATCCTTGGGCGTTGACGTTACCCACAGAAGAAG
CACTGGCTAACTCTGTGCCAGCAGCCGCGGTAATACAGAGAGTGCAAGCGTTAATCGGAATCACTGGGCGTAAAGCGCGC
GTAGGTGGATATTTAAGTCGGATGTGAAAGCCCTAGGCTTAACTTAGGAATTGCACCCGTTACTGGGTGTCTCGAGTATG
GTAGAGGGAAGTGGAATTTCCGGTGTAGCGGTGAAATGCGTAGATATCGGAAAGAACACCAGTGGCGAAGGCGACTTCCT
GGACCAATACTGACACTGAGGCGCGAAAGCGTGGGGAGCAAACAAGATTAGATACCCCAGTAGTC
>870
CCTACGGGCGGCTGCAGTGAGGAATATTGGTCAATGGACGCAAGTCTGAACCAGCCACGTCGCGTGAAGGAAGACTGCCC
TATGGGTTGTAAACTTCTTTTGTAAGGGAATAAAGTGTAGTACGTGTACTATTTTGCATGTACCTTACGAATAAGGATCG
GCTAACTCCGTGCCAGCAGCCGCGGTAATACGGAGGATCCGAGCGTTATCCGGATTTACTGGGTTTAAAGGGTGCGCAGG
CGGGATATTAAGTCGGCGGTGAAATTTTGCAGCTCAACTGTAAAAGTGCCTTCGAAACTGGTATTCTGGAGTGTAGATGA
AGTAGGCGGAATTTGTGGTGTAGCGGTGAAATGCATAGATATCACGAGAAACGCCGATTGCGCAGGCAGCTTACTAAGCT
ACAACTGACGCTCATGCACGAAGGCGTGGGGATCAAACAGGATTAGATACCCTGGTAGTC
>871
CCTACGGGCGGCAGCAGTGAGGAATATTGGGCAATGGATGGAAGTCTGACCCAGCCATGCCGCGTGCAGGAAGACGGCCT
TATGGGTTGTAAACTGCTTTTAGATGGGAAAAAGAGTATACTTGCGAGTATATGTGATTGTACTATCGGAATAAGAATCG
GCTAACTCCGTGCCAGCAGCCGCGGTAATACGGAGGATTCGAGCGTTATCCGGAATTATTGGGTTTAAAGGGTGCGCAGG
CGGTATATTAAGTTATCGGTGAAAATCTACGGCTCAACTGTAGGAGTGCCGGTAATACTGATATGCTAGAGTATAATTGA
CGTACATGGAATGTAGCATGTAGCGGTGAAATGCATAGAGATGCTACAGAACACCGATAGCGAAGGCAGTGTACGAAGTT
ACAACTGACGCTCATGCACGAAAGCGTGGGGATCGAACAGGATTAGATACCCGAGTAGTC
>872
ACTACGGGCGGCTGCAGTGGGGAATATTGGACAATGGGGGAAACCCTGATCCAGCAATGCCGCGTGTGTGAAGAAGGCCT
TCGGGTTGTAAAGCACTTTCGGTGGGGAAGAAATTCTTAAGGGTAATATCCTTGGGCGTTGACGTTACCCACAGAAGAAG
CACTGGCTAACTCTGTGCCAGCAGCCGCGGTAATACAGAGAGTGCAAGCGTTAATCGGAATCACTGGGCGTAAAGCGCGC
GTAGGTGGATATTTAAGTCGGATGTGAAAGCCCTAGGCTTAACTTAGGAATTGCACCCGATACTGGGTGTCTCGAGTATG
GTAGAGGGAAGTGGAATTTCCGGTGTAGCGGTGAAATGCGTAGATATCGGAAAGAACACCAGTGGCGAAGGCGACTTCCT
GGACCAATACTGACACTGAGGCGCGAAAGCGTGGGGAGCAAACAGGATTAGATACCCGAGTAGTC
>873
ACTACGGGCGGCAGCAGTGGGGAATATTGGACAATGGGCGCAAGCCTGATCCAGCGACGCCGCGTGAGTGAAGAAGGCCT
TCGGGTTGTAAAGCTCTTTTAGTGGGGAAGATAATGACGGTACCCACAGAAAAAGCCCCGGCTAACTTCGTGCCAGCAGC
CGCGGTAATACGAAGGGGGCTAGCGTTACTCGGAATTATTGGGCGTAAAGCGTGCGTAGGCTGCTTAGTAAGTCAAAAGT
GAAAGCCTTGGGCTCAACCTAAGAATTGCTTTTGAAACTGCTGAGCTTGAGTACTGTAGGGGATAGCGGAATTCCTAGTG
TAGGGGTGAAATTCGTAGATATTAGGAGGAACACCGGAGGCGAAAGCGGTTATCTGGACAGTCACTGACGCTGGTGCACG
AAAGCGTGGGGAGCAAACAAGATTAGATACCCCGGTAGTC
>874
CCTACGGGCGGCTGCAGTGAGGAATATTGGACAATGGGCGGAAGCCTGATCCAGCAACGCCGCGTGAGGGATGACGGCCT
TCGGGTTGTAAACCTCTTTCAGTACCGACGAAGCGAAAGTGACGGTAGGTACAGAAGAAGCACCGGCCAACTACGTGCCA
GCAGCCGCGGTAATACGTAGGGTGCGAGCGTCGTCCGGAAGTATTGGGCGTAAAGGGCTCGTAGGCGGTTTGTCGCGTCG
GGAGTGAAAACACCGGGCTGAACTCGGTGCTTGCTTTCGATACGGGCAGACTAGAGGTATTCAGGGGAGAACGGAATTCC
TGGTGTAGCGGTGAAATGCGCAGATATCAGGAGGAACACCGGTGGCGAAGGCGGTTCTCTGGGAATATCCTGACGCTGAG
GAGCGAAAGTGTGGGGAGCGAACAGGATTAGATACCCCGGTAGTC
>875
CCTACGGGCGGCTGCAGTGGGGAGTATTGGACAATGGGCGCAAGCCTGATCCAGCGACGCCGCGTGAGTGAAGAAGGCCT
CCGGGTTGTAAAGCTCTTTTAGTGGGGAAGATAATGACAGTACCCACAGAAAAAGCCCCGGCTAACTTCGTGCCAGCAGC
CGCGGTAATACGAAGGGGGCTAGCGTTACTCGGAATTATTGGGCGTAAAGCGTGCGTAGGCTGCTTAGTAAGTCAAAAGT
GAAAGCCTTGGGCTCAACCTAAGAATTGCTTTTGAAACTGCTGAGCTTGAGTACTGTAGGGGATAGCGGAATTCCTAGTG
TAGGGGCGAAATTCGTAGATATTAGGAGGAACACCGGAGGCGAAAGCGGTTATCTGGACAGTCACTGACGCTGGTGCACG
AAAGCGTGGGGAGCAAACAGGATTAGATACCCGTGTAGTC
>876
CCTACGGGTGGCAGCAGTGGGGAATATTGGACAATGGGCGCAAGCCTGATCCAGCGACGCCGCGTGAGTGAAGAAGGCCT
TCGGGTTGTAAAGCTCTTTTAGTGGGGAAGATAATGACGGTACCCACAGAAAAAGCCCCGGCTAACTTCGTGCCAGCGGC
CGCGGTAATACGAAGGGGGCTAGCGTTACTCGGAATTATTGGGCGTAAAGCGTGCGTAGGCTGCTTAGTAAGTCAAAAGT
GAAAGCCTTGGGCTCAACCTAAGAATTGCTTTTGAAACTGCTGAGCTTGAGTACTGTAGGGGATAGCGGAATTCCTAGTG
TAGGGGTGAAATTCGTAGATATTAGGAGGAACACCGGAGGCGAAAGCGGTTATCTGGACAGTCACTGACGCTGATGCACG
AAAGCGTGGGGAGCAAACAAGATTAGATACCCCTGTAGTC
>877
CCTACGGGCGGCTGCAGTGGGGAATATTGGACAATGGGCGCAAGCCTGATCCAGCGACGCCGCGTGAGTGAAGAAGGCCT
TCGGGTTGTAAAGCTCTTTTAGTGGGGAAGATAATGACGGTACCCACAGAAAAAGCCCCGGCTAACTTCGTGCCAGCAGC
CGCGGTAATACGAAGGGGGCTAGCGTTACTCGGAATTATTGGGCGTAAAGCGTGCGTAGGCTGCTTAGTAAGTCAAAAGT
GAAAGCCTTGGGCTCAACCTAAGAATTGCTTTTGAAACTGCTAAGCTTGAGTACTGTAGGGGATAGCGGAATTCCTAGTG
TAGGGGTGAAATTCGTAGATATTAGGAGGAACACCGGAGGCGAAAGCGGTTATCTGGACAGTCACTGACGCTGGTGCACG
GAAGCGTGGGGAGCAAACAAGATTAGATACCCGGGTAGTC
>878
CCTACGGGGGGCTGCAGTGGGGAATATTGCACAATGGGGGGAACCCTGATGCAGCGACGCCGCGTGAGTGAAGAAGTATT
TCGGTATGTAAAGCTCTATCAGCAGGGAAGAAGAAATGACGGTACCTGAGTAAGAAGCCCCGGCTAACTACGTGCCAGCA
GCCGCGGTAATACGTAGGGGGCAAGCGTTATCCGGATTTACTGGGTGTAAAGGGAGCGTAGACGGCAGAGCAAGTCTGTC
GTGAAAGGCCGGGGCCCAACCCCGGGACTGCTTTGGAAACTGCTAAGCTGGAGTACAGGAGAGGTAAGTGGAATTCCTAG
TGTAGCGGTGAAATGCGTAGATATTAGGAGGAACACCAGTGGCGAAGGCGGCTTACTGGACTGTAACCGACGTTGAGGCT
CGAAAGCGTGGGGAGCAAACAAGATTAGATACCCGGGTAGTC
>879
ACTACGGGCGGCTGCAGTGGGGAGTATTGGACAATGGGCGCAAGCCTGATCCAGCGACGCCGCGTGAGTGAAGAAGGCCT
CCGGGTTGTAAAGCTCTTTTAGTGGGGAAGATAATGACGGTACCCACAGAAAAAGCCCCGGCTAACTTCGTGCCAGCAGC
CGCGGTAATACGAAGGGGGCTAGCGTTACTCGGAATTATTGGGCGTAAAGCGTGCGTAGGCTGCTTAGTAAGTCAAAAGT
GAAAGCCTTGGGCTCAACCTAAGAATTGCTTTTGAAACTGCTGAGCTTGAGTACTGTAGGGGATAGCGGAATTCCTAGTG
TAGGGGCGAAATTCGTAGATATTAGGAGGAACACCGGAGGCGAAAGCGGTTATCTGGACAGTCACTGACGCTGGTGCACG
AAAGCGTGGGGAGCAAACAGGATTAGATACCCGTGTAGTC
>880
ACTACGGGGGGCAGCAGTGAGGAATATTGGTCAATGGACGGAAGTCTGAACCAGCCATGCCGCGTGCAGGAAGAATGTCC
TATGGATTGTAAACTGCTTTTGTACGGGAATAAAGATGGTTACGAGTAATCATTTGAAGGTACTGTATGAATAAGGATCG
GCTAACTCCGTGCCAGCAGCCGCGGTAATACGGAGGATCCGAGCGTTATCCGGATTTATTGGGTTTAAAGGGTGCGTAGG
CGGCACATTAAGTCAGTGGTGAAATCTTCATGCTTAACATGGAAATTGCCATTGATACTGATGAGCTTGAGTACAGATGG
AGTGGGCGGAATATGACATGTAGCGGTGAAATGCGTAGATATGTCAGAGAACACCGGTCGCGAAGGCAGCTCACTAGGCT
GAGACTGACGCTGAGGCACGAAAGCGTGGGGATCAAACAAGATTAGATACCCGGGTAGTC
>881
CCTACGGGAGGCAGCAGCAAGGAATCTTCCGCAATGGGGGCAACCCTGACGGAGCAACGCCGCGTGGGGGACGACACGCT
TCGGCGCGTAAACCCCTTTTCTGCGGGAAGAACGGCCCTTCGGGGCCCTGACGGTACCGCAGGAAGAAGGACCGGCTAAC
CACGTGCCAGCAGCCGCGGTAATACGTGGGGTCCGAGCGTTGTCCGGAGTTACTGGGCGTAAAGGGCGCGCAGGCGGCGG
CGGGGGTCCGGCGTGAAAGCCCCCGGCTCAACCGGGGAACGTCGCCGGGGACCGCGCCGCTTGGGGGCGGCAGGGGCCGG
TGGAAGGCCTGGTGTAGTGGTGAAAGGGGTAGAGATCAGGCGGAACACCCGTGGCGAAGGCGGCCGGATGGGCCGGCGCT
GACGCTGAGGGGCGAAGGCGGGGGGGGCGAACGAGATTAGATACCCTAGTAGTCC
>882
CCTACGGGGGGCAGCAGTGGGGAATATTGGACAATGGGGTAACCCCTAATCAACCAAGGCCCCTGGTGTGAAGAGGCCCT
CCGGTTTGTAAGCCACTTCGGGTGGGAAAAAATTTCTTAAGGTTAATATCTTTGGGCGTTGACGTTACCCACAGAAGAGG
CACGGGCTAACTCTGTGCTAGCAGCAGCGGAAATACAGAGGGTGCAAGCGTCAATCGGAATCACTGGGAGTAAGGCGCGC
GAAGCTGGATATTTAAGTCGGATGTGAAAGCCCTAGGCTTAACTTAGGAATTGCACCCAATACTGGGTGTCTCGAGTATG
GTAGAGGGAAGTGGAATTTCCGGTGTAGCGGTGAAATGCGTAGATATCGGAAAGAACACCAGTGGCGAAGGCGACTTCCT
GGACCAATACTGACACTGGTGCGCGAAAGCGTGGGGAGCAAACAGGATTAGATACCCGTGTAGTC
>883
CCTACGGGGGGCAGCAGTGAGGAATATTGGTCAATGGACGGAAGTCTGAACCAGCCATGCCGCGTGCAGGAAGAATGTCC
TATGGATTGTAAACTTCTTTTGTACGGGAATAAAGATGGTTACGAGTAATCATTTGAAGGTACTGTATGAATAAGGATCG
GCTAACTCCGTGCCAGCAGCCGCGGTAATACGGAGGATCCGAGCGTTATCCGGATTTATTGGGTTTAAAGGGTGCGTAGG
CGGGACATTAAGTCAGTGGTGAAATCTTCATGCTTAACATGGAAATTGCCATTGAGACTGATGAGCTTGAGTACAGATGG
AGTGGGCGGAATATGACATGTAGCGGTGAAATGCGTAGATATGTCAGAGAACACCGGTCGCGAAGGCAGCTCACTAGGCT
GAGACTGACGCTGAGGCACGAAAGCGTGGGGATCAAACAAGATTAGATACCCGGGTAGTC
>884
CCTACGGGGGGCTGCAGTGGGGAATATTGCACAATGGGCGCAAGCCTGATGCAGCGACGCCGCGTGAGGGATGACGGCCT
TCGGGTTGTAAACCTCTTTCAGCAGGGAAGAAGCCTTCGGGCGACGGTACCTGCAGAAGAAGCACCGGCTAACTACGTGC
CAGCAGCCGCGGTAATACGTAGGGTGCGAGCGTTGTCCGGAATTATTGGGCGTAAAGAGCTCGTAGGCGGCCTGTCGCGT
CGGATGTGAAAGCCCGGGGCTTAACCCCGGGTCTGCATTCGATACGGGCAGGCTAGAGTTCGGCAGGGGAGATCGGAATT
CCTGGTGTAGCGGTGAAATGCGCAGATATCAGGAGGAACACCGGTGGCGAAGGCGGATCTCTGGGCCGATACTGACGCTG
AGGAGCGAAAGCATGGGGAGCGAACAGGATTAGATACCCCGGTAGTC
>885
CCTACGGGCGGCTGCAGTGGGGAATATTGCACAATGGGGGAAACCCTGATGCAGCGACGCCGCGTGAAGGAAGAAGTATC
TCGGTATGTAAACTTCTATCAGCAGGGAAGAAGATGACGGTACCTGACTAAGAAGCCCCGGCTAACTACGTGCCAGCAGC
CGCGGTAATACGTAGGGGGCAAGCGTTATCCGGATTTACTGGGTGTAAAGGGAGCGTAGACGGCATGGCAAGTCTGATGT
GAAAGGCTGGGGCTCAACCCCGGGACTGCATTGGAAACTGTCAGGCTAGAGTACAGGAGGGGCAAGCGGAATTCCTAGTG
TAGCGGTGAAATGCGTAGATATTAGGAGGAACACCGGTGGCGAAGGCGGCTTGCTGGACTGTAACTGACGTTGAGGCTCG
AAAGCGTGGGGAGCAAACAGGATTAGATACCCTGGTAGTC
>886
ACTACGGGCGGCAGCAGTGGGGAATATTGGACAATGGGGGAAACCCTGATCCAGCAATGCCGCGTGTGTGAAGAAGGCCT
TCGGGTTGTAAAGCACTTTCGGTGGGGAAGAAATTCTTAAGGGTAATATCCTTGGGCGTTGACGTTACCCACAGAAGAAG
CACTGGCTAACTCTGTGCCAGCAGCCGCGGTAATACAGAGAGTGCAAGCGTTAATCGGAATCACTGGGCGTAAAGCGCGC
GTAGGTGGATATTTAAGTCGGATGTGAAAGCCCTAGGCTTAACTTAGGAATTGCACCCGATACTGGGTGTCTCGAGTATG
GTAGAGGGAAGTGGAATTTCCGGTGTAGCGGTGAAATGCGTAGATATCGGAAAGAACACCAGTGGCGAAGGCGACTTCCT
GGACCAATACTGACACTGAGGCGCGAAAGCGTGGGGAGCAAACAGGATTAGATACCCTGGTAGTC
>887
ACTACGGGGGGCTGCAGTGGGGAATATTGGACAATGGGCGCAAGCCTGATCCAGCGACGCCGCGTGAGTGAAGAAGGCCT
TCGGGTTGTAAAGCTCTTTTAGTGGGGAAGATAATGACGGTACCCACAGAAAAAGCCCCGGCTAACTTCGTGCCAGCAGC
CGCGGTAATACGAAGGGGGCTAGCGTTACTCGGAATTATTGGGCGTAAAGCGTGCGTAGGCTGCTTAGTAAGTCAAAAGT
[truncated: 91,864,164 more chars]
